# Supplementary material for: Genome-scale metabolic modeling of Aspergillus fumigatus strains reveals growth dependencies on the lung microbiome
Source: Nat Commun. 2023 Jul 20;14:4369. doi: 10.1038/s41467-023-39982-5 (PMC10359302; doi:10.1038/s41467-023-39982-5)
Supplement: Supplementary file 4 — Supplementary Data S1 [file 41467_2023_39982_MOESM4_ESM.xlsx]

## Sheet: Description
	Supplementary Table S1
	Sheet	Description
	Biomass composition	This sheet of Table S1 describes components of the biomass composition, its derived fractions with respect to main categories and MW. The fraction of ash is mentioned for the sake of completeness (cf. Indicated reference 1). The final coefficients used in the models biomass formulation are indicated in column J.
		Fr: fraction; gDCW: gramm dry cell weight
	ATP demand	Description of ATP demand to produce 1gDCW of biomass in Table S1. It was calculated based on values given in indicated published models of related organisms.

## Sheet: Biomass composition
Category	Fr(category)/Fr(cell)	Subcategory	Fr(Subcategory)/Fr(Category)	Metabolite	Fr(metabolite)/Fr(Subcategory)	Model ID	MW (g/mol)	mmol(metabolite)/gDCW	mmol(metabolite)/g(subcategory)	Reference
Carbohydrate	0.428	Carbohydrate	0.906542	Chitosan	0.0737883	C00734	501.483	0.0570904	0.14714	1, 3-5
Carbohydrate	0.428	Carbohydrate	0.906542	Chitin (N-acetylglucosamine)	0.231906	CHEBI17029	203.192	0.442829	1.14131	1, 3-5
Carbohydrate	0.428	Carbohydrate	0.906542	Glucan	0.600848	CHEBI37671	162.141	1.43782	3.70572	1, 3-5
Carbohydrate	0.428	Polyols pool	0.0934579	Trehalose	0.0771255	C01083	342.296	0.00901271	0.225318	1,2
Carbohydrate	0.428	Polyols pool	0.0934579	Mannitol	0.0163325	C00392	182.172	0.00358617	0.0896541	1,2
Lipid	0.099	Phospholipids	0.393	Phosphatidylethanolamine (PE)	0.209	C00350	728.642	0.0111599	0.286835	1,6
Lipid	0.099	Phospholipids	0.393	Phosphatidylcholine (PC)	0.232	CHEBI49183	770.722	0.0117116	0.301016	1,6
Lipid	0.099	Phospholipids	0.393	Phosphatidylserine (PS)	0.1085	C02737	772.652	0.00546353	0.140425	1,6
Lipid	0.099	Phospholipids	0.393	Phosphatidylinositol (PI)	0.1085	C01194	847.715	0.00497975	0.127991	1,6
Lipid	0.099	Phospholipids	0.393	Cardiolipin (CL)	0.133	C05980	1427.21	0.00362569	0.0931887	1,6
Lipid	0.099	Phospholipids	0.393	Lysophosphatidylethanolamine (LPE)	0.124	C04438	471.892	0.0102237	0.262772	1,6
Lipid	0.099	Phospholipids	0.393	Lysophosphatidylcholine (LPC)	0.085	C04230	514.98	0.0064218	0.165055	1,6
Lipid	0.099	Sterol (ST)	0.037	Ergosterol	0.95599	C01694	396.648	0.00882845	2.41017	1,6,7
Lipid	0.099	Sterol (ST)	0.037	Lanosterol	0.0205549	C01724	426.717	0.000176446	0.0481697	1,6,7
Lipid	0.099	Sterol (ST)	0.037	Episterol	0.0234552	C15777	398.664	0.000215511	0.0588346	1,6,7
Lipid	0.099	Neutral lipids	0.40413	Monodiacylglycerols (MG)	0.2567	C01885	348.844	0.0294408	0.735857	1,6
Lipid	0.099	Neutral lipids	0.40413	Diacylglycerols (DG)	0.282087	C00165	605.595	0.0186362	0.465802	1,6
Lipid	0.099	Neutral lipids	0.40413	Triacylglycerols (TG)	0.461213	C00422	862.345	0.0213982	0.534836	1,6
Lipid	0.099	Free fatty acids	0.16587	Tetradecanoic acid (C14:0)	0.00617284	C06424	228.371	0.000443861	0.0270299	1,6
Lipid	0.099	Free fatty acids	0.16587	Hexadecanoic acid (C16:0)	0.233539	C00249	256.424	0.0149556	0.910753	1,6
Lipid	0.099	Free fatty acids	0.16587	(9Z)-Hexadecenoic acid (C16:1)	0.00308642	C08362	254.408	0.000199217	0.0121318	1,6
Lipid	0.099	Free fatty acids	0.16587	Octadecanoic acid (C18:0)	0.124486	C01530	284.477	0.00718579	0.437594	1,6
Lipid	0.099	Free fatty acids	0.16587	(9Z)-Octadecenoic acid (C18:1)	0.372428	C00712	282.461	0.0216514	1.31851	1,6
Lipid	0.099	Free fatty acids	0.16587	(9Z,12Z)-Octadecadienoic acid (C18:2)	0.247942	C01595	280.445	0.014518	0.884102	1,6
Lipid	0.099	Free fatty acids	0.16587	(9Z,12Z,15Z)-Octadecatrienoic acid (C18:3)	0.0123457	C06427	278.43	0.000728119	0.0443404	1,6
Protein	0.3	Protein	1	L-Valine	0.0237539	C00183	99.13	0.0718871	0.239624	1,8,9
Protein	0.3	Protein	1	L-Tyrosine	0.0024338	C00082	163.18	0.00447445	0.0149148	1,8,9
Protein	0.3	Protein	1	L-Tryptophan	0.000292056	C00078	186.22	0.000470502	0.00156834	1,8,9
Protein	0.3	Protein	1	L-Threonine	0.0140187	C00188	101.11	0.0415944	0.138648	1,8,9
Protein	0.3	Protein	1	L-Serine	0.0186916	C00065	87.08	0.0643945	0.214648	1,8,9
Protein	0.3	Protein	1	L-Proline	0.0280374	C00148	97.12	0.0866064	0.288688	1,8,9
Protein	0.3	Protein	1	L-Phenylalanine	0.00107087	C00079	147.18	0.00218278	0.00727594	1,8,9
Protein	0.3	Protein	1	L-Methionine	0.000584112	C00073	131.2	0.00133562	0.00445207	1,8,9
Protein	0.3	Protein	1	L-Lysine	0.0150896	C00047	128.18	0.0353165	0.117722	1,8,9
Protein	0.3	Protein	1	L-Leucine	0.00369938	C00123	113.16	0.00980747	0.0326916	1,8,9
Protein	0.3	Protein	1	L-Isoleucine	0.00330997	C00407	113.16	0.0087751	0.0292503	1,8,9
Protein	0.3	Protein	1	L-Histidine	0.00175234	C00135	137.14	0.00383332	0.0127777	1,8,9
Protein	0.3	Protein	1	L-Glutamate	0.410241	C00025	129.12	0.953163	3.17721	1,8,9
Protein	0.3	Protein	1	L-Cysteine	0.00564642	C00097	103.15	0.016422	0.0547399	1,8,9
Protein	0.3	Protein	1	L-Aspartate	0.0351441	C00049	115.09	0.0916085	0.305362	1,8,9
Protein	0.3	Protein	1	L-Asparagine	0.00798287	C00152	114.11	0.0209873	0.0699576	1,8,9
Protein	0.3	Protein	1	L-Arginine	0.0124611	C00062	156.19	0.0239344	0.0797814	1,8,9
Protein	0.3	Protein	1	L-Alanine	0.332457	C00133	71.08	1.40317	4.67723	1,8,9
Protein	0.3	Protein	1	Glycine	0.0148949	C00037	57.05	0.0783253	0.261084	1,8,9
Protein	0.3	Protein	1	L-Glutamine	0.0684385	C00064	128.13	0.16024	0.534133	1,8,9
DNA	0.006	DNA	1	dTMP	0.2353	C00364	322.209	0.00438163	0.730272	1
DNA	0.006	DNA	1	dGMP	0.2704	C00362	347.221	0.00467253	0.778754	1
DNA	0.006	DNA	1	dCMP	0.2392	C00239	307.197	0.00467192	0.778653	1
DNA	0.006	DNA	1	dAMP	0.2551	C00360	331.222	0.00462107	0.770179	1
RNA	0.037	RNA	1	UMP	0.249	C00105	324.181	0.0284193	0.768089	1
RNA	0.037	RNA	1	GMP	0.305	C00144	363.221	0.0310693	0.83971	1
RNA	0.037	RNA	1	CMP	0.186	C00055	323.197	0.0212935	0.575501	1
RNA	0.037	RNA	1	AMP	0.261	C00020	347.221	0.0278122	0.751682	1
Cofactor	0.066	Cofactor	1	Coenzyme A	0.11	C00010	767.534	0.00945886	0.143316	1,10,11
Cofactor	0.066	Cofactor	1	NAD	0.11	C00003	664.433	0.0109266	0.165555	1,10,11
Cofactor	0.066	Cofactor	1	NADH	0.11	C00004	665.441	0.0109101	0.165304	1,10,11
Cofactor	0.066	Cofactor	1	NADP	0.11	C00006	744.413	0.00975265	0.147767	1,10,11
Cofactor	0.066	Cofactor	1	NADPH	0.11	C00005	745.421	0.00973946	0.147568	1,10,11
Cofactor	0.066	Cofactor	1	riboflavin	0.11	C00255	376.364	0.0192898	0.29227	1,10,11
Cofactor	0.066	Cofactor	1	TDP	0.11	C00068	425.314	0.0170697	0.258632	1,10,11
Cofactor	0.066	Cofactor	1	THF	0.11	C00101	445.429	0.0162989	0.246953	1,10,11
Cofactor	0.066	Cofactor	1	Heme a	0.11	C15670	852.837	0.00851276	0.128981	1,10,11
Ash	0.064
References
	1	T. Tsukahara, Changes in Chemical Composition of Conidia of Aspergillus fumigatus during Maturation and Germination. Microbiol. Immunol. 24, 747–751 (1980).
	2	H. Pedersen, M. Carlsen, J. Nielsen, Identification of Enzymes and Quantification of Metabolic Fluxes in the Wild Type and in a Recombinant Aspergillus oryzae Strain. Appl. Environ. Microbiol. 65, 11 (1999).
	3	D. Maubon, S. Park, M. Tanguy, M. Huerre, C. Schmitt, M. C. Prévost, D. S. Perlin, J. P. Latgé, A. Beauvais, AGS3, an α(1–3)glucan synthase gene family member of Aspergillus fumigatus, modulates mycelium growth in the lung of experimentally infected mice. Fungal Genet. Biol. 43, 366–375 (2006).
	4	M. J. Lee, D. C. Sheppard, in The mycota : a comprehensive treatise on fungi as experimental systems for basic and applied research, K. Esser, D. Hoffmeister, Eds. (Cham: Springer, ed. 3, 2016).
	5	D. Hagiwara, S. Suzuki, K. Kamei, T. Gonoi, S. Kawamoto, The role of AtfA and HOG MAPK pathway in stress tolerance in conidia of Aspergillus fumigatus. Fungal Genet. Biol. 73, 138–149 (2014).
	6	B. Ghfir, J. L. Fonvieille, Y. Koulali, R. Ecalle, R. Dargent, Effect of essential oil ofHyssopus officinalis on the lipid composition ofAspergillus fumigatus. Mycopathol. 1994 1263. 126, 163–167 (1994).
	7	L. Alcazar-Fuoli, E. Mellado, G. Garcia-Effron, J. F. Lopez, J. O. Grimalt, J. M. Cuenca-Estrella, J. L. Rodriguez-Tudela, Ergosterol biosynthesis pathway in Aspergillus fumigatus. Steroids. 73, 339–347 (2008).
	8	E. Barreto-Bergter, P. A.J. Gorin, L. R. Travassos, Cell constituents of mycelia and conidia of Aspergillus fumigatus. Carbohydr. Res. 95, 205–217 (1981).
	9	M. Schrettl, N. Beckmann, J. Varga, T. Heinekamp, I. D. Jacobsen, C. Jöchl, T. A. Moussa, S. Wang, F. Gsaller, M. Blatzer, E. R. Werner, W. C. Niermann, A. A. Brakhage, H. Haas, HapX-Mediated Adaption to Iron Starvation Is Crucial for Virulence of Aspergillus fumigatus. PLOS Pathog. 6, e1001124 (2010).
	10	A.-M. Dietl, Z. Meir, Y. Shadkchan, N. Osherov, H. Haas, Riboflavin and pantothenic acid biosynthesis are crucial for iron homeostasis and virulence in the pathogenic mold Aspergillus fumigatus. https://doi.org/10.1080/21505594.2018.1482181. 9, 1036–1049 (2018).
	11	S. W. Chocklett, P. Sobrado, Aspergillus fumigatus SidA Is a Highly Specific Ornithine Hydroxylase with Bound Flavin Cofactor. Biochemistry. 49, 6777–6783 (2010).

## Sheet: ATP demand
Category	mmol(ATP)/g(Category)	W(category)/W(cell)	mmol ATP/gDCW	Source	Reference
growth associated ATP
Protein	39.73	0.3	11.92	A. niger	1
DNA	10.85	0.006	0.07	A. niger	1
RNA	7.42	0.037	0.27	A. niger	1
Carbohydrate	12.8	0.43	5.5	S. cerevisiae	2
Sum			17.76
Non-growth associated ATP
			0.1 mmol/gDW/hr	calibrated
References
	1	Andersen, Mikael Rørdam, Michael Lynge Nielsen, and Jens Nielsen. "Metabolic model integration of the bibliome, genome, metabolome and reactome of Aspergillus niger." Molecular Systems Biology 4.1 (2008): 178.
	2	Verduyn, Cornelis, et al. "Energetics of Saccharomyces cerevisiae in anaerobic glucose-limited chemostat cultures." Microbiology 136.3 (1990): 405-412.
