# Supplementary material for: Genome-scale metabolic modeling of Aspergillus fumigatus strains reveals growth dependencies on the lung microbiome
Source: Nat Commun. 2023 Jul 20;14:4369. doi: 10.1038/s41467-023-39982-5 (PMC10359302; doi:10.1038/s41467-023-39982-5)
Supplement: Supplementary file 5 — Supplementary Data S2 [file 41467_2023_39982_MOESM5_ESM.xlsx]

## Sheet: Description
	Supplementary Table S2
	Description of columns in 'Growth prediction' sheet
	Column	Description
	Substrate	substrate name.
	Plate	plate ID of phenotypic microarray (Biolog).
	Well ID	well IDs of substrates in each plate.
	Strain	we tested Af293 as a wildtype and niaD, MET2, pyrG and LYS4.
	ID	related metabolite ID in A. fumigatus GEM.
	Growth status	Phenotypic microarray data of strains. 1 indicates growth and 0 indicates no growth.
	Prediction	growth prediction by the GEM based on 1 mmol/gDW/hr of substrate consumption. Growth: predicted_value >= 0.001; no growth: predicted_value < 0.001
	Comment	'optimal' indicates that the maximization of growth rate by flux balance analysis was feasible given the set constraints, i.e. the allowed influx of metabolites. 'No transporter' indicates that the transport reaction to the extracellular space was not present or was removed to correct growth simulations. Blank cells refer to metabolites present on the phenotypic microarray plate that did not have…
			#Replicates
	Strain	Description	Carbon (PM1)	Carbon (PM2)	Nitrogen	Phosphor	Sulfur
	Af293	Reference strain	3	2	2	2	3
	CEA17	CEA10 pyrG-; uracil auxotrophic	2	2	2	2	3
	ΔlysF	A1160+::ΔlysF (alternate name CEA10::ΔakuBku80::ΔlysF pyrG+); Putative homoaconitase	3	2	3	2	3
	Δmet2	A1160+::Δmet2; homoserine O-acetyltransferase	2	2	3	3	3
	ΔniaD	A1160+::ΔniaD; nitrate reductase	3	2	2	2	3
	Column I (Prediction): growth -> predcited_value >= 0.001; no growth -> predicted_value < 0.001

## Sheet: Growth prediction
#	Substrates	Plate	Well id	Source	Strain	ID	Growth status	Prediction	Comment
1	Negative Control	PM1	A01	carbon	Af293		0
2	L-Arabinose	PM1	A02	carbon	Af293	C00259	1	0	optimal
3	N-Acetyl-D-Glucosamine	PM1	A03	carbon	Af293	C00140	1	0.07	optimal
4	D-Saccharic acid	PM1	A04	carbon	Af293	C00818	1	0.04	optimal
5	Succinic acid	PM1	A05	carbon	Af293	C00042	1	0.019	optimal
6	D-Galactose	PM1	A06	carbon	Af293	C00124	1	0.052	optimal
7	L-Aspartic acid	PM1	A07	carbon	Af293	C00049	1	0.02	optimal
8	L-Proline	PM1	A08	carbon	Af293	C00148	1	0.023	optimal
9	D-Alanine	PM1	A09	carbon	Af293		0
10	D-Trehalose	PM1	A10	carbon	Af293	C01083	1	0.104	optimal
11	D-Mannose	PM1	A11	carbon	Af293	C00159	1	0.052	optimal
12	Dulcitol	PM1	A12	carbon	Af293	C01697	1	0.055	optimal
13	D-Serine	PM1	B01	carbon	Af293	C00740	0	0	No transporter
14	D-Sorbitol	PM1	B02	carbon	Af293	C00794	1	0.055	optimal
15	Glycerol	PM1	B03	carbon	Af293	C00116	1	0.028	optimal
16	L-Fucose	PM1	B04	carbon	Af293	C01019	0	0	No transporter
17	D-Glucuronic acid	PM1	B05	carbon	Af293	C00191	1	0.043	optimal
18	D-Gluconic acid	PM1	B06	carbon	Af293	C00257	1	0.046	optimal
19	DL-a-Glycerol Phosphate	PM1	B07	carbon	Af293	C00093	0	0	No transporter
20	D-Xylose	PM1	B08	carbon	Af293	C00181	1	0	optimal
21	L-Lactic acid	PM1	B09	carbon	Af293	C00186	1	0.019	optimal
22	Formic acid	PM1	B10	carbon	Af293	C00058	0	0.001	optimal
23	D-Mannitol	PM1	B11	carbon	Af293	C00392	1	0.055	optimal
24	L-Glutamic acid	PM1	B12	carbon	Af293	C00025	1	0.027	optimal
25	D-Glucose-6-Phosphate	PM1	C01	carbon	Af293	C00092	0	0	No transporter
26	D-Galactonic acid-g-Lactone	PM1	C02	carbon	Af293		0
27	DL-Malic acid	PM1	C03	carbon	Af293	C00149	1	0.019	optimal
28	D-Ribose	PM1	C04	carbon	Af293	C00121	1	0.043	optimal
29	Tween 20	PM1	C05	carbon	Af293		1
30	D-Fructose	PM1	C07	carbon	Af293	C00095	1	0.052	optimal
31	Acetic acid	PM1	C08	carbon	Af293	C00033	1	0.011	optimal
32	a-D-Glucose	PM1	C09	carbon	Af293	C00031	1	0.052	optimal
33	Maltose	PM1	C10	carbon	Af293	C00208	1	0.104	optimal
34	D-Melibiose	PM1	C11	carbon	Af293	C05402	1	0.104	optimal
35	Thymidine	PM1	C12	carbon	Af293	C00214	0	0	No transporter
36	L-Asparagine	PM1	D01	carbon	Af293	C00152	1	0.02	optimal
37	D-Aspartic acid	PM1	D02	carbon	Af293		0
38	Tween 40	PM1	D05	carbon	Af293		1
39	a-Ketoglutaric acid	PM1	D06	carbon	Af293	C00026	1	0.026	optimal
40	a-Ketobutyric acid	PM1	D07	carbon	Af293	C00109	0	0	No transporter
41	a-Methyl-D-Galactoside	PM1	D08	carbon	Af293		0
42	a-D-Lactose	PM1	D09	carbon	Af293	C00243	0	0	No transporter
43	Lactulose	PM1	D10	carbon	Af293		0
44	Sucrose	PM1	D11	carbon	Af293	C00089	1	0.104	optimal
45	Uridine	PM1	D12	carbon	Af293	C00299	0	0	No transporter
46	L-Glutamine	PM1	E01	carbon	Af293	C00064	1	0.027	optimal
47	D-Glucose-1-Phosphate	PM1	E03	carbon	Af293	C00103	0	0	No transporter
48	D-Fructose-6-Phosphate	PM1	E04	carbon	Af293	C00085	0	0	No transporter
49	Tween 80	PM1	E05	carbon	Af293		0
50	a-Hydroxyglutaric acid-g-Lactone	PM1	E06	carbon	Af293		0
51	a-Hydroxybutyric acid	PM1	E07	carbon	Af293	C05984	0	0	No transporter
52	b-Methyl-D-Glucoside	PM1	E08	carbon	Af293		0
53	Adonitol	PM1	E09	carbon	Af293	C00474	0	0	No transporter
54	Maltotriose	PM1	E10	carbon	Af293	CHEBI27931	1	0.052	optimal
55	2`-Deoxyadenosine	PM1	E11	carbon	Af293	C00559	0	0	No transporter
56	Adenosine	PM1	E12	carbon	Af293	C00212	0	0.062	optimal
57	Citric acid	PM1	F02	carbon	Af293	C00158	0	0.031	optimal
58	m-Inositol	PM1	F03	carbon	Af293	C00137	1	0.043	optimal
59	D-Threonine	PM1	F04	carbon	Af293		0
60	Fumaric acid	PM1	F05	carbon	Af293	C00122	1	0.018	optimal
61	Bromosuccinic acid	PM1	F06	carbon	Af293		0
62	Propionic acid	PM1	F07	carbon	Af293	C00163	1	0.012	optimal
63	Mucic acid	PM1	F08	carbon	Af293		0
64	Glycolic acid	PM1	F09	carbon	Af293	C00160	1	0.011	optimal
65	Glyoxylic acid	PM1	F10	carbon	Af293	C00048	0	0	No transporter
66	D-Cellobiose	PM1	F11	carbon	Af293	C00185	1	0.104	optimal
67	Inosine	PM1	F12	carbon	Af293	C00294	0	0.062	optimal
68	Tricarballylic acid	PM1	G02	carbon	Af293		0
69	L-Serine	PM1	G03	carbon	Af293	C00065	1	0.019	optimal
70	L-Threonine	PM1	G04	carbon	Af293	C00188	1	0.025	optimal
71	L-Alanine	PM1	G05	carbon	Af293	C00133	1	0.019	optimal
72	Acetoacetic acid	PM1	G07	carbon	Af293	C00164	0	0	No transporter
73	Mono-Methylsuccinate	PM1	G09	carbon	Af293		0
74	Methylpyruvate	PM1	G10	carbon	Af293		0
75	D-Malic acid	PM1	G11	carbon	Af293	C00497	1	0.019	optimal
76	L-Malic acid	PM1	G12	carbon	Af293	C00149	1	0.019	optimal
77	p-Hydroxyphenyl Acetic acid	PM1	H02	carbon	Af293	C00642	1	0	optimal
78	m-Hydroxyphenyl Acetic acid	PM1	H03	carbon	Af293		1
79	Tyramine	PM1	H04	carbon	Af293	C00483	1	0	optimal
80	D-Psicose	PM1	H05	carbon	Af293		0
81	L-Lyxose	PM1	H06	carbon	Af293		1
82	Glucuronamide	PM1	H07	carbon	Af293		0
83	Pyruvic acid	PM1	H08	carbon	Af293	C00022	1	0.017	optimal
84	D-Galacturonic acid	PM1	H10	carbon	Af293	C00333	1	0.043	optimal
85	Phenylethylamine	PM1	H11	carbon	Af293	C05332	0	0.046	optimal
86	2-Aminoethanol	PM1	H12	carbon	Af293	C00189	1	0.013	optimal
87	Negative Control	PM2	A01	carbon	Af293		0
88	Chondroitin Sulfate C	PM2	A02	carbon	Af293		0
89	Dextrin	PM2	A06	carbon	Af293	C00721	1	0.104	optimal
90	Gelatin	PM2	A07	carbon	Af293		0
91	Glycogen	PM2	A08	carbon	Af293	C00182	1	0.121	optimal
92	Inulin	PM2	A09	carbon	Af293		0
93	Laminarin	PM2	A10	carbon	Af293		1
94	Mannan	PM2	A11	carbon	Af293	C00721	0	0.104	optimal
95	Pectin	PM2	A12	carbon	Af293	CHEBI17309	1	0.043	optimal
96	N-Acetyl-D-Galactosamine	PM2	B01	carbon	Af293	C01132	0	0	No transporter
97	N-Acetyl-Neuraminic acid	PM2	B02	carbon	Af293	C00270	0	0	No transporter
98	b-D-Allose	PM2	B03	carbon	Af293		0
99	Amygdalin	PM2	B04	carbon	Af293	C08325	1
100	D-Arabinose	PM2	B05	carbon	Af293	C00216	1	0.043	optimal
101	D-Arabitol	PM2	B06	carbon	Af293	C01904	1	0.046	optimal
102	L-Arabitol	PM2	B07	carbon	Af293	C00532	1	0	optimal
103	2-Deoxy-D-Ribose	PM2	B09	carbon	Af293	C01801	1	0.043	optimal
104	i-Erythritol	PM2	B10	carbon	Af293	C00503	1
105	D-Fucose	PM2	B11	carbon	Af293		1
106	3-O-b-D-Galactopyranosyl-D-Arabinose	PM2	B12	carbon	Af293		1
107	Gentiobiose	PM2	C01	carbon	Af293		1
108	L-Glucose	PM2	C02	carbon	Af293		0
109	D-Lactitol	PM2	C03	carbon	Af293		0
110	D-Melezitose	PM2	C04	carbon	Af293		1
111	Maltitol	PM2	C05	carbon	Af293		1
112	a-Methyl-D-Glucoside	PM2	C06	carbon	Af293		0
113	b-Methyl-D-Galactoside	PM2	C07	carbon	Af293		0
114	3-Methylglucose	PM2	C08	carbon	Af293		0
115	b-Methyl-D-Glucuronic acid	PM2	C09	carbon	Af293		0
116	a-Methyl-D-Mannoside	PM2	C10	carbon	Af293		0
117	b-Methyl-D-Xyloside	PM2	C11	carbon	Af293		0
118	Palatinose	PM2	C12	carbon	Af293		1
119	D-Raffinose	PM2	D01	carbon	Af293	C00492	1	0.121	optimal
120	Sedoheptulosan	PM2	D03	carbon	Af293		0
121	L-Sorbose	PM2	D04	carbon	Af293	C00247	1	0.052	optimal
122	Stachyose	PM2	D05	carbon	Af293	C01613	1	0.121	optimal
123	Turanose	PM2	D07	carbon	Af293		1
124	Xylitol	PM2	D08	carbon	Af293	C00379	1	0	optimal
125	N-Acetyl-D-Glucosaminitol	PM2	D09	carbon	Af293		0
126	g-Amino-N-Butyric acid	PM2	D10	carbon	Af293	C00334	1	0.021	optimal
127	d-Amino Valeric acid	PM2	D11	carbon	Af293		0
128	Butyric acid	PM2	D12	carbon	Af293	C00246	1
129	Capric acid	PM2	E01	carbon	Af293	C01571	0	0	No transporter
130	Caproic acid	PM2	E02	carbon	Af293	C01585	1	0.014	optimal
131	D-Glucosamine	PM2	E05	carbon	Af293	C00329	1	0.052	optimal
132	2-Hydroxybenzoic acid	PM2	E06	carbon	Af293	C00805	0	0.031	optimal
133	4-Hydroxybenzoic acid	PM2	E07	carbon	Af293	C00156	0	0	optimal
134	b-Hydroxybutyric acid	PM2	E08	carbon	Af293	C01089	1	0	optimal
135	g-Hydroxybutyric acid	PM2	E09	carbon	Af293		1
136	a-Keto-Valeric acid	PM2	E10	carbon	Af293		1
137	Itaconic acid	PM2	E11	carbon	Af293	C00490	0	0	No transporter
138	5-Keto-D-Gluconic acid	PM2	E12	carbon	Af293		1
139	D-Lactic acid Methyl Ester	PM2	F01	carbon	Af293		1
140	Malonic acid	PM2	F02	carbon	Af293		0
141	Melibionic acid	PM2	F03	carbon	Af293		0
142	Oxalic acid	PM2	F04	carbon	Af293	C00209	0	0	No transporter
143	Oxalomalic acid	PM2	F05	carbon	Af293		1
144	Quinic acid	PM2	F06	carbon	Af293	C00296	1	0.036	optimal
145	D-Ribono-1,4-Lactone	PM2	F07	carbon	Af293		1
146	Sorbic acid	PM2	F09	carbon	Af293		1
147	Succinamic acid	PM2	F10	carbon	Af293		1
148	D-Tartaric acid	PM2	F11	carbon	Af293		0
149	L-Tartaric acid	PM2	F12	carbon	Af293		0
150	Acetamide	PM2	G01	carbon	Af293	C06244	0	0	No transporter
151	L-Alaninamide	PM2	G02	carbon	Af293		1
152	N-Acetyl-L-Glutamic acid	PM2	G03	carbon	Af293	C00624	0	0	optimal
153	L-Arginine	PM2	G04	carbon	Af293	C00062	1	0.023	optimal
154	Glycine	PM2	G05	carbon	Af293	C00037	1	0.011	optimal
155	L-Histidine	PM2	G06	carbon	Af293	C00135	0	0	optimal
156	L-Homoserine	PM2	G07	carbon	Af293	C00263	0	0.023	optimal
157	Hydroxy-L-Proline	PM2	G08	carbon	Af293	C01157	0	0	No transporter
158	L-Isoleucine	PM2	G09	carbon	Af293	C00407	1	0	optimal
159	L-Leucine	PM2	G10	carbon	Af293	C00123	1	0.037	optimal
160	L-Lysine	PM2	G11	carbon	Af293	C00047	1	0.025	optimal
161	L-Methionine	PM2	G12	carbon	Af293	C00073	1	0.019	optimal
162	L-Ornithine	PM2	H01	carbon	Af293	C00077	1	0.023	optimal
163	L-Phenylalanine	PM2	H02	carbon	Af293	C00079	1	0.046	optimal
164	L-Pyroglutamic acid	PM2	H03	carbon	Af293	C01879	1	0.026	optimal
165	L-Valine	PM2	H04	carbon	Af293	C00183	1	0.021	optimal
166	sec-Butylamine	PM2	H06	carbon	Af293		0
167	D,L-Octopamine	PM2	H07	carbon	Af293		1
168	Putrescine	PM2	H08	carbon	Af293	C00134	0	0	optimal
169	Dihydroxyacetone	PM2	H09	carbon	Af293	C00184	1	0.025	optimal
170	2,3-Butanediol	PM2	H10	carbon	Af293	C03044	0	0	No transporter
171	3-Hydroxy-2-buta	PM2	H12	carbon	Af293		1
172	Negative Control	PM3	A01	nitrogen	Af293		0
173	Ammonia	PM3	A02	nitrogen	Af293	C01342	1	0.052	optimal
174	Nitrite	PM3	A03	nitrogen	Af293	C00088	1	0.049	optimal
175	Nitrate	PM3	A04	nitrogen	Af293	C00244	1	0.048	optimal
176	Urea	PM3	A05	nitrogen	Af293	C00086	1	0.052	optimal
177	L-Alanine	PM3	A07	nitrogen	Af293	C00133	1	0.075	optimal
178	L-Arginine	PM3	A08	nitrogen	Af293	C00062	1	0.092	optimal
179	L-Asparagine	PM3	A09	nitrogen	Af293	C00152	1	0.076	optimal
180	L-Aspartic acid	PM3	A10	nitrogen	Af293	C00049	1	0.076	optimal
181	L-Cysteine	PM3	A11	nitrogen	Af293	C00097	1	0.067	optimal
182	L-Glutamic acid	PM3	A12	nitrogen	Af293	C00025	1	0.086	optimal
183	L-Glutamine	PM3	B01	nitrogen	Af293	C00064	1	0.087	optimal
184	Glycine	PM3	B02	nitrogen	Af293	C00037	1	0.064	optimal
185	L-Histidine	PM3	B03	nitrogen	Af293	C00135	0	0	optimal
186	L-Isoleucine	PM3	B04	nitrogen	Af293	C00407	0	0.055	optimal
187	L-Leucine	PM3	B05	nitrogen	Af293	C00123	1	0.11	optimal
188	L-Lysine	PM3	B06	nitrogen	Af293	C00047	1	0.096	optimal
189	L-Methionine	PM3	B07	nitrogen	Af293	C00073	1	0.074	optimal
190	L-Phenylalanine	PM3	B08	nitrogen	Af293	C00079	0	0.105	optimal
191	L-Proline	PM3	B09	nitrogen	Af293	C00148	1	0.092	optimal
192	L-Serine	PM3	B10	nitrogen	Af293	C00065	1	0.073	optimal
193	L-Threonine	PM3	B11	nitrogen	Af293	C00188	1	0.082	optimal
194	L-Tryptophan	PM3	B12	nitrogen	Af293	C00078	1	0.111	optimal
195	L-Tyrosine	PM3	C01	nitrogen	Af293	C00082	1	0.102	optimal
196	L-Valine	PM3	C02	nitrogen	Af293	C00183	1	0.091	optimal
197	D-Alanine	PM3	C03	nitrogen	Af293		0
198	D-Asparagine	PM3	C04	nitrogen	Af293		0
199	D-Aspartic acid	PM3	C05	nitrogen	Af293		0
200	D-Lysine	PM3	C07	nitrogen	Af293	C00739	0	0	No transporter
201	D-Serine	PM3	C08	nitrogen	Af293	C00740	0	0	No transporter
202	D-Valine	PM3	C09	nitrogen	Af293		0
203	L-Citrulline	PM3	C10	nitrogen	Af293	C00327	1	0.081	optimal
204	L-Homoserine	PM3	C11	nitrogen	Af293	C00263	1	0.08	optimal
205	L-Ornithine	PM3	C12	nitrogen	Af293	C00077	1	0.092	optimal
206	N-Acetyl-L-Glutamic acid	PM3	D01	nitrogen	Af293	C00624	0	0	optimal
207	N-Phthaloyl-L-Glutamic acid	PM3	D02	nitrogen	Af293		0
208	L-Pyroglutamic acid	PM3	D03	nitrogen	Af293	C01879	1	0.084	optimal
209	Hydroxylamine	PM3	D04	nitrogen	Af293		0
210	Methylamine	PM3	D05	nitrogen	Af293	C00218	1	0.06	optimal
211	N-Amylamine	PM3	D06	nitrogen	Af293		0
212	N-Butylamine	PM3	D07	nitrogen	Af293		0
213	Ethanolamine	PM3	D09	nitrogen	Af293	C00189	1	0.069	optimal
214	Ethylenediamine	PM3	D10	nitrogen	Af293		0
215	Putrescine	PM3	D11	nitrogen	Af293	C00134	1	0	optimal
216	Agmatine	PM3	D12	nitrogen	Af293	C00179	1	0.052	optimal
217	b-Phenylethylamine	PM3	E02	nitrogen	Af293	C05332	1	0.104	optimal
218	Tyramine	PM3	E03	nitrogen	Af293	C00483	1	0.055	optimal
219	Acetamide	PM3	E04	nitrogen	Af293	C06244	0	0	No transporter
220	Formamide	PM3	E05	nitrogen	Af293	C00488	0	0	No transporter
221	Glucuronamide	PM3	E06	nitrogen	Af293		0
222	DL-Lactamide	PM3	E07	nitrogen	Af293		1
223	D-Glucosamine	PM3	E08	nitrogen	Af293	C00329	0	0.105	optimal
224	D-Mannosamine	PM3	E10	nitrogen	Af293		0
225	N-Acetyl-D-Glucosamine	PM3	E11	nitrogen	Af293	C00140	1	0.121	optimal
226	N-Acetyl-D-Galactosamine	PM3	E12	nitrogen	Af293	C01132	0	0	No transporter
227	Adenine	PM3	F02	nitrogen	Af293	C00147	1	0.068	optimal
228	Adenosine	PM3	F03	nitrogen	Af293	C00212	1	0.115	optimal
229	Cytidine	PM3	F04	nitrogen	Af293	C00475	0	0.052	optimal
230	Cytosine	PM3	F05	nitrogen	Af293	C00380	0	0.038	optimal
231	Guanine	PM3	F06	nitrogen	Af293	C00242	1	0.065	optimal
232	Guanosine	PM3	F07	nitrogen	Af293	C00387	1	0.112	optimal
233	Thymidine	PM3	F09	nitrogen	Af293	C00214	0	0	No transporter
234	Uracil	PM3	F10	nitrogen	Af293	C00106	0	0	optimal
235	Uridine	PM3	F11	nitrogen	Af293	C00299	0	0	No transporter
236	Inosine	PM3	F12	nitrogen	Af293	C00294	1	0.115	optimal
237	Xanthine	PM3	G01	nitrogen	Af293	C00385	1	0.065	optimal
238	Xanthosine	PM3	G02	nitrogen	Af293	C01762	1
239	Uric acid	PM3	G03	nitrogen	Af293	C00366	1	0.062	optimal
240	Alloxan	PM3	G04	nitrogen	Af293		0
241	Allantoin	PM3	G05	nitrogen	Af293	C01551	1	0.062	optimal
242	Parabanic acid	PM3	G06	nitrogen	Af293		1
243	g-Amino-N-Butyric acid	PM3	G08	nitrogen	Af293	C00334	1	0.084	optimal
244	DL-a-Amino-Caprylic acid	PM3	G10	nitrogen	Af293		1
245	d-Amino-N-Valeric acid	PM3	G11	nitrogen	Af293	C00431	1	0.093	optimal
246	a-Amino-N-Valeric acid	PM3	G12	nitrogen	Af293		1
247	Met-Ala	PM3	H12	nitrogen	Af293		1
248	Negative Control	PM4	A01	phosphorus	Af293		0
249	Phosphate	PM4	A02	phosphorus	Af293	C00009	0	0.052	optimal
250	Pyrophosphate	PM4	A03	phosphorus	Af293	C00013	0	0.055	optimal
251	Trimetaphosphate	PM4	A04	phosphorus	Af293		0
252	Tripolyphosphate	PM4	A05	phosphorus	Af293	C00536	0	0	No transporter
253	Triethyl Phosphate	PM4	A06	phosphorus	Af293		0
254	Hypophosphite	PM4	A07	phosphorus	Af293		0
255	Adenosine 2`-Monophosphate	PM4	A08	phosphorus	Af293	CHEBI28223	0	0.115	optimal
256	Adenosine 3`-Monophosphate	PM4	A09	phosphorus	Af293		0
257	Adenosine 5`-Monophosphate	PM4	A10	phosphorus	Af293	C00020	0	0.113	optimal
258	Adenosine 2`,3`-Cyclic Monophosphate	PM4	A11	phosphorus	Af293	C02353	0	0	No transporter
259	Adenosine 3`,5`-Cyclic Monophosphate	PM4	A12	phosphorus	Af293	C00575	1
260	Thiophosphate	PM4	B01	phosphorus	Af293		0
261	Dithiophosphate	PM4	B02	phosphorus	Af293		0
262	DL-a-Glycerol Phosphate	PM4	B03	phosphorus	Af293	C00093	0	0	No transporter
263	b-Glycerol Phosphate	PM4	B04	phosphorus	Af293		0
264	Carbamyl Phosphate	PM4	B05	phosphorus	Af293	C00169	0	0	optimal
265	D-2-Phospho-Glyceric acid	PM4	B06	phosphorus	Af293	C00631	0	0.075	optimal
266	D-3-Phospho-Glyceric acid	PM4	B07	phosphorus	Af293	C00197	0	0.075	optimal
267	Guanosine 2`-Monophosphate	PM4	B08	phosphorus	Af293	Cluster519	0	0	No transporter
268	Guanosine 3`-Monophosphate	PM4	B09	phosphorus	Af293		0
269	Guanosine 5`-Monophosphate	PM4	B10	phosphorus	Af293	C00144	0	0	optimal
270	Guanosine 2`,3`-Cyclic Monophosphate	PM4	B11	phosphorus	Af293	C06194	0	0	No transporter
271	Guanosine 3`,5`-Cyclic Monophosphate	PM4	B12	phosphorus	Af293	C00942	0	0	No transporter
272	Phosphoenol Pyruvate	PM4	C01	phosphorus	Af293	C00074	0	0.075	optimal
273	Phospho-Glycolic acid	PM4	C02	phosphorus	Af293	C00988	0	0.064	optimal
274	D-Glucose-1-Phosphate	PM4	C03	phosphorus	Af293	C00103	0	0	No transporter
275	D-Glucose-6-Phosphate	PM4	C04	phosphorus	Af293	C00092	0	0	No transporter
276	D-Glucosamine-6-Phosphate	PM4	C06	phosphorus	Af293	C00352	0	0	No transporter
277	6-Phospho-Gluconic acid	PM4	C07	phosphorus	Af293	C00345	0	0.101	optimal
278	Cytidine 2`-Monophosphate	PM4	C08	phosphorus	Af293	Cluster3292	0	0	No transporter
279	Cytidine 3`-Monophosphate	PM4	C09	phosphorus	Af293		0
280	Cytidine 5`-Monophosphate	PM4	C10	phosphorus	Af293	C00055	0	0	optimal
281	Cytidine 2`,3`-Cyclic Monophosphate	PM4	C11	phosphorus	Af293	C02354	0	0	No transporter
282	Cytidine 3`,5`-Cyclic Monophosphate	PM4	C12	phosphorus	Af293	C00941	0	0	No transporter
283	D-Mannose-1-Phosphate	PM4	D01	phosphorus	Af293	C00636	0	0.107	optimal
284	D-Mannose-6-Phosphate	PM4	D02	phosphorus	Af293	C00275	0	0.107	optimal
285	Cysteamine-S-Phosphate	PM4	D03	phosphorus	Af293		0
286	Phospho-L-Arginine	PM4	D04	phosphorus	Af293		0
287	O-Phospho-D-Serine	PM4	D05	phosphorus	Af293	C02532	0	0	No transporter
288	O-Phospho-L-Serine	PM4	D06	phosphorus	Af293	C01005	0	0.073	optimal
289	O-Phospho-L-Threonine	PM4	D07	phosphorus	Af293	C12147	0	0	No transporter
290	Uridine 2`-Monophosphate	PM4	D08	phosphorus	Af293	Cluster119	0	0	No transporter
291	Uridine 3`-Monophosphate	PM4	D09	phosphorus	Af293		0
292	Uridine 5`-Monophosphate	PM4	D10	phosphorus	Af293	C00105	0	0	optimal
293	Uridine 2`,3`-Cyclic Monophosphate	PM4	D11	phosphorus	Af293	C02355	0	0	No transporter
294	Uridine 3`,5`-Cyclic Monophosphate	PM4	D12	phosphorus	Af293		1
295	O-Phospho-D-Tyrosine	PM4	E01	phosphorus	Af293		0
296	O-Phospho-L-Tyrosine	PM4	E02	phosphorus	Af293		0
297	Phosphocreatine	PM4	E03	phosphorus	Af293		0
298	Phosphoryl Choline	PM4	E04	phosphorus	Af293	C00588	0	0	optimal
299	O-Phosphoryl-Ethanolamine	PM4	E05	phosphorus	Af293	C00346	0	0	optimal
300	Phosphono Acetic acid	PM4	E06	phosphorus	Af293		0
301	2-Aminoethyl Phosphonic acid	PM4	E07	phosphorus	Af293	C03557	0	0	No transporter
302	Methylene Diphosphonic acid	PM4	E08	phosphorus	Af293		0
303	Thymidine 3`-Monophosphate	PM4	E09	phosphorus	Af293		0
304	Thymidine 5`-Monophosphate	PM4	E10	phosphorus	Af293	C00364	0	0	No transporter
305	Inositol Hexaphosphate	PM4	E11	phosphorus	Af293	C01204	0	0.096	optimal
306	Thymidine 3`,5`-Cyclic Monophosphate	PM4	E12	phosphorus	Af293		0
307	Negative Control	PM4	F01	sulfur	Af293		0
308	Sulfate	PM4	F02	sulfur	Af293	C00059	1	0.052	optimal
309	Thiosulfate	PM4	F03	sulfur	Af293	C00320	1	0.052	optimal
310	Tetrathionate	PM4	F04	sulfur	Af293		1
311	Thiophosphate	PM4	F05	sulfur	Af293		0
312	Dithiophosphate	PM4	F06	sulfur	Af293		1
313	L-Cysteine	PM4	F07	sulfur	Af293	C00097	1	0.061	optimal
314	D-Cysteine	PM4	F08	sulfur	Af293		1
315	Cys-Gly	PM4	F09	sulfur	Af293	C01419	1	0.073	optimal
316	L-Cysteic acid	PM4	F10	sulfur	Af293	C00506	0	0.052	optimal
317	Cysteamine	PM4	F11	sulfur	Af293	C01678	0	0.055	optimal
318	L-Cysteine Sulfinic acid	PM4	F12	sulfur	Af293	C00606	1	0.055	optimal
319	N-Acetyl-L-Cysteine	PM4	G01	sulfur	Af293		1
320	S-Methyl-L-Cysteine	PM4	G02	sulfur	Af293		1
321	Cystathionine	PM4	G03	sulfur	Af293	C00542	1	0.089	optimal
322	Lanthionine	PM4	G04	sulfur	Af293		1
323	Glutathione	PM4	G05	sulfur	Af293	C00051	1	0.106	optimal
324	DL-Ethionine	PM4	G06	sulfur	Af293		0
325	L-Methionine	PM4	G07	sulfur	Af293	C00073	1	0.068	optimal
326	D-Methionine	PM4	G08	sulfur	Af293		1
327	N-Acetyl-D,L-Methionine	PM4	G10	sulfur	Af293	Cluster582	1	0.086	optimal
328	L-Methionine Sulfoxide	PM4	G11	sulfur	Af293		1
329	L-Methionine Sulfone	PM4	G12	sulfur	Af293		1
330	L-Djenkolic acid	PM4	H01	sulfur	Af293		1
331	Thiourea	PM4	H02	sulfur	Af293		0
332	1-Thio-b-D-Glucose	PM4	H03	sulfur	Af293		0
333	DL-Lipoamide	PM4	H04	sulfur	Af293	C00248	1
334	Taurocholic acid	PM4	H05	sulfur	Af293		0
335	Taurine	PM4	H06	sulfur	Af293	C00245	1	0.052	optimal
336	Hypotaurine	PM4	H07	sulfur	Af293	C00519	1	0.055	optimal
337	p-Aminobenzene Sulfonic acid	PM4	H08	sulfur	Af293		0
338	Butane Sulfonic acid	PM4	H09	sulfur	Af293		1
339	2-Hydroxyethane Sulfonic acid	PM4	H10	sulfur	Af293		1
340	Methane Sulfonic acid	PM4	H11	sulfur	Af293		1
341	Tetramethylene Sulfone	PM4	H12	sulfur	Af293		1
342	Negative Control	PM1	A01	carbon	Δmet2		0
343	L-Arabinose	PM1	A02	carbon	Δmet2	C00259	1	0	optimal
344	N-Acetyl-D-Glucosamine	PM1	A03	carbon	Δmet2	C00140	0	0	optimal
345	D-Saccharic acid	PM1	A04	carbon	Δmet2	C00818	0	0	optimal
346	Succinic acid	PM1	A05	carbon	Δmet2	C00042	0	0	optimal
347	D-Galactose	PM1	A06	carbon	Δmet2	C00124	0	0	optimal
348	L-Aspartic acid	PM1	A07	carbon	Δmet2	C00049	0	0	optimal
349	L-Proline	PM1	A08	carbon	Δmet2	C00148	0	0	optimal
350	D-Alanine	PM1	A09	carbon	Δmet2		0
351	D-Trehalose	PM1	A10	carbon	Δmet2	C01083	0	0	optimal
352	D-Mannose	PM1	A11	carbon	Δmet2	C00159	0	0	optimal
353	Dulcitol	PM1	A12	carbon	Δmet2	C01697	0	0	optimal
354	D-Serine	PM1	B01	carbon	Δmet2	C00740	0	0	No transporter
355	D-Sorbitol	PM1	B02	carbon	Δmet2	C00794	0	0	optimal
356	Glycerol	PM1	B03	carbon	Δmet2	C00116	0	0	optimal
357	L-Fucose	PM1	B04	carbon	Δmet2	C01019	0	0	No transporter
358	D-Glucuronic acid	PM1	B05	carbon	Δmet2	C00191	0	0	optimal
359	D-Gluconic acid	PM1	B06	carbon	Δmet2	C00257	0	0	optimal
360	DL-a-Glycerol Phosphate	PM1	B07	carbon	Δmet2	C00093	0	0	No transporter
361	D-Xylose	PM1	B08	carbon	Δmet2	C00181	1	0	optimal
362	L-Lactic acid	PM1	B09	carbon	Δmet2	C00186	0	0	optimal
363	Formic acid	PM1	B10	carbon	Δmet2	C00058	0	0	optimal
364	D-Mannitol	PM1	B11	carbon	Δmet2	C00392	0	0	optimal
365	L-Glutamic acid	PM1	B12	carbon	Δmet2	C00025	0	0	optimal
366	D-Glucose-6-Phosphate	PM1	C01	carbon	Δmet2	C00092	0	0	No transporter
367	D-Galactonic acid-g-Lactone	PM1	C02	carbon	Δmet2		0
368	DL-Malic acid	PM1	C03	carbon	Δmet2	C00149	0	0	optimal
369	D-Ribose	PM1	C04	carbon	Δmet2	C00121	1	0	optimal
370	Tween 20	PM1	C05	carbon	Δmet2		0
371	D-Fructose	PM1	C07	carbon	Δmet2	C00095	0	0	optimal
372	Acetic acid	PM1	C08	carbon	Δmet2	C00033	0	0	optimal
373	a-D-Glucose	PM1	C09	carbon	Δmet2	C00031	0	0	optimal
374	Maltose	PM1	C10	carbon	Δmet2	C00208	0	0	optimal
375	D-Melibiose	PM1	C11	carbon	Δmet2	C05402	0	0	optimal
376	Thymidine	PM1	C12	carbon	Δmet2	C00214	0	0	No transporter
377	L-Asparagine	PM1	D01	carbon	Δmet2	C00152	0	0	optimal
378	D-Aspartic acid	PM1	D02	carbon	Δmet2		0
379	Tween 40	PM1	D05	carbon	Δmet2		0
380	a-Ketoglutaric acid	PM1	D06	carbon	Δmet2	C00026	0	0	optimal
381	a-Ketobutyric acid	PM1	D07	carbon	Δmet2	C00109	0	0	No transporter
382	a-Methyl-D-Galactoside	PM1	D08	carbon	Δmet2		0
383	a-D-Lactose	PM1	D09	carbon	Δmet2	C00243	0	0	No transporter
384	Lactulose	PM1	D10	carbon	Δmet2		0
385	Sucrose	PM1	D11	carbon	Δmet2	C00089	0	0	optimal
386	Uridine	PM1	D12	carbon	Δmet2	C00299	0	0	No transporter
387	L-Glutamine	PM1	E01	carbon	Δmet2	C00064	0	0	optimal
388	D-Glucose-1-Phosphate	PM1	E03	carbon	Δmet2	C00103	0	0	No transporter
389	D-Fructose-6-Phosphate	PM1	E04	carbon	Δmet2	C00085	0	0	No transporter
390	Tween 80	PM1	E05	carbon	Δmet2		0
391	a-Hydroxyglutaric acid-g-Lactone	PM1	E06	carbon	Δmet2		0
392	a-Hydroxybutyric acid	PM1	E07	carbon	Δmet2	C05984	0	0	No transporter
393	b-Methyl-D-Glucoside	PM1	E08	carbon	Δmet2		0
394	Adonitol	PM1	E09	carbon	Δmet2	C00474	0	0	No transporter
395	Maltotriose	PM1	E10	carbon	Δmet2	CHEBI27931	0	0	optimal
396	2`-Deoxyadenosine	PM1	E11	carbon	Δmet2	C00559	0	0	No transporter
397	Adenosine	PM1	E12	carbon	Δmet2	C00212	0	0	optimal
398	Citric acid	PM1	F02	carbon	Δmet2	C00158	0	0	optimal
399	m-Inositol	PM1	F03	carbon	Δmet2	C00137	0	0	optimal
400	D-Threonine	PM1	F04	carbon	Δmet2		0
401	Fumaric acid	PM1	F05	carbon	Δmet2	C00122	0	0	optimal
402	Bromosuccinic acid	PM1	F06	carbon	Δmet2		0
403	Propionic acid	PM1	F07	carbon	Δmet2	C00163	0	0	optimal
404	Mucic acid	PM1	F08	carbon	Δmet2		0
405	Glycolic acid	PM1	F09	carbon	Δmet2	C00160	0	0	optimal
406	Glyoxylic acid	PM1	F10	carbon	Δmet2	C00048	0	0	No transporter
407	D-Cellobiose	PM1	F11	carbon	Δmet2	C00185	0	0	optimal
408	Inosine	PM1	F12	carbon	Δmet2	C00294	0	0	optimal
409	Tricarballylic acid	PM1	G02	carbon	Δmet2		0
410	L-Serine	PM1	G03	carbon	Δmet2	C00065	0	0	optimal
411	L-Threonine	PM1	G04	carbon	Δmet2	C00188	0	0	optimal
412	L-Alanine	PM1	G05	carbon	Δmet2	C00133	0	0	optimal
413	Acetoacetic acid	PM1	G07	carbon	Δmet2	C00164	0	0	No transporter
414	Mono-Methylsuccinate	PM1	G09	carbon	Δmet2		0
415	Methylpyruvate	PM1	G10	carbon	Δmet2		0
416	D-Malic acid	PM1	G11	carbon	Δmet2	C00497	0	0	optimal
417	L-Malic acid	PM1	G12	carbon	Δmet2	C00149	0	0	optimal
418	p-Hydroxyphenyl Acetic acid	PM1	H02	carbon	Δmet2	C00642	0	0	optimal
419	m-Hydroxyphenyl Acetic acid	PM1	H03	carbon	Δmet2		0
420	Tyramine	PM1	H04	carbon	Δmet2	C00483	0	0	optimal
421	D-Psicose	PM1	H05	carbon	Δmet2		0
422	L-Lyxose	PM1	H06	carbon	Δmet2		1
423	Glucuronamide	PM1	H07	carbon	Δmet2		0
424	Pyruvic acid	PM1	H08	carbon	Δmet2	C00022	0	0	optimal
425	D-Galacturonic acid	PM1	H10	carbon	Δmet2	C00333	0	0	optimal
426	Phenylethylamine	PM1	H11	carbon	Δmet2	C05332	0	0	optimal
427	2-Aminoethanol	PM1	H12	carbon	Δmet2	C00189	0	0	optimal
428	Negative Control	PM2	A01	carbon	Δmet2		0
429	Chondroitin Sulfate C	PM2	A02	carbon	Δmet2		0
430	Dextrin	PM2	A06	carbon	Δmet2	C00721	0	0	optimal
431	Gelatin	PM2	A07	carbon	Δmet2		0
432	Glycogen	PM2	A08	carbon	Δmet2	C00182	0	0	optimal
433	Inulin	PM2	A09	carbon	Δmet2		0
434	Laminarin	PM2	A10	carbon	Δmet2		0
435	Mannan	PM2	A11	carbon	Δmet2	C00721	0	0	optimal
436	Pectin	PM2	A12	carbon	Δmet2	CHEBI17309	0	0	optimal
437	N-Acetyl-D-Galactosamine	PM2	B01	carbon	Δmet2	C01132	0	0	No transporter
438	N-Acetyl-Neuraminic acid	PM2	B02	carbon	Δmet2	C00270	0	0	No transporter
439	b-D-Allose	PM2	B03	carbon	Δmet2		0
440	Amygdalin	PM2	B04	carbon	Δmet2	C08325	0	0	No transporter
441	D-Arabinose	PM2	B05	carbon	Δmet2	C00216	1	0	optimal
442	D-Arabitol	PM2	B06	carbon	Δmet2	C01904	0	0	optimal
443	L-Arabitol	PM2	B07	carbon	Δmet2	C00532	0	0	optimal
444	2-Deoxy-D-Ribose	PM2	B09	carbon	Δmet2	C01801	1	0	optimal
445	i-Erythritol	PM2	B10	carbon	Δmet2	C00503	0	0	No transporter
446	D-Fucose	PM2	B11	carbon	Δmet2		0
447	3-O-b-D-Galactopyranosyl-D-Arabinose	PM2	B12	carbon	Δmet2		0
448	Gentiobiose	PM2	C01	carbon	Δmet2		0
449	L-Glucose	PM2	C02	carbon	Δmet2		0
450	D-Lactitol	PM2	C03	carbon	Δmet2		0
451	D-Melezitose	PM2	C04	carbon	Δmet2		0
452	Maltitol	PM2	C05	carbon	Δmet2		0
453	a-Methyl-D-Glucoside	PM2	C06	carbon	Δmet2		0
454	b-Methyl-D-Galactoside	PM2	C07	carbon	Δmet2		0
455	3-Methylglucose	PM2	C08	carbon	Δmet2		0
456	b-Methyl-D-Glucuronic acid	PM2	C09	carbon	Δmet2		0
457	a-Methyl-D-Mannoside	PM2	C10	carbon	Δmet2		0
458	b-Methyl-D-Xyloside	PM2	C11	carbon	Δmet2		0
459	Palatinose	PM2	C12	carbon	Δmet2		0
460	D-Raffinose	PM2	D01	carbon	Δmet2	C00492	0	0	optimal
461	Sedoheptulosan	PM2	D03	carbon	Δmet2		0
462	L-Sorbose	PM2	D04	carbon	Δmet2	C00247	0	0	optimal
463	Stachyose	PM2	D05	carbon	Δmet2	C01613	0	0	optimal
464	Turanose	PM2	D07	carbon	Δmet2		0
465	Xylitol	PM2	D08	carbon	Δmet2	C00379	0	0	optimal
466	N-Acetyl-D-Glucosaminitol	PM2	D09	carbon	Δmet2		0
467	g-Amino-N-Butyric acid	PM2	D10	carbon	Δmet2	C00334	0	0	optimal
468	d-Amino Valeric acid	PM2	D11	carbon	Δmet2		0
469	Butyric acid	PM2	D12	carbon	Δmet2	C00246	0	0	No transporter
470	Capric acid	PM2	E01	carbon	Δmet2	C01571	0	0	No transporter
471	Caproic acid	PM2	E02	carbon	Δmet2	C01585	0	0	optimal
472	D-Glucosamine	PM2	E05	carbon	Δmet2	C00329	1	0	optimal
473	2-Hydroxybenzoic acid	PM2	E06	carbon	Δmet2	C00805	0	0	optimal
474	4-Hydroxybenzoic acid	PM2	E07	carbon	Δmet2	C00156	0	0	optimal
475	b-Hydroxybutyric acid	PM2	E08	carbon	Δmet2	C01089	0	0	optimal
476	g-Hydroxybutyric acid	PM2	E09	carbon	Δmet2		0
477	a-Keto-Valeric acid	PM2	E10	carbon	Δmet2		0
478	Itaconic acid	PM2	E11	carbon	Δmet2	C00490	0	0	No transporter
479	5-Keto-D-Gluconic acid	PM2	E12	carbon	Δmet2		1
480	D-Lactic acid Methyl Ester	PM2	F01	carbon	Δmet2		0
481	Malonic acid	PM2	F02	carbon	Δmet2		0
482	Melibionic acid	PM2	F03	carbon	Δmet2		0
483	Oxalic acid	PM2	F04	carbon	Δmet2	C00209	0	0	No transporter
484	Oxalomalic acid	PM2	F05	carbon	Δmet2		1
485	Quinic acid	PM2	F06	carbon	Δmet2	C00296	0	0	optimal
486	D-Ribono-1,4-Lactone	PM2	F07	carbon	Δmet2		0
487	Sorbic acid	PM2	F09	carbon	Δmet2		1
488	Succinamic acid	PM2	F10	carbon	Δmet2		0
489	D-Tartaric acid	PM2	F11	carbon	Δmet2		0
490	L-Tartaric acid	PM2	F12	carbon	Δmet2		0
491	Acetamide	PM2	G01	carbon	Δmet2	C06244	0	0	No transporter
492	L-Alaninamide	PM2	G02	carbon	Δmet2		0
493	N-Acetyl-L-Glutamic acid	PM2	G03	carbon	Δmet2	C00624	0	0	optimal
494	L-Arginine	PM2	G04	carbon	Δmet2	C00062	0	0	optimal
495	Glycine	PM2	G05	carbon	Δmet2	C00037	0	0	optimal
496	L-Histidine	PM2	G06	carbon	Δmet2	C00135	0	0	optimal
497	L-Homoserine	PM2	G07	carbon	Δmet2	C00263	0	0	optimal
498	Hydroxy-L-Proline	PM2	G08	carbon	Δmet2	C01157	0	0	No transporter
499	L-Isoleucine	PM2	G09	carbon	Δmet2	C00407	0	0	optimal
500	L-Leucine	PM2	G10	carbon	Δmet2	C00123	0	0	optimal
501	L-Lysine	PM2	G11	carbon	Δmet2	C00047	0	0	optimal
502	L-Methionine	PM2	G12	carbon	Δmet2	C00073	0	0	optimal
503	L-Ornithine	PM2	H01	carbon	Δmet2	C00077	0	0	optimal
504	L-Phenylalanine	PM2	H02	carbon	Δmet2	C00079	0	0	optimal
505	L-Pyroglutamic acid	PM2	H03	carbon	Δmet2	C01879	0	0	optimal
506	L-Valine	PM2	H04	carbon	Δmet2	C00183	0	0	optimal
507	sec-Butylamine	PM2	H06	carbon	Δmet2		0
508	D,L-Octopamine	PM2	H07	carbon	Δmet2		0
509	Putrescine	PM2	H08	carbon	Δmet2	C00134	0	0	optimal
510	Dihydroxyacetone	PM2	H09	carbon	Δmet2	C00184	1	0	optimal
511	2,3-Butanediol	PM2	H10	carbon	Δmet2	C03044	0	0	No transporter
512	3-Hydroxy-2-buta	PM2	H12	carbon	Δmet2		0
513	Negative Control	PM3	A01	nitrogen	Δmet2		0
514	Ammonia	PM3	A02	nitrogen	Δmet2	C01342	0	0	optimal
515	Nitrite	PM3	A03	nitrogen	Δmet2	C00088	0	0	optimal
516	Nitrate	PM3	A04	nitrogen	Δmet2	C00244	0	0	optimal
517	Urea	PM3	A05	nitrogen	Δmet2	C00086	0	0	optimal
518	L-Alanine	PM3	A07	nitrogen	Δmet2	C00133	0	0	optimal
519	L-Arginine	PM3	A08	nitrogen	Δmet2	C00062	0	0	optimal
520	L-Asparagine	PM3	A09	nitrogen	Δmet2	C00152	0	0	optimal
521	L-Aspartic acid	PM3	A10	nitrogen	Δmet2	C00049	0	0	optimal
522	L-Cysteine	PM3	A11	nitrogen	Δmet2	C00097	1	0	optimal
523	L-Glutamic acid	PM3	A12	nitrogen	Δmet2	C00025	0	0	optimal
524	L-Glutamine	PM3	B01	nitrogen	Δmet2	C00064	0	0	optimal
525	Glycine	PM3	B02	nitrogen	Δmet2	C00037	0	0	optimal
526	L-Histidine	PM3	B03	nitrogen	Δmet2	C00135	0	0	optimal
527	L-Isoleucine	PM3	B04	nitrogen	Δmet2	C00407	0	0	optimal
528	L-Leucine	PM3	B05	nitrogen	Δmet2	C00123	0	0	optimal
529	L-Lysine	PM3	B06	nitrogen	Δmet2	C00047	0	0	optimal
530	L-Methionine	PM3	B07	nitrogen	Δmet2	C00073	0	0	optimal
531	L-Phenylalanine	PM3	B08	nitrogen	Δmet2	C00079	0	0	optimal
532	L-Proline	PM3	B09	nitrogen	Δmet2	C00148	0	0	optimal
533	L-Serine	PM3	B10	nitrogen	Δmet2	C00065	0	0	optimal
534	L-Threonine	PM3	B11	nitrogen	Δmet2	C00188	0	0	optimal
535	L-Tryptophan	PM3	B12	nitrogen	Δmet2	C00078	0	0	optimal
536	L-Tyrosine	PM3	C01	nitrogen	Δmet2	C00082	0	0	optimal
537	L-Valine	PM3	C02	nitrogen	Δmet2	C00183	0	0	optimal
538	D-Alanine	PM3	C03	nitrogen	Δmet2		0
539	D-Asparagine	PM3	C04	nitrogen	Δmet2		0
540	D-Aspartic acid	PM3	C05	nitrogen	Δmet2		0
541	D-Lysine	PM3	C07	nitrogen	Δmet2	C00739	0	0	No transporter
542	D-Serine	PM3	C08	nitrogen	Δmet2	C00740	0	0	No transporter
543	D-Valine	PM3	C09	nitrogen	Δmet2		0
544	L-Citrulline	PM3	C10	nitrogen	Δmet2	C00327	0	0	optimal
545	L-Homoserine	PM3	C11	nitrogen	Δmet2	C00263	0	0	optimal
546	L-Ornithine	PM3	C12	nitrogen	Δmet2	C00077	0	0	optimal
547	N-Acetyl-L-Glutamic acid	PM3	D01	nitrogen	Δmet2	C00624	0	0	optimal
548	N-Phthaloyl-L-Glutamic acid	PM3	D02	nitrogen	Δmet2		0
549	L-Pyroglutamic acid	PM3	D03	nitrogen	Δmet2	C01879	0	0	optimal
550	Hydroxylamine	PM3	D04	nitrogen	Δmet2		0
551	Methylamine	PM3	D05	nitrogen	Δmet2	C00218	0	0	optimal
552	N-Amylamine	PM3	D06	nitrogen	Δmet2		0
553	N-Butylamine	PM3	D07	nitrogen	Δmet2		0
554	Ethanolamine	PM3	D09	nitrogen	Δmet2	C00189	0	0	optimal
555	Ethylenediamine	PM3	D10	nitrogen	Δmet2		0
556	Putrescine	PM3	D11	nitrogen	Δmet2	C00134	0	0	optimal
557	Agmatine	PM3	D12	nitrogen	Δmet2	C00179	0	0	optimal
558	b-Phenylethylamine	PM3	E02	nitrogen	Δmet2	C05332	0	0	optimal
559	Tyramine	PM3	E03	nitrogen	Δmet2	C00483	0	0	optimal
560	Acetamide	PM3	E04	nitrogen	Δmet2	C06244	0	0	No transporter
561	Formamide	PM3	E05	nitrogen	Δmet2	C00488	0	0	No transporter
562	Glucuronamide	PM3	E06	nitrogen	Δmet2		0
563	DL-Lactamide	PM3	E07	nitrogen	Δmet2		0
564	D-Glucosamine	PM3	E08	nitrogen	Δmet2	C00329	0	0	optimal
565	D-Mannosamine	PM3	E10	nitrogen	Δmet2		0
566	N-Acetyl-D-Glucosamine	PM3	E11	nitrogen	Δmet2	C00140	0	0	optimal
567	N-Acetyl-D-Galactosamine	PM3	E12	nitrogen	Δmet2	C01132	0	0	No transporter
568	Adenine	PM3	F02	nitrogen	Δmet2	C00147	0	0	optimal
569	Adenosine	PM3	F03	nitrogen	Δmet2	C00212	0	0	optimal
570	Cytidine	PM3	F04	nitrogen	Δmet2	C00475	0	0	optimal
571	Cytosine	PM3	F05	nitrogen	Δmet2	C00380	0	0	optimal
572	Guanine	PM3	F06	nitrogen	Δmet2	C00242	0	0	optimal
573	Guanosine	PM3	F07	nitrogen	Δmet2	C00387	0	0	optimal
574	Thymidine	PM3	F09	nitrogen	Δmet2	C00214	0	0	No transporter
575	Uracil	PM3	F10	nitrogen	Δmet2	C00106	0	0	optimal
576	Uridine	PM3	F11	nitrogen	Δmet2	C00299	0	0	No transporter
577	Inosine	PM3	F12	nitrogen	Δmet2	C00294	0	0	optimal
578	Xanthine	PM3	G01	nitrogen	Δmet2	C00385	0	0	optimal
579	Xanthosine	PM3	G02	nitrogen	Δmet2	C01762	0	0	No transporter
580	Uric acid	PM3	G03	nitrogen	Δmet2	C00366	0	0	optimal
581	Alloxan	PM3	G04	nitrogen	Δmet2		0
582	Allantoin	PM3	G05	nitrogen	Δmet2	C01551	0	0	optimal
583	Parabanic acid	PM3	G06	nitrogen	Δmet2		0
584	g-Amino-N-Butyric acid	PM3	G08	nitrogen	Δmet2	C00334	0	0	optimal
585	DL-a-Amino-Caprylic acid	PM3	G10	nitrogen	Δmet2		0
586	d-Amino-N-Valeric acid	PM3	G11	nitrogen	Δmet2	C00431	0	0	optimal
587	a-Amino-N-Valeric acid	PM3	G12	nitrogen	Δmet2		0
588	Met-Ala	PM3	H12	nitrogen	Δmet2		1
589	Negative Control	PM4	A01	phosphorus	Δmet2		0
590	Phosphate	PM4	A02	phosphorus	Δmet2	C00009	0	0	optimal
591	Pyrophosphate	PM4	A03	phosphorus	Δmet2	C00013	0	0	optimal
592	Trimetaphosphate	PM4	A04	phosphorus	Δmet2		0
593	Tripolyphosphate	PM4	A05	phosphorus	Δmet2	C00536	0	0	No transporter
594	Triethyl Phosphate	PM4	A06	phosphorus	Δmet2		0
595	Hypophosphite	PM4	A07	phosphorus	Δmet2		0
596	Adenosine 2`-Monophosphate	PM4	A08	phosphorus	Δmet2	CHEBI28223	0	0	optimal
597	Adenosine 3`-Monophosphate	PM4	A09	phosphorus	Δmet2		0
598	Adenosine 5`-Monophosphate	PM4	A10	phosphorus	Δmet2	C00020	0	0	optimal
599	Adenosine 2`,3`-Cyclic Monophosphate	PM4	A11	phosphorus	Δmet2	C02353	0	0	No transporter
600	Adenosine 3`,5`-Cyclic Monophosphate	PM4	A12	phosphorus	Δmet2	C00575	0	0	No transporter
601	Thiophosphate	PM4	B01	phosphorus	Δmet2		0
602	Dithiophosphate	PM4	B02	phosphorus	Δmet2		0
603	DL-a-Glycerol Phosphate	PM4	B03	phosphorus	Δmet2	C00093	0	0	No transporter
604	b-Glycerol Phosphate	PM4	B04	phosphorus	Δmet2		0
605	Carbamyl Phosphate	PM4	B05	phosphorus	Δmet2	C00169	0	0	optimal
606	D-2-Phospho-Glyceric acid	PM4	B06	phosphorus	Δmet2	C00631	0	0	optimal
607	D-3-Phospho-Glyceric acid	PM4	B07	phosphorus	Δmet2	C00197	0	0	optimal
608	Guanosine 2`-Monophosphate	PM4	B08	phosphorus	Δmet2	Cluster519	0	0	No transporter
609	Guanosine 3`-Monophosphate	PM4	B09	phosphorus	Δmet2		0
610	Guanosine 5`-Monophosphate	PM4	B10	phosphorus	Δmet2	C00144	0	0	optimal
611	Guanosine 2`,3`-Cyclic Monophosphate	PM4	B11	phosphorus	Δmet2	C06194	0	0	No transporter
612	Guanosine 3`,5`-Cyclic Monophosphate	PM4	B12	phosphorus	Δmet2	C00942	0	0	No transporter
613	Phosphoenol Pyruvate	PM4	C01	phosphorus	Δmet2	C00074	0	0	optimal
614	Phospho-Glycolic acid	PM4	C02	phosphorus	Δmet2	C00988	0	0	optimal
615	D-Glucose-1-Phosphate	PM4	C03	phosphorus	Δmet2	C00103	0	0	No transporter
616	D-Glucose-6-Phosphate	PM4	C04	phosphorus	Δmet2	C00092	0	0	No transporter
617	D-Glucosamine-6-Phosphate	PM4	C06	phosphorus	Δmet2	C00352	0	0	No transporter
618	6-Phospho-Gluconic acid	PM4	C07	phosphorus	Δmet2	C00345	0	0	optimal
619	Cytidine 2`-Monophosphate	PM4	C08	phosphorus	Δmet2	Cluster3292	0	0	No transporter
620	Cytidine 3`-Monophosphate	PM4	C09	phosphorus	Δmet2		0
621	Cytidine 5`-Monophosphate	PM4	C10	phosphorus	Δmet2	C00055	0	0	optimal
622	Cytidine 2`,3`-Cyclic Monophosphate	PM4	C11	phosphorus	Δmet2	C02354	0	0	No transporter
623	Cytidine 3`,5`-Cyclic Monophosphate	PM4	C12	phosphorus	Δmet2	C00941	0	0	No transporter
624	D-Mannose-1-Phosphate	PM4	D01	phosphorus	Δmet2	C00636	0	0	optimal
625	D-Mannose-6-Phosphate	PM4	D02	phosphorus	Δmet2	C00275	0	0	optimal
626	Cysteamine-S-Phosphate	PM4	D03	phosphorus	Δmet2		0
627	Phospho-L-Arginine	PM4	D04	phosphorus	Δmet2		0
628	O-Phospho-D-Serine	PM4	D05	phosphorus	Δmet2	C02532	0	0	No transporter
629	O-Phospho-L-Serine	PM4	D06	phosphorus	Δmet2	C01005	0	0	optimal
630	O-Phospho-L-Threonine	PM4	D07	phosphorus	Δmet2	C12147	0	0	No transporter
631	Uridine 2`-Monophosphate	PM4	D08	phosphorus	Δmet2	Cluster119	0	0	No transporter
632	Uridine 3`-Monophosphate	PM4	D09	phosphorus	Δmet2		0
633	Uridine 5`-Monophosphate	PM4	D10	phosphorus	Δmet2	C00105	0	0	optimal
634	Uridine 2`,3`-Cyclic Monophosphate	PM4	D11	phosphorus	Δmet2	C02355	0	0	No transporter
635	Uridine 3`,5`-Cyclic Monophosphate	PM4	D12	phosphorus	Δmet2		0
636	O-Phospho-D-Tyrosine	PM4	E01	phosphorus	Δmet2		0
637	O-Phospho-L-Tyrosine	PM4	E02	phosphorus	Δmet2		0
638	Phosphocreatine	PM4	E03	phosphorus	Δmet2		0
639	Phosphoryl Choline	PM4	E04	phosphorus	Δmet2	C00588	0	0	optimal
640	O-Phosphoryl-Ethanolamine	PM4	E05	phosphorus	Δmet2	C00346	0	0	optimal
641	Phosphono Acetic acid	PM4	E06	phosphorus	Δmet2		0
642	2-Aminoethyl Phosphonic acid	PM4	E07	phosphorus	Δmet2	C03557	0	0	No transporter
643	Methylene Diphosphonic acid	PM4	E08	phosphorus	Δmet2		0
644	Thymidine 3`-Monophosphate	PM4	E09	phosphorus	Δmet2		0
645	Thymidine 5`-Monophosphate	PM4	E10	phosphorus	Δmet2	C00364	0	0	No transporter
646	Inositol Hexaphosphate	PM4	E11	phosphorus	Δmet2	C01204	0	0	optimal
647	Thymidine 3`,5`-Cyclic Monophosphate	PM4	E12	phosphorus	Δmet2		0
648	Negative Control	PM4	F01	sulfur	Δmet2		0
649	Sulfate	PM4	F02	sulfur	Δmet2	C00059	0	0	optimal
650	Thiosulfate	PM4	F03	sulfur	Δmet2	C00320	0	0	optimal
651	Tetrathionate	PM4	F04	sulfur	Δmet2		0
652	Thiophosphate	PM4	F05	sulfur	Δmet2		0
653	Dithiophosphate	PM4	F06	sulfur	Δmet2		0
654	L-Cysteine	PM4	F07	sulfur	Δmet2	C00097	0	0	optimal
655	D-Cysteine	PM4	F08	sulfur	Δmet2		0
656	Cys-Gly	PM4	F09	sulfur	Δmet2	C01419	0	0	optimal
657	L-Cysteic acid	PM4	F10	sulfur	Δmet2	C00506	0	0	optimal
658	Cysteamine	PM4	F11	sulfur	Δmet2	C01678	0	0	optimal
659	L-Cysteine Sulfinic acid	PM4	F12	sulfur	Δmet2	C00606	0	0	optimal
660	N-Acetyl-L-Cysteine	PM4	G01	sulfur	Δmet2		0
661	S-Methyl-L-Cysteine	PM4	G02	sulfur	Δmet2		0
662	Cystathionine	PM4	G03	sulfur	Δmet2	C00542	1	0	optimal
663	Lanthionine	PM4	G04	sulfur	Δmet2		0
664	Glutathione	PM4	G05	sulfur	Δmet2	C00051	0	0	optimal
665	DL-Ethionine	PM4	G06	sulfur	Δmet2		0
666	L-Methionine	PM4	G07	sulfur	Δmet2	C00073	1	0	optimal
667	D-Methionine	PM4	G08	sulfur	Δmet2		1
668	N-Acetyl-D,L-Methionine	PM4	G10	sulfur	Δmet2	Cluster582	1	0	optimal
669	L-Methionine Sulfoxide	PM4	G11	sulfur	Δmet2		1
670	L-Methionine Sulfone	PM4	G12	sulfur	Δmet2		0
671	L-Djenkolic acid	PM4	H01	sulfur	Δmet2		0
672	Thiourea	PM4	H02	sulfur	Δmet2		0
673	1-Thio-b-D-Glucose	PM4	H03	sulfur	Δmet2		0
674	DL-Lipoamide	PM4	H04	sulfur	Δmet2	C00248	0	0	No transporter
675	Taurocholic acid	PM4	H05	sulfur	Δmet2		0
676	Taurine	PM4	H06	sulfur	Δmet2	C00245	0	0	optimal
677	Hypotaurine	PM4	H07	sulfur	Δmet2	C00519	0	0	optimal
678	p-Aminobenzene Sulfonic acid	PM4	H08	sulfur	Δmet2		0
679	Butane Sulfonic acid	PM4	H09	sulfur	Δmet2		0
680	2-Hydroxyethane Sulfonic acid	PM4	H10	sulfur	Δmet2		0
681	Methane Sulfonic acid	PM4	H11	sulfur	Δmet2		0
682	Tetramethylene Sulfone	PM4	H12	sulfur	Δmet2		0
683	Negative Control	PM1	A01	carbon	ΔniaD		0
684	L-Arabinose	PM1	A02	carbon	ΔniaD	C00259	1	0	optimal
685	N-Acetyl-D-Glucosamine	PM1	A03	carbon	ΔniaD	C00140	1	0.07	optimal
686	D-Saccharic acid	PM1	A04	carbon	ΔniaD	C00818	0	0.04	optimal
687	Succinic acid	PM1	A05	carbon	ΔniaD	C00042	0	0.019	optimal
688	D-Galactose	PM1	A06	carbon	ΔniaD	C00124	1	0.052	optimal
689	L-Aspartic acid	PM1	A07	carbon	ΔniaD	C00049	0	0.02	optimal
690	L-Proline	PM1	A08	carbon	ΔniaD	C00148	1	0.023	optimal
691	D-Alanine	PM1	A09	carbon	ΔniaD		0
692	D-Trehalose	PM1	A10	carbon	ΔniaD	C01083	1	0.104	optimal
693	D-Mannose	PM1	A11	carbon	ΔniaD	C00159	1	0.052	optimal
694	Dulcitol	PM1	A12	carbon	ΔniaD	C01697	1	0.055	optimal
695	D-Serine	PM1	B01	carbon	ΔniaD	C00740	0	0	No transporter
696	D-Sorbitol	PM1	B02	carbon	ΔniaD	C00794	1	0.055	optimal
697	Glycerol	PM1	B03	carbon	ΔniaD	C00116	0	0.028	optimal
698	L-Fucose	PM1	B04	carbon	ΔniaD	C01019	0	0	No transporter
699	D-Glucuronic acid	PM1	B05	carbon	ΔniaD	C00191	0	0.043	optimal
700	D-Gluconic acid	PM1	B06	carbon	ΔniaD	C00257	1	0.046	optimal
701	DL-a-Glycerol Phosphate	PM1	B07	carbon	ΔniaD	C00093	0	0	No transporter
702	D-Xylose	PM1	B08	carbon	ΔniaD	C00181	1	0	optimal
703	L-Lactic acid	PM1	B09	carbon	ΔniaD	C00186	0	0.019	optimal
704	Formic acid	PM1	B10	carbon	ΔniaD	C00058	0	0.001	optimal
705	D-Mannitol	PM1	B11	carbon	ΔniaD	C00392	1	0.055	optimal
706	L-Glutamic acid	PM1	B12	carbon	ΔniaD	C00025	0	0.027	optimal
707	D-Glucose-6-Phosphate	PM1	C01	carbon	ΔniaD	C00092	0	0	No transporter
708	D-Galactonic acid-g-Lactone	PM1	C02	carbon	ΔniaD		0
709	DL-Malic acid	PM1	C03	carbon	ΔniaD	C00149	1	0.019	optimal
710	D-Ribose	PM1	C04	carbon	ΔniaD	C00121	1	0.043	optimal
711	Tween 20	PM1	C05	carbon	ΔniaD		0
712	D-Fructose	PM1	C07	carbon	ΔniaD	C00095	1	0.052	optimal
713	Acetic acid	PM1	C08	carbon	ΔniaD	C00033	0	0.011	optimal
714	a-D-Glucose	PM1	C09	carbon	ΔniaD	C00031	1	0.052	optimal
715	Maltose	PM1	C10	carbon	ΔniaD	C00208	1	0.104	optimal
716	D-Melibiose	PM1	C11	carbon	ΔniaD	C05402	1	0.104	optimal
717	Thymidine	PM1	C12	carbon	ΔniaD	C00214	0	0	No transporter
718	L-Asparagine	PM1	D01	carbon	ΔniaD	C00152	1	0.02	optimal
719	D-Aspartic acid	PM1	D02	carbon	ΔniaD		0
720	Tween 40	PM1	D05	carbon	ΔniaD		0
721	a-Ketoglutaric acid	PM1	D06	carbon	ΔniaD	C00026	1	0.026	optimal
722	a-Ketobutyric acid	PM1	D07	carbon	ΔniaD	C00109	0	0	No transporter
723	a-Methyl-D-Galactoside	PM1	D08	carbon	ΔniaD		0
724	a-D-Lactose	PM1	D09	carbon	ΔniaD	C00243	0	0	No transporter
725	Lactulose	PM1	D10	carbon	ΔniaD		0
726	Sucrose	PM1	D11	carbon	ΔniaD	C00089	1	0.104	optimal
727	Uridine	PM1	D12	carbon	ΔniaD	C00299	0	0	No transporter
728	L-Glutamine	PM1	E01	carbon	ΔniaD	C00064	1	0.027	optimal
729	D-Glucose-1-Phosphate	PM1	E03	carbon	ΔniaD	C00103	0	0	No transporter
730	D-Fructose-6-Phosphate	PM1	E04	carbon	ΔniaD	C00085	0	0	No transporter
731	Tween 80	PM1	E05	carbon	ΔniaD		0
732	a-Hydroxyglutaric acid-g-Lactone	PM1	E06	carbon	ΔniaD		0
733	a-Hydroxybutyric acid	PM1	E07	carbon	ΔniaD	C05984	0	0	No transporter
734	b-Methyl-D-Glucoside	PM1	E08	carbon	ΔniaD		0
735	Adonitol	PM1	E09	carbon	ΔniaD	C00474	0	0	No transporter
736	Maltotriose	PM1	E10	carbon	ΔniaD	CHEBI27931	1	0.052	optimal
737	2`-Deoxyadenosine	PM1	E11	carbon	ΔniaD	C00559	0	0	No transporter
738	Adenosine	PM1	E12	carbon	ΔniaD	C00212	0	0.062	optimal
739	Citric acid	PM1	F02	carbon	ΔniaD	C00158	0	0.031	optimal
740	m-Inositol	PM1	F03	carbon	ΔniaD	C00137	1	0.043	optimal
741	D-Threonine	PM1	F04	carbon	ΔniaD		0
742	Fumaric acid	PM1	F05	carbon	ΔniaD	C00122	1	0.018	optimal
743	Bromosuccinic acid	PM1	F06	carbon	ΔniaD		0
744	Propionic acid	PM1	F07	carbon	ΔniaD	C00163	0	0.012	optimal
745	Mucic acid	PM1	F08	carbon	ΔniaD		0
746	Glycolic acid	PM1	F09	carbon	ΔniaD	C00160	1	0.011	optimal
747	Glyoxylic acid	PM1	F10	carbon	ΔniaD	C00048	0	0	No transporter
748	D-Cellobiose	PM1	F11	carbon	ΔniaD	C00185	1	0.104	optimal
749	Inosine	PM1	F12	carbon	ΔniaD	C00294	0	0.062	optimal
750	Tricarballylic acid	PM1	G02	carbon	ΔniaD		0
751	L-Serine	PM1	G03	carbon	ΔniaD	C00065	0	0.019	optimal
752	L-Threonine	PM1	G04	carbon	ΔniaD	C00188	1	0.025	optimal
753	L-Alanine	PM1	G05	carbon	ΔniaD	C00133	1	0.019	optimal
754	Acetoacetic acid	PM1	G07	carbon	ΔniaD	C00164	0	0	No transporter
755	Mono-Methylsuccinate	PM1	G09	carbon	ΔniaD		0
756	Methylpyruvate	PM1	G10	carbon	ΔniaD		0
757	D-Malic acid	PM1	G11	carbon	ΔniaD	C00497	1	0.019	optimal
758	L-Malic acid	PM1	G12	carbon	ΔniaD	C00149	0	0.019	optimal
759	p-Hydroxyphenyl Acetic acid	PM1	H02	carbon	ΔniaD	C00642	1	0	optimal
760	m-Hydroxyphenyl Acetic acid	PM1	H03	carbon	ΔniaD		1
761	Tyramine	PM1	H04	carbon	ΔniaD	C00483	1	0	optimal
762	D-Psicose	PM1	H05	carbon	ΔniaD		0
763	L-Lyxose	PM1	H06	carbon	ΔniaD		1
764	Glucuronamide	PM1	H07	carbon	ΔniaD		0
765	Pyruvic acid	PM1	H08	carbon	ΔniaD	C00022	1	0.017	optimal
766	D-Galacturonic acid	PM1	H10	carbon	ΔniaD	C00333	1	0.043	optimal
767	Phenylethylamine	PM1	H11	carbon	ΔniaD	C05332	0	0.046	optimal
768	2-Aminoethanol	PM1	H12	carbon	ΔniaD	C00189	1	0.013	optimal
769	Negative Control	PM2	A01	carbon	ΔniaD		0
770	Chondroitin Sulfate C	PM2	A02	carbon	ΔniaD		0
771	Dextrin	PM2	A06	carbon	ΔniaD	C00721	1	0.104	optimal
772	Gelatin	PM2	A07	carbon	ΔniaD		1
773	Glycogen	PM2	A08	carbon	ΔniaD	C00182	1	0.121	optimal
774	Inulin	PM2	A09	carbon	ΔniaD		0
775	Laminarin	PM2	A10	carbon	ΔniaD		1
776	Mannan	PM2	A11	carbon	ΔniaD	C00721	0	0.104	optimal
777	Pectin	PM2	A12	carbon	ΔniaD	CHEBI17309	1	0.043	optimal
778	N-Acetyl-D-Galactosamine	PM2	B01	carbon	ΔniaD	C01132	0	0	No transporter
779	N-Acetyl-Neuraminic acid	PM2	B02	carbon	ΔniaD	C00270	0	0	No transporter
780	b-D-Allose	PM2	B03	carbon	ΔniaD		0
781	Amygdalin	PM2	B04	carbon	ΔniaD	C08325	1
782	D-Arabinose	PM2	B05	carbon	ΔniaD	C00216	1	0.043	optimal
783	D-Arabitol	PM2	B06	carbon	ΔniaD	C01904	1	0.046	optimal
784	L-Arabitol	PM2	B07	carbon	ΔniaD	C00532	1	0	optimal
785	2-Deoxy-D-Ribose	PM2	B09	carbon	ΔniaD	C01801	1	0.043	optimal
786	i-Erythritol	PM2	B10	carbon	ΔniaD	C00503	1
787	D-Fucose	PM2	B11	carbon	ΔniaD		1
788	3-O-b-D-Galactopyranosyl-D-Arabinose	PM2	B12	carbon	ΔniaD		0
789	Gentiobiose	PM2	C01	carbon	ΔniaD		1
790	L-Glucose	PM2	C02	carbon	ΔniaD		0
791	D-Lactitol	PM2	C03	carbon	ΔniaD		0
792	D-Melezitose	PM2	C04	carbon	ΔniaD		0
793	Maltitol	PM2	C05	carbon	ΔniaD		1
794	a-Methyl-D-Glucoside	PM2	C06	carbon	ΔniaD		0
795	b-Methyl-D-Galactoside	PM2	C07	carbon	ΔniaD		0
796	3-Methylglucose	PM2	C08	carbon	ΔniaD		0
797	b-Methyl-D-Glucuronic acid	PM2	C09	carbon	ΔniaD		0
798	a-Methyl-D-Mannoside	PM2	C10	carbon	ΔniaD		0
799	b-Methyl-D-Xyloside	PM2	C11	carbon	ΔniaD		0
800	Palatinose	PM2	C12	carbon	ΔniaD		1
801	D-Raffinose	PM2	D01	carbon	ΔniaD	C00492	1	0.121	optimal
802	Sedoheptulosan	PM2	D03	carbon	ΔniaD		0
803	L-Sorbose	PM2	D04	carbon	ΔniaD	C00247	1	0.052	optimal
804	Stachyose	PM2	D05	carbon	ΔniaD	C01613	1	0.121	optimal
805	Turanose	PM2	D07	carbon	ΔniaD		1
806	Xylitol	PM2	D08	carbon	ΔniaD	C00379	1	0	optimal
807	N-Acetyl-D-Glucosaminitol	PM2	D09	carbon	ΔniaD		0
808	g-Amino-N-Butyric acid	PM2	D10	carbon	ΔniaD	C00334	1	0.021	optimal
809	d-Amino Valeric acid	PM2	D11	carbon	ΔniaD		0
810	Butyric acid	PM2	D12	carbon	ΔniaD	C00246	1
811	Capric acid	PM2	E01	carbon	ΔniaD	C01571	0	0	No transporter
812	Caproic acid	PM2	E02	carbon	ΔniaD	C01585	1	0.014	optimal
813	D-Glucosamine	PM2	E05	carbon	ΔniaD	C00329	1	0.052	optimal
814	2-Hydroxybenzoic acid	PM2	E06	carbon	ΔniaD	C00805	1	0.031	optimal
815	4-Hydroxybenzoic acid	PM2	E07	carbon	ΔniaD	C00156	1	0	optimal
816	b-Hydroxybutyric acid	PM2	E08	carbon	ΔniaD	C01089	1	0	optimal
817	g-Hydroxybutyric acid	PM2	E09	carbon	ΔniaD		1
818	a-Keto-Valeric acid	PM2	E10	carbon	ΔniaD		1
819	Itaconic acid	PM2	E11	carbon	ΔniaD	C00490	0	0	No transporter
820	5-Keto-D-Gluconic acid	PM2	E12	carbon	ΔniaD		1
821	D-Lactic acid Methyl Ester	PM2	F01	carbon	ΔniaD		1
822	Malonic acid	PM2	F02	carbon	ΔniaD		1
823	Melibionic acid	PM2	F03	carbon	ΔniaD		0
824	Oxalic acid	PM2	F04	carbon	ΔniaD	C00209	0	0	No transporter
825	Oxalomalic acid	PM2	F05	carbon	ΔniaD		1
826	Quinic acid	PM2	F06	carbon	ΔniaD	C00296	1	0.036	optimal
827	D-Ribono-1,4-Lactone	PM2	F07	carbon	ΔniaD		1
828	Sorbic acid	PM2	F09	carbon	ΔniaD		1
829	Succinamic acid	PM2	F10	carbon	ΔniaD		1
830	D-Tartaric acid	PM2	F11	carbon	ΔniaD		0
831	L-Tartaric acid	PM2	F12	carbon	ΔniaD		1
832	Acetamide	PM2	G01	carbon	ΔniaD	C06244	0	0	No transporter
833	L-Alaninamide	PM2	G02	carbon	ΔniaD		1
834	N-Acetyl-L-Glutamic acid	PM2	G03	carbon	ΔniaD	C00624	0	0	optimal
835	L-Arginine	PM2	G04	carbon	ΔniaD	C00062	1	0.023	optimal
836	Glycine	PM2	G05	carbon	ΔniaD	C00037	1	0.011	optimal
837	L-Histidine	PM2	G06	carbon	ΔniaD	C00135	1	0	optimal
838	L-Homoserine	PM2	G07	carbon	ΔniaD	C00263	0	0.023	optimal
839	Hydroxy-L-Proline	PM2	G08	carbon	ΔniaD	C01157	0	0	No transporter
840	L-Isoleucine	PM2	G09	carbon	ΔniaD	C00407	1	0	optimal
841	L-Leucine	PM2	G10	carbon	ΔniaD	C00123	1	0.037	optimal
842	L-Lysine	PM2	G11	carbon	ΔniaD	C00047	1	0.025	optimal
843	L-Methionine	PM2	G12	carbon	ΔniaD	C00073	0	0.019	optimal
844	L-Ornithine	PM2	H01	carbon	ΔniaD	C00077	1	0.023	optimal
845	L-Phenylalanine	PM2	H02	carbon	ΔniaD	C00079	1	0.046	optimal
846	L-Pyroglutamic acid	PM2	H03	carbon	ΔniaD	C01879	1	0.026	optimal
847	L-Valine	PM2	H04	carbon	ΔniaD	C00183	1	0.021	optimal
848	sec-Butylamine	PM2	H06	carbon	ΔniaD		0
849	D,L-Octopamine	PM2	H07	carbon	ΔniaD		0
850	Putrescine	PM2	H08	carbon	ΔniaD	C00134	0	0	optimal
851	Dihydroxyacetone	PM2	H09	carbon	ΔniaD	C00184	1	0.025	optimal
852	2,3-Butanediol	PM2	H10	carbon	ΔniaD	C03044	0	0	No transporter
853	3-Hydroxy-2-buta	PM2	H12	carbon	ΔniaD		0
854	Negative Control	PM3	A01	nitrogen	ΔniaD		0
855	Ammonia	PM3	A02	nitrogen	ΔniaD	C01342	1	0.052	optimal
856	Nitrite	PM3	A03	nitrogen	ΔniaD	C00088	0	0.049	optimal
857	Nitrate	PM3	A04	nitrogen	ΔniaD	C00244	0	0.048	optimal
858	Urea	PM3	A05	nitrogen	ΔniaD	C00086	1	0.052	optimal
859	L-Alanine	PM3	A07	nitrogen	ΔniaD	C00133	1	0.075	optimal
860	L-Arginine	PM3	A08	nitrogen	ΔniaD	C00062	1	0.092	optimal
861	L-Asparagine	PM3	A09	nitrogen	ΔniaD	C00152	1	0.076	optimal
862	L-Aspartic acid	PM3	A10	nitrogen	ΔniaD	C00049	1	0.076	optimal
863	L-Cysteine	PM3	A11	nitrogen	ΔniaD	C00097	1	0.067	optimal
864	L-Glutamic acid	PM3	A12	nitrogen	ΔniaD	C00025	1	0.086	optimal
865	L-Glutamine	PM3	B01	nitrogen	ΔniaD	C00064	1	0.087	optimal
866	Glycine	PM3	B02	nitrogen	ΔniaD	C00037	0	0.064	optimal
867	L-Histidine	PM3	B03	nitrogen	ΔniaD	C00135	0	0	optimal
868	L-Isoleucine	PM3	B04	nitrogen	ΔniaD	C00407	0	0.055	optimal
869	L-Leucine	PM3	B05	nitrogen	ΔniaD	C00123	0	0.11	optimal
870	L-Lysine	PM3	B06	nitrogen	ΔniaD	C00047	0	0.096	optimal
871	L-Methionine	PM3	B07	nitrogen	ΔniaD	C00073	0	0.074	optimal
872	L-Phenylalanine	PM3	B08	nitrogen	ΔniaD	C00079	1	0.105	optimal
873	L-Proline	PM3	B09	nitrogen	ΔniaD	C00148	0	0.092	optimal
874	L-Serine	PM3	B10	nitrogen	ΔniaD	C00065	0	0.073	optimal
875	L-Threonine	PM3	B11	nitrogen	ΔniaD	C00188	1	0.082	optimal
876	L-Tryptophan	PM3	B12	nitrogen	ΔniaD	C00078	1	0.111	optimal
877	L-Tyrosine	PM3	C01	nitrogen	ΔniaD	C00082	1	0.102	optimal
878	L-Valine	PM3	C02	nitrogen	ΔniaD	C00183	0	0.091	optimal
879	D-Alanine	PM3	C03	nitrogen	ΔniaD		0
880	D-Asparagine	PM3	C04	nitrogen	ΔniaD		0
881	D-Aspartic acid	PM3	C05	nitrogen	ΔniaD		0
882	D-Lysine	PM3	C07	nitrogen	ΔniaD	C00739	0	0	No transporter
883	D-Serine	PM3	C08	nitrogen	ΔniaD	C00740	0	0	No transporter
884	D-Valine	PM3	C09	nitrogen	ΔniaD		0
885	L-Citrulline	PM3	C10	nitrogen	ΔniaD	C00327	0	0.081	optimal
886	L-Homoserine	PM3	C11	nitrogen	ΔniaD	C00263	0	0.08	optimal
887	L-Ornithine	PM3	C12	nitrogen	ΔniaD	C00077	1	0.092	optimal
888	N-Acetyl-L-Glutamic acid	PM3	D01	nitrogen	ΔniaD	C00624	0	0	optimal
889	N-Phthaloyl-L-Glutamic acid	PM3	D02	nitrogen	ΔniaD		0
890	L-Pyroglutamic acid	PM3	D03	nitrogen	ΔniaD	C01879	0	0.084	optimal
891	Hydroxylamine	PM3	D04	nitrogen	ΔniaD		0
892	Methylamine	PM3	D05	nitrogen	ΔniaD	C00218	0	0.06	optimal
893	N-Amylamine	PM3	D06	nitrogen	ΔniaD		0
894	N-Butylamine	PM3	D07	nitrogen	ΔniaD		0
895	Ethanolamine	PM3	D09	nitrogen	ΔniaD	C00189	1	0.069	optimal
896	Ethylenediamine	PM3	D10	nitrogen	ΔniaD		0
897	Putrescine	PM3	D11	nitrogen	ΔniaD	C00134	0	0	optimal
898	Agmatine	PM3	D12	nitrogen	ΔniaD	C00179	1	0.052	optimal
899	b-Phenylethylamine	PM3	E02	nitrogen	ΔniaD	C05332	1	0.104	optimal
900	Tyramine	PM3	E03	nitrogen	ΔniaD	C00483	1	0.055	optimal
901	Acetamide	PM3	E04	nitrogen	ΔniaD	C06244	0	0	No transporter
902	Formamide	PM3	E05	nitrogen	ΔniaD	C00488	0	0	No transporter
903	Glucuronamide	PM3	E06	nitrogen	ΔniaD		0
904	DL-Lactamide	PM3	E07	nitrogen	ΔniaD		0
905	D-Glucosamine	PM3	E08	nitrogen	ΔniaD	C00329	0	0.105	optimal
906	D-Mannosamine	PM3	E10	nitrogen	ΔniaD		0
907	N-Acetyl-D-Glucosamine	PM3	E11	nitrogen	ΔniaD	C00140	0	0.121	optimal
908	N-Acetyl-D-Galactosamine	PM3	E12	nitrogen	ΔniaD	C01132	0	0	No transporter
909	Adenine	PM3	F02	nitrogen	ΔniaD	C00147	1	0.068	optimal
910	Adenosine	PM3	F03	nitrogen	ΔniaD	C00212	1	0.115	optimal
911	Cytidine	PM3	F04	nitrogen	ΔniaD	C00475	0	0.052	optimal
912	Cytosine	PM3	F05	nitrogen	ΔniaD	C00380	0	0.038	optimal
913	Guanine	PM3	F06	nitrogen	ΔniaD	C00242	1	0.065	optimal
914	Guanosine	PM3	F07	nitrogen	ΔniaD	C00387	1	0.112	optimal
915	Thymidine	PM3	F09	nitrogen	ΔniaD	C00214	0	0	No transporter
916	Uracil	PM3	F10	nitrogen	ΔniaD	C00106	0	0	optimal
917	Uridine	PM3	F11	nitrogen	ΔniaD	C00299	0	0	No transporter
918	Inosine	PM3	F12	nitrogen	ΔniaD	C00294	1	0.115	optimal
919	Xanthine	PM3	G01	nitrogen	ΔniaD	C00385	1	0.065	optimal
920	Xanthosine	PM3	G02	nitrogen	ΔniaD	C01762	0	0	No transporter
921	Uric acid	PM3	G03	nitrogen	ΔniaD	C00366	1	0.062	optimal
922	Alloxan	PM3	G04	nitrogen	ΔniaD		0
923	Allantoin	PM3	G05	nitrogen	ΔniaD	C01551	1	0.062	optimal
924	Parabanic acid	PM3	G06	nitrogen	ΔniaD		0
925	g-Amino-N-Butyric acid	PM3	G08	nitrogen	ΔniaD	C00334	1	0.084	optimal
926	DL-a-Amino-Caprylic acid	PM3	G10	nitrogen	ΔniaD		0
927	d-Amino-N-Valeric acid	PM3	G11	nitrogen	ΔniaD	C00431	0	0.093	optimal
928	a-Amino-N-Valeric acid	PM3	G12	nitrogen	ΔniaD		1
929	Met-Ala	PM3	H12	nitrogen	ΔniaD		1
930	Negative Control	PM4	A01	phosphorus	ΔniaD		0
931	Phosphate	PM4	A02	phosphorus	ΔniaD	C00009	0	0.052	optimal
932	Pyrophosphate	PM4	A03	phosphorus	ΔniaD	C00013	0	0.055	optimal
933	Trimetaphosphate	PM4	A04	phosphorus	ΔniaD		0
934	Tripolyphosphate	PM4	A05	phosphorus	ΔniaD	C00536	0	0	No transporter
935	Triethyl Phosphate	PM4	A06	phosphorus	ΔniaD		0
936	Hypophosphite	PM4	A07	phosphorus	ΔniaD		0
937	Adenosine 2`-Monophosphate	PM4	A08	phosphorus	ΔniaD	CHEBI28223	0	0.115	optimal
938	Adenosine 3`-Monophosphate	PM4	A09	phosphorus	ΔniaD		0
939	Adenosine 5`-Monophosphate	PM4	A10	phosphorus	ΔniaD	C00020	0	0.113	optimal
940	Adenosine 2`,3`-Cyclic Monophosphate	PM4	A11	phosphorus	ΔniaD	C02353	0	0	No transporter
941	Adenosine 3`,5`-Cyclic Monophosphate	PM4	A12	phosphorus	ΔniaD	C00575	0	0	No transporter
942	Thiophosphate	PM4	B01	phosphorus	ΔniaD		0
943	Dithiophosphate	PM4	B02	phosphorus	ΔniaD		0
944	DL-a-Glycerol Phosphate	PM4	B03	phosphorus	ΔniaD	C00093	0	0	No transporter
945	b-Glycerol Phosphate	PM4	B04	phosphorus	ΔniaD		0
946	Carbamyl Phosphate	PM4	B05	phosphorus	ΔniaD	C00169	0	0	optimal
947	D-2-Phospho-Glyceric acid	PM4	B06	phosphorus	ΔniaD	C00631	0	0.075	optimal
948	D-3-Phospho-Glyceric acid	PM4	B07	phosphorus	ΔniaD	C00197	0	0.075	optimal
949	Guanosine 2`-Monophosphate	PM4	B08	phosphorus	ΔniaD	Cluster519	0	0	No transporter
950	Guanosine 3`-Monophosphate	PM4	B09	phosphorus	ΔniaD		0
951	Guanosine 5`-Monophosphate	PM4	B10	phosphorus	ΔniaD	C00144	0	0	optimal
952	Guanosine 2`,3`-Cyclic Monophosphate	PM4	B11	phosphorus	ΔniaD	C06194	0	0	No transporter
953	Guanosine 3`,5`-Cyclic Monophosphate	PM4	B12	phosphorus	ΔniaD	C00942	0	0	No transporter
954	Phosphoenol Pyruvate	PM4	C01	phosphorus	ΔniaD	C00074	0	0.075	optimal
955	Phospho-Glycolic acid	PM4	C02	phosphorus	ΔniaD	C00988	0	0.064	optimal
956	D-Glucose-1-Phosphate	PM4	C03	phosphorus	ΔniaD	C00103	0	0	No transporter
957	D-Glucose-6-Phosphate	PM4	C04	phosphorus	ΔniaD	C00092	0	0	No transporter
958	D-Glucosamine-6-Phosphate	PM4	C06	phosphorus	ΔniaD	C00352	0	0	No transporter
959	6-Phospho-Gluconic acid	PM4	C07	phosphorus	ΔniaD	C00345	0	0.101	optimal
960	Cytidine 2`-Monophosphate	PM4	C08	phosphorus	ΔniaD	Cluster3292	0	0	No transporter
961	Cytidine 3`-Monophosphate	PM4	C09	phosphorus	ΔniaD		0
962	Cytidine 5`-Monophosphate	PM4	C10	phosphorus	ΔniaD	C00055	0	0	optimal
963	Cytidine 2`,3`-Cyclic Monophosphate	PM4	C11	phosphorus	ΔniaD	C02354	0	0	No transporter
964	Cytidine 3`,5`-Cyclic Monophosphate	PM4	C12	phosphorus	ΔniaD	C00941	0	0	No transporter
965	D-Mannose-1-Phosphate	PM4	D01	phosphorus	ΔniaD	C00636	0	0.107	optimal
966	D-Mannose-6-Phosphate	PM4	D02	phosphorus	ΔniaD	C00275	0	0.107	optimal
967	Cysteamine-S-Phosphate	PM4	D03	phosphorus	ΔniaD		0
968	Phospho-L-Arginine	PM4	D04	phosphorus	ΔniaD		0
969	O-Phospho-D-Serine	PM4	D05	phosphorus	ΔniaD	C02532	0	0	No transporter
970	O-Phospho-L-Serine	PM4	D06	phosphorus	ΔniaD	C01005	0	0.073	optimal
971	O-Phospho-L-Threonine	PM4	D07	phosphorus	ΔniaD	C12147	0	0	No transporter
972	Uridine 2`-Monophosphate	PM4	D08	phosphorus	ΔniaD	Cluster119	0	0	No transporter
973	Uridine 3`-Monophosphate	PM4	D09	phosphorus	ΔniaD		0
974	Uridine 5`-Monophosphate	PM4	D10	phosphorus	ΔniaD	C00105	0	0	optimal
975	Uridine 2`,3`-Cyclic Monophosphate	PM4	D11	phosphorus	ΔniaD	C02355	0	0	No transporter
976	Uridine 3`,5`-Cyclic Monophosphate	PM4	D12	phosphorus	ΔniaD		0
977	O-Phospho-D-Tyrosine	PM4	E01	phosphorus	ΔniaD		0
978	O-Phospho-L-Tyrosine	PM4	E02	phosphorus	ΔniaD		0
979	Phosphocreatine	PM4	E03	phosphorus	ΔniaD		0
980	Phosphoryl Choline	PM4	E04	phosphorus	ΔniaD	C00588	0	0	optimal
981	O-Phosphoryl-Ethanolamine	PM4	E05	phosphorus	ΔniaD	C00346	0	0	optimal
982	Phosphono Acetic acid	PM4	E06	phosphorus	ΔniaD		0
983	2-Aminoethyl Phosphonic acid	PM4	E07	phosphorus	ΔniaD	C03557	0	0	No transporter
984	Methylene Diphosphonic acid	PM4	E08	phosphorus	ΔniaD		0
985	Thymidine 3`-Monophosphate	PM4	E09	phosphorus	ΔniaD		0
986	Thymidine 5`-Monophosphate	PM4	E10	phosphorus	ΔniaD	C00364	0	0	No transporter
987	Inositol Hexaphosphate	PM4	E11	phosphorus	ΔniaD	C01204	0	0.096	optimal
988	Thymidine 3`,5`-Cyclic Monophosphate	PM4	E12	phosphorus	ΔniaD		0
989	Negative Control	PM4	F01	sulfur	ΔniaD		0
990	Sulfate	PM4	F02	sulfur	ΔniaD	C00059	0	0.052	optimal
991	Thiosulfate	PM4	F03	sulfur	ΔniaD	C00320	0	0.052	optimal
992	Tetrathionate	PM4	F04	sulfur	ΔniaD		1
993	Thiophosphate	PM4	F05	sulfur	ΔniaD		0
994	Dithiophosphate	PM4	F06	sulfur	ΔniaD		0
995	L-Cysteine	PM4	F07	sulfur	ΔniaD	C00097	1	0.061	optimal
996	D-Cysteine	PM4	F08	sulfur	ΔniaD		1
997	Cys-Gly	PM4	F09	sulfur	ΔniaD	C01419	1	0.073	optimal
998	L-Cysteic acid	PM4	F10	sulfur	ΔniaD	C00506	1	0.052	optimal
999	Cysteamine	PM4	F11	sulfur	ΔniaD	C01678	0	0.055	optimal
1000	L-Cysteine Sulfinic acid	PM4	F12	sulfur	ΔniaD	C00606	1	0.055	optimal
1001	N-Acetyl-L-Cysteine	PM4	G01	sulfur	ΔniaD		1
1002	S-Methyl-L-Cysteine	PM4	G02	sulfur	ΔniaD		1
1003	Cystathionine	PM4	G03	sulfur	ΔniaD	C00542	0	0.089	optimal
1004	Lanthionine	PM4	G04	sulfur	ΔniaD		1
1005	Glutathione	PM4	G05	sulfur	ΔniaD	C00051	1	0.106	optimal
1006	DL-Ethionine	PM4	G06	sulfur	ΔniaD		0
1007	L-Methionine	PM4	G07	sulfur	ΔniaD	C00073	1	0.068	optimal
1008	D-Methionine	PM4	G08	sulfur	ΔniaD		1
1009	N-Acetyl-D,L-Methionine	PM4	G10	sulfur	ΔniaD	Cluster582	1	0.086	optimal
1010	L-Methionine Sulfoxide	PM4	G11	sulfur	ΔniaD		1
1011	L-Methionine Sulfone	PM4	G12	sulfur	ΔniaD		1
1012	L-Djenkolic acid	PM4	H01	sulfur	ΔniaD		1
1013	Thiourea	PM4	H02	sulfur	ΔniaD		0
1014	1-Thio-b-D-Glucose	PM4	H03	sulfur	ΔniaD		0
1015	DL-Lipoamide	PM4	H04	sulfur	ΔniaD	C00248	1
1016	Taurocholic acid	PM4	H05	sulfur	ΔniaD		0
1017	Taurine	PM4	H06	sulfur	ΔniaD	C00245	1	0.052	optimal
1018	Hypotaurine	PM4	H07	sulfur	ΔniaD	C00519	1	0.055	optimal
1019	p-Aminobenzene Sulfonic acid	PM4	H08	sulfur	ΔniaD		0
1020	Butane Sulfonic acid	PM4	H09	sulfur	ΔniaD		1
1021	2-Hydroxyethane Sulfonic acid	PM4	H10	sulfur	ΔniaD		1
1022	Methane Sulfonic acid	PM4	H11	sulfur	ΔniaD		1
1023	Tetramethylene Sulfone	PM4	H12	sulfur	ΔniaD		0
1024	Negative Control	PM1	A01	carbon	ΔlysF		0
1025	L-Arabinose	PM1	A02	carbon	ΔlysF	C00259	1	0	optimal
1026	N-Acetyl-D-Glucosamine	PM1	A03	carbon	ΔlysF	C00140	1	0.07	optimal
1027	D-Saccharic acid	PM1	A04	carbon	ΔlysF	C00818	0	0.04	optimal
1028	Succinic acid	PM1	A05	carbon	ΔlysF	C00042	0	0.019	optimal
1029	D-Galactose	PM1	A06	carbon	ΔlysF	C00124	1	0.052	optimal
1030	L-Aspartic acid	PM1	A07	carbon	ΔlysF	C00049	0	0.02	optimal
1031	L-Proline	PM1	A08	carbon	ΔlysF	C00148	1	0.023	optimal
1032	D-Alanine	PM1	A09	carbon	ΔlysF		0
1033	D-Trehalose	PM1	A10	carbon	ΔlysF	C01083	1	0.104	optimal
1034	D-Mannose	PM1	A11	carbon	ΔlysF	C00159	1	0.052	optimal
1035	Dulcitol	PM1	A12	carbon	ΔlysF	C01697	1	0.055	optimal
1036	D-Serine	PM1	B01	carbon	ΔlysF	C00740	0	0	No transporter
1037	D-Sorbitol	PM1	B02	carbon	ΔlysF	C00794	1	0.055	optimal
1038	Glycerol	PM1	B03	carbon	ΔlysF	C00116	0	0.028	optimal
1039	L-Fucose	PM1	B04	carbon	ΔlysF	C01019	0	0	No transporter
1040	D-Glucuronic acid	PM1	B05	carbon	ΔlysF	C00191	0	0.043	optimal
1041	D-Gluconic acid	PM1	B06	carbon	ΔlysF	C00257	1	0.046	optimal
1042	DL-a-Glycerol Phosphate	PM1	B07	carbon	ΔlysF	C00093	0	0	No transporter
1043	D-Xylose	PM1	B08	carbon	ΔlysF	C00181	1	0	optimal
1044	L-Lactic acid	PM1	B09	carbon	ΔlysF	C00186	0	0.019	optimal
1045	Formic acid	PM1	B10	carbon	ΔlysF	C00058	0	0.001	optimal
1046	D-Mannitol	PM1	B11	carbon	ΔlysF	C00392	1	0.055	optimal
1047	L-Glutamic acid	PM1	B12	carbon	ΔlysF	C00025	1	0.027	optimal
1048	D-Glucose-6-Phosphate	PM1	C01	carbon	ΔlysF	C00092	0	0	No transporter
1049	D-Galactonic acid-g-Lactone	PM1	C02	carbon	ΔlysF		0
1050	DL-Malic acid	PM1	C03	carbon	ΔlysF	C00149	1	0.019	optimal
1051	D-Ribose	PM1	C04	carbon	ΔlysF	C00121	1	0.043	optimal
1052	Tween 20	PM1	C05	carbon	ΔlysF		0
1053	D-Fructose	PM1	C07	carbon	ΔlysF	C00095	1	0.052	optimal
1054	Acetic acid	PM1	C08	carbon	ΔlysF	C00033	0	0.011	optimal
1055	a-D-Glucose	PM1	C09	carbon	ΔlysF	C00031	1	0.052	optimal
1056	Maltose	PM1	C10	carbon	ΔlysF	C00208	1	0.104	optimal
1057	D-Melibiose	PM1	C11	carbon	ΔlysF	C05402	1	0.104	optimal
1058	Thymidine	PM1	C12	carbon	ΔlysF	C00214	0	0	No transporter
1059	L-Asparagine	PM1	D01	carbon	ΔlysF	C00152	1	0.02	optimal
1060	D-Aspartic acid	PM1	D02	carbon	ΔlysF		0
1061	Tween 40	PM1	D05	carbon	ΔlysF		0
1062	a-Ketoglutaric acid	PM1	D06	carbon	ΔlysF	C00026	1	0.026	optimal
1063	a-Ketobutyric acid	PM1	D07	carbon	ΔlysF	C00109	0	0	No transporter
1064	a-Methyl-D-Galactoside	PM1	D08	carbon	ΔlysF		0
1065	a-D-Lactose	PM1	D09	carbon	ΔlysF	C00243	0	0	No transporter
1066	Lactulose	PM1	D10	carbon	ΔlysF		0
1067	Sucrose	PM1	D11	carbon	ΔlysF	C00089	1	0.104	optimal
1068	Uridine	PM1	D12	carbon	ΔlysF	C00299	0	0	No transporter
1069	L-Glutamine	PM1	E01	carbon	ΔlysF	C00064	1	0.027	optimal
1070	D-Glucose-1-Phosphate	PM1	E03	carbon	ΔlysF	C00103	0	0	No transporter
1071	D-Fructose-6-Phosphate	PM1	E04	carbon	ΔlysF	C00085	0	0	No transporter
1072	Tween 80	PM1	E05	carbon	ΔlysF		0
1073	a-Hydroxyglutaric acid-g-Lactone	PM1	E06	carbon	ΔlysF		0
1074	a-Hydroxybutyric acid	PM1	E07	carbon	ΔlysF	C05984	0	0	No transporter
1075	b-Methyl-D-Glucoside	PM1	E08	carbon	ΔlysF		0
1076	Adonitol	PM1	E09	carbon	ΔlysF	C00474	0	0	No transporter
1077	Maltotriose	PM1	E10	carbon	ΔlysF	CHEBI27931	1	0.052	optimal
1078	2`-Deoxyadenosine	PM1	E11	carbon	ΔlysF	C00559	0	0	No transporter
1079	Adenosine	PM1	E12	carbon	ΔlysF	C00212	0	0.062	optimal
1080	Citric acid	PM1	F02	carbon	ΔlysF	C00158	0	0.031	optimal
1081	m-Inositol	PM1	F03	carbon	ΔlysF	C00137	1	0.043	optimal
1082	D-Threonine	PM1	F04	carbon	ΔlysF		0
1083	Fumaric acid	PM1	F05	carbon	ΔlysF	C00122	1	0.018	optimal
1084	Bromosuccinic acid	PM1	F06	carbon	ΔlysF		0
1085	Propionic acid	PM1	F07	carbon	ΔlysF	C00163	0	0.012	optimal
1086	Mucic acid	PM1	F08	carbon	ΔlysF		0
1087	Glycolic acid	PM1	F09	carbon	ΔlysF	C00160	1	0.011	optimal
1088	Glyoxylic acid	PM1	F10	carbon	ΔlysF	C00048	0	0	No transporter
1089	D-Cellobiose	PM1	F11	carbon	ΔlysF	C00185	1	0.104	optimal
1090	Inosine	PM1	F12	carbon	ΔlysF	C00294	0	0.062	optimal
1091	Tricarballylic acid	PM1	G02	carbon	ΔlysF		0
1092	L-Serine	PM1	G03	carbon	ΔlysF	C00065	0	0.019	optimal
1093	L-Threonine	PM1	G04	carbon	ΔlysF	C00188	1	0.025	optimal
1094	L-Alanine	PM1	G05	carbon	ΔlysF	C00133	1	0.019	optimal
1095	Acetoacetic acid	PM1	G07	carbon	ΔlysF	C00164	0	0	No transporter
1096	Mono-Methylsuccinate	PM1	G09	carbon	ΔlysF		0
1097	Methylpyruvate	PM1	G10	carbon	ΔlysF		0
1098	D-Malic acid	PM1	G11	carbon	ΔlysF	C00497	1	0.019	optimal
1099	L-Malic acid	PM1	G12	carbon	ΔlysF	C00149	1	0.019	optimal
1100	p-Hydroxyphenyl Acetic acid	PM1	H02	carbon	ΔlysF	C00642	1	0	optimal
1101	m-Hydroxyphenyl Acetic acid	PM1	H03	carbon	ΔlysF		1
1102	Tyramine	PM1	H04	carbon	ΔlysF	C00483	1	0	optimal
1103	D-Psicose	PM1	H05	carbon	ΔlysF		0
1104	L-Lyxose	PM1	H06	carbon	ΔlysF		1
1105	Glucuronamide	PM1	H07	carbon	ΔlysF		0
1106	Pyruvic acid	PM1	H08	carbon	ΔlysF	C00022	1	0.017	optimal
1107	D-Galacturonic acid	PM1	H10	carbon	ΔlysF	C00333	1	0.043	optimal
1108	Phenylethylamine	PM1	H11	carbon	ΔlysF	C05332	0	0.046	optimal
1109	2-Aminoethanol	PM1	H12	carbon	ΔlysF	C00189	1	0.013	optimal
1110	Negative Control	PM2	A01	carbon	ΔlysF		0
1111	Chondroitin Sulfate C	PM2	A02	carbon	ΔlysF		0
1112	Dextrin	PM2	A06	carbon	ΔlysF	C00721	1	0.104	optimal
1113	Gelatin	PM2	A07	carbon	ΔlysF		1
1114	Glycogen	PM2	A08	carbon	ΔlysF	C00182	1	0.121	optimal
1115	Inulin	PM2	A09	carbon	ΔlysF		0
1116	Laminarin	PM2	A10	carbon	ΔlysF		1
1117	Mannan	PM2	A11	carbon	ΔlysF	C00721	0	0.104	optimal
1118	Pectin	PM2	A12	carbon	ΔlysF	CHEBI17309	1	0.043	optimal
1119	N-Acetyl-D-Galactosamine	PM2	B01	carbon	ΔlysF	C01132	0	0	No transporter
1120	N-Acetyl-Neuraminic acid	PM2	B02	carbon	ΔlysF	C00270	0	0	No transporter
1121	b-D-Allose	PM2	B03	carbon	ΔlysF		0
1122	Amygdalin	PM2	B04	carbon	ΔlysF	C08325	1
1123	D-Arabinose	PM2	B05	carbon	ΔlysF	C00216	1	0.043	optimal
1124	D-Arabitol	PM2	B06	carbon	ΔlysF	C01904	1	0.046	optimal
1125	L-Arabitol	PM2	B07	carbon	ΔlysF	C00532	1	0	optimal
1126	2-Deoxy-D-Ribose	PM2	B09	carbon	ΔlysF	C01801	1	0.043	optimal
1127	i-Erythritol	PM2	B10	carbon	ΔlysF	C00503	1
1128	D-Fucose	PM2	B11	carbon	ΔlysF		1
1129	3-O-b-D-Galactopyranosyl-D-Arabinose	PM2	B12	carbon	ΔlysF		1
1130	Gentiobiose	PM2	C01	carbon	ΔlysF		1
1131	L-Glucose	PM2	C02	carbon	ΔlysF		0
1132	D-Lactitol	PM2	C03	carbon	ΔlysF		0
1133	D-Melezitose	PM2	C04	carbon	ΔlysF		0
1134	Maltitol	PM2	C05	carbon	ΔlysF		1
1135	a-Methyl-D-Glucoside	PM2	C06	carbon	ΔlysF		0
1136	b-Methyl-D-Galactoside	PM2	C07	carbon	ΔlysF		0
1137	3-Methylglucose	PM2	C08	carbon	ΔlysF		0
1138	b-Methyl-D-Glucuronic acid	PM2	C09	carbon	ΔlysF		0
1139	a-Methyl-D-Mannoside	PM2	C10	carbon	ΔlysF		0
1140	b-Methyl-D-Xyloside	PM2	C11	carbon	ΔlysF		0
1141	Palatinose	PM2	C12	carbon	ΔlysF		1
1142	D-Raffinose	PM2	D01	carbon	ΔlysF	C00492	1	0.121	optimal
1143	Sedoheptulosan	PM2	D03	carbon	ΔlysF		0
1144	L-Sorbose	PM2	D04	carbon	ΔlysF	C00247	1	0.052	optimal
1145	Stachyose	PM2	D05	carbon	ΔlysF	C01613	1	0.121	optimal
1146	Turanose	PM2	D07	carbon	ΔlysF		1
1147	Xylitol	PM2	D08	carbon	ΔlysF	C00379	1	0	optimal
1148	N-Acetyl-D-Glucosaminitol	PM2	D09	carbon	ΔlysF		0
1149	g-Amino-N-Butyric acid	PM2	D10	carbon	ΔlysF	C00334	1	0.021	optimal
1150	d-Amino Valeric acid	PM2	D11	carbon	ΔlysF		0
1151	Butyric acid	PM2	D12	carbon	ΔlysF	C00246	1
1152	Capric acid	PM2	E01	carbon	ΔlysF	C01571	0	0	No transporter
1153	Caproic acid	PM2	E02	carbon	ΔlysF	C01585	1	0.014	optimal
1154	D-Glucosamine	PM2	E05	carbon	ΔlysF	C00329	1	0.052	optimal
1155	2-Hydroxybenzoic acid	PM2	E06	carbon	ΔlysF	C00805	1	0.031	optimal
1156	4-Hydroxybenzoic acid	PM2	E07	carbon	ΔlysF	C00156	0	0	optimal
1157	b-Hydroxybutyric acid	PM2	E08	carbon	ΔlysF	C01089	1	0	optimal
1158	g-Hydroxybutyric acid	PM2	E09	carbon	ΔlysF		1
1159	a-Keto-Valeric acid	PM2	E10	carbon	ΔlysF		1
1160	Itaconic acid	PM2	E11	carbon	ΔlysF	C00490	0	0	No transporter
1161	5-Keto-D-Gluconic acid	PM2	E12	carbon	ΔlysF		1
1162	D-Lactic acid Methyl Ester	PM2	F01	carbon	ΔlysF		1
1163	Malonic acid	PM2	F02	carbon	ΔlysF		1
1164	Melibionic acid	PM2	F03	carbon	ΔlysF		0
1165	Oxalic acid	PM2	F04	carbon	ΔlysF	C00209	0	0	No transporter
1166	Oxalomalic acid	PM2	F05	carbon	ΔlysF		1
1167	Quinic acid	PM2	F06	carbon	ΔlysF	C00296	1	0.036	optimal
1168	D-Ribono-1,4-Lactone	PM2	F07	carbon	ΔlysF		1
1169	Sorbic acid	PM2	F09	carbon	ΔlysF		1
1170	Succinamic acid	PM2	F10	carbon	ΔlysF		1
1171	D-Tartaric acid	PM2	F11	carbon	ΔlysF		0
1172	L-Tartaric acid	PM2	F12	carbon	ΔlysF		0
1173	Acetamide	PM2	G01	carbon	ΔlysF	C06244	0	0	No transporter
1174	L-Alaninamide	PM2	G02	carbon	ΔlysF		1
1175	N-Acetyl-L-Glutamic acid	PM2	G03	carbon	ΔlysF	C00624	0	0	optimal
1176	L-Arginine	PM2	G04	carbon	ΔlysF	C00062	1	0.023	optimal
1177	Glycine	PM2	G05	carbon	ΔlysF	C00037	1	0.011	optimal
1178	L-Histidine	PM2	G06	carbon	ΔlysF	C00135	1	0	optimal
1179	L-Homoserine	PM2	G07	carbon	ΔlysF	C00263	0	0.023	optimal
1180	Hydroxy-L-Proline	PM2	G08	carbon	ΔlysF	C01157	0	0	No transporter
1181	L-Isoleucine	PM2	G09	carbon	ΔlysF	C00407	1	0	optimal
1182	L-Leucine	PM2	G10	carbon	ΔlysF	C00123	1	0.037	optimal
1183	L-Lysine	PM2	G11	carbon	ΔlysF	C00047	1	0.025	optimal
1184	L-Methionine	PM2	G12	carbon	ΔlysF	C00073	0	0.019	optimal
1185	L-Ornithine	PM2	H01	carbon	ΔlysF	C00077	1	0.023	optimal
1186	L-Phenylalanine	PM2	H02	carbon	ΔlysF	C00079	1	0.046	optimal
1187	L-Pyroglutamic acid	PM2	H03	carbon	ΔlysF	C01879	1	0.026	optimal
1188	L-Valine	PM2	H04	carbon	ΔlysF	C00183	1	0.021	optimal
1189	sec-Butylamine	PM2	H06	carbon	ΔlysF		0
1190	D,L-Octopamine	PM2	H07	carbon	ΔlysF		0
1191	Putrescine	PM2	H08	carbon	ΔlysF	C00134	0	0	optimal
1192	Dihydroxyacetone	PM2	H09	carbon	ΔlysF	C00184	1	0.025	optimal
1193	2,3-Butanediol	PM2	H10	carbon	ΔlysF	C03044	0	0	No transporter
1194	3-Hydroxy-2-buta	PM2	H12	carbon	ΔlysF		0
1195	Negative Control	PM3	A01	nitrogen	ΔlysF		0
1196	Ammonia	PM3	A02	nitrogen	ΔlysF	C01342	1	0.052	optimal
1197	Nitrite	PM3	A03	nitrogen	ΔlysF	C00088	0	0.049	optimal
1198	Nitrate	PM3	A04	nitrogen	ΔlysF	C00244	0	0.048	optimal
1199	Urea	PM3	A05	nitrogen	ΔlysF	C00086	1	0.052	optimal
1200	L-Alanine	PM3	A07	nitrogen	ΔlysF	C00133	1	0.075	optimal
1201	L-Arginine	PM3	A08	nitrogen	ΔlysF	C00062	1	0.092	optimal
1202	L-Asparagine	PM3	A09	nitrogen	ΔlysF	C00152	1	0.076	optimal
1203	L-Aspartic acid	PM3	A10	nitrogen	ΔlysF	C00049	1	0.076	optimal
1204	L-Cysteine	PM3	A11	nitrogen	ΔlysF	C00097	1	0.067	optimal
1205	L-Glutamic acid	PM3	A12	nitrogen	ΔlysF	C00025	1	0.086	optimal
1206	L-Glutamine	PM3	B01	nitrogen	ΔlysF	C00064	1	0.087	optimal
1207	Glycine	PM3	B02	nitrogen	ΔlysF	C00037	1	0.064	optimal
1208	L-Histidine	PM3	B03	nitrogen	ΔlysF	C00135	1	0	optimal
1209	L-Isoleucine	PM3	B04	nitrogen	ΔlysF	C00407	1	0.055	optimal
1210	L-Leucine	PM3	B05	nitrogen	ΔlysF	C00123	0	0.11	optimal
1211	L-Lysine	PM3	B06	nitrogen	ΔlysF	C00047	0	0.096	optimal
1212	L-Methionine	PM3	B07	nitrogen	ΔlysF	C00073	0	0.074	optimal
1213	L-Phenylalanine	PM3	B08	nitrogen	ΔlysF	C00079	1	0.105	optimal
1214	L-Proline	PM3	B09	nitrogen	ΔlysF	C00148	1	0.092	optimal
1215	L-Serine	PM3	B10	nitrogen	ΔlysF	C00065	1	0.073	optimal
1216	L-Threonine	PM3	B11	nitrogen	ΔlysF	C00188	0	0.082	optimal
1217	L-Tryptophan	PM3	B12	nitrogen	ΔlysF	C00078	1	0.111	optimal
1218	L-Tyrosine	PM3	C01	nitrogen	ΔlysF	C00082	1	0.102	optimal
1219	L-Valine	PM3	C02	nitrogen	ΔlysF	C00183	1	0.091	optimal
1220	D-Alanine	PM3	C03	nitrogen	ΔlysF		0
1221	D-Asparagine	PM3	C04	nitrogen	ΔlysF		0
1222	D-Aspartic acid	PM3	C05	nitrogen	ΔlysF		0
1223	D-Lysine	PM3	C07	nitrogen	ΔlysF	C00739	0	0	No transporter
1224	D-Serine	PM3	C08	nitrogen	ΔlysF	C00740	0	0	No transporter
1225	D-Valine	PM3	C09	nitrogen	ΔlysF		0
1226	L-Citrulline	PM3	C10	nitrogen	ΔlysF	C00327	0	0.081	optimal
1227	L-Homoserine	PM3	C11	nitrogen	ΔlysF	C00263	1	0.08	optimal
1228	L-Ornithine	PM3	C12	nitrogen	ΔlysF	C00077	1	0.092	optimal
1229	N-Acetyl-L-Glutamic acid	PM3	D01	nitrogen	ΔlysF	C00624	0	0	optimal
1230	N-Phthaloyl-L-Glutamic acid	PM3	D02	nitrogen	ΔlysF		0
1231	L-Pyroglutamic acid	PM3	D03	nitrogen	ΔlysF	C01879	1	0.084	optimal
1232	Hydroxylamine	PM3	D04	nitrogen	ΔlysF		0
1233	Methylamine	PM3	D05	nitrogen	ΔlysF	C00218	0	0.06	optimal
1234	N-Amylamine	PM3	D06	nitrogen	ΔlysF		0
1235	N-Butylamine	PM3	D07	nitrogen	ΔlysF		0
1236	Ethanolamine	PM3	D09	nitrogen	ΔlysF	C00189	1	0.069	optimal
1237	Ethylenediamine	PM3	D10	nitrogen	ΔlysF		0
1238	Putrescine	PM3	D11	nitrogen	ΔlysF	C00134	0	0	optimal
1239	Agmatine	PM3	D12	nitrogen	ΔlysF	C00179	1	0.052	optimal
1240	b-Phenylethylamine	PM3	E02	nitrogen	ΔlysF	C05332	1	0.104	optimal
1241	Tyramine	PM3	E03	nitrogen	ΔlysF	C00483	1	0.055	optimal
1242	Acetamide	PM3	E04	nitrogen	ΔlysF	C06244	0	0	No transporter
1243	Formamide	PM3	E05	nitrogen	ΔlysF	C00488	0	0	No transporter
1244	Glucuronamide	PM3	E06	nitrogen	ΔlysF		0
1245	DL-Lactamide	PM3	E07	nitrogen	ΔlysF		0
1246	D-Glucosamine	PM3	E08	nitrogen	ΔlysF	C00329	0	0.105	optimal
1247	D-Mannosamine	PM3	E10	nitrogen	ΔlysF		0
1248	N-Acetyl-D-Glucosamine	PM3	E11	nitrogen	ΔlysF	C00140	1	0.121	optimal
1249	N-Acetyl-D-Galactosamine	PM3	E12	nitrogen	ΔlysF	C01132	0	0	No transporter
1250	Adenine	PM3	F02	nitrogen	ΔlysF	C00147	1	0.068	optimal
1251	Adenosine	PM3	F03	nitrogen	ΔlysF	C00212	1	0.115	optimal
1252	Cytidine	PM3	F04	nitrogen	ΔlysF	C00475	0	0.052	optimal
1253	Cytosine	PM3	F05	nitrogen	ΔlysF	C00380	0	0.038	optimal
1254	Guanine	PM3	F06	nitrogen	ΔlysF	C00242	1	0.065	optimal
1255	Guanosine	PM3	F07	nitrogen	ΔlysF	C00387	1	0.112	optimal
1256	Thymidine	PM3	F09	nitrogen	ΔlysF	C00214	0	0	No transporter
1257	Uracil	PM3	F10	nitrogen	ΔlysF	C00106	0	0	optimal
1258	Uridine	PM3	F11	nitrogen	ΔlysF	C00299	0	0	No transporter
1259	Inosine	PM3	F12	nitrogen	ΔlysF	C00294	1	0.115	optimal
1260	Xanthine	PM3	G01	nitrogen	ΔlysF	C00385	1	0.065	optimal
1261	Xanthosine	PM3	G02	nitrogen	ΔlysF	C01762	0	0	No transporter
1262	Uric acid	PM3	G03	nitrogen	ΔlysF	C00366	1	0.062	optimal
1263	Alloxan	PM3	G04	nitrogen	ΔlysF		0
1264	Allantoin	PM3	G05	nitrogen	ΔlysF	C01551	1	0.062	optimal
1265	Parabanic acid	PM3	G06	nitrogen	ΔlysF		1
1266	g-Amino-N-Butyric acid	PM3	G08	nitrogen	ΔlysF	C00334	1	0.084	optimal
1267	DL-a-Amino-Caprylic acid	PM3	G10	nitrogen	ΔlysF		0
1268	d-Amino-N-Valeric acid	PM3	G11	nitrogen	ΔlysF	C00431	1	0.093	optimal
1269	a-Amino-N-Valeric acid	PM3	G12	nitrogen	ΔlysF		1
1270	Met-Ala	PM3	H12	nitrogen	ΔlysF		1
1271	Negative Control	PM4	A01	phosphorus	ΔlysF		0
1272	Phosphate	PM4	A02	phosphorus	ΔlysF	C00009	0	0.052	optimal
1273	Pyrophosphate	PM4	A03	phosphorus	ΔlysF	C00013	0	0.055	optimal
1274	Trimetaphosphate	PM4	A04	phosphorus	ΔlysF		0
1275	Tripolyphosphate	PM4	A05	phosphorus	ΔlysF	C00536	0	0	No transporter
1276	Triethyl Phosphate	PM4	A06	phosphorus	ΔlysF		0
1277	Hypophosphite	PM4	A07	phosphorus	ΔlysF		0
1278	Adenosine 2`-Monophosphate	PM4	A08	phosphorus	ΔlysF	CHEBI28223	0	0.115	optimal
1279	Adenosine 3`-Monophosphate	PM4	A09	phosphorus	ΔlysF		0
1280	Adenosine 5`-Monophosphate	PM4	A10	phosphorus	ΔlysF	C00020	0	0.113	optimal
1281	Adenosine 2`,3`-Cyclic Monophosphate	PM4	A11	phosphorus	ΔlysF	C02353	0	0	No transporter
1282	Adenosine 3`,5`-Cyclic Monophosphate	PM4	A12	phosphorus	ΔlysF	C00575	0	0	No transporter
1283	Thiophosphate	PM4	B01	phosphorus	ΔlysF		0
1284	Dithiophosphate	PM4	B02	phosphorus	ΔlysF		0
1285	DL-a-Glycerol Phosphate	PM4	B03	phosphorus	ΔlysF	C00093	0	0	No transporter
1286	b-Glycerol Phosphate	PM4	B04	phosphorus	ΔlysF		0
1287	Carbamyl Phosphate	PM4	B05	phosphorus	ΔlysF	C00169	0	0	optimal
1288	D-2-Phospho-Glyceric acid	PM4	B06	phosphorus	ΔlysF	C00631	0	0.075	optimal
1289	D-3-Phospho-Glyceric acid	PM4	B07	phosphorus	ΔlysF	C00197	0	0.075	optimal
1290	Guanosine 2`-Monophosphate	PM4	B08	phosphorus	ΔlysF	Cluster519	0	0	No transporter
1291	Guanosine 3`-Monophosphate	PM4	B09	phosphorus	ΔlysF		0
1292	Guanosine 5`-Monophosphate	PM4	B10	phosphorus	ΔlysF	C00144	0	0	optimal
1293	Guanosine 2`,3`-Cyclic Monophosphate	PM4	B11	phosphorus	ΔlysF	C06194	0	0	No transporter
1294	Guanosine 3`,5`-Cyclic Monophosphate	PM4	B12	phosphorus	ΔlysF	C00942	0	0	No transporter
1295	Phosphoenol Pyruvate	PM4	C01	phosphorus	ΔlysF	C00074	0	0.075	optimal
1296	Phospho-Glycolic acid	PM4	C02	phosphorus	ΔlysF	C00988	0	0.064	optimal
1297	D-Glucose-1-Phosphate	PM4	C03	phosphorus	ΔlysF	C00103	0	0	No transporter
1298	D-Glucose-6-Phosphate	PM4	C04	phosphorus	ΔlysF	C00092	0	0	No transporter
1299	D-Glucosamine-6-Phosphate	PM4	C06	phosphorus	ΔlysF	C00352	0	0	No transporter
1300	6-Phospho-Gluconic acid	PM4	C07	phosphorus	ΔlysF	C00345	0	0.101	optimal
1301	Cytidine 2`-Monophosphate	PM4	C08	phosphorus	ΔlysF	Cluster3292	0	0	No transporter
1302	Cytidine 3`-Monophosphate	PM4	C09	phosphorus	ΔlysF		0
1303	Cytidine 5`-Monophosphate	PM4	C10	phosphorus	ΔlysF	C00055	0	0	optimal
1304	Cytidine 2`,3`-Cyclic Monophosphate	PM4	C11	phosphorus	ΔlysF	C02354	0	0	No transporter
1305	Cytidine 3`,5`-Cyclic Monophosphate	PM4	C12	phosphorus	ΔlysF	C00941	0	0	No transporter
1306	D-Mannose-1-Phosphate	PM4	D01	phosphorus	ΔlysF	C00636	0	0.107	optimal
1307	D-Mannose-6-Phosphate	PM4	D02	phosphorus	ΔlysF	C00275	0	0.107	optimal
1308	Cysteamine-S-Phosphate	PM4	D03	phosphorus	ΔlysF		0
1309	Phospho-L-Arginine	PM4	D04	phosphorus	ΔlysF		0
1310	O-Phospho-D-Serine	PM4	D05	phosphorus	ΔlysF	C02532	0	0	No transporter
1311	O-Phospho-L-Serine	PM4	D06	phosphorus	ΔlysF	C01005	0	0.073	optimal
1312	O-Phospho-L-Threonine	PM4	D07	phosphorus	ΔlysF	C12147	0	0	No transporter
1313	Uridine 2`-Monophosphate	PM4	D08	phosphorus	ΔlysF	Cluster119	0	0	No transporter
1314	Uridine 3`-Monophosphate	PM4	D09	phosphorus	ΔlysF		0
1315	Uridine 5`-Monophosphate	PM4	D10	phosphorus	ΔlysF	C00105	0	0	optimal
1316	Uridine 2`,3`-Cyclic Monophosphate	PM4	D11	phosphorus	ΔlysF	C02355	0	0	No transporter
1317	Uridine 3`,5`-Cyclic Monophosphate	PM4	D12	phosphorus	ΔlysF		0
1318	O-Phospho-D-Tyrosine	PM4	E01	phosphorus	ΔlysF		0
1319	O-Phospho-L-Tyrosine	PM4	E02	phosphorus	ΔlysF		0
1320	Phosphocreatine	PM4	E03	phosphorus	ΔlysF		0
1321	Phosphoryl Choline	PM4	E04	phosphorus	ΔlysF	C00588	0	0	optimal
1322	O-Phosphoryl-Ethanolamine	PM4	E05	phosphorus	ΔlysF	C00346	0	0	optimal
1323	Phosphono Acetic acid	PM4	E06	phosphorus	ΔlysF		0
1324	2-Aminoethyl Phosphonic acid	PM4	E07	phosphorus	ΔlysF	C03557	0	0	No transporter
1325	Methylene Diphosphonic acid	PM4	E08	phosphorus	ΔlysF		0
1326	Thymidine 3`-Monophosphate	PM4	E09	phosphorus	ΔlysF		0
1327	Thymidine 5`-Monophosphate	PM4	E10	phosphorus	ΔlysF	C00364	0	0	No transporter
1328	Inositol Hexaphosphate	PM4	E11	phosphorus	ΔlysF	C01204	0	0.096	optimal
1329	Thymidine 3`,5`-Cyclic Monophosphate	PM4	E12	phosphorus	ΔlysF		0
1330	Negative Control	PM4	F01	sulfur	ΔlysF		0
1331	Sulfate	PM4	F02	sulfur	ΔlysF	C00059	0	0.052	optimal
1332	Thiosulfate	PM4	F03	sulfur	ΔlysF	C00320	1	0.052	optimal
1333	Tetrathionate	PM4	F04	sulfur	ΔlysF		1
1334	Thiophosphate	PM4	F05	sulfur	ΔlysF		0
1335	Dithiophosphate	PM4	F06	sulfur	ΔlysF		1
1336	L-Cysteine	PM4	F07	sulfur	ΔlysF	C00097	1	0.061	optimal
1337	D-Cysteine	PM4	F08	sulfur	ΔlysF		0
1338	Cys-Gly	PM4	F09	sulfur	ΔlysF	C01419	1	0.073	optimal
1339	L-Cysteic acid	PM4	F10	sulfur	ΔlysF	C00506	1	0.052	optimal
1340	Cysteamine	PM4	F11	sulfur	ΔlysF	C01678	0	0.055	optimal
1341	L-Cysteine Sulfinic acid	PM4	F12	sulfur	ΔlysF	C00606	1	0.055	optimal
1342	N-Acetyl-L-Cysteine	PM4	G01	sulfur	ΔlysF		1
1343	S-Methyl-L-Cysteine	PM4	G02	sulfur	ΔlysF		1
1344	Cystathionine	PM4	G03	sulfur	ΔlysF	C00542	0	0.089	optimal
1345	Lanthionine	PM4	G04	sulfur	ΔlysF		1
1346	Glutathione	PM4	G05	sulfur	ΔlysF	C00051	1	0.106	optimal
1347	DL-Ethionine	PM4	G06	sulfur	ΔlysF		1
1348	L-Methionine	PM4	G07	sulfur	ΔlysF	C00073	1	0.068	optimal
1349	D-Methionine	PM4	G08	sulfur	ΔlysF		1
1350	N-Acetyl-D,L-Methionine	PM4	G10	sulfur	ΔlysF	Cluster582	1	0.086	optimal
1351	L-Methionine Sulfoxide	PM4	G11	sulfur	ΔlysF		1
1352	L-Methionine Sulfone	PM4	G12	sulfur	ΔlysF		1
1353	L-Djenkolic acid	PM4	H01	sulfur	ΔlysF		1
1354	Thiourea	PM4	H02	sulfur	ΔlysF		0
1355	1-Thio-b-D-Glucose	PM4	H03	sulfur	ΔlysF		0
1356	DL-Lipoamide	PM4	H04	sulfur	ΔlysF	C00248	1
1357	Taurocholic acid	PM4	H05	sulfur	ΔlysF		0
1358	Taurine	PM4	H06	sulfur	ΔlysF	C00245	1	0.052	optimal
1359	Hypotaurine	PM4	H07	sulfur	ΔlysF	C00519	1	0.055	optimal
1360	p-Aminobenzene Sulfonic acid	PM4	H08	sulfur	ΔlysF		0
1361	Butane Sulfonic acid	PM4	H09	sulfur	ΔlysF		1
1362	2-Hydroxyethane Sulfonic acid	PM4	H10	sulfur	ΔlysF		1
1363	Methane Sulfonic acid	PM4	H11	sulfur	ΔlysF		1
1364	Tetramethylene Sulfone	PM4	H12	sulfur	ΔlysF		1
1365	Negative Control	PM1	A01	carbon	CEA17		0
1366	L-Arabinose	PM1	A02	carbon	CEA17	C00259	1	0	optimal
1367	N-Acetyl-D-Glucosamine	PM1	A03	carbon	CEA17	C00140	0	0	optimal
1368	D-Saccharic acid	PM1	A04	carbon	CEA17	C00818	0	0	optimal
1369	Succinic acid	PM1	A05	carbon	CEA17	C00042	0	0	optimal
1370	D-Galactose	PM1	A06	carbon	CEA17	C00124	0	0	optimal
1371	L-Aspartic acid	PM1	A07	carbon	CEA17	C00049	0	0	optimal
1372	L-Proline	PM1	A08	carbon	CEA17	C00148	0	0	optimal
1373	D-Alanine	PM1	A09	carbon	CEA17		0
1374	D-Trehalose	PM1	A10	carbon	CEA17	C01083	0	0	optimal
1375	D-Mannose	PM1	A11	carbon	CEA17	C00159	0	0	optimal
1376	Dulcitol	PM1	A12	carbon	CEA17	C01697	0	0	optimal
1377	D-Serine	PM1	B01	carbon	CEA17	C00740	0	0	No transporter
1378	D-Sorbitol	PM1	B02	carbon	CEA17	C00794	0	0	optimal
1379	Glycerol	PM1	B03	carbon	CEA17	C00116	0	0	optimal
1380	L-Fucose	PM1	B04	carbon	CEA17	C01019	0	0	No transporter
1381	D-Glucuronic acid	PM1	B05	carbon	CEA17	C00191	0	0	optimal
1382	D-Gluconic acid	PM1	B06	carbon	CEA17	C00257	0	0	optimal
1383	DL-a-Glycerol Phosphate	PM1	B07	carbon	CEA17	C00093	0	0	No transporter
1384	D-Xylose	PM1	B08	carbon	CEA17	C00181	1	0	optimal
1385	L-Lactic acid	PM1	B09	carbon	CEA17	C00186	0	0	optimal
1386	Formic acid	PM1	B10	carbon	CEA17	C00058	0	0	optimal
1387	D-Mannitol	PM1	B11	carbon	CEA17	C00392	0	0	optimal
1388	L-Glutamic acid	PM1	B12	carbon	CEA17	C00025	0	0	optimal
1389	D-Glucose-6-Phosphate	PM1	C01	carbon	CEA17	C00092	0	0	No transporter
1390	D-Galactonic acid-g-Lactone	PM1	C02	carbon	CEA17		0
1391	DL-Malic acid	PM1	C03	carbon	CEA17	C00149	0	0	optimal
1392	D-Ribose	PM1	C04	carbon	CEA17	C00121	1	0	optimal
1393	Tween 20	PM1	C05	carbon	CEA17		0
1394	D-Fructose	PM1	C07	carbon	CEA17	C00095	0	0	optimal
1395	Acetic acid	PM1	C08	carbon	CEA17	C00033	0	0	optimal
1396	a-D-Glucose	PM1	C09	carbon	CEA17	C00031	0	0	optimal
1397	Maltose	PM1	C10	carbon	CEA17	C00208	0	0	optimal
1398	D-Melibiose	PM1	C11	carbon	CEA17	C05402	0	0	optimal
1399	Thymidine	PM1	C12	carbon	CEA17	C00214	0	0	No transporter
1400	L-Asparagine	PM1	D01	carbon	CEA17	C00152	0	0	optimal
1401	D-Aspartic acid	PM1	D02	carbon	CEA17		0
1402	Tween 40	PM1	D05	carbon	CEA17		0
1403	a-Ketoglutaric acid	PM1	D06	carbon	CEA17	C00026	0	0	optimal
1404	a-Ketobutyric acid	PM1	D07	carbon	CEA17	C00109	0	0	No transporter
1405	a-Methyl-D-Galactoside	PM1	D08	carbon	CEA17		0
1406	a-D-Lactose	PM1	D09	carbon	CEA17	C00243	0	0	No transporter
1407	Lactulose	PM1	D10	carbon	CEA17		0
1408	Sucrose	PM1	D11	carbon	CEA17	C00089	0	0	optimal
1409	Uridine	PM1	D12	carbon	CEA17	C00299	0	0	No transporter
1410	L-Glutamine	PM1	E01	carbon	CEA17	C00064	0	0	optimal
1411	D-Glucose-1-Phosphate	PM1	E03	carbon	CEA17	C00103	0	0	No transporter
1412	D-Fructose-6-Phosphate	PM1	E04	carbon	CEA17	C00085	0	0	No transporter
1413	Tween 80	PM1	E05	carbon	CEA17		0
1414	a-Hydroxyglutaric acid-g-Lactone	PM1	E06	carbon	CEA17		0
1415	a-Hydroxybutyric acid	PM1	E07	carbon	CEA17	C05984	0	0	No transporter
1416	b-Methyl-D-Glucoside	PM1	E08	carbon	CEA17		0
1417	Adonitol	PM1	E09	carbon	CEA17	C00474	0	0	No transporter
1418	Maltotriose	PM1	E10	carbon	CEA17	CHEBI27931	0	0	optimal
1419	2`-Deoxyadenosine	PM1	E11	carbon	CEA17	C00559	0	0	No transporter
1420	Adenosine	PM1	E12	carbon	CEA17	C00212	0	0	optimal
1421	Citric acid	PM1	F02	carbon	CEA17	C00158	0	0	optimal
1422	m-Inositol	PM1	F03	carbon	CEA17	C00137	0	0	optimal
1423	D-Threonine	PM1	F04	carbon	CEA17		0
1424	Fumaric acid	PM1	F05	carbon	CEA17	C00122	0	0	optimal
1425	Bromosuccinic acid	PM1	F06	carbon	CEA17		0
1426	Propionic acid	PM1	F07	carbon	CEA17	C00163	0	0	optimal
1427	Mucic acid	PM1	F08	carbon	CEA17		0
1428	Glycolic acid	PM1	F09	carbon	CEA17	C00160	0	0	optimal
1429	Glyoxylic acid	PM1	F10	carbon	CEA17	C00048	0	0	No transporter
1430	D-Cellobiose	PM1	F11	carbon	CEA17	C00185	0	0	optimal
1431	Inosine	PM1	F12	carbon	CEA17	C00294	0	0	optimal
1432	Tricarballylic acid	PM1	G02	carbon	CEA17		0
1433	L-Serine	PM1	G03	carbon	CEA17	C00065	0	0	optimal
1434	L-Threonine	PM1	G04	carbon	CEA17	C00188	0	0	optimal
1435	L-Alanine	PM1	G05	carbon	CEA17	C00133	0	0	optimal
1436	Acetoacetic acid	PM1	G07	carbon	CEA17	C00164	0	0	No transporter
1437	Mono-Methylsuccinate	PM1	G09	carbon	CEA17		0
1438	Methylpyruvate	PM1	G10	carbon	CEA17		0
1439	D-Malic acid	PM1	G11	carbon	CEA17	C00497	0	0	optimal
1440	L-Malic acid	PM1	G12	carbon	CEA17	C00149	0	0	optimal
1441	p-Hydroxyphenyl Acetic acid	PM1	H02	carbon	CEA17	C00642	0	0	optimal
1442	m-Hydroxyphenyl Acetic acid	PM1	H03	carbon	CEA17		0
1443	Tyramine	PM1	H04	carbon	CEA17	C00483	0	0	optimal
1444	D-Psicose	PM1	H05	carbon	CEA17		0
1445	L-Lyxose	PM1	H06	carbon	CEA17		1
1446	Glucuronamide	PM1	H07	carbon	CEA17		0
1447	Pyruvic acid	PM1	H08	carbon	CEA17	C00022	0	0	optimal
1448	D-Galacturonic acid	PM1	H10	carbon	CEA17	C00333	0	0	optimal
1449	Phenylethylamine	PM1	H11	carbon	CEA17	C05332	0	0	optimal
1450	2-Aminoethanol	PM1	H12	carbon	CEA17	C00189	0	0	optimal
1451	Negative Control	PM2	A01	carbon	CEA17		0
1452	Chondroitin Sulfate C	PM2	A02	carbon	CEA17		0
1453	Dextrin	PM2	A06	carbon	CEA17	C00721	0	0	optimal
1454	Gelatin	PM2	A07	carbon	CEA17		0
1455	Glycogen	PM2	A08	carbon	CEA17	C00182	0	0	optimal
1456	Inulin	PM2	A09	carbon	CEA17		0
1457	Laminarin	PM2	A10	carbon	CEA17		0
1458	Mannan	PM2	A11	carbon	CEA17	C00721	0	0	optimal
1459	Pectin	PM2	A12	carbon	CEA17	CHEBI17309	0	0	optimal
1460	N-Acetyl-D-Galactosamine	PM2	B01	carbon	CEA17	C01132	0	0	No transporter
1461	N-Acetyl-Neuraminic acid	PM2	B02	carbon	CEA17	C00270	0	0	No transporter
1462	b-D-Allose	PM2	B03	carbon	CEA17		0
1463	Amygdalin	PM2	B04	carbon	CEA17	C08325	0	0	No transporter
1464	D-Arabinose	PM2	B05	carbon	CEA17	C00216	1	0	optimal
1465	D-Arabitol	PM2	B06	carbon	CEA17	C01904	0	0	optimal
1466	L-Arabitol	PM2	B07	carbon	CEA17	C00532	0	0	optimal
1467	2-Deoxy-D-Ribose	PM2	B09	carbon	CEA17	C01801	1	0	optimal
1468	i-Erythritol	PM2	B10	carbon	CEA17	C00503	0	0	No transporter
1469	D-Fucose	PM2	B11	carbon	CEA17		0
1470	3-O-b-D-Galactopyranosyl-D-Arabinose	PM2	B12	carbon	CEA17		0
1471	Gentiobiose	PM2	C01	carbon	CEA17		0
1472	L-Glucose	PM2	C02	carbon	CEA17		0
1473	D-Lactitol	PM2	C03	carbon	CEA17		0
1474	D-Melezitose	PM2	C04	carbon	CEA17		0
1475	Maltitol	PM2	C05	carbon	CEA17		0
1476	a-Methyl-D-Glucoside	PM2	C06	carbon	CEA17		0
1477	b-Methyl-D-Galactoside	PM2	C07	carbon	CEA17		0
1478	3-Methylglucose	PM2	C08	carbon	CEA17		0
1479	b-Methyl-D-Glucuronic acid	PM2	C09	carbon	CEA17		0
1480	a-Methyl-D-Mannoside	PM2	C10	carbon	CEA17		0
1481	b-Methyl-D-Xyloside	PM2	C11	carbon	CEA17		0
1482	Palatinose	PM2	C12	carbon	CEA17		1
1483	D-Raffinose	PM2	D01	carbon	CEA17	C00492	0	0	optimal
1484	Sedoheptulosan	PM2	D03	carbon	CEA17		0
1485	L-Sorbose	PM2	D04	carbon	CEA17	C00247	0	0	optimal
1486	Stachyose	PM2	D05	carbon	CEA17	C01613	0	0	optimal
1487	Turanose	PM2	D07	carbon	CEA17		0
1488	Xylitol	PM2	D08	carbon	CEA17	C00379	0	0	optimal
1489	N-Acetyl-D-Glucosaminitol	PM2	D09	carbon	CEA17		0
1490	g-Amino-N-Butyric acid	PM2	D10	carbon	CEA17	C00334	0	0	optimal
1491	d-Amino Valeric acid	PM2	D11	carbon	CEA17		0
1492	Butyric acid	PM2	D12	carbon	CEA17	C00246	0	0	No transporter
1493	Capric acid	PM2	E01	carbon	CEA17	C01571	0	0	No transporter
1494	Caproic acid	PM2	E02	carbon	CEA17	C01585	0	0	optimal
1495	D-Glucosamine	PM2	E05	carbon	CEA17	C00329	1	0	optimal
1496	2-Hydroxybenzoic acid	PM2	E06	carbon	CEA17	C00805	0	0	optimal
1497	4-Hydroxybenzoic acid	PM2	E07	carbon	CEA17	C00156	0	0	optimal
1498	b-Hydroxybutyric acid	PM2	E08	carbon	CEA17	C01089	0	0	optimal
1499	g-Hydroxybutyric acid	PM2	E09	carbon	CEA17		0
1500	a-Keto-Valeric acid	PM2	E10	carbon	CEA17		0
1501	Itaconic acid	PM2	E11	carbon	CEA17	C00490	0	0	No transporter
1502	5-Keto-D-Gluconic acid	PM2	E12	carbon	CEA17		1
1503	D-Lactic acid Methyl Ester	PM2	F01	carbon	CEA17		0
1504	Malonic acid	PM2	F02	carbon	CEA17		0
1505	Melibionic acid	PM2	F03	carbon	CEA17		0
1506	Oxalic acid	PM2	F04	carbon	CEA17	C00209	0	0	No transporter
1507	Oxalomalic acid	PM2	F05	carbon	CEA17		1
1508	Quinic acid	PM2	F06	carbon	CEA17	C00296	0	0	optimal
1509	D-Ribono-1,4-Lactone	PM2	F07	carbon	CEA17		0
1510	Sorbic acid	PM2	F09	carbon	CEA17		1
1511	Succinamic acid	PM2	F10	carbon	CEA17		0
1512	D-Tartaric acid	PM2	F11	carbon	CEA17		0
1513	L-Tartaric acid	PM2	F12	carbon	CEA17		0
1514	Acetamide	PM2	G01	carbon	CEA17	C06244	0	0	No transporter
1515	L-Alaninamide	PM2	G02	carbon	CEA17		0
1516	N-Acetyl-L-Glutamic acid	PM2	G03	carbon	CEA17	C00624	0	0	optimal
1517	L-Arginine	PM2	G04	carbon	CEA17	C00062	0	0	optimal
1518	Glycine	PM2	G05	carbon	CEA17	C00037	0	0	optimal
1519	L-Histidine	PM2	G06	carbon	CEA17	C00135	0	0	optimal
1520	L-Homoserine	PM2	G07	carbon	CEA17	C00263	0	0	optimal
1521	Hydroxy-L-Proline	PM2	G08	carbon	CEA17	C01157	0	0	No transporter
1522	L-Isoleucine	PM2	G09	carbon	CEA17	C00407	0	0	optimal
1523	L-Leucine	PM2	G10	carbon	CEA17	C00123	0	0	optimal
1524	L-Lysine	PM2	G11	carbon	CEA17	C00047	0	0	optimal
1525	L-Methionine	PM2	G12	carbon	CEA17	C00073	0	0	optimal
1526	L-Ornithine	PM2	H01	carbon	CEA17	C00077	0	0	optimal
1527	L-Phenylalanine	PM2	H02	carbon	CEA17	C00079	0	0	optimal
1528	L-Pyroglutamic acid	PM2	H03	carbon	CEA17	C01879	0	0	optimal
1529	L-Valine	PM2	H04	carbon	CEA17	C00183	0	0	optimal
1530	sec-Butylamine	PM2	H06	carbon	CEA17		0
1531	D,L-Octopamine	PM2	H07	carbon	CEA17		0
1532	Putrescine	PM2	H08	carbon	CEA17	C00134	0	0	optimal
1533	Dihydroxyacetone	PM2	H09	carbon	CEA17	C00184	1	0	optimal
1534	2,3-Butanediol	PM2	H10	carbon	CEA17	C03044	0	0	No transporter
1535	3-Hydroxy-2-buta	PM2	H12	carbon	CEA17		0
1536	Negative Control	PM3	A01	nitrogen	CEA17		0
1537	Ammonia	PM3	A02	nitrogen	CEA17	C01342	0	0	optimal
1538	Nitrite	PM3	A03	nitrogen	CEA17	C00088	0	0	optimal
1539	Nitrate	PM3	A04	nitrogen	CEA17	C00244	0	0	optimal
1540	Urea	PM3	A05	nitrogen	CEA17	C00086	0	0	optimal
1541	L-Alanine	PM3	A07	nitrogen	CEA17	C00133	0	0	optimal
1542	L-Arginine	PM3	A08	nitrogen	CEA17	C00062	0	0	optimal
1543	L-Asparagine	PM3	A09	nitrogen	CEA17	C00152	0	0	optimal
1544	L-Aspartic acid	PM3	A10	nitrogen	CEA17	C00049	0	0	optimal
1545	L-Cysteine	PM3	A11	nitrogen	CEA17	C00097	1	0	optimal
1546	L-Glutamic acid	PM3	A12	nitrogen	CEA17	C00025	1	0	optimal
1547	L-Glutamine	PM3	B01	nitrogen	CEA17	C00064	0	0	optimal
1548	Glycine	PM3	B02	nitrogen	CEA17	C00037	0	0	optimal
1549	L-Histidine	PM3	B03	nitrogen	CEA17	C00135	0	0	optimal
1550	L-Isoleucine	PM3	B04	nitrogen	CEA17	C00407	0	0	optimal
1551	L-Leucine	PM3	B05	nitrogen	CEA17	C00123	0	0	optimal
1552	L-Lysine	PM3	B06	nitrogen	CEA17	C00047	0	0	optimal
1553	L-Methionine	PM3	B07	nitrogen	CEA17	C00073	0	0	optimal
1554	L-Phenylalanine	PM3	B08	nitrogen	CEA17	C00079	0	0	optimal
1555	L-Proline	PM3	B09	nitrogen	CEA17	C00148	0	0	optimal
1556	L-Serine	PM3	B10	nitrogen	CEA17	C00065	0	0	optimal
1557	L-Threonine	PM3	B11	nitrogen	CEA17	C00188	0	0	optimal
1558	L-Tryptophan	PM3	B12	nitrogen	CEA17	C00078	0	0	optimal
1559	L-Tyrosine	PM3	C01	nitrogen	CEA17	C00082	0	0	optimal
1560	L-Valine	PM3	C02	nitrogen	CEA17	C00183	0	0	optimal
1561	D-Alanine	PM3	C03	nitrogen	CEA17		0
1562	D-Asparagine	PM3	C04	nitrogen	CEA17		0
1563	D-Aspartic acid	PM3	C05	nitrogen	CEA17		0
1564	D-Lysine	PM3	C07	nitrogen	CEA17	C00739	0	0	No transporter
1565	D-Serine	PM3	C08	nitrogen	CEA17	C00740	0	0	No transporter
1566	D-Valine	PM3	C09	nitrogen	CEA17		0
1567	L-Citrulline	PM3	C10	nitrogen	CEA17	C00327	0	0	optimal
1568	L-Homoserine	PM3	C11	nitrogen	CEA17	C00263	0	0	optimal
1569	L-Ornithine	PM3	C12	nitrogen	CEA17	C00077	0	0	optimal
1570	N-Acetyl-L-Glutamic acid	PM3	D01	nitrogen	CEA17	C00624	0	0	optimal
1571	N-Phthaloyl-L-Glutamic acid	PM3	D02	nitrogen	CEA17		0
1572	L-Pyroglutamic acid	PM3	D03	nitrogen	CEA17	C01879	0	0	optimal
1573	Hydroxylamine	PM3	D04	nitrogen	CEA17		0
1574	Methylamine	PM3	D05	nitrogen	CEA17	C00218	0	0	optimal
1575	N-Amylamine	PM3	D06	nitrogen	CEA17		0
1576	N-Butylamine	PM3	D07	nitrogen	CEA17		0
1577	Ethanolamine	PM3	D09	nitrogen	CEA17	C00189	0	0	optimal
1578	Ethylenediamine	PM3	D10	nitrogen	CEA17		0
1579	Putrescine	PM3	D11	nitrogen	CEA17	C00134	0	0	optimal
1580	Agmatine	PM3	D12	nitrogen	CEA17	C00179	0	0	optimal
1581	b-Phenylethylamine	PM3	E02	nitrogen	CEA17	C05332	0	0	optimal
1582	Tyramine	PM3	E03	nitrogen	CEA17	C00483	0	0	optimal
1583	Acetamide	PM3	E04	nitrogen	CEA17	C06244	0	0	No transporter
1584	Formamide	PM3	E05	nitrogen	CEA17	C00488	0	0	No transporter
1585	Glucuronamide	PM3	E06	nitrogen	CEA17		0
1586	DL-Lactamide	PM3	E07	nitrogen	CEA17		0
1587	D-Glucosamine	PM3	E08	nitrogen	CEA17	C00329	0	0	optimal
1588	D-Mannosamine	PM3	E10	nitrogen	CEA17		0
1589	N-Acetyl-D-Glucosamine	PM3	E11	nitrogen	CEA17	C00140	0	0	optimal
1590	N-Acetyl-D-Galactosamine	PM3	E12	nitrogen	CEA17	C01132	0	0	No transporter
1591	Adenine	PM3	F02	nitrogen	CEA17	C00147	0	0	optimal
1592	Adenosine	PM3	F03	nitrogen	CEA17	C00212	0	0	optimal
1593	Cytidine	PM3	F04	nitrogen	CEA17	C00475	0	0.052	optimal
1594	Cytosine	PM3	F05	nitrogen	CEA17	C00380	0	0.038	optimal
1595	Guanine	PM3	F06	nitrogen	CEA17	C00242	0	0	optimal
1596	Guanosine	PM3	F07	nitrogen	CEA17	C00387	0	0	optimal
1597	Thymidine	PM3	F09	nitrogen	CEA17	C00214	0	0	No transporter
1598	Uracil	PM3	F10	nitrogen	CEA17	C00106	0	0	optimal
1599	Uridine	PM3	F11	nitrogen	CEA17	C00299	0	0	No transporter
1600	Inosine	PM3	F12	nitrogen	CEA17	C00294	0	0	optimal
1601	Xanthine	PM3	G01	nitrogen	CEA17	C00385	0	0	optimal
1602	Xanthosine	PM3	G02	nitrogen	CEA17	C01762	0	0	No transporter
1603	Uric acid	PM3	G03	nitrogen	CEA17	C00366	0	0	optimal
1604	Alloxan	PM3	G04	nitrogen	CEA17		0
1605	Allantoin	PM3	G05	nitrogen	CEA17	C01551	0	0	optimal
1606	Parabanic acid	PM3	G06	nitrogen	CEA17		0
1607	g-Amino-N-Butyric acid	PM3	G08	nitrogen	CEA17	C00334	0	0	optimal
1608	DL-a-Amino-Caprylic acid	PM3	G10	nitrogen	CEA17		1
1609	d-Amino-N-Valeric acid	PM3	G11	nitrogen	CEA17	C00431	0	0	optimal
1610	a-Amino-N-Valeric acid	PM3	G12	nitrogen	CEA17		1
1611	Met-Ala	PM3	H12	nitrogen	CEA17		0
1612	Negative Control	PM4	A01	phosphorus	CEA17		0
1613	Phosphate	PM4	A02	phosphorus	CEA17	C00009	0	0	optimal
1614	Pyrophosphate	PM4	A03	phosphorus	CEA17	C00013	0	0	optimal
1615	Trimetaphosphate	PM4	A04	phosphorus	CEA17		0
1616	Tripolyphosphate	PM4	A05	phosphorus	CEA17	C00536	0	0	No transporter
1617	Triethyl Phosphate	PM4	A06	phosphorus	CEA17		0
1618	Hypophosphite	PM4	A07	phosphorus	CEA17		0
1619	Adenosine 2`-Monophosphate	PM4	A08	phosphorus	CEA17	CHEBI28223	0	0	optimal
1620	Adenosine 3`-Monophosphate	PM4	A09	phosphorus	CEA17		0
1621	Adenosine 5`-Monophosphate	PM4	A10	phosphorus	CEA17	C00020	0	0	optimal
1622	Adenosine 2`,3`-Cyclic Monophosphate	PM4	A11	phosphorus	CEA17	C02353	0	0	No transporter
1623	Adenosine 3`,5`-Cyclic Monophosphate	PM4	A12	phosphorus	CEA17	C00575	0	0	No transporter
1624	Thiophosphate	PM4	B01	phosphorus	CEA17		0
1625	Dithiophosphate	PM4	B02	phosphorus	CEA17		0
1626	DL-a-Glycerol Phosphate	PM4	B03	phosphorus	CEA17	C00093	0	0	No transporter
1627	b-Glycerol Phosphate	PM4	B04	phosphorus	CEA17		0
1628	Carbamyl Phosphate	PM4	B05	phosphorus	CEA17	C00169	0	0	optimal
1629	D-2-Phospho-Glyceric acid	PM4	B06	phosphorus	CEA17	C00631	0	0	optimal
1630	D-3-Phospho-Glyceric acid	PM4	B07	phosphorus	CEA17	C00197	0	0	optimal
1631	Guanosine 2`-Monophosphate	PM4	B08	phosphorus	CEA17	Cluster519	0	0	No transporter
1632	Guanosine 3`-Monophosphate	PM4	B09	phosphorus	CEA17		0
1633	Guanosine 5`-Monophosphate	PM4	B10	phosphorus	CEA17	C00144	0	0	optimal
1634	Guanosine 2`,3`-Cyclic Monophosphate	PM4	B11	phosphorus	CEA17	C06194	0	0	No transporter
1635	Guanosine 3`,5`-Cyclic Monophosphate	PM4	B12	phosphorus	CEA17	C00942	0	0	No transporter
1636	Phosphoenol Pyruvate	PM4	C01	phosphorus	CEA17	C00074	0	0	optimal
1637	Phospho-Glycolic acid	PM4	C02	phosphorus	CEA17	C00988	0	0	optimal
1638	D-Glucose-1-Phosphate	PM4	C03	phosphorus	CEA17	C00103	0	0	No transporter
1639	D-Glucose-6-Phosphate	PM4	C04	phosphorus	CEA17	C00092	0	0	No transporter
1640	D-Glucosamine-6-Phosphate	PM4	C06	phosphorus	CEA17	C00352	0	0	No transporter
1641	6-Phospho-Gluconic acid	PM4	C07	phosphorus	CEA17	C00345	0	0	optimal
1642	Cytidine 2`-Monophosphate	PM4	C08	phosphorus	CEA17	Cluster3292	1
1643	Cytidine 3`-Monophosphate	PM4	C09	phosphorus	CEA17		0
1644	Cytidine 5`-Monophosphate	PM4	C10	phosphorus	CEA17	C00055	0	0	optimal
1645	Cytidine 2`,3`-Cyclic Monophosphate	PM4	C11	phosphorus	CEA17	C02354	0	0	No transporter
1646	Cytidine 3`,5`-Cyclic Monophosphate	PM4	C12	phosphorus	CEA17	C00941	0	0	No transporter
1647	D-Mannose-1-Phosphate	PM4	D01	phosphorus	CEA17	C00636	0	0	optimal
1648	D-Mannose-6-Phosphate	PM4	D02	phosphorus	CEA17	C00275	0	0	optimal
1649	Cysteamine-S-Phosphate	PM4	D03	phosphorus	CEA17		0
1650	Phospho-L-Arginine	PM4	D04	phosphorus	CEA17		0
1651	O-Phospho-D-Serine	PM4	D05	phosphorus	CEA17	C02532	0	0	No transporter
1652	O-Phospho-L-Serine	PM4	D06	phosphorus	CEA17	C01005	0	0	optimal
1653	O-Phospho-L-Threonine	PM4	D07	phosphorus	CEA17	C12147	0	0	No transporter
1654	Uridine 2`-Monophosphate	PM4	D08	phosphorus	CEA17	Cluster119	0	0	No transporter
1655	Uridine 3`-Monophosphate	PM4	D09	phosphorus	CEA17		0
1656	Uridine 5`-Monophosphate	PM4	D10	phosphorus	CEA17	C00105	0	0	optimal
1657	Uridine 2`,3`-Cyclic Monophosphate	PM4	D11	phosphorus	CEA17	C02355	0	0	No transporter
1658	Uridine 3`,5`-Cyclic Monophosphate	PM4	D12	phosphorus	CEA17		0
1659	O-Phospho-D-Tyrosine	PM4	E01	phosphorus	CEA17		0
1660	O-Phospho-L-Tyrosine	PM4	E02	phosphorus	CEA17		0
1661	Phosphocreatine	PM4	E03	phosphorus	CEA17		0
1662	Phosphoryl Choline	PM4	E04	phosphorus	CEA17	C00588	0	0	optimal
1663	O-Phosphoryl-Ethanolamine	PM4	E05	phosphorus	CEA17	C00346	0	0	optimal
1664	Phosphono Acetic acid	PM4	E06	phosphorus	CEA17		0
1665	2-Aminoethyl Phosphonic acid	PM4	E07	phosphorus	CEA17	C03557	0	0	No transporter
1666	Methylene Diphosphonic acid	PM4	E08	phosphorus	CEA17		0
1667	Thymidine 3`-Monophosphate	PM4	E09	phosphorus	CEA17		0
1668	Thymidine 5`-Monophosphate	PM4	E10	phosphorus	CEA17	C00364	0	0	No transporter
1669	Inositol Hexaphosphate	PM4	E11	phosphorus	CEA17	C01204	0	0	optimal
1670	Thymidine 3`,5`-Cyclic Monophosphate	PM4	E12	phosphorus	CEA17		0
1671	Negative Control	PM4	F01	sulfur	CEA17		0
1672	Sulfate	PM4	F02	sulfur	CEA17	C00059	0	0	optimal
1673	Thiosulfate	PM4	F03	sulfur	CEA17	C00320	0	0	optimal
1674	Tetrathionate	PM4	F04	sulfur	CEA17		0
1675	Thiophosphate	PM4	F05	sulfur	CEA17		0
1676	Dithiophosphate	PM4	F06	sulfur	CEA17		0
1677	L-Cysteine	PM4	F07	sulfur	CEA17	C00097	0	0	optimal
1678	D-Cysteine	PM4	F08	sulfur	CEA17		0
1679	Cys-Gly	PM4	F09	sulfur	CEA17	C01419	0	0	optimal
1680	L-Cysteic acid	PM4	F10	sulfur	CEA17	C00506	0	0	optimal
1681	Cysteamine	PM4	F11	sulfur	CEA17	C01678	0	0	optimal
1682	L-Cysteine Sulfinic acid	PM4	F12	sulfur	CEA17	C00606	0	0	optimal
1683	N-Acetyl-L-Cysteine	PM4	G01	sulfur	CEA17		0
1684	S-Methyl-L-Cysteine	PM4	G02	sulfur	CEA17		0
1685	Cystathionine	PM4	G03	sulfur	CEA17	C00542	0	0	optimal
1686	Lanthionine	PM4	G04	sulfur	CEA17		0
1687	Glutathione	PM4	G05	sulfur	CEA17	C00051	0	0	optimal
1688	DL-Ethionine	PM4	G06	sulfur	CEA17		0
1689	L-Methionine	PM4	G07	sulfur	CEA17	C00073	0	0	optimal
1690	D-Methionine	PM4	G08	sulfur	CEA17		0
1691	N-Acetyl-D,L-Methionine	PM4	G10	sulfur	CEA17	Cluster582	0	0	optimal
1692	L-Methionine Sulfoxide	PM4	G11	sulfur	CEA17		0
1693	L-Methionine Sulfone	PM4	G12	sulfur	CEA17		0
1694	L-Djenkolic acid	PM4	H01	sulfur	CEA17		0
1695	Thiourea	PM4	H02	sulfur	CEA17		0
1696	1-Thio-b-D-Glucose	PM4	H03	sulfur	CEA17		0
1697	DL-Lipoamide	PM4	H04	sulfur	CEA17	C00248	0	0	No transporter
1698	Taurocholic acid	PM4	H05	sulfur	CEA17		0
1699	Taurine	PM4	H06	sulfur	CEA17	C00245	0	0	optimal
1700	Hypotaurine	PM4	H07	sulfur	CEA17	C00519	0	0	optimal
1701	p-Aminobenzene Sulfonic acid	PM4	H08	sulfur	CEA17		0
1702	Butane Sulfonic acid	PM4	H09	sulfur	CEA17		0
1703	2-Hydroxyethane Sulfonic acid	PM4	H10	sulfur	CEA17		0
1704	Methane Sulfonic acid	PM4	H11	sulfur	CEA17		0
1705	Tetramethylene Sulfone	PM4	H12	sulfur	CEA17		0

## Sheet: Gene essentiality
gene	A. fumigatus gene ID	experiment	prediction
HIS3	AFUA_6G04700	1	1
LYS9	AFUA_4G11340	1	1
MET16	AFUA_3G06540	1	1
MET2	AFUA_5G07210 | AFUA_1G15350	1	1
TRP5	AFUA_6G13520 | AFUA_2G13250	1	1
TRR1	AFUA_4G12990 | AFUA_5G05770	1	1
FKS1	AFUA_6G12400 | AFUA_5G05770	1	1
GFA1	AFUA_6G06340	1	1
AUR1	AFUA_3G09960	1	0
CDS1	AFUA_1G07010	1	1
HEM15	AFUA_5G07750	1	1
IPP1	AFUA_6G08490 | AFUA_3G08380	1	0
SPE2	AFUA_5G03670	1	0
OLE1	AFUA_7G05920	1	1
ERG10	AFUA_8G04000 | AFUA_6G14200	1	0
ERG12	AFUA_4G07780	1	1
EXG1	AFUA_1G03600 | AFUA_1G11460 | AFUA_1G14450 | AFUA_2G00430 | AFUA_3G07520 | AFUA_6G09250 | AFUA_6G11980 | AFUA_6G13270	0	0
CHS2	AFUA_1G12600 | AFUA_8G05630 | AFUA_5G00760 | AFUA_4G04180 | AFUA_3G14420 | AFUA_2G13440 | AFUA_2G13430 | AFUA_2G01870	0	0
ERG11	AFUA_4G06890 | AFUA_7G03740	0	0
ERG27	AFUA_4G11500	0	1
1 -> essential
0 -> not essential

## Sheet: Quantitative prediction
	Normoxic growth		Hypoxic growth
	Prediction	Experiment	Prediction	Experiment
Growth rate	0.013	0.013	0.01	0.011
Acetate secretion rate	0.009	0.004	0.02	0.015
Ethanol secretion rate	0.006	0.003	0.008	0
Lactate secretion rate	0.006	0	0.008	0.002
Reference for the experiments: Barker, Bridget M., et al. "Transcriptomic and proteomic analyses of the Aspergillus fumigatus hypoxia response using an oxygen-controlled fermenter." BMC genomics 13.1 (2012): 1-25.
unit: mmol/grDW/hr
Prediction of metabolite secretions: 99% percent of optimal growth was fixed and secretion of metabolites were maximized one at a time.
