# Supplementary material for: Genome-scale metabolic modeling of Aspergillus fumigatus strains reveals growth dependencies on the lung microbiome
Source: Nat Commun. 2023 Jul 20;14:4369. doi: 10.1038/s41467-023-39982-5 (PMC10359302; doi:10.1038/s41467-023-39982-5)
Supplement: Supplementary file 6 — Supplementary Data S3 [file 41467_2023_39982_MOESM6_ESM.xlsx]

## Sheet: Description
Supplementary Table S3
The sheet “afu_strain_metadata” of this table S3 contains I) information on 252 A. fumigatus strains isolated from farms and hospitals; II) statistics of generated A. fumigatus pan- and 252 strain GEMs
GEM statistics
unique metabolites and reactions -> number of metabolites and reactions when GEM compartments are overlooked.
core reactions -> number of reactions shared across all 252 strain GEMs.
accessory reactions -> number of reactions absent in at least one of the 252 GEMs.
orphan reactions -> number of reactions unable to carry flux in a complete media considering maximization of biomass production as objective function. Identified by cobra.flux_analysis.find_blocked_reactions() function in COBRAPy.
gene-associated reactions -> number of reactions not associated to any gene, and thus, lacking gene-reaction-rule in the GEMs.
exchange reactions -> number of reactions allowing metabolite exchange between the GEM and defined media available in the environment.
demand reactions -> number of reactions artificially added to resolve the mass balance issue for some metabolites in the network and establish the connectivity towards biomass production.

## Sheet: afu_strain_metadata
Strain information										GEM statistics
										#genes	#reactions								#metabolites
Isolate	Sample Name	GEM ID	Source	Geographic origin	Reference	Habitat	Year of collection	Collector	NCBI BioSample Accession	#total	#total	#unique	#core	#accessory	#orphan	#gene-associated	#exchange	#demand	#total	#unique
NA	NA	Aspergillus_fumigatus	NA	NA	NA	NA	NA	NA	NA	1444	3621	2798	NA	NA	1937	2898	239	11	4046	1940
NRZ-2017-039	AB01_C10_NRZ-2017-039	Afu_AB01_C10_NRZ_2017_039	Clinical; invasive, pulmonary	Germany	Barber et al. (2021)	human lung	2017	NRZMyk *	SAMN17674044	708	1359	1282	1108	251	0	799	170	10	960	560
NRZ-2017-040	AB01_C11_NRZ-2017-040	Afu_AB01_C11_NRZ_2017_040	Clinical; invasive, pulmonary	Germany	Barber et al. (2021)	human lung	2017	NRZMyk *	SAMN17674045	667	1357	1283	1108	249	0	801	168	10	954	563
NRZ-2017-069	AB01_C13_NRZ-2017-069	Afu_AB01_C13_NRZ_2017_069	Clinical; underlying disease unknown	Germany	Barber et al. (2021)	unknown	2017	NRZMyk *	SAMN17674046	714	1380	1304	1108	272	0	816	172	10	973	569
NRZ-2017-076	AB01_C14_NRZ-2017-076	Afu_AB01_C14_NRZ_2017_076	Clinical; invasive, pulmonary	Germany	Barber et al. (2021)	human lung	2017	NRZMyk *	SAMN17674047	714	1360	1284	1108	252	0	799	171	10	960	558
NRZ-2017-096	AB01_C15_NRZ-2017-096	Afu_AB01_C15_NRZ_2017_096	Clinical; invasive, pulmonary	Germany	Barber et al. (2021)	human lung	2017	NRZMyk *	SAMN17674048	710	1349	1271	1108	241	0	791	170	10	958	559
NRZ-2017-115	AB01_C16_NRZ-2017-115	Afu_AB01_C16_NRZ_2017_115	Clinical; chronic, pulmonary	Germany	Barber et al. (2021)	human lung	2017	NRZMyk *	SAMN17674049	683	1382	1304	1108	274	0	820	171	10	973	571
NRZ-2017-134	AB01_C17_NRZ-2017-134	Afu_AB01_C17_NRZ_2017_134	Clinical; underlying disease unknown	Germany	Barber et al. (2021)	unknown	2017	NRZMyk *	SAMN17674050	669	1355	1277	1108	247	0	798	168	10	954	555
NRZ-2017-195	AB01_C18_NRZ-2017-195	Afu_AB01_C18_NRZ_2017_195	Clinical; chronic, pulmonary	Germany	Barber et al. (2021)	human lung	2017	NRZMyk *	SAMN17674051	726	1390	1312	1108	282	0	828	172	10	977	575
NRZ-2017-214	AB01_C19_NRZ-2017-214	Afu_AB01_C19_NRZ_2017_214	Clinical; invasive, pulmonary	Germany	Barber et al. (2021)	human lung	2017	NRZMyk *	SAMN17674052	702	1364	1285	1108	256	0	801	171	10	962	561
NRZ-2014-065	AB01_C1_NRZ-2014-065	Afu_AB01_C1_NRZ_2014_065	Clinical; invasive, pulmonary	Germany	Barber et al. (2021)	human lung	2014	NRZMyk *	SAMN17674053	698	1352	1275	1108	244	0	794	171	10	951	552
NRZ-2017-282	AB01_C20_NRZ-2017-282	Afu_AB01_C20_NRZ_2017_282	Clinical; underlying disease unknown	Germany	Barber et al. (2021)	unknown	2017	NRZMyk *	SAMN17674054	704	1355	1277	1108	247	0	798	168	10	953	554
NRZ-2017-283	AB01_C21_NRZ-2017-283	Afu_AB01_C21_NRZ_2017_283	Clinical; chronic, pulmonary	Germany	Barber et al. (2021)	human lung	2017	NRZMyk *	SAMN17674055	715	1372	1294	1108	264	0	812	171	10	962	561
NRZ-2017-322	AB01_C22_NRZ-2017-322	Afu_AB01_C22_NRZ_2017_322	Clinical; chronic, pulmonary	Germany	Barber et al. (2021)	human lung	2017	NRZMyk *	SAMN17674056	721	1373	1294	1108	265	0	813	171	10	965	563
NRZ-2017-346	AB01_C23_NRZ-2017-346	Afu_AB01_C23_NRZ_2017_346	Clinical; invasive, pulmonary	Germany	Barber et al. (2021)	human lung	2017	NRZMyk *	SAMN17674057	720	1376	1299	1108	268	0	815	171	10	966	564
NRZ-2017-362	AB01_C24_NRZ-2017-362	Afu_AB01_C24_NRZ_2017_362	Clinical; underlying disease unknown	Germany	Barber et al. (2021)	unknown	2017	NRZMyk *	SAMN17674058	716	1355	1279	1108	247	0	800	167	10	961	561
NRZ-2017-381	AB01_C25_NRZ-2017-381	Afu_AB01_C25_NRZ_2017_381	Clinical; invasive, pulmonary	Germany	Barber et al. (2021)	human lung	2017	NRZMyk *	SAMN17674059	713	1355	1277	1108	247	0	800	169	10	954	555
NRZ-2017-434	AB01_C26_NRZ-2017-434	Afu_AB01_C26_NRZ_2017_434	Clinical; invasive, pulmonary	Germany	Barber et al. (2021)	human lung	2017	NRZMyk *	SAMN17674060	715	1367	1290	1108	259	0	804	172	10	962	561
NRZ-2017-508	AB01_C27_NRZ-2017-508	Afu_AB01_C27_NRZ_2017_508	Clinical; invasive, pulmonary	Germany	Barber et al. (2021)	human lung	2017	NRZMyk *	SAMN17674061	666	1341	1264	1108	233	0	786	168	10	947	550
NRZ-2017-534	AB01_C28_NRZ-2017-534	Afu_AB01_C28_NRZ_2017_534	Clinical; chronic, pulmonary	Germany	Barber et al. (2021)	human lung	2017	NRZMyk *	SAMN17674062	724	1390	1312	1108	282	0	827	171	10	975	573
NRZ-2017-537	AB01_C29_NRZ-2017-537	Afu_AB01_C29_NRZ_2017_537	Clinical; underlying disease unknown	Germany	Barber et al. (2021)	unknown	2017	NRZMyk *	SAMN17674063	707	1358	1279	1108	250	0	797	171	10	959	557
NRZ-2015-218	AB01_C2_NRZ-2015-218	Afu_AB01_C2_NRZ_2015_218	Clinical; underlying disease unknown	Germany	Barber et al. (2021)	unknown	2015	NRZMyk *	SAMN17674064	664	1347	1268	1108	239	0	787	172	10	956	554
NRZ-2017-546	AB01_C30_NRZ-2017-546	Afu_AB01_C30_NRZ_2017_546	Clinical; invasive, pulmonary	Germany	Barber et al. (2021)	human lung	2017	NRZMyk *	SAMN17674065	705	1344	1271	1108	236	0	782	171	10	948	553
NRZ-2018-043	AB01_C31_NRZ-2018-043	Afu_AB01_C31_NRZ_2018_043	Clinical; invasive, pulmonary	Germany	Barber et al. (2021)	human lung	2018	NRZMyk *	SAMN17674066	715	1379	1301	1108	271	0	817	171	10	967	565
NRZ-2018-097	AB01_C32_NRZ-2018-097	Afu_AB01_C32_NRZ_2018_097	Clinical; chronic, pulmonary	Germany	Barber et al. (2021)	human lung	2018	NRZMyk *	SAMN17674067	709	1370	1291	1108	262	0	810	170	10	962	561
NRZ-2017-101	AB01_C33_NRZ-2017-101	Afu_AB01_C33_NRZ_2017_101	Clinical; invasive, pulmonary	Germany	Barber et al. (2021)	human lung	2017	NRZMyk *	SAMN17674068	725	1378	1305	1108	270	0	813	172	10	957	560
NRZ-2018-123	AB01_C34_NRZ-2018-123	Afu_AB01_C34_NRZ_2018_123	Clinical; chronic, pulmonary	Germany	Barber et al. (2021)	human lung	2018	NRZMyk *	SAMN17674069	694	1341	1263	1108	233	0	791	166	10	949	553
NRZ-2018-146	AB01_C35_NRZ-2018-146	Afu_AB01_C35_NRZ_2018_146	Clinical; underlying disease unknown	Germany	Barber et al. (2021)	unknown	2018	NRZMyk *	SAMN17674070	701	1351	1274	1108	243	0	797	167	10	954	556
NRZ-2018-236	AB01_C36_NRZ-2018-236	Afu_AB01_C36_NRZ_2018_236	Clinical; underlying disease unknown	Germany	Barber et al. (2021)	unknown	2018	NRZMyk *	SAMN17674071	731	1402	1325	1108	294	0	837	173	10	981	578
NRZ-2018-272	AB01_C37_NRZ-2018-272	Afu_AB01_C37_NRZ_2018_272	Clinical; invasive, pulmonary	Germany	Barber et al. (2021)	human lung	2018	NRZMyk *	SAMN17674072	721	1360	1286	1108	252	0	806	169	10	956	565
NRZ-2018-281	AB01_C38_NRZ-2018-281	Afu_AB01_C38_NRZ_2018_281	Clinical; invasive, pulmonary	Germany	Barber et al. (2021)	human lung	2018	NRZMyk *	SAMN17674073	718	1373	1294	1108	265	0	812	171	10	961	561
NRZ-2018-286	AB01_C39_NRZ-2018-286	Afu_AB01_C39_NRZ_2018_286	Clinical; invasive, pulmonary	Germany	Barber et al. (2021)	human lung	2018	NRZMyk *	SAMN17674074	717	1363	1285	1108	255	0	804	170	10	963	562
NRZ-2016-032	AB01_C3_NRZ-2016-032	Afu_AB01_C3_NRZ_2016_032	Clinical; chronic, pulmonary	Germany	Barber et al. (2021)	human lung	2016	NRZMyk *	SAMN17674075	722	1374	1296	1108	266	0	815	171	10	969	568
NRZ-2018-290	AB01_C40_NRZ-2018-290	Afu_AB01_C40_NRZ_2018_290	Clinical; chronic, pulmonary	Germany	Barber et al. (2021)	human lung	2018	NRZMyk *	SAMN17674076	705	1343	1264	1108	235	0	794	165	10	949	554
NRZ-2018-300	AB01_C41_NRZ-2018-300	Afu_AB01_C41_NRZ_2018_300	Clinical; chronic, pulmonary	Germany	Barber et al. (2021)	human lung	2018	NRZMyk *	SAMN17674077	715	1374	1298	1108	266	0	817	171	10	970	570
NRZ-2018-307	AB01_C42_NRZ-2018-307	Afu_AB01_C42_NRZ_2018_307	Clinical; invasive, pulmonary	Germany	Barber et al. (2021)	human lung	2018	NRZMyk *	SAMN17674078	729	1388	1309	1108	280	0	820	173	10	973	568
NRZ-2018-313	AB01_C43_NRZ-2018-313	Afu_AB01_C43_NRZ_2018_313	Clinical; invasive, pulmonary	Germany	Barber et al. (2021)	human lung	2018	NRZMyk *	SAMN17674079	671	1367	1288	1108	259	0	804	172	10	962	560
NRZ-2017-339	AB01_C44_NRZ-2017-339	Afu_AB01_C44_NRZ_2017_339	Clinical; invasive, pulmonary	Germany	Barber et al. (2021)	human lung	2017	NRZMyk *	SAMN17674080	667	1352	1278	1108	244	0	793	169	10	950	556
NRZ-2018-326	AB01_C45_NRZ-2018-326	Afu_AB01_C45_NRZ_2018_326	Clinical; invasive, pulmonary	Germany	Barber et al. (2021)	human lung	2018	NRZMyk *	SAMN17674081	727	1373	1295	1108	265	0	812	171	10	964	563
NRZ-2018-396	AB01_C46_NRZ-2018-396	Afu_AB01_C46_NRZ_2018_396	Clinical; chronic, pulmonary	Germany	Barber et al. (2021)	human lung	2018	NRZMyk *	SAMN17674082	676	1358	1280	1108	250	0	798	171	10	959	559
NRZ-2018-529	AB01_C47_NRZ-2018-529	Afu_AB01_C47_NRZ_2018_529	Clinical; chronic, pulmonary	Germany	Barber et al. (2021)	human lung	2018	NRZMyk *	SAMN17674083	674	1341	1262	1108	233	0	790	168	10	950	551
NRZ-2018-539	AB01_C48_NRZ-2018-539	Afu_AB01_C48_NRZ_2018_539	Clinical; invasive, pulmonary	Germany	Barber et al. (2021)	human lung	2018	NRZMyk *	SAMN17674084	681	1361	1284	1108	253	0	801	171	10	962	560
NRZ-2018-646	AB01_C49_NRZ-2018-646	Afu_AB01_C49_NRZ_2018_646	Clinical; underlying disease unknown	Germany	Barber et al. (2021)	unknown	2018	NRZMyk *	SAMN17674085	717	1357	1280	1108	249	0	797	170	10	959	560
NRZ-2016-063	AB01_C4_NRZ-2016-063	Afu_AB01_C4_NRZ_2016_063	Clinical; chronic, pulmonary	Germany	Barber et al. (2021)	human lung	2016	NRZMyk *	SAMN17674086	669	1340	1262	1108	232	0	786	168	10	948	550
NRZ-2018-649	AB01_C50_NRZ-2018-649	Afu_AB01_C50_NRZ_2018_649	Clinical; underlying disease unknown	Germany	Barber et al. (2021)	unknown	2018	NRZMyk *	SAMN17674087	683	1364	1285	1108	256	0	809	168	10	969	570
NRZ-2016-071	AB01_C5_NRZ-2016-071	Afu_AB01_C5_NRZ_2016_071	Clinical; chronic, pulmonary	Germany	Barber et al. (2021)	human lung	2016	NRZMyk *	SAMN17674088	689	1383	1305	1108	275	0	823	170	10	971	570
NRZ-2016-108	AB01_C6_NRZ-2016-108	Afu_AB01_C6_NRZ_2016_108	Clinical; chronic, pulmonary	Germany	Barber et al. (2021)	human lung	2016	NRZMyk *	SAMN17674089	722	1360	1282	1108	252	0	804	170	10	962	563
NRZ-2016-121	AB01_C7_NRZ-2016-121	Afu_AB01_C7_NRZ_2016_121	Clinical; invasive, pulmonary	Germany	Barber et al. (2021)	human lung	2016	NRZMyk *	SAMN17674090	671	1353	1275	1108	245	0	793	170	10	953	553
NRZ-2016-141	AB01_C8_NRZ-2016-141	Afu_AB01_C8_NRZ_2016_141	Clinical; invasive, pulmonary	Germany	Barber et al. (2021)	human lung	2016	NRZMyk *	SAMN17674091	735	1385	1307	1108	277	0	822	172	10	973	571
NRZ-2016-342	AB01_C9_NRZ-2016-342	Afu_AB01_C9_NRZ_2016_342	Clinical; invasive, pulmonary	Germany	Barber et al. (2021)	human lung	2016	NRZMyk *	SAMN17674092	720	1363	1287	1108	255	0	801	171	10	962	561
C-1-80s-1	100-C-1-80s-1	Afu_100_C_1_80s_1	Environmental	Germany	Barber et al. (2021)	soil	2016	Amelia Barber **	SAMN13559149	708	1343	1276	1108	235	0	782	171	10	944	553
D-2-32L-1	104-D-2-32L-1	Afu_104_D_2_32L_1	Environmental	Germany	Barber et al. (2021)	soil	2016	Amelia Barber **	SAMN17673905	710	1356	1278	1108	248	0	799	170	10	953	556
D-2-38L-1	105-D-2-38L-1	Afu_105_D_2_38L_1	Environmental	Germany	Barber et al. (2021)	soil	2016	Amelia Barber **	SAMN13559150	716	1365	1287	1108	257	0	802	172	10	965	562
C-1-72s-2	106-C-1-72s-2	Afu_106_C_1_72s_2	Environmental	Germany	Barber et al. (2021)	soil	2016	Amelia Barber **	SAMN13559151	712	1355	1278	1108	247	0	798	169	10	958	559
C-1-40s-1	10-C-1-40s-1	Afu_10_C_1_40s_1	Environmental	Germany	Barber et al. (2021)	soil	2016	Amelia Barber **	SAMN13559148	712	1363	1284	1108	255	0	802	170	10	959	559
C-1-76s-2	110-C-1-76s-2	Afu_110_C_1_76s_2	Environmental	Germany	Barber et al. (2021)	soil	2016	Amelia Barber **	SAMN17673906	685	1379	1301	1108	271	0	816	172	10	968	565
C-1-76s-1	111-C-1-76s-1	Afu_111_C_1_76s_1	Environmental	Germany	Barber et al. (2021)	soil	2016	Amelia Barber **	SAMN13559152	721	1371	1293	1108	263	0	808	172	10	963	561
B-1-78L-1	112-B-1-78L-1	Afu_112_B_1_78L_1	Environmental	Germany	Barber et al. (2021)	soil	2016	Amelia Barber **	SAMN17673907	723	1370	1291	1108	262	0	807	172	10	965	564
B-1-71L-1	113-B-1-71L-1	Afu_113_B_1_71L_1	Environmental	Germany	Barber et al. (2021)	soil	2016	Amelia Barber **	SAMN13559153	710	1338	1260	1108	230	0	790	166	10	948	554
B-1-69L-1	114-B-1-69L-1	Afu_114_B_1_69L_1	Environmental	Germany	Barber et al. (2021)	soil	2016	Amelia Barber **	SAMN13559154	706	1353	1276	1108	245	0	794	171	10	960	559
B-1-70s-1	115-B-1-70s-1	Afu_115_B_1_70s_1	Environmental	Germany	Barber et al. (2021)	soil	2016	Amelia Barber **	SAMN13559155	662	1330	1251	1108	222	0	784	164	10	943	548
B-1-63s-1	118-B-1-63s-1	Afu_118_B_1_63s_1	Environmental	Germany	Barber et al. (2021)	soil	2016	Amelia Barber **	SAMN13559156	673	1348	1271	1108	240	0	786	172	10	958	556
B-1-66s-1	119-B-1-66s-1	Afu_119_B_1_66s_1	Environmental	Germany	Barber et al. (2021)	soil	2016	Amelia Barber **	SAMN13559157	719	1368	1291	1108	260	0	806	171	10	966	563
B-1-68s-1	120-B-1-68s-1	Afu_120_B_1_68s_1	Environmental	Germany	Barber et al. (2021)	soil	2016	Amelia Barber **	SAMN13559158	678	1349	1272	1108	241	0	789	170	10	954	553
B-1-67L-1	121-B-1-67L-1	Afu_121_B_1_67L_1	Environmental	Germany	Barber et al. (2021)	soil	2016	Amelia Barber **	SAMN13559159	715	1356	1284	1108	248	0	795	171	10	954	559
B-1-75L-1	122-B-1-75L-1	Afu_122_B_1_75L_1	Environmental	Germany	Barber et al. (2021)	soil	2016	Amelia Barber **	SAMN13559160	702	1356	1277	1108	248	0	794	172	10	959	558
B-1-66L-1	124-B-1-66L-1	Afu_124_B_1_66L_1	Environmental	Germany	Barber et al. (2021)	soil	2016	Amelia Barber **	SAMN17673908	710	1349	1272	1108	241	0	791	170	10	956	556
B-1-73L-1	125-B-1-73L-1	Afu_125_B_1_73L_1	Environmental	Germany	Barber et al. (2021)	soil	2016	Amelia Barber **	SAMN17673909	671	1355	1276	1108	247	0	792	172	10	960	558
A-2-26s-2	126-A-2-26s-2	Afu_126_A_2_26s_2	Environmental	Germany	Barber et al. (2021)	soil	2016	Amelia Barber **	SAMN17673910	711	1362	1286	1108	254	0	801	171	10	962	561
A-2-27s-1	128-A-2-27s-1	Afu_128_A_2_27s_1	Environmental	Germany	Barber et al. (2021)	soil	2016	Amelia Barber **	SAMN17673911	714	1370	1292	1108	262	0	804	173	10	965	562
D-2-44L-1	12-D-2-44L-1	Afu_12_D_2_44L_1	Environmental	Germany	Barber et al. (2021)	soil	2016	Amelia Barber **	SAMN17673912	668	1350	1274	1108	242	0	792	171	10	956	556
D-2-43L-1	13-D-2-43L-1	Afu_13_D_2_43L_1	Environmental	Germany	Barber et al. (2021)	soil	2016	Amelia Barber **	SAMN17673913	719	1378	1299	1108	270	0	817	170	10	963	562
D-2-43L-2	14-D-2-43L-2	Afu_14_D_2_43L_2	Environmental	Germany	Barber et al. (2021)	soil	2016	Amelia Barber **	SAMN13559161	700	1352	1273	1108	244	0	797	167	10	951	553
A-2-48s-2	153-A-2-48s-2	Afu_153_A_2_48s_2	Environmental	Germany	Barber et al. (2021)	soil	2016	Amelia Barber **	SAMN17673914	701	1361	1284	1108	253	0	801	171	10	960	561
A-2-47L-2	154-A-2-47L-2	Afu_154_A_2_47L_2	Environmental	Germany	Barber et al. (2021)	soil	2016	Amelia Barber **	SAMN17673915	711	1368	1290	1108	260	0	806	172	10	965	563
A-2-47s-3	155-A-2-47s-3	Afu_155_A_2_47s_3	Environmental	Germany	Barber et al. (2021)	soil	2016	Amelia Barber **	SAMN17673916	705	1351	1273	1108	243	0	793	170	10	957	557
D-2-39L-1	15-D-2-39L-1	Afu_15_D_2_39L_1	Environmental	Germany	Barber et al. (2021)	soil	2016	Amelia Barber **	SAMN13559162	712	1363	1286	1108	255	0	800	171	10	964	562
K-1-3L-2	164-K-1-3L-2	Afu_164_K_1_3L_2	Environmental	Germany	Barber et al. (2021)	soil	2016	Amelia Barber **	SAMN17673917	662	1357	1282	1108	249	0	799	170	10	955	562
K-1-34L-1	167-K-1-34L-1	Afu_167_K_1_34L_1	Environmental	Germany	Barber et al. (2021)	soil	2016	Amelia Barber **	SAMN17673918	714	1365	1289	1108	257	0	803	172	10	962	560
K-1-18L-3	169-K-1-18L-3	Afu_169_K_1_18L_3	Environmental	Germany	Barber et al. (2021)	soil	2016	Amelia Barber **	SAMN17673919	717	1365	1286	1108	257	0	803	172	10	962	561
D-2-39L-2	16-D-2-39L-2	Afu_16_D_2_39L_2	Environmental	Germany	Barber et al. (2021)	soil	2016	Amelia Barber **	SAMN17673920	713	1369	1292	1108	261	0	810	168	10	961	560
K-1-32s-1	174-K-1-32s-1	Afu_174_K_1_32s_1	Environmental	Germany	Barber et al. (2021)	soil	2016	Amelia Barber **	SAMN17673921	716	1367	1294	1108	259	0	804	172	10	956	561
K-1-1L-5	179-K-1-1L-5	Afu_179_K_1_1L_5	Environmental	Germany	Barber et al. (2021)	soil	2016	Amelia Barber **	SAMN17673922	724	1385	1307	1108	277	0	825	171	10	972	571
K-1-8L-1	180-K-1-8L-1	Afu_180_K_1_8L_1	Environmental	Germany	Barber et al. (2021)	soil	2016	Amelia Barber **	SAMN17673923	666	1331	1254	1108	223	0	777	168	10	946	548
K-1-3L-4	182-K-1-3L-4	Afu_182_K_1_3L_4	Environmental	Germany	Barber et al. (2021)	soil	2016	Amelia Barber **	SAMN17673924	712	1368	1291	1108	260	0	807	171	10	964	562
K-1-18L-6	186-K-1-18L-6	Afu_186_K_1_18L_6	Environmental	Germany	Barber et al. (2021)	soil	2016	Amelia Barber **	SAMN17673925	714	1368	1289	1108	260	0	802	173	10	965	562
K-1-4s-1	190-K-1-4s-1	Afu_190_K_1_4s_1	Environmental	Germany	Barber et al. (2021)	soil	2016	Amelia Barber **	SAMN17673926	712	1348	1270	1108	240	0	795	168	10	950	552
L-2-16-1	193-L-2-16-1	Afu_193_L_2_16_1	Environmental	Germany	Barber et al. (2021)	soil	2016	Amelia Barber **	SAMN17673927	711	1361	1282	1108	253	0	797	172	10	962	560
L-2-17-1	194-L-2-17-1	Afu_194_L_2_17_1	Environmental	Germany	Barber et al. (2021)	soil	2016	Amelia Barber **	SAMN17673928	708	1368	1292	1108	260	0	808	171	10	964	563
L-2-7-2	197-L-2-7-2	Afu_197_L_2_7_2	Environmental	Germany	Barber et al. (2021)	soil	2016	Amelia Barber **	SAMN17673929	717	1370	1293	1108	262	0	810	171	10	962	562
L-2-7-1	198-L-2-7-1	Afu_198_L_2_7_1	Environmental	Germany	Barber et al. (2021)	soil	2016	Amelia Barber **	SAMN17673930	715	1364	1285	1108	256	0	800	173	10	966	563
D-2-2s-3	1-D-2-2s-3	Afu_1_D_2_2s_3	Environmental	Germany	Barber et al. (2021)	soil	2016	Amelia Barber **	SAMN13559147	706	1352	1276	1108	244	0	791	171	10	962	560
L-2-9-1	200-L-2-9-1	Afu_200_L_2_9_1	Environmental	Germany	Barber et al. (2021)	soil	2016	Amelia Barber **	SAMN17673931	713	1366	1288	1108	258	0	804	172	10	964	562
L-2-9-5	201-L-2-9-5	Afu_201_L_2_9_5	Environmental	Germany	Barber et al. (2021)	soil	2016	Amelia Barber **	SAMN17673932	721	1368	1291	1108	260	0	806	172	10	965	562
L-2-15-4	205-L-2-15-4	Afu_205_L_2_15_4	Environmental	Germany	Barber et al. (2021)	soil	2016	Amelia Barber **	SAMN17673933	671	1358	1282	1108	250	0	798	172	10	957	556
L-2-16-3	207-L-2-16-3	Afu_207_L_2_16_3	Environmental	Germany	Barber et al. (2021)	soil	2016	Amelia Barber **	SAMN17673934	719	1362	1289	1108	254	0	796	173	10	955	559
L-2-22-4	210-L-2-22-4	Afu_210_L_2_22_4	Environmental	Germany	Barber et al. (2021)	soil	2016	Amelia Barber **	SAMN17673935	727	1382	1304	1108	274	0	815	173	10	973	568
L-2-11-2	211-L-2-11-2	Afu_211_L_2_11_2	Environmental	Germany	Barber et al. (2021)	soil	2016	Amelia Barber **	SAMN17673936	710	1355	1277	1108	247	0	797	169	10	955	555
L-2-11-4	220-L-2-11-4	Afu_220_L_2_11_4	Environmental	Germany	Barber et al. (2021)	soil	2016	Amelia Barber **	SAMN17673937	713	1369	1290	1108	261	0	808	171	10	962	562
F-1-10L-1	227-F-1-10L-1	Afu_227_F_1_10L_1	Environmental	Germany	Barber et al. (2021)	soil	2016	Amelia Barber **	SAMN17673938	664	1341	1264	1108	233	0	789	167	10	946	549
K-1-24L-1	229-K-1-24L-1	Afu_229_K_1_24L_1	Environmental	Germany	Barber et al. (2021)	soil	2016	Amelia Barber **	SAMN17673939	712	1347	1274	1108	239	0	784	172	10	951	555
C-1-60L-1	22-C-1-60L-1	Afu_22_C_1_60L_1	Environmental	Germany	Barber et al. (2021)	soil	2016	Amelia Barber **	SAMN13559163	715	1375	1297	1108	267	0	813	171	10	966	563
K-1-4s-1_2	230-K-1-4s-1_2	Afu_230_K_1_4s_1	Environmental	Germany	Barber et al. (2021)	soil	2016	Amelia Barber **	SAMN17673940	687	1323	1245	1108	215	0	769	168	10	938	542
K-1-12L-1	231-K-1-12L-1	Afu_231_K_1_12L_1	Environmental	Germany	Barber et al. (2021)	soil	2016	Amelia Barber **	SAMN17673941	708	1356	1277	1108	248	0	798	170	10	954	555
F-1-4L-1	238-F-1-4L-1	Afu_238_F_1_4L_1	Environmental	Germany	Barber et al. (2021)	soil	2016	Amelia Barber **	SAMN17673942	672	1347	1272	1108	239	0	785	172	10	958	556
F-1-13L-1	240-F-1-13L-1	Afu_240_F_1_13L_1	Environmental	Germany	Barber et al. (2021)	soil	2016	Amelia Barber **	SAMN17673943	716	1369	1296	1108	261	0	806	172	10	956	561
F-1-33L-2	243-F-1-33L-2	Afu_243_F_1_33L_2	Environmental	Germany	Barber et al. (2021)	soil	2016	Amelia Barber **	SAMN17673944	674	1375	1296	1108	267	0	814	172	10	971	570
C-1-93s-1	24-C-1-93s-1	Afu_24_C_1_93s_1	Environmental	Germany	Barber et al. (2021)	soil	2016	Amelia Barber **	SAMN17673945	720	1364	1288	1108	256	0	802	172	10	963	562
F-1-13L-3	254-F-1-13L-3	Afu_254_F_1_13L_3	Environmental	Germany	Barber et al. (2021)	soil	2016	Amelia Barber **	SAMN17673946	717	1381	1308	1108	273	0	813	173	10	964	566
F-1-3L-1	255-F-1-3L-1	Afu_255_F_1_3L_1	Environmental	Germany	Barber et al. (2021)	soil	2016	Amelia Barber **	SAMN17673947	696	1352	1274	1108	244	0	792	171	10	958	557
I-1-25-1	259-I-1-25-1	Afu_259_I_1_25_1	Environmental	Germany	Barber et al. (2021)	soil	2016	Amelia Barber **	SAMN17673948	666	1339	1261	1108	231	0	784	168	10	948	549
D-2-26s-1	25-D-2-26s-1	Afu_25_D_2_26s_1	Environmental	Germany	Barber et al. (2021)	soil	2016	Amelia Barber **	SAMN17673949	715	1354	1280	1108	246	0	790	173	10	954	558
I-1-12-1	262-I-1-12-1	Afu_262_I_1_12_1	Environmental	Germany	Barber et al. (2021)	soil	2016	Amelia Barber **	SAMN17673950	714	1355	1278	1108	247	0	797	168	10	956	556
I-1-22-5	264-I-1-22-5	Afu_264_I_1_22_5	Environmental	Germany	Barber et al. (2021)	soil	2016	Amelia Barber **	SAMN17673951	704	1370	1295	1108	262	0	812	169	10	967	568
I-1-22-4	265-I-1-22-4	Afu_265_I_1_22_4	Environmental	Germany	Barber et al. (2021)	soil	2016	Amelia Barber **	SAMN17673952	707	1371	1301	1108	263	0	816	169	10	962	570
I-1-32-2	269-I-1-32-2	Afu_269_I_1_32_2	Environmental	Germany	Barber et al. (2021)	soil	2016	Amelia Barber **	SAMN17673953	727	1392	1314	1108	284	0	829	172	10	978	576
D-2-29s-1	26-D-2-29s-1	Afu_26_D_2_29s_1	Environmental	Germany	Barber et al. (2021)	soil	2016	Amelia Barber **	SAMN13559164	707	1369	1292	1108	261	0	806	172	10	962	562
I-1-32-1	271-I-1-32-1	Afu_271_I_1_32_1	Environmental	Germany	Barber et al. (2021)	soil	2016	Amelia Barber **	SAMN17673954	714	1371	1294	1108	263	0	811	171	10	964	563
I-1-19-2	275-I-1-19-2	Afu_275_I_1_19_2	Environmental	Germany	Barber et al. (2021)	soil	2016	Amelia Barber **	SAMN17673955	668	1348	1270	1108	240	0	790	170	10	949	551
I-1-2-4	285-I-1-2-4	Afu_285_I_1_2_4	Environmental	Germany	Barber et al. (2021)	soil	2016	Amelia Barber **	SAMN17673956	712	1361	1283	1108	253	0	799	172	10	963	561
I-1-2-2	289-I-1-2-2	Afu_289_I_1_2_2	Environmental	Germany	Barber et al. (2021)	soil	2016	Amelia Barber **	SAMN17673957	664	1350	1276	1108	242	0	790	171	10	952	560
D-2-35s-1	29-D-2-35s-1	Afu_29_D_2_35s_1	Environmental	Germany	Barber et al. (2021)	soil	2016	Amelia Barber **	SAMN13559165	711	1365	1287	1108	257	0	807	168	10	959	559
D-2-15L-3	2-D-2-15L-3	Afu_2_D_2_15L_3	Environmental	Germany	Barber et al. (2021)	soil	2016	Amelia Barber **	SAMN17673958	711	1364	1287	1108	256	0	803	172	10	962	563
B-1-32-1	302-B-1-32-1	Afu_302_B_1_32_1	Environmental	Germany	Barber et al. (2021)	soil	2016	Amelia Barber **	SAMN13559167	708	1364	1286	1108	256	0	802	172	10	964	562
B-1-32-3	303-B-1-32-3	Afu_303_B_1_32_3	Environmental	Germany	Barber et al. (2021)	soil	2016	Amelia Barber **	SAMN17673959	715	1368	1290	1108	260	0	805	172	10	963	562
B-1-48-5	305-B-1-48-5	Afu_305_B_1_48_5	Environmental	Germany	Barber et al. (2021)	soil	2016	Amelia Barber **	SAMN13559168	727	1363	1290	1108	255	0	802	172	10	956	560
H-1-15-2	313-H-1-15-2	Afu_313_H_1_15_2	Environmental	Germany	Barber et al. (2021)	soil	2016	Amelia Barber **	SAMN17673960	714	1359	1281	1108	251	0	798	171	10	963	561
B-1-30-1	319-B-1-30-1	Afu_319_B_1_30_1	Environmental	Germany	Barber et al. (2021)	soil	2016	Amelia Barber **	SAMN17673961	728	1386	1313	1108	278	0	822	172	10	966	571
C-1-6s-3	325-C-1-6s-3	Afu_325_C_1_6s_3	Environmental	Germany	Barber et al. (2021)	soil	2016	Amelia Barber **	SAMN13559169	708	1364	1285	1108	256	0	807	169	10	957	557
C-1-31s-1	326-C-1-31s-1	Afu_326_C_1_31s_1	Environmental	Germany	Barber et al. (2021)	soil	2016	Amelia Barber **	SAMN17673962	702	1349	1271	1108	241	0	787	171	10	957	555
C-1-28L-2	327-C-1-28L-2	Afu_327_C_1_28L_2	Environmental	Germany	Barber et al. (2021)	soil	2016	Amelia Barber **	SAMN13559170	714	1373	1296	1108	265	0	810	172	10	965	564
C-1-30L-1	328-C-1-30L-1	Afu_328_C_1_30L_1	Environmental	Germany	Barber et al. (2021)	soil	2016	Amelia Barber **	SAMN17673963	711	1362	1285	1108	254	0	797	173	10	962	561
C-1-31L-1	332-C-1-31L-1	Afu_332_C_1_31L_1	Environmental	Germany	Barber et al. (2021)	soil	2016	Amelia Barber **	SAMN13559171	680	1368	1292	1108	260	0	806	171	10	963	561
C-1-28L-1	333-C-1-28L-1	Afu_333_C_1_28L_1	Environmental	Germany	Barber et al. (2021)	soil	2016	Amelia Barber **	SAMN17673964	706	1363	1286	1108	255	0	801	171	10	962	561
E-1-48-2	334-E-1-48-2	Afu_334_E_1_48_2	Environmental	Germany	Barber et al. (2021)	soil	2016	Amelia Barber **	SAMN13559172	704	1354	1277	1108	246	0	799	168	10	954	555
E-1-49-1	336-E-1-49-1	Afu_336_E_1_49_1	Environmental	Germany	Barber et al. (2021)	soil	2016	Amelia Barber **	SAMN13559173	683	1362	1284	1108	254	0	803	171	10	960	559
E-1-46-2	347-E-1-46-2	Afu_347_E_1_46_2	Environmental	Germany	Barber et al. (2021)	soil	2016	Amelia Barber **	SAMN17673965	714	1367	1293	1108	259	0	804	173	10	955	560
E-1-33L-1	349-E-1-33L-1	Afu_349_E_1_33L_1	Environmental	Germany	Barber et al. (2021)	soil	2016	Amelia Barber **	SAMN13559174	703	1346	1267	1108	238	0	799	164	10	951	555
E-1-37L-2	350-E-1-37L-2	Afu_350_E_1_37L_2	Environmental	Germany	Barber et al. (2021)	soil	2016	Amelia Barber **	SAMN17673966	705	1365	1289	1108	257	0	802	173	10	965	563
E-1-35-1	355-E-1-35-1	Afu_355_E_1_35_1	Environmental	Germany	Barber et al. (2021)	soil	2016	Amelia Barber **	SAMN13559175	702	1356	1279	1108	248	0	800	172	10	958	560
C-1-40L-2	373-C-1-40L-2	Afu_373_C_1_40L_2	Environmental	Germany	Barber et al. (2021)	soil	2016	Amelia Barber **	SAMN17673967	711	1371	1294	1108	263	0	808	173	10	964	562
C-1-6s-2	375-C-1-6s-2	Afu_375_C_1_6s_2	Environmental	Germany	Barber et al. (2021)	soil	2016	Amelia Barber **	SAMN13559176	703	1351	1272	1108	243	0	796	169	10	951	555
C-1-33L-2	377-C-1-33L-2	Afu_377_C_1_33L_2	Environmental	Germany	Barber et al. (2021)	soil	2016	Amelia Barber **	SAMN17673968	713	1361	1282	1108	253	0	802	169	10	956	556
A-2-35s-1	382-A-2-35s-1	Afu_382_A_2_35s_1	Environmental	Germany	Barber et al. (2021)	soil	2016	Amelia Barber **	SAMN17673969	675	1364	1286	1108	256	0	801	171	10	959	557
C-1-27s-1	383-C-1-27s-1	Afu_383_C_1_27s_1	Environmental	Germany	Barber et al. (2021)	soil	2016	Amelia Barber **	SAMN13559177	722	1371	1294	1108	263	0	810	172	10	964	563
C-1-33L-1	386-C-1-33L-1	Afu_386_C_1_33L_1	Environmental	Germany	Barber et al. (2021)	soil	2016	Amelia Barber **	SAMN13559178	677	1366	1288	1108	258	0	807	171	10	960	559
A-2-36s-3	390-A-2-36s-3	Afu_390_A_2_36s_3	Environmental	Germany	Barber et al. (2021)	soil	2016	Amelia Barber **	SAMN17673970	676	1352	1276	1108	244	0	789	173	10	962	559
A-3-43s-1	393-A-3-43s-1	Afu_393_A_3_43s_1	Environmental	Germany	Barber et al. (2021)	soil	2016	Amelia Barber **	SAMN17673971	707	1375	1295	1108	267	0	813	171	10	972	569
L-2-24-1	394-L-2-24-1	Afu_394_L_2_24_1	Environmental	Germany	Barber et al. (2021)	soil	2016	Amelia Barber **	SAMN17673972	677	1371	1293	1108	263	0	806	172	10	970	565
D-2-2s-2	3-D-2-2s-2	Afu_3_D_2_2s_2	Environmental	Germany	Barber et al. (2021)	soil	2016	Amelia Barber **	SAMN13559166	709	1360	1283	1108	252	0	798	172	10	963	561
L-2-4-3	407-L-2-4-3	Afu_407_L_2_4_3	Environmental	Germany	Barber et al. (2021)	soil	2016	Amelia Barber **	SAMN17673973	669	1356	1277	1108	248	0	794	172	10	960	557
L-2-21-2	410-L-2-21-2	Afu_410_L_2_21_2	Environmental	Germany	Barber et al. (2021)	soil	2016	Amelia Barber **	SAMN17673974	663	1321	1244	1108	213	0	777	164	10	940	545
D-2-25L-3	423-D-2-25L-3	Afu_423_D_2_25L_3	Environmental	Germany	Barber et al. (2021)	soil	2016	Amelia Barber **	SAMN13559180	664	1361	1283	1108	253	0	800	170	10	963	563
D-2-22s-1	424-D-2-22s-1	Afu_424_D_2_22s_1	Environmental	Germany	Barber et al. (2021)	soil	2016	Amelia Barber **	SAMN13559181	714	1368	1290	1108	260	0	805	172	10	963	563
D-2-25L-2	429-D-2-25L-2	Afu_429_D_2_25L_2	Environmental	Germany	Barber et al. (2021)	soil	2016	Amelia Barber **	SAMN13559182	681	1357	1278	1108	249	0	794	172	10	960	558
A-3-46s-1	439-A-3-46s-1	Afu_439_A_3_46s_1	Environmental	Germany	Barber et al. (2021)	soil	2016	Amelia Barber **	SAMN17673975	711	1340	1262	1108	232	0	789	166	10	947	551
C-1-69L-1	43-C-1-69L-1	Afu_43_C_1_69L_1	Environmental	Germany	Barber et al. (2021)	soil	2016	Amelia Barber **	SAMN13559183	716	1362	1283	1108	254	0	807	167	10	957	557
A-3-45L-2	441-A-3-45L-2	Afu_441_A_3_45L_2	Environmental	Germany	Barber et al. (2021)	soil	2016	Amelia Barber **	SAMN17673976	673	1351	1273	1108	243	0	789	172	10	957	556
D-2-17L-1	442-D-2-17L-1	Afu_442_D_2_17L_1	Environmental	Germany	Barber et al. (2021)	soil	2016	Amelia Barber **	SAMN13559184	662	1325	1248	1108	217	0	771	169	10	943	547
D-2-24s-1	451-D-2-24s-1	Afu_451_D_2_24s_1	Environmental	Germany	Barber et al. (2021)	soil	2016	Amelia Barber **	SAMN13559185	712	1373	1295	1108	265	0	809	172	10	966	563
C-1-51s-1	452-C-1-51s-1	Afu_452_C_1_51s_1	Environmental	Germany	Barber et al. (2021)	soil	2016	Amelia Barber **	SAMN13559186	701	1362	1283	1108	254	0	806	169	10	962	566
E-1-56s-1	453-E-1-56s-1	Afu_453_E_1_56s_1	Environmental	Germany	Barber et al. (2021)	soil	2016	Amelia Barber **	SAMN13559187	712	1358	1280	1108	250	0	797	172	10	963	561
A-3-40L-1	454-A-3-40L-1	Afu_454_A_3_40L_1	Environmental	Germany	Barber et al. (2021)	soil	2016	Amelia Barber **	SAMN17673977	675	1356	1277	1108	248	0	794	171	10	956	555
H-1-21-5	459-H-1-21-5	Afu_459_H_1_21_5	Environmental	Germany	Barber et al. (2021)	soil	2016	Amelia Barber **	SAMN17673978	726	1388	1310	1108	280	0	827	171	10	976	575
H-1-30-2	468-H-1-30-2	Afu_468_H_1_30_2	Environmental	Germany	Barber et al. (2021)	soil	2016	Amelia Barber **	SAMN17673979	666	1350	1275	1108	242	0	793	170	10	959	558
E-1-14-1	470-E-1-14-1	Afu_470_E_1_14_1	Environmental	Germany	Barber et al. (2021)	soil	2016	Amelia Barber **	SAMN13559189	710	1357	1281	1108	249	0	796	173	10	962	560
E-1-7-1	473-E-1-7-1	Afu_473_E_1_7_1	Environmental	Germany	Barber et al. (2021)	soil	2016	Amelia Barber **	SAMN13559190	729	1379	1304	1108	271	0	816	172	10	960	566
H-1-21-9	476-H-1-21-9	Afu_476_H_1_21_9	Environmental	Germany	Barber et al. (2021)	soil	2016	Amelia Barber **	SAMN17673980	667	1349	1272	1108	241	0	784	172	10	958	556
E-1-25-10	477-E-1-25-10	Afu_477_E_1_25_10	Environmental	Germany	Barber et al. (2021)	soil	2016	Amelia Barber **	SAMN13559191	674	1341	1267	1108	233	0	779	172	10	947	553
L-2-13-4	479-L-2-13-4	Afu_479_L_2_13_4	Environmental	Germany	Barber et al. (2021)	soil	2016	Amelia Barber **	SAMN17673981	719	1347	1274	1108	239	0	786	172	10	960	560
C-1-72L-1	47-C-1-72L-1	Afu_47_C_1_72L_1	Environmental	Germany	Barber et al. (2021)	soil	2016	Amelia Barber **	SAMN13559188	677	1359	1281	1108	251	0	801	170	10	956	557
E-1-21-2	480-E-1-21-2	Afu_480_E_1_21_2	Environmental	Germany	Barber et al. (2021)	soil	2016	Amelia Barber **	SAMN13559192	664	1346	1268	1108	238	0	787	169	10	949	550
E-1-20-2	487-E-1-20-2	Afu_487_E_1_20_2	Environmental	Germany	Barber et al. (2021)	soil	2016	Amelia Barber **	SAMN17673982	682	1381	1304	1108	273	0	821	170	10	973	572
C-1-24L-2	4-C-1-24L-2	Afu_4_C_1_24L_2	Environmental	Germany	Barber et al. (2021)	soil	2016	Amelia Barber **	SAMN13559179	705	1354	1279	1108	246	0	798	168	10	952	555
H-1-29-2	514-H-1-29-2	Afu_514_H_1_29_2	Environmental	Germany	Barber et al. (2021)	soil	2016	Amelia Barber **	SAMN17673983	718	1362	1284	1108	254	0	803	170	10	961	561
C-1-64L-2	52-C-1-64L-2	Afu_52_C_1_64L_2	Environmental	Germany	Barber et al. (2021)	soil	2016	Amelia Barber **	SAMN17673984	710	1355	1276	1108	247	0	800	168	10	952	554
K-1-1L-2	540-K-1-1L-2	Afu_540_K_1_1L_2	Environmental	Germany	Barber et al. (2021)	soil	2016	Amelia Barber **	SAMN17673985	743	1400	1327	1108	292	0	833	172	10	975	577
K-1-48s-1	542-K-1-48s-1	Afu_542_K_1_48s_1	Environmental	Germany	Barber et al. (2021)	soil	2016	Amelia Barber **	SAMN17673986	714	1381	1302	1108	273	0	824	169	10	971	570
K-1-8L-3	545-K-1-8L-3	Afu_545_K_1_8L_3	Environmental	Germany	Barber et al. (2021)	soil	2016	Amelia Barber **	SAMN17673987	727	1383	1305	1108	275	0	824	171	10	971	572
C-1-66L-2	54-C-1-66L-2	Afu_54_C_1_66L_2	Environmental	Germany	Barber et al. (2021)	soil	2016	Amelia Barber **	SAMN17673988	701	1358	1281	1108	250	0	797	171	10	962	561
H-1-1-2	552-H-1-1-2	Afu_552_H_1_1_2	Environmental	Germany	Barber et al. (2021)	soil	2016	Amelia Barber **	SAMN17673989	719	1352	1278	1108	244	0	790	171	10	960	559
C-1-66L-3	55-C-1-66L-3	Afu_55_C_1_66L_3	Environmental	Germany	Barber et al. (2021)	soil	2016	Amelia Barber **	SAMN17673990	691	1338	1260	1108	230	0	783	168	10	947	548
H-1-10-6	569-H-1-10-6	Afu_569_H_1_10_6	Environmental	Germany	Barber et al. (2021)	soil	2016	Amelia Barber **	SAMN17673991	724	1384	1308	1108	276	0	821	170	10	972	572
H-1-23-3	570-H-1-23-3	Afu_570_H_1_23_3	Environmental	Germany	Barber et al. (2021)	soil	2016	Amelia Barber **	SAMN17673992	713	1364	1287	1108	256	0	802	171	10	962	560
I-1-48-3	588-I-1-48-3	Afu_588_I_1_48_3	Environmental	Germany	Barber et al. (2021)	soil	2016	Amelia Barber **	SAMN17673993	725	1385	1308	1108	277	0	822	171	10	974	571
I-1-49-3	592-I-1-49-3	Afu_592_I_1_49_3	Environmental	Germany	Barber et al. (2021)	soil	2016	Amelia Barber **	SAMN17673994	684	1368	1289	1108	260	0	806	171	10	960	559
F-1-14-1	599-F-1-14-1	Afu_599_F_1_14_1	Environmental	Germany	Barber et al. (2021)	soil	2016	Amelia Barber **	SAMN17673995	685	1367	1291	1108	259	0	801	173	10	966	561
C-1-24L-3	5-C-1-24L-3	Afu_5_C_1_24L_3	Environmental	Germany	Barber et al. (2021)	soil	2016	Amelia Barber **	SAMN17673996	713	1373	1296	1108	265	0	808	172	10	966	563
D-2-23L-5	616-D-2-23L-5	Afu_616_D_2_23L_5	Environmental	Germany	Barber et al. (2021)	soil	2016	Amelia Barber **	SAMN13559193	721	1375	1299	1108	267	0	811	172	10	966	564
H-1-26-1	625-H-1-26-1	Afu_625_H_1_26_1	Environmental	Germany	Barber et al. (2021)	soil	2016	Amelia Barber **	SAMN17673997	713	1363	1291	1108	255	0	801	172	10	956	560
G-2-22-4	649-G-2-22-4	Afu_649_G_2_22_4	Environmental	Germany	Barber et al. (2021)	soil	2016	Amelia Barber **	SAMN17673998	668	1359	1285	1108	251	0	799	168	10	951	558
C-1-90L-1	64-C-1-90L-1	Afu_64_C_1_90L_1	Environmental	Germany	Barber et al. (2021)	soil	2016	Amelia Barber **	SAMN17673999	682	1372	1294	1108	264	0	813	170	10	962	560
G-2-6-1	652-G-2-6-1	Afu_652_G_2_6_1	Environmental	Germany	Barber et al. (2021)	soil	2016	Amelia Barber **	SAMN17674000	712	1354	1275	1108	246	0	794	171	10	959	559
G-2-1-2	653-G-2-1-2	Afu_653_G_2_1_2	Environmental	Germany	Barber et al. (2021)	soil	2016	Amelia Barber **	SAMN17674001	711	1371	1294	1108	263	0	811	172	10	963	562
G-2-14-1	656-G-2-14-1	Afu_656_G_2_14_1	Environmental	Germany	Barber et al. (2021)	soil	2016	Amelia Barber **	SAMN17674002	729	1387	1312	1108	279	0	823	173	10	966	571
G-2-5-2	658-G-2-5-2	Afu_658_G_2_5_2	Environmental	Germany	Barber et al. (2021)	soil	2016	Amelia Barber **	SAMN17674003	705	1357	1284	1108	249	0	793	173	10	954	559
G-2-3-1	663-G-2-3-1	Afu_663_G_2_3_1	Environmental	Germany	Barber et al. (2021)	soil	2016	Amelia Barber **	SAMN17674004	669	1343	1265	1108	235	0	785	169	10	952	553
G-2-9-2	665-G-2-9-2	Afu_665_G_2_9_2	Environmental	Germany	Barber et al. (2021)	soil	2016	Amelia Barber **	SAMN17674005	716	1357	1281	1108	249	0	797	171	10	964	562
L-3-21-1	666-L-3-21-1	Afu_666_L_3_21_1	Environmental	Germany	Barber et al. (2021)	soil	2016	Amelia Barber **	SAMN17674006	684	1375	1298	1108	267	0	812	171	10	967	564
L-3-21-3	669-L-3-21-3	Afu_669_L_3_21_3	Environmental	Germany	Barber et al. (2021)	soil	2016	Amelia Barber **	SAMN17674007	682	1366	1290	1108	258	0	802	173	10	969	565
L-3-15-2	670-L-3-15-2	Afu_670_L_3_15_2	Environmental	Germany	Barber et al. (2021)	soil	2016	Amelia Barber **	SAMN17674008	658	1323	1249	1108	215	0	774	166	10	941	554
L-3-11-1	672-L-3-11-1	Afu_672_L_3_11_1	Environmental	Germany	Barber et al. (2021)	soil	2016	Amelia Barber **	SAMN17674009	721	1367	1291	1108	259	0	804	171	10	967	564
L-3-13-1	676-L-3-13-1	Afu_676_L_3_13_1	Environmental	Germany	Barber et al. (2021)	soil	2016	Amelia Barber **	SAMN17674010	700	1357	1278	1108	249	0	798	170	10	958	557
L-3-13-2	680-L-3-13-2	Afu_680_L_3_13_2	Environmental	Germany	Barber et al. (2021)	soil	2016	Amelia Barber **	SAMN17674011	716	1365	1293	1108	257	0	800	172	10	955	559
L-3-24-1	683-L-3-24-1	Afu_683_L_3_24_1	Environmental	Germany	Barber et al. (2021)	soil	2016	Amelia Barber **	SAMN17674012	711	1354	1276	1108	246	0	791	172	10	958	556
L-3-7-1	684-L-3-7-1	Afu_684_L_3_7_1	Environmental	Germany	Barber et al. (2021)	soil	2016	Amelia Barber **	SAMN17674013	705	1351	1273	1108	243	0	789	171	10	957	556
C-1-93L-3	68-C-1-93L-3	Afu_68_C_1_93L_3	Environmental	Germany	Barber et al. (2021)	soil	2016	Amelia Barber **	SAMN13559194	712	1361	1288	1108	253	0	800	171	10	952	558
L-3-22-2	690-L-3-22-2	Afu_690_L_3_22_2	Environmental	Germany	Barber et al. (2021)	soil	2016	Amelia Barber **	SAMN17674014	719	1363	1285	1108	255	0	800	172	10	962	561
L-3-24-3	692-L-3-24-3	Afu_692_L_3_24_3	Environmental	Germany	Barber et al. (2021)	soil	2016	Amelia Barber **	SAMN17674015	706	1340	1266	1108	232	0	788	166	10	945	556
L-3-11-2	698-L-3-11-2	Afu_698_L_3_11_2	Environmental	Germany	Barber et al. (2021)	soil	2016	Amelia Barber **	SAMN17674016	718	1374	1301	1108	266	0	815	170	10	961	567
A-2-49L-2	699-A-2-49L-2	Afu_699_A_2_49L_2	Environmental	Germany	Barber et al. (2021)	soil	2016	Amelia Barber **	SAMN17674017	702	1346	1268	1108	238	0	791	168	10	950	552
C-1-49-1	6-C-1-49-1	Afu_6_C_1_49_1	Environmental	Germany	Barber et al. (2021)	soil	2016	Amelia Barber **	SAMN17674018	670	1349	1272	1108	241	0	789	172	10	959	558
E-1-75s-1	701-E-1-75s-1	Afu_701_E_1_75s_1	Environmental	Germany	Barber et al. (2021)	soil	2016	Amelia Barber **	SAMN13559195	672	1352	1273	1108	244	0	788	173	10	960	558
E-1-66s-1	703-E-1-66s-1	Afu_703_E_1_66s_1	Environmental	Germany	Barber et al. (2021)	soil	2016	Amelia Barber **	SAMN17674019	729	1383	1304	1108	275	0	819	171	10	970	568
E-1-70L-4	704-E-1-70L-4	Afu_704_E_1_70L_4	Environmental	Germany	Barber et al. (2021)	soil	2016	Amelia Barber **	SAMN13559196	710	1353	1277	1108	245	0	793	171	10	959	558
A-2-49L-5	709-A-2-49L-5	Afu_709_A_2_49L_5	Environmental	Germany	Barber et al. (2021)	soil	2016	Amelia Barber **	SAMN17674020	711	1364	1287	1108	256	0	803	172	10	964	563
B-1-43-1	711-B-1-43-1	Afu_711_B_1_43_1	Environmental	Germany	Barber et al. (2021)	soil	2016	Amelia Barber **	SAMN13559197	729	1372	1298	1108	264	0	814	170	10	957	567
E-1-70L-5	716-E-1-70L-5	Afu_716_E_1_70L_5	Environmental	Germany	Barber et al. (2021)	soil	2016	Amelia Barber **	SAMN13559198	683	1370	1292	1108	262	0	807	172	10	967	564
E-1-74s-1	717-E-1-74s-1	Afu_717_E_1_74s_1	Environmental	Germany	Barber et al. (2021)	soil	2016	Amelia Barber **	SAMN13559199	674	1345	1268	1108	237	0	784	171	10	956	555
C-1-67s-1	72-C-1-67s-1	Afu_72_C_1_67s_1	Environmental	Germany	Barber et al. (2021)	soil	2016	Amelia Barber **	SAMN17674021	664	1339	1262	1108	231	0	788	167	10	948	551
B-1-45-5	743-B-1-45-5	Afu_743_B_1_45_5	Environmental	Germany	Barber et al. (2021)	soil	2016	Amelia Barber **	SAMN13559200	716	1365	1286	1108	257	0	804	170	10	961	560
B-1-45-2	746-B-1-45-2	Afu_746_B_1_45_2	Environmental	Germany	Barber et al. (2021)	soil	2016	Amelia Barber **	SAMN13559201	709	1357	1281	1108	249	0	795	171	10	961	559
C-1-94L-2	74-C-1-94L-2	Afu_74_C_1_94L_2	Environmental	Germany	Barber et al. (2021)	soil	2016	Amelia Barber **	SAMN17674022	718	1368	1291	1108	260	0	806	171	10	965	564
A-3-37s-1	754-A-3-37s-1	Afu_754_A_3_37s_1	Environmental	Germany	Barber et al. (2021)	soil	2016	Amelia Barber **	SAMN17674023	713	1367	1292	1108	259	0	805	171	10	965	563
E-1-65L-2	766-E-1-65L-2	Afu_766_E_1_65L_2	Environmental	Germany	Barber et al. (2021)	soil	2016	Amelia Barber **	SAMN13559202	711	1357	1282	1108	249	0	796	172	10	950	556
E-1-67s-1	767-E-1-67s-1	Afu_767_E_1_67s_1	Environmental	Germany	Barber et al. (2021)	soil	2016	Amelia Barber **	SAMN17674024	706	1356	1279	1108	248	0	791	173	10	960	561
B-1-44-s	774-B-1-44-s	Afu_774_B_1_44_s	Environmental	Germany	Barber et al. (2021)	soil	2016	Amelia Barber **	SAMN13559203	707	1362	1284	1108	254	0	804	169	10	954	555
A-3-30s-2	788-A-3-30s-2	Afu_788_A_3_30s_2	Environmental	Germany	Barber et al. (2021)	soil	2016	Amelia Barber **	SAMN17674025	708	1363	1285	1108	255	0	799	172	10	963	561
C-1-99L-2	78-C-1-99L-2	Afu_78_C_1_99L_2	Environmental	Germany	Barber et al. (2021)	soil	2016	Amelia Barber **	SAMN17674026	675	1356	1284	1108	248	0	795	172	10	952	557
C-1-69s-1	79-C-1-69s-1	Afu_79_C_1_69s_1	Environmental	Germany	Barber et al. (2021)	soil	2016	Amelia Barber **	SAMN17674027	707	1362	1284	1108	254	0	798	173	10	963	561
C-1-34s-1	7-C-1-34s-1	Afu_7_C_1_34s_1	Environmental	Germany	Barber et al. (2021)	soil	2016	Amelia Barber **	SAMN17674028	695	1357	1281	1108	249	0	799	171	10	959	559
A-2-34L-2	815-A-2-34L-2	Afu_815_A_2_34L_2	Environmental	Germany	Barber et al. (2021)	soil	2016	Amelia Barber **	SAMN17674029	723	1378	1303	1108	270	0	813	172	10	972	567
D-2-47L-2	82-D-2-47L-2	Afu_82_D_2_47L_2	Environmental	Germany	Barber et al. (2021)	soil	2016	Amelia Barber **	SAMN17674030	706	1350	1273	1108	242	0	793	171	10	957	559
D-2-47L-1	83-D-2-47L-1	Afu_83_D_2_47L_1	Environmental	Germany	Barber et al. (2021)	soil	2016	Amelia Barber **	SAMN13559204	693	1391	1312	1108	283	0	824	172	10	971	566
D-2-49L-5	84-D-2-49L-5	Afu_84_D_2_49L_5	Environmental	Germany	Barber et al. (2021)	soil	2016	Amelia Barber **	SAMN13559205	713	1362	1283	1108	254	0	800	172	10	963	561
F-1-42-2	860-F-1-42-2	Afu_860_F_1_42_2	Environmental	Germany	Barber et al. (2021)	soil	2016	Amelia Barber **	SAMN17674031	705	1366	1288	1108	258	0	805	170	10	964	562
A-2-35L-1	863-A-2-35L-1	Afu_863_A_2_35L_1	Environmental	Germany	Barber et al. (2021)	soil	2016	Amelia Barber **	SAMN17674032	717	1366	1290	1108	258	0	804	172	10	965	563
A-2-44L-2	865-A-2-44L-2	Afu_865_A_2_44L_2	Environmental	Germany	Barber et al. (2021)	soil	2016	Amelia Barber **	SAMN17674033	713	1374	1296	1108	266	0	809	172	10	967	564
E-1-65L-4	875-E-1-65L-4	Afu_875_E_1_65L_4	Environmental	Germany	Barber et al. (2021)	soil	2016	Amelia Barber **	SAMN13559206	729	1379	1301	1108	271	0	818	171	10	970	567
D-2-49L-2	87-D-2-49L-2	Afu_87_D_2_49L_2	Environmental	Germany	Barber et al. (2021)	soil	2016	Amelia Barber **	SAMN17674034	706	1345	1272	1108	237	0	785	170	10	947	554
F-1-39-1	882-F-1-39-1	Afu_882_F_1_39_1	Environmental	Germany	Barber et al. (2021)	soil	2016	Amelia Barber **	SAMN17674035	666	1353	1276	1108	245	0	793	170	10	953	553
A-2-45L-5	901-A-2-45L-5	Afu_901_A_2_45L_5	Environmental	Germany	Barber et al. (2021)	soil	2016	Amelia Barber **	SAMN17674036	711	1371	1293	1108	263	0	806	173	10	965	563
D-2-50s-1	91-D-2-50s-1	Afu_91_D_2_50s_1	Environmental	Germany	Barber et al. (2021)	soil	2016	Amelia Barber **	SAMN17674037	715	1366	1288	1108	258	0	805	172	10	962	563
D-2-43s-1	92-D-2-43s-1	Afu_92_D_2_43s_1	Environmental	Germany	Barber et al. (2021)	soil	2016	Amelia Barber **	SAMN17674038	698	1349	1272	1108	241	0	792	169	10	953	554
E-1-75s-2	939-E-1-75s-2	Afu_939_E_1_75s_2	Environmental	Germany	Barber et al. (2021)	soil	2016	Amelia Barber **	SAMN13559207	678	1346	1270	1108	238	0	793	169	10	955	558
D-2-48L-1	93-D-2-48L-1	Afu_93_D_2_48L_1	Environmental	Germany	Barber et al. (2021)	soil	2016	Amelia Barber **	SAMN17674039	724	1379	1300	1108	271	0	817	172	10	967	565
A-2-43L-2	940-A-2-43L-2	Afu_940_A_2_43L_2	Environmental	Germany	Barber et al. (2021)	soil	2016	Amelia Barber **	SAMN17674040	687	1378	1300	1108	270	0	814	172	10	968	564
D-2-28L-1	94-D-2-28L-1	Afu_94_D_2_28L_1	Environmental	Germany	Barber et al. (2021)	soil	2016	Amelia Barber **	SAMN13559208	699	1359	1282	1108	251	0	797	171	10	960	559
B-1-26-5	969-B-1-26-5	Afu_969_B_1_26_5	Environmental	Germany	Barber et al. (2021)	soil	2016	Amelia Barber **	SAMN13559209	718	1360	1282	1108	252	0	799	171	10	961	560
B-1-27-5	975-B-1-27-5	Afu_975_B_1_27_5	Environmental	Germany	Barber et al. (2021)	soil	2016	Amelia Barber **	SAMN13559210	709	1357	1279	1108	249	0	794	172	10	963	560
B-1-46-5	978-B-1-46-5	Afu_978_B_1_46_5	Environmental	Germany	Barber et al. (2021)	soil	2016	Amelia Barber **	SAMN17674041	703	1337	1259	1108	229	0	787	166	10	947	551
C-1-77s-2	99-C-1-77s-2	Afu_99_C_1_77s_2	Environmental	Germany	Barber et al. (2021)	soil	2016	Amelia Barber **	SAMN17674042	715	1355	1281	1108	247	0	794	171	10	951	557
D-2-15L-2	9-D-2-15L-2	Afu_9_D_2_15L_2	Environmental	Germany	Barber et al. (2021)	soil	2016	Amelia Barber **	SAMN17674043	714	1372	1294	1108	264	0	807	173	10	964	561
Reference: Barber, Amelia E., et al. "Aspergillus fumigatus pan-genome analysis identifies genetic variants associated with human infection." Nature microbiology 6.12 (2021): 1526-1536.
* NRZMyk: National Reference Center for Invasive Fungal Infections
** Amelia Barber: the author of the original publication, Barber et al. (2021).
