# Supplementary material for: Genome-scale metabolic modeling of Aspergillus fumigatus strains reveals growth dependencies on the lung microbiome
Source: Nat Commun. 2023 Jul 20;14:4369. doi: 10.1038/s41467-023-39982-5 (PMC10359302; doi:10.1038/s41467-023-39982-5)
Supplement: Supplementary file 7 — Supplementary Data S4 [file 41467_2023_39982_MOESM7_ESM.xlsx]

## Sheet: description
Supplementary Table S4
Sheet	Description
growth & metabolic activity	Relative growth to reference for without addition of amino acids.
	For details on media refer to methods section.
statistics	Statistics were done using two tailed t-test with BH correction for multiple testing.
targeted metabolomics	Abundance of amino acids in supernatants derived from 10 environmental and 10 clinical strains. 0 was included when no traces could be found.
coeff of variation	Computed coefficient of variation for amino acids normalised by strain growth.

## Sheet: growth & metabolic activity
experiment	condition	strain	reps	relative value	supplement	media
relative radial growth (AMM)	AMM_gln	NRZ-2016-141	1	1.27778	Glutamine	AMM
relative radial growth (AMM)	AMM_gln	NRZ-2016-141	2	1.33333	Glutamine	AMM
relative radial growth (AMM)	AMM_gln	NRZ-2016-141	3	1.15789	Glutamine	AMM
relative radial growth (AMM)	AMM_gln	NRZ-2016-141	4	1.33333	Glutamine	AMM
relative radial growth (AMM)	AMM_gln	NRZ-2016-141	5	1.33333	Glutamine	AMM
relative radial growth (AMM)	AMM_gln	NRZ-2016-141	6	1.21053	Glutamine	AMM
relative radial growth (AMM)	AMM_gln	NRZ-2016-141	7	1.33333	Glutamine	AMM
relative radial growth (AMM)	AMM_gln	NRZ-2016-141	8	1.22222	Glutamine	AMM
relative radial growth (AMM)	AMM_gln	NRZ-2016-141	9	1.35294	Glutamine	AMM
relative radial growth (AMM)	AMM_gln	NRZ-2017-381	1	1.07143	Glutamine	AMM
relative radial growth (AMM)	AMM_gln	NRZ-2017-381	2	1.07143	Glutamine	AMM
relative radial growth (AMM)	AMM_gln	NRZ-2017-381	3	1	Glutamine	AMM
relative radial growth (AMM)	AMM_gln	NRZ-2017-381	4	1.14286	Glutamine	AMM
relative radial growth (AMM)	AMM_gln	NRZ-2017-381	5	1	Glutamine	AMM
relative radial growth (AMM)	AMM_gln	NRZ-2017-381	6	0.933333	Glutamine	AMM
relative radial growth (AMM)	AMM_gln	NRZ-2017-381	7	1.06667	Glutamine	AMM
relative radial growth (AMM)	AMM_gln	NRZ-2017-381	8	1	Glutamine	AMM
relative radial growth (AMM)	AMM_gln	NRZ-2017-381	9	1	Glutamine	AMM
relative radial growth (AMM)	AMM_gln	NRZ-2018-290	1	1.11111	Glutamine	AMM
relative radial growth (AMM)	AMM_gln	NRZ-2018-290	2	1.11765	Glutamine	AMM
relative radial growth (AMM)	AMM_gln	NRZ-2018-290	3	0.947368	Glutamine	AMM
relative radial growth (AMM)	AMM_gln	NRZ-2018-290	4	1.05556	Glutamine	AMM
relative radial growth (AMM)	AMM_gln	NRZ-2018-290	5	1	Glutamine	AMM
relative radial growth (AMM)	AMM_gln	NRZ-2018-290	6	1	Glutamine	AMM
relative radial growth (AMM)	AMM_gln	NRZ-2018-290	7	1.22222	Glutamine	AMM
relative radial growth (AMM)	AMM_gln	NRZ-2018-290	8	1.10526	Glutamine	AMM
relative radial growth (AMM)	AMM_gln	NRZ-2018-290	9	1.15	Glutamine	AMM
relative radial growth (AMM)	AMM_gln	NRZ-2018-646	1	1	Glutamine	AMM
relative radial growth (AMM)	AMM_gln	NRZ-2018-646	2	1	Glutamine	AMM
relative radial growth (AMM)	AMM_gln	NRZ-2018-646	3	0.916667	Glutamine	AMM
relative radial growth (AMM)	AMM_gln	NRZ-2018-646	4	1.27273	Glutamine	AMM
relative radial growth (AMM)	AMM_gln	NRZ-2018-646	5	1	Glutamine	AMM
relative radial growth (AMM)	AMM_gln	NRZ-2018-646	6	1	Glutamine	AMM
relative radial growth (AMM)	AMM_gln	NRZ-2018-646	7	1	Glutamine	AMM
relative radial growth (AMM)	AMM_gln	NRZ-2018-646	8	1	Glutamine	AMM
relative radial growth (AMM)	AMM_gln	NRZ-2018-646	9	1	Glutamine	AMM
relative radial growth (AMM)	AMM_gly	NRZ-2016-141	1	1.16667	Glycine	AMM
relative radial growth (AMM)	AMM_gly	NRZ-2016-141	2	1.11111	Glycine	AMM
relative radial growth (AMM)	AMM_gly	NRZ-2016-141	3	1.05263	Glycine	AMM
relative radial growth (AMM)	AMM_gly	NRZ-2016-141	4	1.11111	Glycine	AMM
relative radial growth (AMM)	AMM_gly	NRZ-2016-141	5	1.11111	Glycine	AMM
relative radial growth (AMM)	AMM_gly	NRZ-2016-141	6	1.05263	Glycine	AMM
relative radial growth (AMM)	AMM_gly	NRZ-2016-141	7	1.05556	Glycine	AMM
relative radial growth (AMM)	AMM_gly	NRZ-2016-141	8	1	Glycine	AMM
relative radial growth (AMM)	AMM_gly	NRZ-2016-141	9	1.05882	Glycine	AMM
relative radial growth (AMM)	AMM_gly	NRZ-2017-381	1	1.14286	Glycine	AMM
relative radial growth (AMM)	AMM_gly	NRZ-2017-381	2	1.14286	Glycine	AMM
relative radial growth (AMM)	AMM_gly	NRZ-2017-381	3	0.9375	Glycine	AMM
relative radial growth (AMM)	AMM_gly	NRZ-2017-381	4	1.14286	Glycine	AMM
relative radial growth (AMM)	AMM_gly	NRZ-2017-381	5	1	Glycine	AMM
relative radial growth (AMM)	AMM_gly	NRZ-2017-381	6	1	Glycine	AMM
relative radial growth (AMM)	AMM_gly	NRZ-2017-381	7	1.06667	Glycine	AMM
relative radial growth (AMM)	AMM_gly	NRZ-2017-381	8	1	Glycine	AMM
relative radial growth (AMM)	AMM_gly	NRZ-2017-381	9	1	Glycine	AMM
relative radial growth (AMM)	AMM_gly	NRZ-2018-290	1	1	Glycine	AMM
relative radial growth (AMM)	AMM_gly	NRZ-2018-290	2	1.05882	Glycine	AMM
relative radial growth (AMM)	AMM_gly	NRZ-2018-290	3	0.894737	Glycine	AMM
relative radial growth (AMM)	AMM_gly	NRZ-2018-290	4	1	Glycine	AMM
relative radial growth (AMM)	AMM_gly	NRZ-2018-290	5	0.9	Glycine	AMM
relative radial growth (AMM)	AMM_gly	NRZ-2018-290	6	1	Glycine	AMM
relative radial growth (AMM)	AMM_gly	NRZ-2018-290	7	1	Glycine	AMM
relative radial growth (AMM)	AMM_gly	NRZ-2018-290	8	0.947368	Glycine	AMM
relative radial growth (AMM)	AMM_gly	NRZ-2018-290	9	0.95	Glycine	AMM
relative radial growth (AMM)	AMM_gly	NRZ-2018-646	1	1.08333	Glycine	AMM
relative radial growth (AMM)	AMM_gly	NRZ-2018-646	2	1.08333	Glycine	AMM
relative radial growth (AMM)	AMM_gly	NRZ-2018-646	3	1	Glycine	AMM
relative radial growth (AMM)	AMM_gly	NRZ-2018-646	4	1.09091	Glycine	AMM
relative radial growth (AMM)	AMM_gly	NRZ-2018-646	5	1	Glycine	AMM
relative radial growth (AMM)	AMM_gly	NRZ-2018-646	6	1	Glycine	AMM
relative radial growth (AMM)	AMM_gly	NRZ-2018-646	7	1	Glycine	AMM
relative radial growth (AMM)	AMM_gly	NRZ-2018-646	8	1	Glycine	AMM
relative radial growth (AMM)	AMM_gly	NRZ-2018-646	9	1.18182	Glycine	AMM
relative radial growth (AMM)	AMM_phe	NRZ-2016-141	1	0.944444	Phenylalanine	AMM
relative radial growth (AMM)	AMM_phe	NRZ-2016-141	2	0.944444	Phenylalanine	AMM
relative radial growth (AMM)	AMM_phe	NRZ-2016-141	3	0.947368	Phenylalanine	AMM
relative radial growth (AMM)	AMM_phe	NRZ-2016-141	4	1	Phenylalanine	AMM
relative radial growth (AMM)	AMM_phe	NRZ-2016-141	5	0.944444	Phenylalanine	AMM
relative radial growth (AMM)	AMM_phe	NRZ-2016-141	6	0.894737	Phenylalanine	AMM
relative radial growth (AMM)	AMM_phe	NRZ-2016-141	7	1	Phenylalanine	AMM
relative radial growth (AMM)	AMM_phe	NRZ-2016-141	8	1	Phenylalanine	AMM
relative radial growth (AMM)	AMM_phe	NRZ-2016-141	9	1.05882	Phenylalanine	AMM
relative radial growth (AMM)	AMM_phe	NRZ-2017-381	1	1	Phenylalanine	AMM
relative radial growth (AMM)	AMM_phe	NRZ-2017-381	2	0.928571	Phenylalanine	AMM
relative radial growth (AMM)	AMM_phe	NRZ-2017-381	3	0.875	Phenylalanine	AMM
relative radial growth (AMM)	AMM_phe	NRZ-2017-381	4	0.857143	Phenylalanine	AMM
relative radial growth (AMM)	AMM_phe	NRZ-2017-381	5	0.8125	Phenylalanine	AMM
relative radial growth (AMM)	AMM_phe	NRZ-2017-381	6	0.866667	Phenylalanine	AMM
relative radial growth (AMM)	AMM_phe	NRZ-2017-381	7	0.933333	Phenylalanine	AMM
relative radial growth (AMM)	AMM_phe	NRZ-2017-381	8	0.866667	Phenylalanine	AMM
relative radial growth (AMM)	AMM_phe	NRZ-2017-381	9	0.8125	Phenylalanine	AMM
relative radial growth (AMM)	AMM_phe	NRZ-2018-290	1	0.944444	Phenylalanine	AMM
relative radial growth (AMM)	AMM_phe	NRZ-2018-290	2	0.941176	Phenylalanine	AMM
relative radial growth (AMM)	AMM_phe	NRZ-2018-290	3	0.842105	Phenylalanine	AMM
relative radial growth (AMM)	AMM_phe	NRZ-2018-290	4	0.888889	Phenylalanine	AMM
relative radial growth (AMM)	AMM_phe	NRZ-2018-290	5	0.8	Phenylalanine	AMM
relative radial growth (AMM)	AMM_phe	NRZ-2018-290	6	0.947368	Phenylalanine	AMM
relative radial growth (AMM)	AMM_phe	NRZ-2018-290	7	0.944444	Phenylalanine	AMM
relative radial growth (AMM)	AMM_phe	NRZ-2018-290	8	0.947368	Phenylalanine	AMM
relative radial growth (AMM)	AMM_phe	NRZ-2018-290	9	0.85	Phenylalanine	AMM
relative radial growth (AMM)	AMM_phe	NRZ-2018-646	1	0.916667	Phenylalanine	AMM
relative radial growth (AMM)	AMM_phe	NRZ-2018-646	2	0.916667	Phenylalanine	AMM
relative radial growth (AMM)	AMM_phe	NRZ-2018-646	3	0.916667	Phenylalanine	AMM
relative radial growth (AMM)	AMM_phe	NRZ-2018-646	4	0.909091	Phenylalanine	AMM
relative radial growth (AMM)	AMM_phe	NRZ-2018-646	5	0.833333	Phenylalanine	AMM
relative radial growth (AMM)	AMM_phe	NRZ-2018-646	6	0.916667	Phenylalanine	AMM
relative radial growth (AMM)	AMM_phe	NRZ-2018-646	7	0.833333	Phenylalanine	AMM
relative radial growth (AMM)	AMM_phe	NRZ-2018-646	8	0.75	Phenylalanine	AMM
relative radial growth (AMM)	AMM_phe	NRZ-2018-646	9	0.909091	Phenylalanine	AMM
relative radial growth (AMM)	AMM_trp	NRZ-2016-141	1	1.05556	Tryptophan	AMM
relative radial growth (AMM)	AMM_trp	NRZ-2016-141	2	1	Tryptophan	AMM
relative radial growth (AMM)	AMM_trp	NRZ-2016-141	3	0.894737	Tryptophan	AMM
relative radial growth (AMM)	AMM_trp	NRZ-2016-141	4	0.944444	Tryptophan	AMM
relative radial growth (AMM)	AMM_trp	NRZ-2016-141	5	1	Tryptophan	AMM
relative radial growth (AMM)	AMM_trp	NRZ-2016-141	6	1	Tryptophan	AMM
relative radial growth (AMM)	AMM_trp	NRZ-2016-141	7	1	Tryptophan	AMM
relative radial growth (AMM)	AMM_trp	NRZ-2016-141	8	0.944444	Tryptophan	AMM
relative radial growth (AMM)	AMM_trp	NRZ-2016-141	9	1	Tryptophan	AMM
relative radial growth (AMM)	AMM_trp	NRZ-2017-381	1	1	Tryptophan	AMM
relative radial growth (AMM)	AMM_trp	NRZ-2017-381	2	0.928571	Tryptophan	AMM
relative radial growth (AMM)	AMM_trp	NRZ-2017-381	3	0.75	Tryptophan	AMM
relative radial growth (AMM)	AMM_trp	NRZ-2017-381	4	0.857143	Tryptophan	AMM
relative radial growth (AMM)	AMM_trp	NRZ-2017-381	5	0.8125	Tryptophan	AMM
relative radial growth (AMM)	AMM_trp	NRZ-2017-381	6	0.933333	Tryptophan	AMM
relative radial growth (AMM)	AMM_trp	NRZ-2017-381	7	0.933333	Tryptophan	AMM
relative radial growth (AMM)	AMM_trp	NRZ-2017-381	8	0.933333	Tryptophan	AMM
relative radial growth (AMM)	AMM_trp	NRZ-2017-381	9	0.875	Tryptophan	AMM
relative radial growth (AMM)	AMM_trp	NRZ-2018-290	1	0.888889	Tryptophan	AMM
relative radial growth (AMM)	AMM_trp	NRZ-2018-290	2	0.941176	Tryptophan	AMM
relative radial growth (AMM)	AMM_trp	NRZ-2018-290	3	0.842105	Tryptophan	AMM
relative radial growth (AMM)	AMM_trp	NRZ-2018-290	4	0.888889	Tryptophan	AMM
relative radial growth (AMM)	AMM_trp	NRZ-2018-290	5	0.85	Tryptophan	AMM
relative radial growth (AMM)	AMM_trp	NRZ-2018-290	6	0.947368	Tryptophan	AMM
relative radial growth (AMM)	AMM_trp	NRZ-2018-290	7	0.944444	Tryptophan	AMM
relative radial growth (AMM)	AMM_trp	NRZ-2018-290	8	0.947368	Tryptophan	AMM
relative radial growth (AMM)	AMM_trp	NRZ-2018-290	9	0.85	Tryptophan	AMM
relative radial growth (AMM)	AMM_trp	NRZ-2018-646	1	0.833333	Tryptophan	AMM
relative radial growth (AMM)	AMM_trp	NRZ-2018-646	2	0.833333	Tryptophan	AMM
relative radial growth (AMM)	AMM_trp	NRZ-2018-646	3	0.833333	Tryptophan	AMM
relative radial growth (AMM)	AMM_trp	NRZ-2018-646	4	0.909091	Tryptophan	AMM
relative radial growth (AMM)	AMM_trp	NRZ-2018-646	5	0.916667	Tryptophan	AMM
relative radial growth (AMM)	AMM_trp	NRZ-2018-646	6	1	Tryptophan	AMM
relative radial growth (AMM)	AMM_trp	NRZ-2018-646	7	0.833333	Tryptophan	AMM
relative radial growth (AMM)	AMM_trp	NRZ-2018-646	8	0.75	Tryptophan	AMM
relative radial growth (AMM)	AMM_trp	NRZ-2018-646	9	0.818182	Tryptophan	AMM
relative radial growth (SCFM2)	SCFM2_gln	NRZ-2016-141	1	1	Glutamine	SCFM2
relative radial growth (SCFM2)	SCFM2_gln	NRZ-2016-141	2	1.125	Glutamine	SCFM2
relative radial growth (SCFM2)	SCFM2_gln	NRZ-2016-141	3	0.941176	Glutamine	SCFM2
relative radial growth (SCFM2)	SCFM2_gln	NRZ-2016-141	4	1.0625	Glutamine	SCFM2
relative radial growth (SCFM2)	SCFM2_gln	NRZ-2016-141	5	0.9375	Glutamine	SCFM2
relative radial growth (SCFM2)	SCFM2_gln	NRZ-2016-141	6	0.9375	Glutamine	SCFM2
relative radial growth (SCFM2)	SCFM2_gln	NRZ-2016-141	7	1.13333	Glutamine	SCFM2
relative radial growth (SCFM2)	SCFM2_gln	NRZ-2016-141	8	1.0625	Glutamine	SCFM2
relative radial growth (SCFM2)	SCFM2_gln	NRZ-2016-141	9	1.2	Glutamine	SCFM2
relative radial growth (SCFM2)	SCFM2_gln	NRZ-2017-381	1	0.9	Glutamine	SCFM2
relative radial growth (SCFM2)	SCFM2_gln	NRZ-2017-381	2	1	Glutamine	SCFM2
relative radial growth (SCFM2)	SCFM2_gln	NRZ-2017-381	3	1	Glutamine	SCFM2
relative radial growth (SCFM2)	SCFM2_gln	NRZ-2017-381	4	0.9	Glutamine	SCFM2
relative radial growth (SCFM2)	SCFM2_gln	NRZ-2017-381	5	1.22222	Glutamine	SCFM2
relative radial growth (SCFM2)	SCFM2_gln	NRZ-2017-381	6	1.1	Glutamine	SCFM2
relative radial growth (SCFM2)	SCFM2_gln	NRZ-2017-381	7	0.9	Glutamine	SCFM2
relative radial growth (SCFM2)	SCFM2_gln	NRZ-2017-381	8	0.909091	Glutamine	SCFM2
relative radial growth (SCFM2)	SCFM2_gln	NRZ-2017-381	9	0.75	Glutamine	SCFM2
relative radial growth (SCFM2)	SCFM2_gln	NRZ-2018-290	1	1	Glutamine	SCFM2
relative radial growth (SCFM2)	SCFM2_gln	NRZ-2018-290	2	0.933333	Glutamine	SCFM2
relative radial growth (SCFM2)	SCFM2_gln	NRZ-2018-290	3	1	Glutamine	SCFM2
relative radial growth (SCFM2)	SCFM2_gln	NRZ-2018-290	4	1	Glutamine	SCFM2
relative radial growth (SCFM2)	SCFM2_gln	NRZ-2018-290	5	0.857143	Glutamine	SCFM2
relative radial growth (SCFM2)	SCFM2_gln	NRZ-2018-290	6	0.857143	Glutamine	SCFM2
relative radial growth (SCFM2)	SCFM2_gln	NRZ-2018-290	7	1	Glutamine	SCFM2
relative radial growth (SCFM2)	SCFM2_gln	NRZ-2018-290	8	1.07143	Glutamine	SCFM2
relative radial growth (SCFM2)	SCFM2_gln	NRZ-2018-290	9	1	Glutamine	SCFM2
relative radial growth (SCFM2)	SCFM2_gln	NRZ-2018-646	1	1	Glutamine	SCFM2
relative radial growth (SCFM2)	SCFM2_gln	NRZ-2018-646	2	0.9	Glutamine	SCFM2
relative radial growth (SCFM2)	SCFM2_gln	NRZ-2018-646	3	0.888889	Glutamine	SCFM2
relative radial growth (SCFM2)	SCFM2_gln	NRZ-2018-646	4	0.9	Glutamine	SCFM2
relative radial growth (SCFM2)	SCFM2_gln	NRZ-2018-646	5	1.11111	Glutamine	SCFM2
relative radial growth (SCFM2)	SCFM2_gln	NRZ-2018-646	6	0.9	Glutamine	SCFM2
relative radial growth (SCFM2)	SCFM2_gln	NRZ-2018-646	7	0.9	Glutamine	SCFM2
relative radial growth (SCFM2)	SCFM2_gln	NRZ-2018-646	8	0.818182	Glutamine	SCFM2
relative radial growth (SCFM2)	SCFM2_gln	NRZ-2018-646	9	1	Glutamine	SCFM2
relative radial growth (SCFM2)	SCFM2_gly	NRZ-2016-141	1	1.05882	Glycine	SCFM2
relative radial growth (SCFM2)	SCFM2_gly	NRZ-2016-141	2	1.125	Glycine	SCFM2
relative radial growth (SCFM2)	SCFM2_gly	NRZ-2016-141	3	1	Glycine	SCFM2
relative radial growth (SCFM2)	SCFM2_gly	NRZ-2016-141	4	1.125	Glycine	SCFM2
relative radial growth (SCFM2)	SCFM2_gly	NRZ-2016-141	5	1	Glycine	SCFM2
relative radial growth (SCFM2)	SCFM2_gly	NRZ-2016-141	6	0.9375	Glycine	SCFM2
relative radial growth (SCFM2)	SCFM2_gly	NRZ-2016-141	7	1.2	Glycine	SCFM2
relative radial growth (SCFM2)	SCFM2_gly	NRZ-2016-141	8	1.125	Glycine	SCFM2
relative radial growth (SCFM2)	SCFM2_gly	NRZ-2016-141	9	1.13333	Glycine	SCFM2
relative radial growth (SCFM2)	SCFM2_gly	NRZ-2017-381	1	1	Glycine	SCFM2
relative radial growth (SCFM2)	SCFM2_gly	NRZ-2017-381	2	1	Glycine	SCFM2
relative radial growth (SCFM2)	SCFM2_gly	NRZ-2017-381	3	0.9	Glycine	SCFM2
relative radial growth (SCFM2)	SCFM2_gly	NRZ-2017-381	4	0.9	Glycine	SCFM2
relative radial growth (SCFM2)	SCFM2_gly	NRZ-2017-381	5	1.11111	Glycine	SCFM2
relative radial growth (SCFM2)	SCFM2_gly	NRZ-2017-381	6	1.1	Glycine	SCFM2
relative radial growth (SCFM2)	SCFM2_gly	NRZ-2017-381	7	1	Glycine	SCFM2
relative radial growth (SCFM2)	SCFM2_gly	NRZ-2017-381	8	0.909091	Glycine	SCFM2
relative radial growth (SCFM2)	SCFM2_gly	NRZ-2017-381	9	0.833333	Glycine	SCFM2
relative radial growth (SCFM2)	SCFM2_gly	NRZ-2018-290	1	1.06667	Glycine	SCFM2
relative radial growth (SCFM2)	SCFM2_gly	NRZ-2018-290	2	1.06667	Glycine	SCFM2
relative radial growth (SCFM2)	SCFM2_gly	NRZ-2018-290	3	1.06667	Glycine	SCFM2
relative radial growth (SCFM2)	SCFM2_gly	NRZ-2018-290	4	1.13333	Glycine	SCFM2
relative radial growth (SCFM2)	SCFM2_gly	NRZ-2018-290	5	0.928571	Glycine	SCFM2
relative radial growth (SCFM2)	SCFM2_gly	NRZ-2018-290	6	1	Glycine	SCFM2
relative radial growth (SCFM2)	SCFM2_gly	NRZ-2018-290	7	1.21429	Glycine	SCFM2
relative radial growth (SCFM2)	SCFM2_gly	NRZ-2018-290	8	1.21429	Glycine	SCFM2
relative radial growth (SCFM2)	SCFM2_gly	NRZ-2018-290	9	1.21429	Glycine	SCFM2
relative radial growth (SCFM2)	SCFM2_gly	NRZ-2018-646	1	1	Glycine	SCFM2
relative radial growth (SCFM2)	SCFM2_gly	NRZ-2018-646	2	0.9	Glycine	SCFM2
relative radial growth (SCFM2)	SCFM2_gly	NRZ-2018-646	3	1	Glycine	SCFM2
relative radial growth (SCFM2)	SCFM2_gly	NRZ-2018-646	4	1	Glycine	SCFM2
relative radial growth (SCFM2)	SCFM2_gly	NRZ-2018-646	5	1	Glycine	SCFM2
relative radial growth (SCFM2)	SCFM2_gly	NRZ-2018-646	6	0.9	Glycine	SCFM2
relative radial growth (SCFM2)	SCFM2_gly	NRZ-2018-646	7	1	Glycine	SCFM2
relative radial growth (SCFM2)	SCFM2_gly	NRZ-2018-646	8	0.818182	Glycine	SCFM2
relative radial growth (SCFM2)	SCFM2_gly	NRZ-2018-646	9	1.11111	Glycine	SCFM2
relative radial growth (SCFM2)	SCFM2_phe	NRZ-2016-141	1	0.882353	Phenylalanine	SCFM2
relative radial growth (SCFM2)	SCFM2_phe	NRZ-2016-141	2	0.9375	Phenylalanine	SCFM2
relative radial growth (SCFM2)	SCFM2_phe	NRZ-2016-141	3	0.882353	Phenylalanine	SCFM2
relative radial growth (SCFM2)	SCFM2_phe	NRZ-2016-141	4	1	Phenylalanine	SCFM2
relative radial growth (SCFM2)	SCFM2_phe	NRZ-2016-141	5	1.0625	Phenylalanine	SCFM2
relative radial growth (SCFM2)	SCFM2_phe	NRZ-2016-141	6	1.0625	Phenylalanine	SCFM2
relative radial growth (SCFM2)	SCFM2_phe	NRZ-2016-141	7	1.06667	Phenylalanine	SCFM2
relative radial growth (SCFM2)	SCFM2_phe	NRZ-2016-141	8	1	Phenylalanine	SCFM2
relative radial growth (SCFM2)	SCFM2_phe	NRZ-2016-141	9	1.13333	Phenylalanine	SCFM2
relative radial growth (SCFM2)	SCFM2_phe	NRZ-2017-381	1	0.9	Phenylalanine	SCFM2
relative radial growth (SCFM2)	SCFM2_phe	NRZ-2017-381	2	1.1	Phenylalanine	SCFM2
relative radial growth (SCFM2)	SCFM2_phe	NRZ-2017-381	3	1	Phenylalanine	SCFM2
relative radial growth (SCFM2)	SCFM2_phe	NRZ-2017-381	4	1.1	Phenylalanine	SCFM2
relative radial growth (SCFM2)	SCFM2_phe	NRZ-2017-381	5	1.22222	Phenylalanine	SCFM2
relative radial growth (SCFM2)	SCFM2_phe	NRZ-2017-381	6	1.1	Phenylalanine	SCFM2
relative radial growth (SCFM2)	SCFM2_phe	NRZ-2017-381	7	1.1	Phenylalanine	SCFM2
relative radial growth (SCFM2)	SCFM2_phe	NRZ-2017-381	8	1	Phenylalanine	SCFM2
relative radial growth (SCFM2)	SCFM2_phe	NRZ-2017-381	9	0.833333	Phenylalanine	SCFM2
relative radial growth (SCFM2)	SCFM2_phe	NRZ-2018-290	1	0.866667	Phenylalanine	SCFM2
relative radial growth (SCFM2)	SCFM2_phe	NRZ-2018-290	2	0.866667	Phenylalanine	SCFM2
relative radial growth (SCFM2)	SCFM2_phe	NRZ-2018-290	3	0.866667	Phenylalanine	SCFM2
relative radial growth (SCFM2)	SCFM2_phe	NRZ-2018-290	4	1.06667	Phenylalanine	SCFM2
relative radial growth (SCFM2)	SCFM2_phe	NRZ-2018-290	5	1.07143	Phenylalanine	SCFM2
relative radial growth (SCFM2)	SCFM2_phe	NRZ-2018-290	6	1.07143	Phenylalanine	SCFM2
relative radial growth (SCFM2)	SCFM2_phe	NRZ-2018-290	7	1.14286	Phenylalanine	SCFM2
relative radial growth (SCFM2)	SCFM2_phe	NRZ-2018-290	8	1	Phenylalanine	SCFM2
relative radial growth (SCFM2)	SCFM2_phe	NRZ-2018-290	9	1.07143	Phenylalanine	SCFM2
relative radial growth (SCFM2)	SCFM2_phe	NRZ-2018-646	1	0.888889	Phenylalanine	SCFM2
relative radial growth (SCFM2)	SCFM2_phe	NRZ-2018-646	2	0.9	Phenylalanine	SCFM2
relative radial growth (SCFM2)	SCFM2_phe	NRZ-2018-646	3	1	Phenylalanine	SCFM2
relative radial growth (SCFM2)	SCFM2_phe	NRZ-2018-646	4	1.2	Phenylalanine	SCFM2
relative radial growth (SCFM2)	SCFM2_phe	NRZ-2018-646	5	1.22222	Phenylalanine	SCFM2
relative radial growth (SCFM2)	SCFM2_phe	NRZ-2018-646	6	1.2	Phenylalanine	SCFM2
relative radial growth (SCFM2)	SCFM2_phe	NRZ-2018-646	7	1.1	Phenylalanine	SCFM2
relative radial growth (SCFM2)	SCFM2_phe	NRZ-2018-646	8	0.909091	Phenylalanine	SCFM2
relative radial growth (SCFM2)	SCFM2_phe	NRZ-2018-646	9	1.22222	Phenylalanine	SCFM2
relative radial growth (SCFM2)	SCFM2_trp	NRZ-2016-141	1	1.05882	Tryptophan	SCFM2
relative radial growth (SCFM2)	SCFM2_trp	NRZ-2016-141	2	1.0625	Tryptophan	SCFM2
relative radial growth (SCFM2)	SCFM2_trp	NRZ-2016-141	3	1.05882	Tryptophan	SCFM2
relative radial growth (SCFM2)	SCFM2_trp	NRZ-2016-141	4	1.0625	Tryptophan	SCFM2
relative radial growth (SCFM2)	SCFM2_trp	NRZ-2016-141	5	1.125	Tryptophan	SCFM2
relative radial growth (SCFM2)	SCFM2_trp	NRZ-2016-141	6	1.0625	Tryptophan	SCFM2
relative radial growth (SCFM2)	SCFM2_trp	NRZ-2016-141	7	1.13333	Tryptophan	SCFM2
relative radial growth (SCFM2)	SCFM2_trp	NRZ-2016-141	8	1.0625	Tryptophan	SCFM2
relative radial growth (SCFM2)	SCFM2_trp	NRZ-2016-141	9	1.2	Tryptophan	SCFM2
relative radial growth (SCFM2)	SCFM2_trp	NRZ-2017-381	1	1.2	Tryptophan	SCFM2
relative radial growth (SCFM2)	SCFM2_trp	NRZ-2017-381	2	1.3	Tryptophan	SCFM2
relative radial growth (SCFM2)	SCFM2_trp	NRZ-2017-381	3	1.3	Tryptophan	SCFM2
relative radial growth (SCFM2)	SCFM2_trp	NRZ-2017-381	4	1.2	Tryptophan	SCFM2
relative radial growth (SCFM2)	SCFM2_trp	NRZ-2017-381	5	1.22222	Tryptophan	SCFM2
relative radial growth (SCFM2)	SCFM2_trp	NRZ-2017-381	6	1.1	Tryptophan	SCFM2
relative radial growth (SCFM2)	SCFM2_trp	NRZ-2017-381	7	1.2	Tryptophan	SCFM2
relative radial growth (SCFM2)	SCFM2_trp	NRZ-2017-381	8	1	Tryptophan	SCFM2
relative radial growth (SCFM2)	SCFM2_trp	NRZ-2017-381	9	1	Tryptophan	SCFM2
relative radial growth (SCFM2)	SCFM2_trp	NRZ-2018-290	1	1.06667	Tryptophan	SCFM2
relative radial growth (SCFM2)	SCFM2_trp	NRZ-2018-290	2	1.13333	Tryptophan	SCFM2
relative radial growth (SCFM2)	SCFM2_trp	NRZ-2018-290	3	1.13333	Tryptophan	SCFM2
relative radial growth (SCFM2)	SCFM2_trp	NRZ-2018-290	4	1.13333	Tryptophan	SCFM2
relative radial growth (SCFM2)	SCFM2_trp	NRZ-2018-290	5	1.21429	Tryptophan	SCFM2
relative radial growth (SCFM2)	SCFM2_trp	NRZ-2018-290	6	1.14286	Tryptophan	SCFM2
relative radial growth (SCFM2)	SCFM2_trp	NRZ-2018-290	7	1.14286	Tryptophan	SCFM2
relative radial growth (SCFM2)	SCFM2_trp	NRZ-2018-290	8	1.14286	Tryptophan	SCFM2
relative radial growth (SCFM2)	SCFM2_trp	NRZ-2018-290	9	1.21429	Tryptophan	SCFM2
relative radial growth (SCFM2)	SCFM2_trp	NRZ-2018-646	1	1.33333	Tryptophan	SCFM2
relative radial growth (SCFM2)	SCFM2_trp	NRZ-2018-646	2	1.1	Tryptophan	SCFM2
relative radial growth (SCFM2)	SCFM2_trp	NRZ-2018-646	3	1.33333	Tryptophan	SCFM2
relative radial growth (SCFM2)	SCFM2_trp	NRZ-2018-646	4	1.2	Tryptophan	SCFM2
relative radial growth (SCFM2)	SCFM2_trp	NRZ-2018-646	5	1.11111	Tryptophan	SCFM2
relative radial growth (SCFM2)	SCFM2_trp	NRZ-2018-646	6	1.1	Tryptophan	SCFM2
relative radial growth (SCFM2)	SCFM2_trp	NRZ-2018-646	7	1	Tryptophan	SCFM2
relative radial growth (SCFM2)	SCFM2_trp	NRZ-2018-646	8	0.909091	Tryptophan	SCFM2
relative radial growth (SCFM2)	SCFM2_trp	NRZ-2018-646	9	1.22222	Tryptophan	SCFM2
relative radial growth (AMM)	AMM_gln	NRZ-2016-141	10	1.26	Glutamine	AMM
relative radial growth (AMM)	AMM_gln	NRZ-2016-141	11	1.44	Glutamine	AMM
relative radial growth (AMM)	AMM_gln	NRZ-2016-141	12	1.32	Glutamine	AMM
relative radial growth (AMM)	AMM_gln	NRZ-2018-290	10	1.10204	Glutamine	AMM
relative radial growth (AMM)	AMM_gln	NRZ-2018-290	11	1.04082	Glutamine	AMM
relative radial growth (AMM)	AMM_gln	NRZ-2018-290	12	1.22449	Glutamine	AMM
relative radial growth (AMM)	AMM_gly	NRZ-2016-141	10	0.84	Glycine	AMM
relative radial growth (AMM)	AMM_gly	NRZ-2016-141	11	1.02	Glycine	AMM
relative radial growth (AMM)	AMM_gly	NRZ-2016-141	12	0.78	Glycine	AMM
relative radial growth (AMM)	AMM_gly	NRZ-2018-290	10	0.918367	Glycine	AMM
relative radial growth (AMM)	AMM_gly	NRZ-2018-290	11	0.979592	Glycine	AMM
relative radial growth (AMM)	AMM_gly	NRZ-2018-290	12	0.979592	Glycine	AMM
relative radial growth (AMM)	AMM_phe	NRZ-2016-141	10	1.08	Phenylalanine	AMM
relative radial growth (AMM)	AMM_phe	NRZ-2016-141	11	0.96	Phenylalanine	AMM
relative radial growth (AMM)	AMM_phe	NRZ-2016-141	12	1.02	Phenylalanine	AMM
relative radial growth (AMM)	AMM_phe	NRZ-2018-290	10	1.04082	Phenylalanine	AMM
relative radial growth (AMM)	AMM_phe	NRZ-2018-290	11	1.10204	Phenylalanine	AMM
relative radial growth (AMM)	AMM_phe	NRZ-2018-290	12	0.979592	Phenylalanine	AMM
relative radial growth (SCFM2)	SCFM2_gln	NRZ-2016-141	10	1	Glutamine	SCFM2
relative radial growth (SCFM2)	SCFM2_gln	NRZ-2016-141	11	1	Glutamine	SCFM2
relative radial growth (SCFM2)	SCFM2_gln	NRZ-2016-141	12	1	Glutamine	SCFM2
relative radial growth (SCFM2)	SCFM2_gln	NRZ-2018-290	10	0.976744	Glutamine	SCFM2
relative radial growth (SCFM2)	SCFM2_gln	NRZ-2018-290	11	0.976744	Glutamine	SCFM2
relative radial growth (SCFM2)	SCFM2_gln	NRZ-2018-290	12	0.94186	Glutamine	SCFM2
relative radial growth (SCFM2)	SCFM2_gly	NRZ-2016-141	10	1.13333	Glycine	SCFM2
relative radial growth (SCFM2)	SCFM2_gly	NRZ-2016-141	11	1.06667	Glycine	SCFM2
relative radial growth (SCFM2)	SCFM2_gly	NRZ-2016-141	12	1.2	Glycine	SCFM2
relative radial growth (SCFM2)	SCFM2_gly	NRZ-2018-290	10	1.0814	Glycine	SCFM2
relative radial growth (SCFM2)	SCFM2_gly	NRZ-2018-290	11	1.11628	Glycine	SCFM2
relative radial growth (SCFM2)	SCFM2_gly	NRZ-2018-290	12	1.04651	Glycine	SCFM2
relative radial growth (SCFM2)	SCFM2_phe	NRZ-2016-141	10	1.1	Phenylalanine	SCFM2
relative radial growth (SCFM2)	SCFM2_phe	NRZ-2016-141	11	1.13333	Phenylalanine	SCFM2
relative radial growth (SCFM2)	SCFM2_phe	NRZ-2016-141	12	1.2	Phenylalanine	SCFM2
relative radial growth (SCFM2)	SCFM2_phe	NRZ-2018-290	10	1.15116	Phenylalanine	SCFM2
relative radial growth (SCFM2)	SCFM2_phe	NRZ-2018-290	11	1.04651	Phenylalanine	SCFM2
relative radial growth (SCFM2)	SCFM2_phe	NRZ-2018-290	12	1.11628	Phenylalanine	SCFM2
relative activity (AMM)	AMM_gln	NRZ-2016-141	1	4.25763	Glutamine	AMM
relative activity (AMM)	AMM_gln	NRZ-2016-141	2	2.88933	Glutamine	AMM
relative activity (AMM)	AMM_gln	NRZ-2016-141	3	4.47407	Glutamine	AMM
relative activity (AMM)	AMM_gln	NRZ-2016-141	4	4.87372	Glutamine	AMM
relative activity (AMM)	AMM_gln	NRZ-2016-141	5	4.3587	Glutamine	AMM
relative activity (AMM)	AMM_gln	NRZ-2016-141	6	4.04782	Glutamine	AMM
relative activity (AMM)	AMM_gln	NRZ-2016-141	7	4.24655	Glutamine	AMM
relative activity (AMM)	AMM_gln	NRZ-2017-381	1	1.23153	Glutamine	AMM
relative activity (AMM)	AMM_gln	NRZ-2017-381	2	1.9742	Glutamine	AMM
relative activity (AMM)	AMM_gln	NRZ-2017-381	3	1.829	Glutamine	AMM
relative activity (AMM)	AMM_gln	NRZ-2017-381	4	1.99443	Glutamine	AMM
relative activity (AMM)	AMM_gln	NRZ-2017-381	5	2.5102	Glutamine	AMM
relative activity (AMM)	AMM_gln	NRZ-2017-381	6	2.35243	Glutamine	AMM
relative activity (AMM)	AMM_gln	NRZ-2017-381	7	2.62567	Glutamine	AMM
relative activity (AMM)	AMM_gln	NRZ-2018-290	1	3.82807	Glutamine	AMM
relative activity (AMM)	AMM_gln	NRZ-2018-290	2	2.4593	Glutamine	AMM
relative activity (AMM)	AMM_gln	NRZ-2018-290	3	3.83333	Glutamine	AMM
relative activity (AMM)	AMM_gln	NRZ-2018-290	4	4.19403	Glutamine	AMM
relative activity (AMM)	AMM_gln	NRZ-2018-290	5	4.875	Glutamine	AMM
relative activity (AMM)	AMM_gln	NRZ-2018-290	6	3.83592	Glutamine	AMM
relative activity (AMM)	AMM_gln	NRZ-2018-290	7	4.12351	Glutamine	AMM
relative activity (AMM)	AMM_gln	NRZ-2018-646	1	1.20376	Glutamine	AMM
relative activity (AMM)	AMM_gln	NRZ-2018-646	2	1.24155	Glutamine	AMM
relative activity (AMM)	AMM_gln	NRZ-2018-646	3	1.49352	Glutamine	AMM
relative activity (AMM)	AMM_gln	NRZ-2018-646	4	1.60324	Glutamine	AMM
relative activity (AMM)	AMM_gln	NRZ-2018-646	5	1.5935	Glutamine	AMM
relative activity (AMM)	AMM_gln	NRZ-2018-646	6	1.66367	Glutamine	AMM
relative activity (AMM)	AMM_gln	NRZ-2018-646	7	1.6637	Glutamine	AMM
relative activity (AMM)	AMM_gly	NRZ-2016-141	1	1.39046	Glycine	AMM
relative activity (AMM)	AMM_gly	NRZ-2016-141	2	1.48985	Glycine	AMM
relative activity (AMM)	AMM_gly	NRZ-2016-141	3	1.03092	Glycine	AMM
relative activity (AMM)	AMM_gly	NRZ-2016-141	4	1.09521	Glycine	AMM
relative activity (AMM)	AMM_gly	NRZ-2016-141	5	1.62754	Glycine	AMM
relative activity (AMM)	AMM_gly	NRZ-2016-141	6	1.09464	Glycine	AMM
relative activity (AMM)	AMM_gly	NRZ-2016-141	7	1.35304	Glycine	AMM
relative activity (AMM)	AMM_gly	NRZ-2017-381	1	1.20702	Glycine	AMM
relative activity (AMM)	AMM_gly	NRZ-2017-381	2	1.22085	Glycine	AMM
relative activity (AMM)	AMM_gly	NRZ-2017-381	3	1.22821	Glycine	AMM
relative activity (AMM)	AMM_gly	NRZ-2017-381	4	1.37819	Glycine	AMM
relative activity (AMM)	AMM_gly	NRZ-2017-381	5	2.31264	Glycine	AMM
relative activity (AMM)	AMM_gly	NRZ-2017-381	6	1.43267	Glycine	AMM
relative activity (AMM)	AMM_gly	NRZ-2017-381	7	1.75425	Glycine	AMM
relative activity (AMM)	AMM_gly	NRZ-2018-290	1	1.15729	Glycine	AMM
relative activity (AMM)	AMM_gly	NRZ-2018-290	2	1.20381	Glycine	AMM
relative activity (AMM)	AMM_gly	NRZ-2018-290	3	1.83687	Glycine	AMM
relative activity (AMM)	AMM_gly	NRZ-2018-290	4	1.92661	Glycine	AMM
relative activity (AMM)	AMM_gly	NRZ-2018-290	5	2.76568	Glycine	AMM
relative activity (AMM)	AMM_gly	NRZ-2018-290	6	2.50159	Glycine	AMM
relative activity (AMM)	AMM_gly	NRZ-2018-290	7	2.74023	Glycine	AMM
relative activity (AMM)	AMM_gly	NRZ-2018-646	1	0.996884	Glycine	AMM
relative activity (AMM)	AMM_gly	NRZ-2018-646	2	1.01071	Glycine	AMM
relative activity (AMM)	AMM_gly	NRZ-2018-646	3	1.11581	Glycine	AMM
relative activity (AMM)	AMM_gly	NRZ-2018-646	4	1.25265	Glycine	AMM
relative activity (AMM)	AMM_gly	NRZ-2018-646	5	1.07982	Glycine	AMM
relative activity (AMM)	AMM_gly	NRZ-2018-646	6	1.19089	Glycine	AMM
relative activity (AMM)	AMM_gly	NRZ-2018-646	7	1.45627	Glycine	AMM
relative activity (AMM)	AMM_phe	NRZ-2016-141	1	0.776773	Phenylalanine	AMM
relative activity (AMM)	AMM_phe	NRZ-2016-141	2	0.803986	Phenylalanine	AMM
relative activity (AMM)	AMM_phe	NRZ-2016-141	3	0.414864	Phenylalanine	AMM
relative activity (AMM)	AMM_phe	NRZ-2016-141	4	0.191751	Phenylalanine	AMM
relative activity (AMM)	AMM_phe	NRZ-2016-141	5	0.688095	Phenylalanine	AMM
relative activity (AMM)	AMM_phe	NRZ-2016-141	6	0.698524	Phenylalanine	AMM
relative activity (AMM)	AMM_phe	NRZ-2016-141	7	0.495473	Phenylalanine	AMM
relative activity (AMM)	AMM_phe	NRZ-2017-381	1	1.15513	Phenylalanine	AMM
relative activity (AMM)	AMM_phe	NRZ-2017-381	2	0.883377	Phenylalanine	AMM
relative activity (AMM)	AMM_phe	NRZ-2017-381	3	0.980444	Phenylalanine	AMM
relative activity (AMM)	AMM_phe	NRZ-2017-381	4	1.02718	Phenylalanine	AMM
relative activity (AMM)	AMM_phe	NRZ-2017-381	5	1.46944	Phenylalanine	AMM
relative activity (AMM)	AMM_phe	NRZ-2017-381	6	0.631363	Phenylalanine	AMM
relative activity (AMM)	AMM_phe	NRZ-2017-381	7	0.678847	Phenylalanine	AMM
relative activity (AMM)	AMM_phe	NRZ-2018-290	1	0.895291	Phenylalanine	AMM
relative activity (AMM)	AMM_phe	NRZ-2018-290	2	0.898602	Phenylalanine	AMM
relative activity (AMM)	AMM_phe	NRZ-2018-290	3	0.886977	Phenylalanine	AMM
relative activity (AMM)	AMM_phe	NRZ-2018-290	4	0.748424	Phenylalanine	AMM
relative activity (AMM)	AMM_phe	NRZ-2018-290	5	1.3038	Phenylalanine	AMM
relative activity (AMM)	AMM_phe	NRZ-2018-290	6	1.1908	Phenylalanine	AMM
relative activity (AMM)	AMM_phe	NRZ-2018-290	7	1.20196	Phenylalanine	AMM
relative activity (AMM)	AMM_phe	NRZ-2018-646	1	0.712557	Phenylalanine	AMM
relative activity (AMM)	AMM_phe	NRZ-2018-646	2	0.835281	Phenylalanine	AMM
relative activity (AMM)	AMM_phe	NRZ-2018-646	3	0.727491	Phenylalanine	AMM
relative activity (AMM)	AMM_phe	NRZ-2018-646	4	0.737306	Phenylalanine	AMM
relative activity (AMM)	AMM_phe	NRZ-2018-646	5	0.51451	Phenylalanine	AMM
relative activity (AMM)	AMM_phe	NRZ-2018-646	6	0.669125	Phenylalanine	AMM
relative activity (AMM)	AMM_phe	NRZ-2018-646	7	0.717272	Phenylalanine	AMM
relative activity (AMM)	AMM_trp	NRZ-2016-141	1	0.443723	Tryptophan	AMM
relative activity (AMM)	AMM_trp	NRZ-2016-141	2	0.396524	Tryptophan	AMM
relative activity (AMM)	AMM_trp	NRZ-2016-141	3	0.443723	Tryptophan	AMM
relative activity (AMM)	AMM_trp	NRZ-2016-141	4	0.159777	Tryptophan	AMM
relative activity (AMM)	AMM_trp	NRZ-2016-141	5	0.246357	Tryptophan	AMM
relative activity (AMM)	AMM_trp	NRZ-2016-141	6	0.262128	Tryptophan	AMM
relative activity (AMM)	AMM_trp	NRZ-2016-141	7	0.219031	Tryptophan	AMM
relative activity (AMM)	AMM_trp	NRZ-2017-381	1	0.33273	Tryptophan	AMM
relative activity (AMM)	AMM_trp	NRZ-2017-381	2	0.249409	Tryptophan	AMM
relative activity (AMM)	AMM_trp	NRZ-2017-381	3	0.33273	Tryptophan	AMM
relative activity (AMM)	AMM_trp	NRZ-2017-381	4	0.191807	Tryptophan	AMM
relative activity (AMM)	AMM_trp	NRZ-2017-381	5	0.483326	Tryptophan	AMM
relative activity (AMM)	AMM_trp	NRZ-2017-381	6	0.306414	Tryptophan	AMM
relative activity (AMM)	AMM_trp	NRZ-2017-381	7	0.263037	Tryptophan	AMM
relative activity (AMM)	AMM_trp	NRZ-2018-290	1	0.345042	Tryptophan	AMM
relative activity (AMM)	AMM_trp	NRZ-2018-290	2	0.218031	Tryptophan	AMM
relative activity (AMM)	AMM_trp	NRZ-2018-290	3	0.345042	Tryptophan	AMM
relative activity (AMM)	AMM_trp	NRZ-2018-290	4	0.113913	Tryptophan	AMM
relative activity (AMM)	AMM_trp	NRZ-2018-290	5	0.30853	Tryptophan	AMM
relative activity (AMM)	AMM_trp	NRZ-2018-290	6	0.299291	Tryptophan	AMM
relative activity (AMM)	AMM_trp	NRZ-2018-290	7	0.356884	Tryptophan	AMM
relative activity (AMM)	AMM_trp	NRZ-2018-646	1	0.588612	Tryptophan	AMM
relative activity (AMM)	AMM_trp	NRZ-2018-646	2	0.431403	Tryptophan	AMM
relative activity (AMM)	AMM_trp	NRZ-2018-646	3	0.588612	Tryptophan	AMM
relative activity (AMM)	AMM_trp	NRZ-2018-646	4	0.316574	Tryptophan	AMM
relative activity (AMM)	AMM_trp	NRZ-2018-646	5	0.394621	Tryptophan	AMM
relative activity (AMM)	AMM_trp	NRZ-2018-646	6	0.493005	Tryptophan	AMM
relative activity (AMM)	AMM_trp	NRZ-2018-646	7	0.493945	Tryptophan	AMM
relative activity (AMM)	AMM_gln	NRZ-2016-141	8	3.85437	Glutamine	AMM
relative activity (AMM)	AMM_gln	NRZ-2016-141	9	4.02941	Glutamine	AMM
relative activity (AMM)	AMM_gln	NRZ-2016-141	10	3.8488	Glutamine	AMM
relative activity (AMM)	AMM_gln	NRZ-2018-290	8	3.47059	Glutamine	AMM
relative activity (AMM)	AMM_gln	NRZ-2018-290	9	3.63636	Glutamine	AMM
relative activity (AMM)	AMM_gln	NRZ-2018-290	10	3.55789	Glutamine	AMM
relative activity (AMM)	AMM_gly	NRZ-2016-141	8	2.12667	Glycine	AMM
relative activity (AMM)	AMM_gly	NRZ-2016-141	9	1.55294	Glycine	AMM
relative activity (AMM)	AMM_gly	NRZ-2016-141	10	1.48526	Glycine	AMM
relative activity (AMM)	AMM_gly	NRZ-2018-290	8	1.83784	Glycine	AMM
relative activity (AMM)	AMM_gly	NRZ-2018-290	9	1.61224	Glycine	AMM
relative activity (AMM)	AMM_gly	NRZ-2018-290	10	1.78226	Glycine	AMM
relative activity (AMM)	AMM_phe	NRZ-2016-141	8	0.970449	Phenylalanine	AMM
relative activity (AMM)	AMM_phe	NRZ-2016-141	9	0.779927	Phenylalanine	AMM
relative activity (AMM)	AMM_phe	NRZ-2016-141	10	0.81454	Phenylalanine	AMM
relative activity (AMM)	AMM_phe	NRZ-2018-290	8	1.00153	Phenylalanine	AMM
relative activity (AMM)	AMM_phe	NRZ-2018-290	9	0.942187	Phenylalanine	AMM
relative activity (AMM)	AMM_phe	NRZ-2018-290	10	1.00638	Phenylalanine	AMM

## Sheet: statistics
experiment	amino acid addition	n	statistic	df	p	p.adj	Change to reference (mean of fold change)
relative activity (AMM)	Glutamine	34	9.99493	33	1.64e-11	9.84e-11	3.04926
relative activity (AMM)	Glycine	34	6.45526	33	2.54e-07	5.08e-07	1.5367
relative activity (AMM)	Phenylalanine	34	-3.72855	33	0.000722	0.001083	0.836755
relative activity (AMM)	Tryptophan	28	-28.6848	27	9.25e-22	1.11e-20	0.343722
radial growth (AMM)	Glutamine	42	5.65915	41	1.32e-06	2.26286e-06	1.12206
radial growth (AMM)	Glycine	42	1.56283	41	0.126	0.137455	1.02048
radial growth (AMM)	Phenylalanine	42	-6.24885	41	1.91e-07	4.584e-07	0.925629
radial growth (AMM)	Tryptophan	36	-7.35906	35	1.32e-08	3.96e-08	0.908053
radial growth (SCFM2)	Glutamine	42	-1.40904	41	0.166	0.166	0.978891
radial growth (SCFM2)	Glycine	42	2.57904	41	0.0136	0.0181333	1.04134
radial growth (SCFM2)	Phenylalanine	42	2.43522	41	0.0193	0.02316	1.04277
radial growth (SCFM2)	Tryptophan	36	8.56035	35	4.2e-10	1.68e-09	1.13836

## Sheet: targeted metatbolomics
strain_name	group	Alanine	Glycine	Valine	Leucine	Isoleucine	Proline	Asparagine	Serine	Glutamic acid	Phenylalanine	Tryptophan	Tyrosine	Ornithine	Lysine	Aspartic acid	Glutamine	Threonine	Histidine	Cystine	Methionine
C43-NRZ-2018-313	clinical	0.404494	0.191011	0.011236	0	0.0786517	0.011236	0.0168539	0.0898876	0.0561798	0.0337079	0	0	0.0449438	0.11236	0.0224719	0.870787	0.0674157	0	0	0
C44-NRZ-2017-339	clinical	0.308511	0.180851	0.0106383	0	0.0212766	0.0106383	0.0159574	0.0744681	0.0531915	0.0319149	0	0	0.0425532	0.106383	0.0212766	0.824468	0.0638298	0	0	0
C4-NRZ-2016-063	clinical	0.258427	0.191011	0.011236	0	0.0786517	0.011236	0.0168539	0.0898876	0.0674157	0.0337079	0	0	0.0449438	0.123596	0.0337079	0.870787	0.0674157	0	0	0
C50-NRZ-2018-649	clinical	1.2043	0.193548	0.0215054	0.0107527	0.0752688	0.0107527	0.016129	0.11828	0.0645161	0.0322581	0	0	0.0860215	0.11828	0.0322581	0.833333	0.0752688	0	0	0
C7-NRZ-2016-121	clinical	0	0.190476	0	0	0.119048	0	0.0178571	0.0416667	0.047619	0.0178571	0	0	0.047619	0.119048	0.0238095	0.922619	0.0595238	0	0	0
C2-NRZ-2015-218	clinical	0.114943	0.183908	0.0114943	0	0.241379	0	0.0172414	0.0804598	0.0574713	0.0344828	0	0	0.045977	0.126437	0.0344828	0.890805	0.0574713	0	0	0
C11-NRZ-2017-040	clinical	0	0.161616	0	0	0.010101	0	0.0151515	0.0353535	0.040404	0.030303	0	0	0.040404	0.10101	0.020202	0.782828	0.0252525	0	0	0
C17-NRZ-2017-134	clinical	0.65	0.18	0.03	0	0.08	0.01	0.015	0.08	0.07	0.03	0	0	0.04	0.11	0.03	0.775	0.06	0	0	0
C16-NRZ-2017-115	clinical	1.32955	0.204545	0.0227273	0.0113636	0.0909091	0.0113636	0.0170455	0.113636	0.0795455	0.0340909	0	0	0.0454545	0.125	0.0340909	0.880682	0.0909091	0	0	0
C27-NRZ-2017-508	clinical	0	0.163265	0	0	0.0204082	0	0.0153061	0.0357143	0.0408163	0.0306122	0	0	0.0408163	0.102041	0.0204082	0.790816	0.0510204	0	0	0
875-E-1-65L-4	environmental	0.197674	0.186047	0	0	0.0930233	0	0.0174419	0.0813953	0.0465116	0.0348837	0	0	0.0465116	0.116279	0.0232558	0.901163	0.0581395	0	0	0
10-C-1-40s-1	environmental	1.75949	0.240506	0.0506329	0.0126582	0.227848	0.0379747	0.0189873	0.139241	0.139241	0.0189873	0	0	0.101266	0.126582	0.0379747	0.981013	0.101266	0	0	0
201-L-2-9-5	environmental	0.0315789	0.168421	0	0	0.0526316	0	0.0157895	0.0736842	0.0421053	0.0315789	0	0	0.0421053	0.105263	0.0210526	0.815789	0.0263158	0	0	0
24-C-1-93s-1	environmental	0	0.166667	0	0	0.0416667	0	0.015625	0.0364583	0.0416667	0.03125	0	0	0.0416667	0.104167	0.0208333	0.807292	0.0260417	0	0	0
451-D-2-24s-1	environmental	0.0927835	0.164948	0.0103093	0	0.0412371	0	0.0154639	0.0721649	0.0412371	0.0309278	0	0	0.0412371	0.103093	0.0206186	0.798969	0.0515464	0	0	0
514-H-1-29-2	environmental	0	0.170213	0	0	0.0319149	0	0.0159574	0.037234	0.0425532	0.0319149	0	0	0.0425532	0.106383	0.0319149	0.824468	0.0531915	0	0	0
680-L-3-13-2	environmental	0	0.0681818	0	0	0.118182	0	0.0136364	0.0318182	0.0272727	0.0272727	0	0	0.0363636	0.0909091	0.0181818	0.704545	0.0454545	0	0	0
285-I-1-2-4	environmental	1.58621	0.229885	0.0574713	0.0114943	0.137931	0.0344828	0.0172414	0.114943	0.091954	0.0172414	0	0	0.045977	0.114943	0.0344828	0.890805	0.0804598	0	0	0
99-C-1-77s-2	environmental	0	0.164948	0	0	0.0412371	0	0.0154639	0.0721649	0.0412371	0.0309278	0	0	0.0412371	0.103093	0.0206186	0.798969	0.0515464	0	0	0
690-L-3-22-2	environmental	0.282609	0.184783	0.0108696	0	0.0652174	0.0108696	0.0163043	0.0869565	0.0543478	0.0326087	0	0	0.0434783	0.108696	0.0217391	0.842391	0.0543478	0	0	0
C43-NRZ-2018-313	clinical	0.173913	0.173913	0	0	0.0869565	0	0.0163043	0.076087	0.0434783	0.0163043	0	0	0.0434783	0.108696	0.0217391	1.70652	0.0543478	0	0	0
C44-NRZ-2017-339	clinical	1.44048	0.214286	0.0238095	0	0.0357143	0	0.0357143	0.119048	0.0952381	0.0178571	0	0	0.047619	0.119048	0.0238095	0.922619	0.0833333	0	0	0
C4-NRZ-2016-063	clinical	0.769231	0.186813	0.010989	0	0.10989	0	0.0164835	0.0989011	0.0769231	0.0164835	0	0	0.043956	0.120879	0.032967	0.851648	0.0659341	0	0	0
C50-NRZ-2018-649	clinical	2.38372	0.232558	0.0232558	0.0116279	0.0813953	0	0.0174419	0.162791	0.139535	0.0174419	0	0	0.0465116	0.116279	0.0348837	0.901163	0.116279	0	0	0
C7-NRZ-2016-121	clinical	0.0909091	0.181818	0	0	0.102273	0	0.0170455	0.0795455	0.0454545	0.0170455	0	0	0.0454545	0.113636	0.0227273	0.880682	0.0568182	0	0	0
C2-NRZ-2015-218	clinical	0	0.172043	0	0	0.107527	0	0.016129	0.0752688	0.0430108	0.0322581	0	0	0.0430108	0.107527	0.0215054	0.833333	0.0537634	0	0	0
C11-NRZ-2017-040	clinical	0	0.153846	0	0	0.00961538	0	0.0144231	0.0336538	0.0288462	0.0288462	0	0	0.0384615	0.0961538	0.0192308	0.745192	0.0240385	0	0	0
C17-NRZ-2017-134	clinical	1.48485	0.191919	0.040404	0.010101	0.10101	0	0.0151515	0.111111	0.141414	0.0151515	0	0	0.040404	0.111111	0.030303	0.782828	0.0707071	0	0	0
C16-NRZ-2017-115	clinical	0	0.186047	0	0	0.116279	0	0.0174419	0.0813953	0.0348837	0.0174419	0	0	0.0465116	0.116279	0.0232558	0.901163	0.0581395	0	0	0
C27-NRZ-2017-508	clinical	0.112245	0.163265	0	0	0.0306122	0	0.0153061	0.0714286	0.0510204	0.0306122	0	0	0.0408163	0.102041	0.0204082	0.790816	0.0510204	0	0	0
875-E-1-65L-4	environmental	0.164706	0.188235	0	0	0.105882	0	0.0176471	0.0941176	0.0470588	0.0176471	0	0	0.0470588	0.117647	0.0235294	0.911765	0.0588235	0	0	0
10-C-1-40s-1	environmental	0.171717	0.181818	0.020202	0.010101	0.030303	0.010101	0.040404	0.10101	0.111111	0.030303	0	0	0.040404	0.111111	0.0606061	1.90909	0.0808081	0	0	0
201-L-2-9-5	environmental	0.909091	0.193182	0.0227273	0	0.193182	0	0.0170455	0.102273	0.0681818	0.0170455	0	0	0.0454545	0.113636	0.0227273	0.880682	0.0681818	0	0	0
24-C-1-93s-1	environmental	0	0.164948	0	0	0.0412371	0	0.0154639	0.0360825	0.0412371	0.0309278	0	0	0.0412371	0.103093	0.0206186	1.78351	0.0257732	0	0	0
451-D-2-24s-1	environmental	0.0215054	0.172043	0	0	0.0537634	0	0.016129	0.0752688	0.0430108	0.0322581	0	0	0.0430108	0.107527	0.0215054	0.833333	0.0537634	0	0	0
514-H-1-29-2	environmental	0.0416667	0.166667	0	0	0.0416667	0	0.015625	0.0729167	0.0416667	0.03125	0	0	0.0416667	0.104167	0.03125	0.807292	0.0520833	0	0	0
680-L-3-13-2	environmental	0	0.145631	0	0	0.242718	0	0.0145631	0.0679612	0.038835	0.0291262	0	0	0.038835	0.0970874	0.0194175	0.752427	0.0485437	0	0	0
285-I-1-2-4	environmental	2.67442	0.244186	0.0581395	0.0116279	0.0930233	0.0116279	0.0174419	0.139535	0.151163	0.0174419	0	0	0.0465116	0.116279	0.0232558	0.901163	0.0930233	0	0	0
99-C-1-77s-2	environmental	0.0416667	0.166667	0	0	0.0416667	0	0.015625	0.0729167	0.0416667	0.03125	0	0	0.0416667	0.104167	0.03125	0.807292	0.0520833	0	0	0
690-L-3-22-2	environmental	0.820225	0.202247	0.0337079	0	0.134831	0.011236	0.0168539	0.123596	0.134831	0.0337079	0	0	0.0898876	0.123596	0.0449438	0.870787	0.0786517	0	0	0

## Sheet: coeff of variation
metabolites	Coefficient of variation
Alanine	126.054
Asparagine	21.564
Aspartic acid	26.9617
Glutamic acid	46.095
Glutamine	21.1029
Glycine	14.3913
Isoleucine	55.4881
Leucine	190.11
Lysine	7.08107
Ornithine	20.2114
Phenylalanine	17.2665
Proline	159.65
Serine	35.0313
Threonine	30.6487
Valine	130.781
Methionine	NA
Cystine	NA
Histidine	NA
Tyrosine	NA
Tryptophan	NA
min	7.08107
max	190.11
median	30.6487
mean	60.1625
