# Supplementary material for: Genome-scale metabolic modeling of Aspergillus fumigatus strains reveals growth dependencies on the lung microbiome
Source: Nat Commun. 2023 Jul 20;14:4369. doi: 10.1038/s41467-023-39982-5 (PMC10359302; doi:10.1038/s41467-023-39982-5)
Supplement: Supplementary file 8 — Supplementary Data S5 [file 41467_2023_39982_MOESM8_ESM.xlsx]

## Sheet: Description
	Supplementary Table S5
	Table S5 lists all features (reaction flux bounds) identified by a machine learning approach to differentiate clinical from environmental strains.
	The given statistical measures are derived from one model.
	The ML procedure is described in the Methods section “Machine learning approach” and was based on minimal media plus glucose.
	The input for the model were flux variability analysis (FVA) derived flux bounds for each reaction that support the objective function (biomass).
	Details on reaction IDs including full equation, database and literature references are given in Supplementary Table S9.

## Sheet: ML model - minimal media
Machine learning performance to classify clinical vs environmental
Accuracy	0.79
AUC	0.72
Recall	0.87
Precision	0.87
Reaction ID	Selected FVA bound	Reaction name	Subsystem	Equation	mean(clinical) / mean(environmental)
R1844	maximum	chorismate pyruvate-lyase (amino-accepting; anthranilate-forming)	Phenylalanine, tyrosine and tryptophan metabolism	chorismate [cytoplasm] + NH3 [cytoplasm] --> H2O [cytoplasm] + pyruvate [cytoplasm] + anthranilate [cytoplasm]	2.02
R1381	maximum	1-Phosphatidyl-D-myo-inositol inositolphosphohydrolase	Inositol phosphate metabolism	H2O [endoplasmic_reticulum] + 1-phosphatidyl-1D-myo-inositol [endoplasmic_reticulum] <=> 1,2-Diacyl-sn-glycerol [endoplasmic_reticulum] + 1D-myo-inositol 1-phosphate [endoplasmic_reticulum]	0.83
R2881	minimum	Anthranilate,NADPH:oxygen oxidoreductase (3-hydroxylating, deaminating)	Xenobiotics biodegradation and metabolism	NADPH [cytoplasm] + oxygen [cytoplasm] + anthranilate [cytoplasm] <=> NADP(+) [cytoplasm] + 2,3-dihydroxybenzoate [cytoplasm] + NH3 [cytoplasm]	0.58
R1017	maximum	PA phosphatase	Glycerolipid metabolism	H2O [endoplasmic_reticulum] + phosphatidate [endoplasmic_reticulum] --> phosphate [endoplasmic_reticulum] + Diacylglycerol [endoplasmic_reticulum]	0.94
R1842	maximum	L-arogenate:NAD+ oxidoreductase	Phenylalanine, tyrosine and tryptophan metabolism	NAD(+) [cytoplasm] + L-arogenate [cytoplasm] --> NADH [cytoplasm] + CO2 [cytoplasm] + L-tyrosine [cytoplasm]	1.25
R1791	minimum	Ribulose-phosphate 3-epimerase	Pentose phosphate pathway	D-ribulose 5-phosphate [cytoplasm] <=> D-xylulose 5-phosphate [cytoplasm]	0.98
EX_C00068[e]	maximum	thiamin diphosphate exchange	Exchange	thiamin diphosphate [extracellular] -->	0.98
R1388	maximum	PI synthase	Inositol phosphate metabolism	myo-inositol [endoplasmic_reticulum] + CDP-diacylglycerol [endoplasmic_reticulum] --> CMP [endoplasmic_reticulum] + 1-phosphatidyl-1D-myo-inositol [endoplasmic_reticulum]	0.91
R1044	maximum	CTP:1,2-diacyl-sn-glycerol 3-phosphotransferase	Glycerophospholipid metabolism	CTP [endoplasmic_reticulum] + 1,2-Diacyl-sn-glycerol [endoplasmic_reticulum] --> CDP [endoplasmic_reticulum] + phosphatidate [endoplasmic_reticulum]	0.95
R1844	minimum	chorismate pyruvate-lyase (amino-accepting; anthranilate-forming)	Phenylalanine, tyrosine and tryptophan metabolism	chorismate [cytoplasm] + NH3 [cytoplasm] --> H2O [cytoplasm] + pyruvate [cytoplasm] + anthranilate [cytoplasm]	3.08
R3421	minimum	Acyl-carrier protein transport	Transport	Acyl-carrier protein [mitochondrion] <=> Acyl-carrier protein [cytoplasm]	0.95
R463	minimum	O-Succinyl-L-homoserine succinate-lyase (deaminating; 2-oxobutanoate-forming)	Cysteine and methionine metabolism	H2O [cytoplasm] + O-succinyl-L-homoserine [cytoplasm] <=> succinate [cytoplasm] + 2-oxobutanoate [cytoplasm] + NH3 [cytoplasm]	1.24
R1372	maximum	myo-inositol-1-phosphate synthase	Inositol phosphate metabolism	D-glucose 6-phosphate [cytoplasm] --> 1D-myo-inositol 1-phosphate [cytoplasm]	1.03
R2698	minimum	L-Leucine:2-oxoglutarate aminotransferase	Valine, leucine and isoleucine metabolism	2-oxoglutarate [cytoplasm] + L-leucine [cytoplasm] <=> L-glutamate [cytoplasm] + 4-methyl-2-oxopentanoate [cytoplasm]	0.97
R1616	maximum	Deamido-NAD+:L-glutamine amido-ligase (AMP-forming)	Nicotinate and nicotinamide metabolism	H2O [cytoplasm] + ATP [cytoplasm] + L-glutamine [cytoplasm] + deamido-NAD(+) [cytoplasm] --> NAD(+) [cytoplasm] + diphosphate [cytoplasm] + AMP [cytoplasm] + L-glutamate [cytoplasm]	0.98
R2364	minimum	ATP:acetate phosphotransferase	Pyruvate metabolism	ATP [cytoplasm] + acetate [cytoplasm] <-- ADP [cytoplasm] + acetylphosphate [cytoplasm]	0.99
R1722	minimum	3-methyl-2-oxobutanoate hydroxymethyltransferase	Pantothenate and CoA biosynthesis	H2O [mitochondrion] + 5,10-methylenetetrahydrofolate [mitochondrion] + (R)-3-methyl-2-oxobutanoate [mitochondrion] --> tetrahydrofolate [mitochondrion] + 2-dehydropantoate [mitochondrion]	0.8
R307	minimum	Succinate:CoA ligase (GDP-forming)	Citrate cycle (TCA cycle)	phosphate [mitochondrion] + GDP [mitochondrion] + succinyl-CoA [mitochondrion] <=> coenzyme A [mitochondrion] + succinate [mitochondrion] + GTP [mitochondrion]	0.94
R1092	minimum	phosphatidylglycerolphosphate synthase	Glycerophospholipid metabolism	sn-glycerol 3-phosphate [mitochondrion] + CDP-diacylglycerol [mitochondrion] --> CMP [mitochondrion] + Phosphatidylglycerophosphate [mitochondrion]	0.44
EX_C00309[e]	maximum	D-ribulose exchange	Exchange	D-ribulose [extracellular] -->	0.99
R3416	minimum	1-acylglycerophosphocholine transport	Transport	1-acylglycerophosphocholine [endoplasmic_reticulum] <=> 1-acylglycerophosphocholine [cytoplasm]	0.58
R2679	minimum	(2R,3S)-3-isopropylmalate:NAD+ oxidoreductase	Valine, leucine and isoleucine metabolism	NAD(+) [cytoplasm] + 3-isopropylmalate [cytoplasm] <-- NADH [cytoplasm] + (2S)-2-isopropyl-3-oxosuccinate [cytoplasm]	1.09
