# Supplementary material for: Genome-scale metabolic modeling of Aspergillus fumigatus strains reveals growth dependencies on the lung microbiome
Source: Nat Commun. 2023 Jul 20;14:4369. doi: 10.1038/s41467-023-39982-5 (PMC10359302; doi:10.1038/s41467-023-39982-5)
Supplement: Supplementary file 9 — Supplementary Data S6 [file 41467_2023_39982_MOESM9_ESM.xlsx]

## Sheet: Description
	Supplementary Table S6
	Sheet	Description
	Metagenomic species	All relative abundances found in metagenomics data of cystic fibrosis patients before and after A. fumigatus infection. Columns KrakenUniq and Centrifuge: 1 – detected, 0 – not detected.
	Top10 genera	Top10 of the most abundant genera.
	Top10 species	Top10 of the most abundant species.
	Metagenomeseq	Species with significantly different abundances (metagenomeSeq, zero-inflated gaussian mixture model). BH adjusted p value for significant species (p≤0.05) is indicated.
	KO enrichment in modules	ORA based KEGG Orthology (KO) enrichment in co-abundance network based modules. BH adjusted p values are indicated.
	Species in modules	Detected species for each modules
	DGCA	significant DGCA results

## Sheet: Metagenomic species
				A.fumigatus -																																							A.fumigatus +
Species	Centrifuge	KrakenUniq	1	2	3	4	5	6	7	8	9	10	11	12	13	14	15	16	17	18	19	20	21	22	23	24	25	26	27	28	29	30	31	32	33	34	35	36	37	38	39	40	1	2	3	4	5	6	7
Treponema_denticola	1	1	0	0	0	0.000870542	0	0.00302443	0	0	0	0.00308318	0	0.155463	0	0.00075291	0.00502285	0.00918864	0	0.0133329	0.00224316	0.0694565	0	0.00869376	0	0.0109325	0	0	0	0	0	0	0	0	0	0	0.0885571	0	0	0	0.0808221	0	0.0584405	0	0	0	0.0182882	0.00384788	0
Leptotrichia_buccalis	1	1	0.0619099	0.00248286	0.0176497	0	0.0119268	0.00137779	0	0.0391896	0.0396406	0	0	0.0217648	0	0.000301164	0.0150686	0	0.0223314	0.00587549	0.000131951	0.0520924	0	0.0239078	0	0.0109325	0	0.0299704	0	0.00621002	0	0	0	0.021004	0	0.045263	0.115959	0	0	0.00304243	0	0.0284819	0.0333946	0.193798	0	0	0.0548647	0.0139923	0
Fusobacterium_periodonticum	1	1	0	0.0107591	0	0	0	0.0558847	0	0	0	0.00308318	0.00117381	0.00310926	0	0.0159617	0	0.00918864	0.0111657	0.204738	0.0526484	0	0	0.0152141	0	0.0109325	0	0.318436	0	0.00310501	0	0	0	0.042008	0	0	0.020053	0	0	0	0.034638	0.156651	0	0	0	0	0.0365764	0.00174903	0
Fusobacterium_hwasookii	1	1	0.0154775	0.0124143	0.00588322	0	0.00596338	0.0275223	0	0.0156758	0.0528541	0.00308318	0.000391272	0.08395	0.107335	0.0161123	0.00502285	0.0275659	0.00837427	0.0616927	0.0157022	0.0347283	0	0.147794	0	0.0382639	0	0.0299704	0.00267482	0	0	0	0.0983284	0.084016	0	0.0104453	0.00859415	0	0	0.0121697	0.138552	0.0712048	0.0250459	0.0193798	0	0	0.0914411	0.00384788	0
Fusobacterium_nucleatum	1	1	0.170252	0.0740719	0.126489	0.000870542	0.0894508	0.0714101	3.79747	0.11169	1.63848	0.0184991	0.00117381	2.8543	0.357782	0.0521014	0.231051	0.156207	0.0893256	0.381455	0.266937	0.312554	0	1.29102	0.116701	0.68875	0.00574713	0.370884	0.00200611	0.00310501	0.0545256	0	0	0.441084	0.000884361	0.0557084	0.239017	0.00894935	0.0346861	0.0608485	0.588847	1.34577	1.27734	0.290698	0	0.000336038	2.13972	0.0412772	1.21739
Capnocytophaga_ochracea	1	1	0.030955	0.00041381	0.0264745	0.000870542	0	0.024397	0	0.0607438	0.0132135	0.00308318	0	0.00310926	0	0	0.00502285	0	0	0.0081353	0.000527803	0	0	0.00869376	0.0064834	0.00273314	0	0.0074926	0	0	0	0	0	0	0	0	0.00112098	0	0	0	0	0.014241	0.00834864	0.0193798	0	0	0	0.000349807	0
Capnocytophaga_leadbetteri	1	1	0.030955	0.0976591	0.126489	0	0.0536705	0.0277575	0	0.00587843	0.44926	0.0277487	0	0.00310926	0	0.00361397	0.0452057	0.00918864	0.0530371	0.957931	0.000923656	0.225734	0	0.119539	0.0194502	0.0573959	0	0.0824186	0	0.00310501	0	0	0	0	0	0.167125	0.00510667	0	0.0462481	0.00608485	0	0.199373	0.0751378	0.251938	0	0.000336038	0.0182882	0.0447753	0
Capnocytophaga_sputigena	1	1	0.0619099	0.0645543	0.429475	0.0121876	0.125231	1.88375	1.54712	0.233178	0.303911	0.0400814	0.0156509	0.012437	0	0.00391513	0.271234	0.211339	0.00837427	0.0910702	0.00910461	0.20837	0.0119186	0.362965	0.58999	0.0382639	0.0114943	0.157345	0	0.0869403	0	0	0	0.294056	0	0.463076	0.0063522	0	0.254365	0.00304243	0	0.0712048	0.091835	0.290698	0.00198904	0.0107532	0.420629	0.0279846	0
Capnocytophaga_gingivalis	1	1	0	0.0720029	0.391234	0	0.0477071	0.117583	0.421941	0.0293922	0.462474	0.332984	0.00899924	0.0373111	0.107335	0.0433676	0.0803657	0.128641	0.0139571	0.648564	0.00963241	0.434103	0	0.113019	0.622407	0.0437302	0.00574713	0.187315	0	1.78642	0	0	0	0.357068	0	0.337732	0.0087187	0	0.346861	0.0273818	0.127006	0.0854457	0.217065	1.43411	0	0	0.146306	0.0825544	0
Porphyromonas_asaccharolytica	1	1	0	0.0140695	0	0	0	0.0119297	0	0	0.0528541	0.0123327	0.000782543	0.171009	0.0715564	0.00391513	0	0	0.0139571	0.0262137	0.000131951	0.0173641	0	0.988915	0.032417	0.040997	0	0.0149852	0	0.00207001	0	0	0	0	0	0.0104453	0.00274016	0	0	0	0.103914	0.0213614	0.00834864	0	0	0	0.0914411	0.00139923	0
Tannerella_forsythia	1	1	0	0.00869	0	0	0	0.0158614	0.140647	0.0156758	0.303911	0	0	0.121261	0.536673	0.00105407	0.0251143	0	0.00558285	0.0619187	0.00171536	0.329918	0.0059593	0.0173875	0.0064834	0.571226	0	0.0412093	0.000668704	0.00310501	0.0545256	0.000562835	0	0.021004	0.000353744	0.0417813	0.0768491	0.00127848	0.011562	0	1.46634	0.277699	0.0333946	0.0968992	0	0	0.0365764	0.00244865	0
Prevotella_enoeca	1	1	0.0619099	0.0591748	0.00588322	0.00348217	0	0.0324622	1.12518	0.219462	0.792812	0.0184991	0.00156509	0.472607	0	0.0156605	0.145663	0.0367546	0.0167485	0.0185304	0.0310084	0.0868206	0.0625726	0.123886	0.28527	0.254182	0	0.509497	0.00133741	0.0144901	0.0545256	0.00450268	0.0983284	0.357068	0.00902048	0.167125	0.178484	0	0	0.00760607	0.669669	0.313301	0	0.0968992	0	0	0.146306	0.0160911	0
Prevotella_denticola	1	1	0.24764	0.162213	0.0294161	0.0443976	0.0238535	0.139796	20.5345	0.107771	4.67759	0.0431646	0.0054778	0.391767	0.0715564	0.0510473	0.447034	0.0918864	0.0362885	0.0836128	0.0782468	0.79875	0.0864098	1.92784	0.58999	0.150323	0	3.20683	0.000668704	0.0931503	0.163577	0.345862	0.0983284	0.063012	0.0399731	0.320323	0.493728	0.00127848	0	0.00912728	1.27006	0.526915	0.166973	0.251938	0.00198904	0.0208344	0.128018	0.0633151	39.8261
Prevotella_fusca	1	1	0.0154775	0.200698	0.00882483	0.00261163	0.00596338	0.165369	0.421941	0.209664	0.330338	0.0184991	0	0.248741	0.107335	0.0355374	0.236074	0.00918864	0.0167485	0.0546873	0.0996229	0.104185	0.101308	0.0304282	0.58999	0.169454	0	0.535721	0	0.159391	0	0.0132266	0	0.168032	0.0076055	0.0696355	0.347876	0	0	0.00608485	0.207828	0.548277	0.0417432	0.290698	0	0.00100812	0.146306	0.0531706	0.695652
Prevotella_jejuni	1	1	0.0464324	1.14749	0.0647154	0.0165403	0.35184	0.679992	1.26582	0.846494	7.74313	1.32885	0.0293454	0.121261	0.250447	0.102546	1.78814	1.40586	0.120031	0.569697	1.26897	0.173641	0.50654	0.0760704	10.6004	1.75467	0.0114943	20.7957	0.00735574	0.360181	1.36314	0.0230762	0.393314	3.00357	0.378506	0.236761	1.77239	0.0140633	0	0.120176	3.15206	13.2797	0.158624	2.05426	0.00099452	0.0235227	1.35333	1.24531	0.695652
Prevotella_melaninogenica	1	1	0.681009	10.5277	0.138256	0.00522325	0.626155	3.60633	29.1139	21.2113	1.58562	2.22914	0.0997742	0.466389	2.7907	2.96903	16.5252	1.2129	0.88209	5.77516	6.40516	2.0316	2.66083	0.593349	16.4419	2.7386	0.212644	12.0444	0.00133741	0.340516	0.599782	0.0368657	0.983284	5.98614	0.550426	1.70607	6.04318	0.00767087	0	0.244915	4.17966	26.8798	0.467524	19.3992	0.0109397	0.0282272	2.74323	2.13522	2.78261
Cutibacterium_acnes	1	1	0.0464324	0.0177938	0.0205913	0.000870542	0.0119268	0.0112912	0	0.0117569	1.176	1.77591	0	0.0621852	0	0.00240931	0	0.0183773	0.00558285	0.0135588	0.000395853	0	0.0059593	0.00652032	0.0129668	0.00546627	0	0.0187315	0	0.0734853	0.0545256	0.0016885	0.0983284	0.042008	0	0.0139271	0.00386114	0	0	0	0	0.014241	0.55101	0	0	0	0	0.155664	0.695652
Pseudopropionibacterium_propionicum	1	1	0.0464324	0.108832	0.00882483	0.00174108	0.077524	0.0573969	0	0.0156758	0.0792812	0.00616637	0.00117381	0.0777315	0	0.00105407	0.0200914	0.0735091	0.00837427	0.00858726	0.00989631	0.138913	0.00297965	0.0521626	0.064834	0.00273314	0.00574713	0.0337167	0.000668704	0	0.763359	0.171102	0	0.021004	0	0.0348177	0.000622764	0	0.0231241	0.00304243	0.046184	0.0356024	0.0500918	1.18217	0.00099452	0.000336038	0.109729	0.048973	0
Bifidobacterium_longum	1	1	0	0.000827619	0	0	0	0.00440222	0	0	0.0132135	0	0	0.00310926	0.0357782	0.000150582	0.0853885	0	0	0.00836128	0.000791705	0	0	0.0326016	0.0194502	0	0	0.0074926	0.00267482	0.00207001	0.0545256	0.000562835	0	0	0	0	0.11982	0	0	0	0	0.0427229	0	0	0	0	0	0.0118934	0
Actinomyces_gaoshouyii	1	1	0	0	0	0	0	0.00890526	0	0.00391896	0.0264271	0.00616637	0	0.00310926	0	0.000602328	0	0	0	0.00429363	0.000263902	0	0	0.00869376	0	0.00546627	0	0.0074926	0.000668704	0	0	0.000844252	0	0	0.000176872	0	0.000996423	0	0	0	0	0	0	0.0193798	0	0	0	0.0248363	0
Actinomyces_radicidentis	1	1	0	0.00206905	0	0	0	0.0303115	0.140647	0.0117569	0.0396406	0.0431646	0	0.00310926	0	0.00271048	0.00502285	0	0.0167485	0.0178525	0.000791705	0	0.0059593	0.019561	0.0129668	0	0	0	0.000668704	0.001035	0	0.00140709	0	0.063012	0.00229934	0	0.00186829	0	0.0231241	0	0	0	0	0	0	0	0.0182882	0.0647143	0
Actinomyces_oris	1	1	0.263117	0.00496572	0.0647154	0.00174108	0.0119268	0.0514825	0.562588	0.0960144	0.396406	0.157242	0.000391272	0.0808407	0.0357782	0.00195757	0.0652971	0.101075	0	0.0169485	0.00448633	0.0520924	0.0148982	0.267333	0.0064834	0.00273314	0.0402299	0.0524482	0.00869315	0.11385	0.0545256	0.013508	0	0.126024	0.00106123	0.0417813	0.0087187	0.00255696	0.127182	0.00608485	0	0.0356024	0.100184	0	0	0.00201623	0.0182882	0.061566	0.173913
Actinomyces_naeslundii	1	1	0.12382	0.00455191	0.0205913	0	0.0119268	0.0482564	0.703235	0.0646628	0.251057	0.104828	0	0.0466389	0.143113	0.000903492	0.0452057	0.0275659	0.0139571	0.0169485	0.00435438	0.0173641	0.0119186	0.223864	0.0064834	0.0109325	0.0287356	0.0449556	0.0120367	0.0734853	0	0.0123824	0	0.10502	0.00194559	0.045263	0.00411024	0.00255696	0.0578102	0.00304243	0	0.0854457	0.100184	0	0	0.000672077	0.0182882	0.0556193	0
Schaalia_odontolytica	1	1	0.0464324	0.410499	0.0235329	0.00435271	0.274316	12.8511	0	10.734	2.28594	4.27329	0.0027389	0.0310926	1.23435	0.685901	0.130594	0.661582	0.407548	8.75539	0.461564	1.14603	1.00116	0.41078	3.17038	0.96753	0.0747126	4.86644	0	0.01242	0.109051	0.351772	0.0983284	5.92313	0.0187485	0.17757	0.710449	0	0	0.0730182	3.47535	1.13216	0.00834864	3.00388	0.00198904	0	3.03584	2.11493	0
Rothia_aeria	1	1	0.0928649	0.854517	0.18238	0.000870542	0.494961	0.270787	0	0.0489869	0.264271	0.0863292	0.00117381	0.519246	0.0178891	0.0530049	0.0602742	0.312414	0.092117	0.727205	0.0522525	0.955027	0.0148982	0.369485	0.350104	0.114792	0.0517241	0.0786723	0.0287543	0.0476102	0	0.0112567	0	0.063012	0.000707489	0.473521	0.0125798	0.00255696	0.0809342	0.0502	0.161644	0.128169	0.67624	11.9574	0.00795616	0.00302435	1.66423	0.387936	0
Rothia_dentocariosa	1	1	0.417892	3.97919	0.408884	0.051362	0.0536705	0.145609	0.421941	0.0646628	1.74419	1.26411	0.0125207	0.404204	0.125224	1.46923	1.39635	0.468621	0.0809513	18.2371	0.270367	3.02136	0.160901	0.232558	3.2028	0.161255	0.298851	0.198554	0.00200611	2.1673	1.09051	0.374004	0.688299	0.588112	0.00619053	0.0522266	0.0866888	0.0217341	1.9193	0.00912728	0.334834	0.220735	1.06028	1.00775	0.0188959	0.0288993	0.329188	0.417669	3.30435
Rothia_mucilaginosa	1	1	0.325027	45.0076	0.211796	0.0104465	2.11104	1.18715	0.562588	5.53161	5.61575	2.12123	0.0356057	2.64598	2.1288	1.61093	1.00457	1.3783	0.734145	8.27428	6.74163	15.7493	0.622747	0.899804	19.6966	1.12332	0.413793	1.20631	0.000668704	15.8407	0	0.693975	14.8476	3.96975	0.0999328	1.44494	1.38353	0.0166202	0.0462481	0.0775819	0.704307	1.33865	0.901653	4.08915	0.00696164	0.00336038	3.43819	3.15631	1.91304
Parvimonas_micra	1	1	0.0464324	0.00537953	0	0	0	0.0021507	0	0.00195948	0.22463	0	0	0.189665	0.0715564	0.000451746	0.00502285	0	0	0.011977	0.000659754	0	0	0.0173875	0	0.0655953	0	0.0299704	0.00401222	0.00310501	0.0545256	0	0	0.084016	0	0.045263	0.0830768	0	0	0.00304243	0.034638	0.113928	0.00834864	0.0387597	0	0	0.237747	0.00384788	0.173913
Eubacterium_sulci	0	0	0	0.000827619	0.00588322	0	0	0.00248675	0	0	0.0792812	0.0678301	0.00156509	0.00310926	0	0.0346339	0	0.00918864	0	0.000451961	0.0935531	0.0347283	0.0178779	0.0282547	0	0.0901935	0	0.666841	0	0.00724503	0.0545256	0	0	0.357068	0	0	0.0186829	0	0	0.00152121	0.023092	0.00712048	0	0	0	0	0.0365764	0.0591174	0
Selenomonas_ruminantium	1	1	0	0.00041381	0	0	0	0.000470466	0	0.00391896	0	0	0	0.012437	0	0.00075291	0	0	0	0.000451961	0	0	0	0	0	0.00819941	0	0.0037463	0	0	0	0	0	0	0	0	0.0262807	0	0	0	0	0	0	0	0	0	0	0.000699614	0
Selenomonas_sputigena	1	1	0.355982	0.00372429	0.0235329	0	0	0.00174745	0	0.258651	0.977801	0	0.000391272	0.115043	0	0	0	0.0275659	0.00279142	0.0128809	0.000791705	0.0694565	0	0.108672	0	0.0327976	0	0.0262241	0.000668704	0	0	0	0	0	0.00459868	0	0.0302663	0	0	0.00456364	0.0808221	0	0.00834864	0	0	0	0.0731529	0.000349807	0
Dialister_pneumosintes	1	1	0	0.00206905	0	0	0	0.000806514	0	0	0.303911	0	0	0	0	0	0.00502285	0	0	0.000225981	0.000131951	0.0520924	0	0	0.0194502	0.221384	0	0	0	0	0	0	0	0.042008	0.000707489	0.00348177	0.0277753	0	0	0	0.334834	0.014241	0	0.0968992	0	0	0.0365764	0.00279846	0
Veillonella_dispar	1	1	0.278595	0.81686	0.0558906	0.00174108	0.339913	0.249347	0.140647	0.578046	1.00423	0.188074	0.0027389	0.0373111	0.411449	0.174675	0.994525	0.0551319	0.0502456	0.451735	0.266013	0.20837	0.271148	0.128233	0.687241	0.450968	0.0287356	1.76451	0	0.0786603	0.109051	0.0315188	0.0983284	0.336064	0.0120273	0.0382995	0.191064	0	0	0.0532425	0.611939	0.334662	0.292202	4.22481	0.00397808	0.00134415	0.475494	0.982258	0.173913
Veillonella_parvula	1	1	0.711964	0.595058	0.32946	0.00609379	0.40551	0.59672	16.5963	0.709331	4.84937	0.68755	0.00430399	0.320254	0.894454	0.253881	0.59772	0.0459432	0.0642028	0.845167	0.376588	0.29519	0.143023	1.54314	0.376037	0.440035	0.103448	1.6746	0.00869315	0.233911	1.96292	0.829619	2.45821	0.5251	0.0282996	0.974896	0.209124	0.0242911	0.011562	0.0791031	0.542663	0.526915	0.709634	5.46512	0.0119342	0.0221785	0.51207	0.689469	2.26087
Veillonella_atypica	1	1	0.619099	2.87929	0.10884	0.000870542	0.870654	2.78311	0.562588	0.137163	6.76533	0.129494	0.0121294	0.432187	2.14669	0.27165	3.28997	0.312414	0.309848	2.02931	2.21334	2.25734	0.220494	0.165181	5.07002	2.65661	1.16667	14.9777	0.000668704	3.69496	0.436205	0.0247647	0	2.31044	0.220913	0.456112	2.54711	0.0115063	0	0.272297	3.38298	5.66078	0.851561	6.31783	0.0288411	0.0137776	1.7008	3.5369	0
Leuconostoc_carnosum	1	1	0	0.00041381	0	0	0	0.00063849	0	0	0	0	0	0	0	0.000301164	0	0	0	0.000225981	0.000131951	0	0	0	0	0	0	0	0	0	0	0.000281417	0	0	0	0	0.00087187	0	0	0	0	0	0.0166973	0	0	0	0	0.000349807	0
Lactobacillus_rhamnosus	1	1	0	0.00206905	0	0	0	0.000302443	0.140647	1.35596	0.0132135	0	0	0	0	0	0	0	0	0	0.00158341	0	0	0	0	0	0	0	0.000668704	0	0	0.000281417	0	0.021004	0	0	0.0406042	0	0.011562	0	0	0	0	0	0	0	0	0.00664633	0
Lactobacillus_delbrueckii	1	1	0	0.00165524	0	0.000870542	0	0.0007057	0	2.41604	0.938161	0.00924955	0	0.00621852	0	0.000150582	0	0	0	0.00180784	0.000263902	0	0	0.0456423	0	0	0	0	0	0	0	0	0	0	0	0.00348177	0.00149463	0.026848	0	0	0	0.00712048	0	0	0	0.00336038	0	0.00174903	0
Enterococcus_faecalis	1	1	0	0.00206905	0.00294161	0	0	0.00248675	0	0	0.0132135	0.00924955	0	0	0	0.00135524	0	0	0	0.00338971	0.00369462	0	0	0	0	0.0163988	0	0.0037463	0.186568	0.013455	0	0.00281417	0	0	0.000176872	0.00348177	0.00348748	0.00127848	0	0	0	0	0.0166973	0.0581395	0	0	0	0.00839537	0
Lactococcus_lactis	1	1	0	0.00993143	0.00588322	0.00261163	0.00596338	0.00416699	0	0.0215543	0.118922	0.0123327	0.000391272	0.012437	0	0.000602328	0.0200914	0	0	0.00790932	0.00329877	0.0173641	0	0	0	0.00273314	0	0	0	0.0900453	0.109051	0.00112567	0	0.021004	0	0.00696355	0.0120816	3.77279	0	0	0	0	0.392386	0	0	0.000336038	0.164594	0.0426764	0.173913
Streptococcus_agalactiae	1	1	0.0154775	0.0120005	0.00294161	0	0.0357803	0.0298074	0	0.0195948	0.0132135	0.114078	0	0.0279833	0	0.00255989	0	0	0	0.00994314	0.00554194	0.0347283	0	0.0173875	0	0.0218651	0	0.0112389	0.00869315	0.0641702	1.14504	0.000281417	0	0.021004	0.000176872	0.00696355	0.0154446	0	0	0	0	0	0.00834864	0.116279	0	0	0.0365764	0.0919992	0
Streptococcus_cristatus	1	1	0.0619099	0.0442776	0.161788	0	0.667899	0.059514	0	0.344868	0.0528541	0.363816	0.000782543	0.136807	0.0178891	0.00933608	0.0452057	0.174584	0.0307057	0.0863246	0.0245429	0.138913	0.00297965	0.632471	0.0259336	0.270581	0.00574713	0.0224778	0.00334352	0.623072	0	0.00365843	0	0.10502	0.00123811	0.438703	0.255582	0	0.11562	0	0.0808221	0.0569638	0.275505	0.290698	0	0.00100812	0.109729	0.476087	0.173913
Streptococcus_equi	0	1	0	0.0103452	0.00588322	0	0.0178902	0.0143492	0	0.0176353	0.0132135	0.0924955	0	0.0279833	0.0178891	0.00271048	0	0	0	0.0092652	0.00435438	0	0	0.0130406	0.0064834	0.0300645	0	0.0037463	0	0.0869403	0.109051	0.000281417	0	0.021004	0	0.0104453	0.00759772	0	0	0	0.046184	0.014241	0.0166973	0.0387597	0	0.000672077	0	0.0321822	0
Streptococcus_thermophilus	1	1	0.0619099	0.0856586	0.0264745	0.00174108	0.0119268	0.0232545	0.703235	0.568249	8.787	0.141826	0.000782543	0.0684037	0.0357782	0.0129501	0.0652971	0.0183773	0.00837427	0.0723138	0.0599057	0.0173641	0	0.160835	0.0453838	0.0437302	0.0402299	0.0262241	0.0347726	0.290836	0	0.00196992	0	0.084016	0.000530617	0.031336	0.115087	0.0409113	0.011562	0.00152121	0.0692761	0.0284819	0.116881	0.0387597	0.0099452	0.000672077	0.0548647	0.132577	21.0435
Streptococcus_pseudopneumoniae	1	1	0.526234	0.359187	0.117664	0.00174108	0.155048	0.367569	0.703235	0.0685817	0.0396406	2.81186	0.00704289	0.416641	0.0357782	0.038549	0.0251143	0.248093	0.0307057	0.279086	0.164675	0.260462	0	0.197783	0.116701	3.2907	0	0.0936575	0.000668704	2.53679	0.109051	0.0047841	0	1.0292	0.000353744	0.504857	0.120318	0.00894935	0	0.0167333	1.39707	0.0640843	2.26248	1.72481	0	0.000672077	0.731529	3.87551	0.173913
Streptococcus_gordonii	1	1	0.232162	0.0951762	0.214737	0.000870542	0.172938	0.0997389	0	0.256692	0.356765	0.724548	0.00195636	0.161681	0.0357782	0.0162629	0.0452057	0.128641	0.01954	0.156153	0.0517247	0.104185	0.00297965	0.0978048	0.0713174	0.248715	0.0114943	0.0899112	0.00334352	1.44901	0.0545256	0.00731685	0	0.462088	0.000353744	0.0835626	0.328321	0	0	0.142994	0.17319	0.0427229	0.333946	0.755814	0.00099452	0.0147857	0.109729	0.429913	0.695652
Streptococcus_equinus	1	1	0.0464324	0.0508986	0.00294161	0	0.0357803	0.0142148	0	0.33703	0.145349	0.0585805	0.000391272	0.0466389	0.0715564	0.00527037	0	0.0367546	0.00279142	0.0146887	0.0399811	0	0.00297965	0.0282547	0.0259336	0.0437302	0.00574713	0.0149852	0.0481467	0.176986	0.0545256	0.00112567	0	0.084016	0.00159185	0.0104453	0.0536823	0.00383543	0	0	0.0923681	0	0.0333946	0.116279	0	0	0.0365764	0.0720602	0.521739
Streptococcus_pneumoniae	1	1	2.8169	1.06018	0.411825	0.00348217	0.614229	1.97176	0.281294	0.548654	0.383192	10.8898	0.023085	2.28531	0.143113	0.156756	0.291326	0.74428	0.203774	1.54751	0.755419	1.51068	0.0148982	0.980222	0.58999	9.10408	0.0574713	0.412093	0.011368	9.69799	0.708833	0.013508	0	4.7259	0.000707489	1.87319	0.535951	0.0178987	0.161868	0.0775819	6.08475	0.29194	8.60745	6.14341	0.00099452	0.00537662	2.81639	15.1201	1.56522
Streptococcus_sanguinis	1	1	0.154775	0.229664	0.514782	0	1.54452	0.874866	0	0.966023	0.44926	5.91663	0.00234763	1.04471	0.161002	0.0542095	0.0602742	0.486998	0.0781599	1.40921	0.115325	0.138913	0	0.547707	0.0907676	0.379906	0.0287356	0.104896	0.00668704	12.3859	0.272628	0.00225134	0	0.336064	0.00424493	0.240242	0.122685	0	0.150306	0.228182	0.311742	0.377385	0.659542	0.406977	0.0129288	0.00134415	0.420629	0.52576	0.521739
Streptococcus_intermedius	0	1	0.0773874	0.0264838	0.0588322	0	0.131194	0.0236913	0	0.135204	0.303911	0.382315	0	0.12748	0.0357782	0.00255989	0.0753428	0	0.00279142	0.0329932	0.0077851	0.156277	0	0.0173875	0.0259336	0.0519296	0	0.0074926	0.00200611	0.185266	40.8942	0	2.35988	0.10502	0	0.0139271	0.0229177	0	0	0.00456364	0.0577301	0.0569638	0.150276	0.0193798	0	0	0.20117	0.0584178	0
Streptococcus_constellatus	0	1	0.0464324	0.00289667	0	0	0	0.00268838	0	0.041149	0.0132135	0.00616637	0	0.0155463	0.0715564	0.000602328	0	0.101075	0	0.00723138	0.00224316	0.0520924	0	0	0	0.0136657	0	0.0037463	0	0.0248401	0.381679	0	0	0.042008	0	0	0.00348748	0	0	0.00304243	0.011546	0	0	0.0387597	0	0	0	0.00559691	0.173913
Streptococcus_anginosus	0	1	0.139297	0.0264838	0.0176497	0	0.0119268	0.038511	0.140647	0.546694	0.237844	0.138743	0	0.0901685	0.0715564	0.00361397	0.0100457	0.0183773	0.00837427	0.0291515	0.0199246	0.0520924	0	0.0217344	0.0129668	0.0683284	0	0.0449556	0.00601834	0.189406	1.25409	0.00140709	0	0.31506	0.000884361	0.0522266	0.0656394	0	0.0231241	0.0334667	0.034638	0.0640843	0.233762	0.116279	0	0	0.0914411	0.146569	1.3913
Streptococcus_oralis	1	1	3.26575	0.558229	4.11237	0.00696433	1.07937	0.758459	5.76653	0.969942	1.77061	6.1047	0.0156509	1.15664	0.375671	0.124381	0.150686	2.16852	0.248437	0.755227	0.371046	1.75378	0.0148982	1.23451	0.226919	2.77687	0.045977	0.786723	0.00401222	8.44874	3.98037	0.403834	0	2.22642	0.00459868	0.832144	1.24129	0.00767087	0.277489	0.0517213	1.42016	0.633723	1.99532	9.01163	0.00596712	0.00772888	1.7008	4.32711	9.56522
Streptococcus_salivarius	1	1	0.386937	1.33536	0.0558906	0.00609379	0.0238535	0.233049	0.562588	6.88757	1.51956	0.616637	0.0027389	0.659163	0.894454	0.123327	0.221006	0.0275659	0.0530371	0.252646	0.904919	0.191005	0.0387354	0.0630298	0.538122	0.655953	0.557471	0.116135	0.556362	1.94167	0.381679	0.00562835	0	0.924176	0.00565991	0.0974896	1.04562	0.0396328	0	0.0136909	0.23092	0.156651	0.392386	0.639535	0.00099452	0.00235227	0.274323	1.19459	1.21739
Streptococcus_parasanguinis	1	1	0.0928649	0.859896	0.0470657	0.00174108	0.363766	0.20714	0	0.650547	2.48414	0.400814	0.000782543	0.556557	1.00179	0.137331	1.76302	0.597262	0.0614113	0.769464	0.951366	0.520924	0.470785	0.199957	0.654824	1.25451	0.229885	0.247256	0.0494841	9.79528	0.0545256	0.0616304	0	0.567108	0.0229934	0.55012	1.21153	0.00255696	0	0.0699758	0.311742	0.918542	0.150276	0.135659	0.0099452	0.00134415	0.146306	0.681774	0.521739
Streptococcus_mitis	1	1	12.9237	4.5548	1.67966	0.0147992	2.35554	6.19124	2.67229	1.78508	0.488901	31.3252	0.0888186	8.95778	1.01968	0.407625	1.16028	2.19609	0.647611	5.8138	2.6249	5.86907	0.0357558	3.78179	2.12656	24.5764	0.0517241	1.38613	0.00802445	26.6389	3.10796	0.0500923	0	13.7576	0.00353744	6.62233	1.8719	0.088215	0.601226	0.336188	17.2382	1.11792	20.162	17.5194	0.00298356	0.0231867	7.99195	46.3445	3.30435
Listeria_monocytogenes	1	1	0	0.00165524	0.00588322	0	0	0.00184826	0	0.00391896	0	0.00616637	0	0.012437	0.0178891	0.00075291	0	0	0	0.00203382	0.00224316	0	0	0.00434688	0	0.0109325	0	0.0037463	0	0.0217351	0	0	0	0	0	0	0.00124553	0	0	0	5.48436	0	0	0	0	0	0	0.00839537	0
Gemella_morbillorum	1	1	0.402414	0.126212	0.067657	0	0.131194	0.0111904	0	0.0293922	0.44926	0.0369982	0.000391272	0.111933	0	0.0189733	0	0.101075	0.0558285	0.057851	0.0281055	0.20837	0	0.73897	0.0129668	0.161255	0	0.0262241	0	0.001035	0	0	0	0.504096	0	1.51457	0.0409779	0.0153417	0	0.00608485	0.150098	0.213614	0.158624	0.0193798	0	0	0.420629	0.298735	0
Gemella_sanguinis	1	1	0.108342	2.75473	0.0500074	0.00609379	1.00781	0.41643	0	0.421288	1.5592	0.320651	0.0101731	2.33816	0.143113	1.09413	0	0.0367546	0.94071	1.48266	0.35376	0.0694565	0.0268168	0.53684	0.596473	1.10692	0.137931	0.708051	0	0.001035	0	0.000562835	0	0.756144	0.00212247	0.64761	0.027028	0.00255696	0	0.197758	0.0577301	15.957	0.242111	0.0193798	0.00099452	0.00571265	0.420629	1.00569	0
Gemella_haemolysans	1	1	2.8169	2.48534	0.247095	0.00348217	0.119268	0.357891	0.140647	0.0372301	0.330338	0.635136	0.0054778	3.27094	0.250447	0.327064	0.03516	1.20371	0.245645	0.620769	0.903467	3.17764	0.0536337	0.219517	0.583506	1.29551	0.0689655	0.842918	0	0.0289801	0.109051	0	0	19.1766	0.000530617	2.10299	0.34688	0.207113	0.936524	0.257085	2.71331	0.733409	1.18551	0.329457	0	0	6.38259	6.85447	0.173913
Staphylococcus_epidermidis	1	1	0.0773874	0.00206905	0.0117664	0.000870542	0.00596338	0.00188187	0	0.0137163	0.118922	0.0863292	0	0.152354	0	0.00271048	0	0.0183773	0	0.000903922	0.00145146	0.138913	0	0	0.0194502	0.00546627	0.00574713	0.0074926	0	0.00517502	0	0	0.393314	0.021004	0	0.0243724	0.0109607	0	0	0.0136909	0.011546	0	0.0834864	0.0193798	0.00099452	0	0.0731529	0.00664633	0
Staphylococcus_argenteus	1	1	0	0	0	0	0	0.000168024	0	0.00195948	0.0132135	0	0	0.012437	0	0	0	0	0	0	0	0.0347283	0	0.00652032	0	0	0	0.0037463	0	0	0	0	0.0983284	0	0	0	0.000124553	0	0	0.00152121	0	0	0.0333946	0	0	0	0	0	0
Staphylococcus_aureus	1	1	66.4139	0.0405533	4.41536	0.00261163	8.13406	0.0376709	9.98594	14.2141	10.6105	0.00616637	0	35.6414	25.8855	0.00286106	0	7.49793	0.00558285	0.0176265	0.0196607	45.8934	3.06308	0.00217344	2.43128	2.30403	0.517241	2.70108	0.00401222	0.00828003	38.6587	0	76.6962	19.5757	0.000176872	0.82518	0.0403551	0.00127848	6.10475	9.89093	35.8388	4.25093	41.1922	0.0193798	0.00397808	0.000672077	20.3365	0.606215	0
Campylobacter_gracilis	1	1	0.0928649	0.00165524	0.0794234	0	0.0357803	0.0121985	0.421941	0.135204	1.08351	0.00616637	0	0.261178	0	0	0.00502285	0.110264	0.0167485	0.0316373	0.0195287	0	0.0059593	0.295588	0	0.0573959	0	0.074926	0.0421284	0	0	0	0	0	0.000353744	0	0.00460846	0	0.011562	0.00608485	0.046184	0.0284819	0.0584405	0	0	0	0.146306	0.00244865	0.695652
Campylobacter_concisus	1	1	0.232162	0.801549	0.120606	0.00261163	0.4234	3.12228	0	0.329192	1.2685	0.27132	0.00899924	0.680928	0	0.196811	0	0.248093	0.133988	1.7335	0.976436	0.468831	0.354578	0.306455	0.596473	1.38843	0.12069	1.19132	0.00401222	0	0	0	0	0.42008	0.0136192	0.0661537	0.237398	0.0115063	0	0.063891	0.427202	2.19311	0.475872	0	0	0.00268831	1.02414	0.0727598	0
Sphingomonas_hengshuiensis	1	1	0	0.000827619	0	0	0	3.36047e-05	0	0.00587843	0	0	0	0	0	0	0	0	0	0	0	0	0	0	0.0259336	0	0	0	0.00200611	0	0	0	0	0	0	0	0.000124553	0	0	0.00304243	0	0	0	0	0	0	0	0	0
Sphingomonas_koreensis	1	1	0	0	0	0.00261163	0	0.000100814	0	0	0	0	0.00117381	0	0	0	0	0	0	0	0	0	0.00893895	0	0.175052	0	0	0	0	0	0	0	0	0	0	0.0417813	0.000249106	0	0	0	0	0	0	0	0	0.0043685	0	0	0
Sphingomonas_melonis	1	1	0	0.00124143	0	0.00435271	0	0.000168024	0	0	0	0.00924955	0	0	0	0.000451746	0	0	0	0	0.00118756	0	0	0	6.0166	0	0.00574713	0.0224778	0	0	0	0.000281417	0	0.189036	0	2.4651	0.000747317	0	0	0.00304243	0	0	0	0	0	0	0	0	0
Sphingomonas_taxi	1	1	0	0	0	0	0	0.00104175	0	0	0	0	0.000782543	0	0	0.000903492	0.0100457	0	0	0.00135588	0.000791705	0	0	0	0.103734	0	0.00574713	0	0.000668704	0	0	0	0	0	0	0.0661537	0	0	0	0.00152121	0	0	0	0	0	0	0	0	0
Sphingomonas_panacis	1	1	0	0	0	0	0	6.72095e-05	0	0	0	0.00308318	0	0	0	0	0	0	0	0	0.000131951	0	0	0	0.0453838	0	0	0	0	0	0	0	0	0	0	0.0104453	0	0	0	0	0	0	0	0	0	0	0	0	0
Kingella_kingae	1	1	0	0.00620714	0	0	0.0119268	0.0824324	0	0.0117569	0.0396406	0	0	0.0590759	0	0.000301164	0	0.00918864	0	0.00135588	0.000527803	0	0	0.0108672	0	0	0	0	0.00668704	0	0	0	0.0983284	0	0	0.00696355	0.000124553	0	0	0	0	0.00712048	0	0	0	0	0.0182882	0.00174903	0
Neisseria_lactamica	1	1	0	0.402637	0.0205913	0.0121876	0.608265	1.06661	0	0.630952	0.0264271	0.151076	0.00313017	0.404204	0	0.0667078	0	0.266471	0.0446628	0.403601	0.0143826	0.156277	0.0119186	0.0326016	0.0064834	0.0983929	0	0.232271	0.204623	0	0.109051	0	0	0.10502	0	0.626719	0.00734862	0	0	0.0121697	0.11546	0.0640843	0.0333946	0	0.00099452	0.00268831	0.987564	0.0311328	0
Neisseria_gonorrhoeae	1	1	0.0619099	0.12704	0.00882483	0.011317	0.602302	0.788636	0	0.458518	0.0132135	0.166492	0.00234763	0.198993	0	0.0405066	0	0.0918864	0.0390799	0.374224	0.0298209	0.225734	0.0119186	0.0239078	0	0.0765278	0	0.0824186	0.314291	0.00207001	0	0	0	0.189036	0	0.483966	0.00560488	0	0	0.00760607	0.138552	0.0569638	0.00834864	0	0	0.00134415	0.768105	0.0174903	0
Neisseria_mucosa	1	1	0.727442	3.61545	0.435358	0.468351	43.3836	20.9701	0.140647	13.4028	0.0264271	2.72245	0.040301	4.40582	0.0178891	1.3185	0	3.8041	0.926753	9.40079	0.0733647	2.9519	0.0864098	0.688981	0.0064834	1.27637	0	2.71981	6.45968	0	0.163577	0	0	1.00819	0	14.0768	0.0478283	0	0.0578102	0.223618	2.1822	1.06095	1.2356	0	0.00298356	0.138784	19.6416	0.486931	0
Neisseria_meningitidis	1	1	0.0773874	0.996454	0.0735402	0.0583263	2.4271	4.00559	0	3.03523	0.0264271	0.530308	0.0113469	1.19706	0.0178891	0.291075	0	0.845355	0.170277	2.03699	0.0368143	1.04185	0.0476744	0.0956314	0.032417	0.448234	0	0.663095	0.896732	0.001035	0.109051	0	0	0.609116	0	2.53125	0.0115834	0	0	0.0273818	0.427202	0.313301	0.12523	0	0.00099452	0.0168019	3.20044	0.0885011	0
Neisseria_elongata	1	1	0.479802	0.465122	0.167672	0.0975007	2.86242	18.4396	0	1.51272	0	0.200407	0.00391272	0.932778	0.0357782	0.0963725	0	0.955619	0.0809513	0.756809	0.0166258	0.260462	0.00297965	0.102152	0.194502	0.267847	0.0114943	0.187315	1.28993	0	0.490731	0	0	0.21004	0.000353744	2.24226	0.0166901	0	0.242803	0.0502	0.381018	0.0640843	0.225413	0.0193798	0	0.0268831	5.87052	0.154615	0
Methylibium_petroleiphilum	1	1	0	0	0	0.00261163	0	0.000100814	0	0	0	0	0	0	0	0.000301164	0.00502285	0	0	0	0.000131951	0	0	0	0	0	0	0	0	0	0	0	0	0	0.000353744	0	0	0	0	0	0	0	0	0	0	0.00806492	0	0	0
Herminiimonas_arsenicoxydans	1	1	0	0	0	0	0	0.00063849	0	0	0	0	0.000391272	0	0	0	0	0	0	0	0	0	0	0	0	0	0	0	0	0	0	0	0	0	0.000176872	0.00348177	0	0	0	0	0	0	0	0	0	0	0	0	0
Delftia_tsuruhatensis	1	1	0	0	0	0.00522325	0	0.000302443	0	0.00195948	0	0.0184991	0.000391272	0	0	0.00391513	0	0	0.00279142	0.000225981	0.000263902	0	0.0059593	0	0.032417	0	0.00574713	0	0.00534963	0	0	0	0	0.021004	0	0	0.00186829	0	0	0	0	0	0	0	0	0.0043685	0	0	0
Comamonas_testosteroni	1	1	0	0.00041381	0	0.0121876	0	0.00127698	0	0.00195948	0	0.00924955	0.000782543	0.00310926	0	0.000451746	0	0	0	0.000225981	0.000263902	0	0.00297965	0	0.0194502	0.00273314	0	0	0.0140428	0.001035	0	0	0	0	0	0.00696355	0.000249106	0	0	0	0	0	0	0	0	0.00739285	0	0.000349807	0
Pandoraea_vervacti	1	1	0	0	0	0	0	0.00127698	0	0.00195948	0	0	0	0.00310926	0	0	0	0	0.00279142	0.000903922	0	0	0	0	0	0	0	0	0	0	0	0	0	0.021004	0.0339595	0	0	0	0	0	0	0	0	0	0	0	0	0	0
Pandoraea_pulmonicola	1	1	0	0	0	0.00174108	0	0	0	0	0	0	0	0.00310926	0	0	0	0	0.00279142	0	0.00488218	0	0	0	0	0	0.0114943	0	0.000668704	0	0	0	0	0	0	0	0	0	0	0	0	0	0	0	0	0.000672077	0	0.000699614	0
Pandoraea_pnomenusa	1	1	0	0	0	0.00435271	0	0.000201628	0	0	0	0	0.00234763	0	0	0.000150582	0	0	0	0	0.00356267	0	0.0059593	0	0	0	0	0	0.00601834	0	0.0545256	0	0	0	0.00654427	0	0.000124553	0.00511391	0	0.00152121	0	0	0	0	0	0.00470454	0	0	0
Lautropia_mirabilis	1	1	0.139297	0.199456	0.397117	0.00261163	4.83034	2.88524	0	0.00195948	0.911734	7.65555	0.00782543	5.67129	0	0.00722794	0	5.98181	0.0502456	0.0011299	0.166258	0.573016	0	0.232558	0.0064834	0.718815	0	1.3674	0.000668704	0.00310501	0	0	0	0.10502	0.00141498	0.619756	0.000996423	0	2.63614	0.0836667	0	0.776132	3.18083	0	0.00298356	0.00739285	1.62765	0.0766077	0
Paraburkholderia_sprentiae	1	1	0	0	0	0.000870542	0	0.000134419	0	0.00587843	0	0	0	0	0	0	0	0	0.00558285	0	0	0	0	0	0	0	0	0	0	0	0	0	0	0	0.00424493	0	0.000249106	0	0	0	0	0	0	0	0	0	0	0	0.347826
Paraburkholderia_phenoliruptrix	1	1	0	0	0	0.000870542	0	0.000134419	0	0	0	0	0.00352144	0	0	0.000602328	0	0	0	0	0.000791705	0	0	0	0.0064834	0	0	0	0.000668704	0	0	0	0	0	0.00512929	0.00348177	0.000249106	0.00127848	0	0	0	0	0	0	0	0.000336038	0	0.00104942	0
Paraburkholderia_hospita	1	1	0	0	0	0	0	0.000504071	0	0	0	0	0	0	0	0	0	0	0.00558285	0	0.000263902	0	0	0	0	0	0	0	0	0	0	0	0	0	0.0176872	0.00348177	0.000249106	0	0	0	0	0	0	0	0	0	0	0.00419768	0
Paraburkholderia_phytofirmans	1	1	0	0	0	0.000870542	0	0.00289001	0	0	0	0	0.00156509	0	0	0.0033128	0.0100457	0	0.00837427	0.000225981	0.00329877	0	0	0.00217344	0	0	0.0114943	0	0	0	0.0545256	0	0	0	0.0139729	0	0.00087187	0.0102278	0	0	0	0	0	0	0	0.00705681	0	0.000349807	0
Paraburkholderia_phymatum	1	1	0	0	0	0	0	3.36047e-05	0	0	0	0	0.014477	0	0	0.0042163	0	0	0.00279142	0	0.00659754	0	0	0	0.0064834	0	0	0	0	0	0	0	0	0	0.00884361	0	0.000249106	0.00511391	0	0	0	0	0	0	0	0	0	0	0
Paraburkholderia_caribensis	1	1	0	0	0	0.00174108	0	0.000974538	0	0	0.0264271	0	0.00195636	0	0	0.00722794	0	0	0	0.000225981	0.00184731	0	0.00297965	0	0.0064834	0	0	0	0	0	0.0545256	0	0	0	0.00495242	0	0.000373659	0	0	0	0	0.014241	0	0	0	0.00369642	0	0	0
Paraburkholderia_xenovorans	1	1	0	0.000827619	0	0	0	0.000201628	0	0	0	0	0.00156509	0	0	0.00301164	0	0	0	0.00135588	0	0	0	0	0	0	0	0.0037463	0	0	0	0	0	0	0.0946266	0	0	0	0	0	0	0	0	0	0	0	0	0.00104942	0
Ralstonia_mannitolilytica	1	1	0	0.000827619	0	0.00696433	0	0.00110896	0	0.00195948	0	0	0	0	0.0894454	0	0	0	0.00837427	0.000451961	0.000263902	0.0173641	0	0	0	0	0	0.0037463	0.000668704	0	0	0.000562835	0	0	0	0	0.00298927	0.00383543	0	0.0121697	0	0	0	0	0	0.0114253	0	0.000699614	0
Burkholderia_oklahomensis	0	1	0	0	0	0	0	0.000336047	0	0	0	0	0	0	0	0	0	0	0	0	0	0	0	0	0.032417	0	0	0.0037463	0	0	0	0	0	0	0.00831299	0.00696355	0.000124553	0	0	0	0	0	0	0	0	0	0	0.00104942	0
Burkholderia_thailandensis	0	1	0	0.00041381	0	0	0	0.000369652	0	0	0	0	0	0.00310926	0	0.00135524	0	0	0	0.0011299	0	0	0	0	0	0.00273314	0	0	0	0	0	0	0	0	0.0238777	0	0.000373659	0	0	0	0	0	0	0	0	0.000336038	0	0.00139923	0
Burkholderia_latens	1	1	0	0	0	0	0	0	0	0	0	0	0	0	0	0	0	0	0	0	0	0	0	0	0	0	0	0	0	0	0	0	0	0	0.0226396	0	0	0	0	0	0	0	0	0	0	0	0	0	0
Burkholderia_vietnamiensis	1	1	0	0	0	0	0	0.000369652	0	0	0	0	0	0	0	0	0	0	0.00279142	0	0.00131951	0	0	0	0	0	0	0	0	0	0	0	0	0	0.0861368	0	0	0	0	0	0	0	0	0	0	0.000336038	0	0	0
Burkholderia_stagnalis	1	1	0	0	0	0	0	3.36047e-05	0	0	0	0	0.000782543	0	0	0.000150582	0	0	0.00279142	0.000677942	0.000527803	0	0	0	0	0	0	0	0	0	0	0	0	0	0.0565991	0	0	0	0	0	0	0	0	0	0	0.000336038	0	0	0
Burkholderia_pseudomultivorans	1	1	0	0	0	0	0	0.000302443	0	0	0	0	0	0	0	0	0	0	0	0	0	0	0	0	0	0	0	0	0	0	0	0	0	0	0.0528848	0	0	0	0	0	0	0	0	0	0	0.000336038	0	0	0
Burkholderia_pyrrocinia	1	1	0	0.00041381	0	0	0	0.000403257	0	0.00195948	0	0.00616637	0.00117381	0	0	0.000150582	0	0	0	0.000225981	0.000131951	0	0	0	0	0	0	0	0	0	0	0	0	0	0.073402	0.00348177	0.000498211	0.00127848	0	0	0	0	0	0	0	0	0	0.00139923	0
Burkholderia_territorii	1	1	0	0	0	0.000870542	0	0.000201628	0	0	0	0	0	0	0	0	0.0301371	0	0.00279142	0.000451961	0.000131951	0	0	0	0	0	0	0	0	0	0	0	0	0	0.0735788	0	0.000498211	0.00127848	0	0	0	0	0	0	0	0.00134415	0	0	0
Burkholderia_lata	1	1	0	0	0	0	0	0.000201628	0	0	0	0	0.000391272	0	0	0.00286106	0	0	0	0	0.000791705	0	0	0	0.0129668	0	0	0	0	0	0	0	0.0983284	0	0.171743	0	0.000124553	0	0	0	0	0	0	0	0	0	0	0	0
Burkholderia_diffusa	1	1	0	0	0	0	0	6.72095e-05	0	0	0	0	0.000391272	0	0	0	0.00502285	0	0.00279142	0	0.000395853	0	0	0	0	0	0	0	0	0	0	0	0	0	0.0311295	0	0	0	0	0	0	0	0	0	0	0.000336038	0	0	0
Burkholderia_mallei	0	1	0	0	0	0	0	6.72095e-05	0	0	0	0	0	0	0	0	0	0	0	0	0	0	0	0	0	0	0	0	0	0	0	0	0	0	0.0481092	0	0	0	0	0	0	0	0	0	0	0	0	0	0
Burkholderia_seminalis	1	1	0	0	0	0.000870542	0	3.36047e-05	0	0	0	0.00616637	0.000782543	0	0	0.00135524	0.0150686	0	0.00558285	0	0.00290292	0	0	0	0	0	0.00574713	0	0	0	0	0	0	0	0.0267077	0	0	0.00894935	0	0.00304243	0	0	0	0	0	0.00302435	0	0.00279846	0
Burkholderia_ambifaria	1	1	0	0	0	0	0	0.000470466	0	0	0	0	0	0.00621852	0	0	0	0	0	0	0	0	0	0	0	0	0	0	0	0	0	0.00759827	0	0	0.0433337	0.0278542	0	0	0	0	0	0	0	0	0	0	0	0	0
Burkholderia_cepacia	1	1	0	0	0	0.00261163	0	0.00194908	0	0	0	0	0.00313017	0.00310926	0	0.00271048	0	0	0.00837427	0.000451961	0.00197926	0	0	0	0	0	0	0	0	0	0	0	0	0	0.180763	0.00348177	0	0.00127848	0	0	0	0	0	0	0	0.0043685	0	0	0.347826
Burkholderia_plantarii	1	1	0	0	0	0	0	0.000403257	0	0	0	0	0	0	0	0	0	0	0	0.000451961	0.00171536	0	0	0	0	0	0	0	0	0.001035	0	0	0	0	0.0281227	0.0243724	0.000124553	0	0	0	0	0	0	0	0	0	0	0.00209884	0
Burkholderia_gladioli	1	1	0	0.00041381	0	0.0147992	0	0.00137779	0	0	0	0.00616637	0.0160421	0	0	0.0123477	0.03516	0.00918864	0.00837427	0.00180784	0.00884071	0	0.0119186	0	0	0	0	0	0	0	0	0	0	0	0.113198	0.0139271	0.000498211	0.0102278	0	0	0.011546	0	0	0	0	0.00672077	0	0.00104942	0.347826
Burkholderia_glumae	1	1	0	0	0	0.00348217	0	0.000504071	0	0	0	0	0.00430399	0.00310926	0	0.000602328	0	0	0.00558285	0	0.00250707	0	0	0	0	0	0.00574713	0	0	0	0	0	0	0	0.076055	0.00696355	0.000622764	0.00127848	0	0	0	0	0	0	0	0.00201623	0	0.00314826	0
Burkholderia_stabilis	1	1	0	0	0	0.000870542	0	0.00104175	0	0	0	0	0.00391272	0.00310926	0	0.000150582	0.0100457	0	0.00279142	0.0011299	0.00171536	0	0	0	0	0	0	0	0	0	0	0.000281417	0	0	0.0893205	0.00696355	0.000498211	0.00127848	0	0	0	0.00712048	0	0	0	0.00100812	0	0.000349807	0
Burkholderia_contaminans	1	1	0	0	0	0.00174108	0	0.000134419	0	0	0	0.00308318	0.00743416	0	0	0.00180698	0.0100457	0	0.00558285	0.000677942	0.00303487	0	0	0	0.032417	0	0.00574713	0	0	0	0	0	0.0983284	0	0.101171	0	0.000249106	0	0	0	0	0	0	0	0	0.00302435	0	0	0
Burkholderia_multivorans	1	1	0	0	0	0.00870542	0.00596338	0.00336047	0	0	0	0	0.00626034	0	0	0.00105407	0	0	0.00837427	0.00135588	0.0138548	0	0	0	0.0129668	0	0.00574713	0.0074926	0.00200611	0.001035	0	0	0	0	95.3592	0.0104453	0	0.00639239	0	0	0	0	0	0	0	0.00403246	0	0.00314826	0.173913
Burkholderia_metallica	1	1	0	0	0	0	0	0.00164663	0	0	0	0	0.00508653	0.00310926	0	0.000903492	0	0	0.00279142	0.000677942	0.00409048	0	0	0	0.0064834	0	0	0	0.000668704	0	0	0	0	0	0.0254696	0.0104453	0.000124553	0	0	0	0	0	0	0	0	0.00134415	0	0	0
Burkholderia_dolosa	1	1	0	0	0	0.00261163	0	0.000369652	0	0	0	0.00616637	0.000782543	0	0	0.00240931	0	0	0.00279142	0	0.00224316	0	0	0	0	0	0	0.0074926	0	0	0	0	0	0	0.106654	0	0	0	0	0	0	0	0	0	0	0.000672077	0	0	0
Burkholderia_ubonensis	1	1	0	0.00041381	0	0.00783488	0	0.000100814	0	0	0	0	0.00469526	0	0	0.00602328	0.00502285	0	0.0139571	0.000225981	0.00277097	0	0	0	0.0129668	0	0.0114943	0	0	0	0	0	0	0	0.123811	0.0104453	0.000373659	0.00255696	0	0	0	0	0	0	0	0.00369642	0	0.00279846	0
Burkholderia_pseudomallei	0	1	0.0154775	0.00041381	0	0.000870542	0	0.00450304	0	0	0	0.00308318	0	0.00310926	0.0178891	0.000301164	0	0	0	0.000451961	0.000791705	0	0.00297965	0.00434688	0.0064834	0.00273314	0.0229885	0	0.00668704	0.001035	0.109051	0.000281417	0	0	0.0958647	0	0.000124553	0.00127848	0.0231241	0.00456364	0	0	0	0.0193798	0.00198904	0.00201623	0.0365764	0.00104942	0.173913
Burkholderia_cenocepacia	1	1	0	0.00041381	0	0.00609379	0	0.108711	0	0.00391896	0	0.0215823	0.0113469	0	0.0357782	0.0117454	0	0	0.0279142	0.00158186	0.00659754	0	0.0148982	0	0	0	0.0344828	0.0074926	0.00401222	0	0	0	0	0	1.17302	0.0104453	0.000124553	0.0127848	0	0.00152121	0	0	0	0	0	0.0100812	0	0.00244865	0
Cupriavidus_metallidurans	1	1	0	0	0	0.0200225	0	0.000268838	0	0	0	0.00616637	0.0082167	0	0	0.00225873	0.00502285	0	0	0	0.00501413	0	0	0	0.0064834	0	0.0172414	0	0.00401222	0	0	0	0	0	0.015211	0	0.000498211	0.0115063	0	0.00760607	0	0	0	0	0	0.0134415	0	0.000349807	0
Castellaniella_defragrans	1	1	0	0.00041381	0	0.00435271	0	0.000470466	0	0.00587843	0.0396406	0	0.00626034	0.00932778	0	0.0075291	0.0200914	0	0.00279142	0	0.00369462	0	0	0	0	0	0	0	0.0173863	0	0	0	0	0	0	0	0.000124553	0.0102278	0	0.00304243	0	0	0	0	0	0.00470454	0	0	0
Bordetella_genomosp._13	1	0	0	0.00124143	0	0	0	0.000168024	0	0	0	0.0154159	0.00978179	0.00932778	0.107335	0.00376455	0.00502285	0	0.0167485	0	0.00395853	0	0	0	0	0	0.00574713	0.0037463	0	0	0	0	0	0	0.000884361	0	0.000373659	0.00383543	0	0	0	0	0	0	0	0.00336038	0	0	0
Achromobacter_spanius	1	1	0.0154775	0.00041381	0	0.00174108	0	0.00171384	0	0	0	0	0.00939052	0.00621852	0	0.00105407	0	0	0	0.00225981	0.00184731	0.0173641	0	0	0	0.00273314	0.0114943	0.0037463	0	0	0	0	0	0	0.000353744	0.0104453	0.000249106	0	0	0	0	0	0	0	0	0.0043685	0	0.000349807	0.173913
Achromobacter_denitrificans	1	1	0	0.000827619	0	0.00261163	0	0.000974538	0	0	0	0	0.012912	0.00310926	0.0357782	0.0042163	0.00502285	0	0.00837427	0.000677942	0.00659754	0	0	0	0.0129668	0	0.0344828	0	0.0147115	0	0	0	0	0	0	0.00348177	0.000249106	0	0	0	0	0	0	0	0	0.00504058	0	0.00279846	0
Phytobacter_ursingii	1	1	0	0	0	0.000870542	0	0.000571281	0	0	0	0	0.00117381	0	0	0.000451746	0	0	0.00279142	0.000451961	0.000527803	0	0	0	0	0	0	0	0	0	0	0.00337701	0	0	0	0	0	0	0	0	0	0	0	0	0	0.000672077	0	0	0
Proteus_vulgaris	1	1	0	0.000827619	0	0	0	0.00161303	0	0	0.0396406	0	0	0	0	0	0	0	0	0.00474559	0.000527803	0	0	0	0	0.0136657	0	0.0037463	0.00334352	0	0	0	0	0	0	0.0243724	0.0280244	0	0	0.00304243	0	0.014241	0.00834864	0	0	0	0	0.000699614	0
Proteus_mirabilis	1	1	0	0.00165524	0	0	0.0119268	0.00168024	0	0.00195948	0.0396406	0	0	0	0	0.000903492	0	0	0	0.00384167	0.00105561	0.0173641	0	0	0	0	0	0	0.00133741	0	0	0.000844252	0	0	0	5.74493	23.4139	0	0	0	0	0	0.00834864	0	0	0	0	0	0
Serratia_proteamaculans	1	1	0	0	0	0.00261163	0	3.36047e-05	0	0	0	0	0	0	0	0.000301164	0	0	0.00279142	0	0.000131951	0	0	0	0	0	0	0	0.00200611	0	0	0	0	0	0	0	0	0	0	0	0	0	0	0.0387597	0	0	0	0	0
Serratia_rubidaea	1	1	0	0	0.00294161	0	0	0.000907328	0	0	0	0	0	0.00932778	0	0	0	0	0	0	0	0	0	0.00434688	0.0064834	0	0	0	0.00869315	0	0	0	0	0.021004	0	0.00696355	0.000622764	0	0.0231241	0	0.011546	0	0.00834864	0	0	0.000336038	0	0.000349807	0
Serratia_liquefaciens	1	1	0	0	0	0.00174108	0	0.000369652	0	0	0	0	0	0	0	0.00210815	0	0	0	0.000451961	0.000791705	0	0	0	0.0129668	0	0	0	0.00401222	0	0	0	0	0	0	0	0.000498211	0.00255696	0	0	0	0	0	0	0	0	0	0	0
Serratia_plymuthica	1	1	0	0	0	0	0	0.000403257	0	0.00195948	0	0	0.000391272	0.00932778	0	0.000301164	0	0	0.00279142	0.000225981	0.00158341	0	0	0	0.0064834	0	0	0	0.0307604	0	0	0	0	0	0	0.00348177	0.00112098	0	0	0	0	0	0.00834864	0	0	0	0	0.000349807	0.173913
Serratia_marcescens	1	1	0	0.000827619	0	0.00174108	0	0.00235233	0	0	0	0	0.00352144	0	0	0.00180698	0.0401828	0	0.00279142	0.00271177	0.00461828	0	0	0.00434688	0.0389004	0.0382639	0.0344828	0.0037463	6.21627	0	0	0	0	0	0.000176872	0.0139271	0.00722407	0.00383543	0	0	0	0	0	0	0	0.00235227	0	0.00384788	0
Serratia_fonticola	1	1	0	0.00124143	0.00294161	0.00348217	0	0.000772909	0	0	0	0.00616637	0.00860797	0.00310926	0.0178891	0.00376455	0.0100457	0	0.00837427	0.000451961	0.00197926	0	0	0.00217344	0	0	0	0.0074926	0.0106993	0	0	0	0.0983284	0	0	0.0208906	0.000498211	0.00511391	0	0	0	0	0	0.0193798	0	0.00537662	0	0.000349807	0
Enterobacteriaceae_bacterium_strain_FGI_57	1	1	0	0.00124143	0.00294161	0	0	3.36047e-05	0	0	0	0	0	0	0	0.000301164	0	0	0	0	0.000131951	0	0	0	0	0	0	0	0	0	0	0	0	0	0	0.00348177	0.00747317	0.00127848	0	0	0	0	0	0	0	0	0	0	0
Gibbsiella_quercinecans	1	1	0	0	0	0	0	0.000672095	0	0	0	0	0.000391272	0	0	0.000451746	0	0	0	0.000225981	0.000131951	0	0	0	0	0.00546627	0	0.0037463	0.0207298	0	0	0	0	0	0	0.0139271	0.00149463	0	0	0	0	0	0	0	0	0.000336038	0	0.00349807	0
Raoultella_ornithinolytica	1	1	0	0	0	0	0	3.36047e-05	0	0	0	0	0	0	0	0	0	0	0	0	0.000131951	0	0	0	0	0	0	0	0.00267482	0	0	0	0	0	0	0	0.0320101	0	0	0	0	0	0	0	0.00099452	0	0	0	0
Enterobacter_chengduensis	1	1	0	0	0	0	0	0.000436862	0	0	0	0	0.00743416	0.00310926	0	0	0	0.0275659	0.00279142	0	0.000263902	0	0	0	0	0	0	0	0	0	0	0	0	0	0	0	0.000124553	0	0	0	0	0	0	0	0	0	0	0	0
Enterobacter_hormaechei	1	1	0	0.000827619	0	0.00174108	0	0.000268838	0	0.00391896	0	0	0.00430399	0	0	0.00105407	0	0	0	0.00271177	0.00158341	0	0	0	0	0	0.0114943	0	0.0140428	0	0	0	0	0	0	0	0.0836995	0	0	0.00152121	0.011546	0	0	0	0.00099452	0.00504058	0	0.00104942	0
Enterobacter_cloacae	1	1	0	0	0	0.00174108	0	0.00161303	0	0	0.0132135	0.00308318	0.00860797	0	0	0.00316222	0.00502285	0	0.00279142	0.00180784	0.00316682	0.0173641	0	0	0.0194502	0	0.0114943	0	0.00601834	0	0	0.000281417	0	0	0	0.0139271	0.0585398	0.00255696	0	0.00152121	0	0	0.0166973	0	0.00596712	0.00235227	0.0182882	0.000699614	0.173913
Citrobacter_rodentium	1	1	0	0.00124143	0	0	0	0.000302443	0	0	0	0	0	0	0	0.000451746	0	0	0	0	0	0	0	0	0	0	0	0	0.000668704	0	0	0	0	0	0	0	0.0193057	0	0	0	0	0	0	0	0	0.000336038	0	0	0
Citrobacter_portucalensis	1	1	0	0	0.00294161	0	0	0	0	0	0	0.00308318	0	0	0	0	0	0	0	0	0.000131951	0	0	0	0	0	0	0	0.0106993	0	0	0	0	0	0	0	0.00261561	0	0	0	0	0	0	0	0	0.000672077	0	0	0
Citrobacter_koseri	1	1	0	0.000827619	0	0	0	3.36047e-05	0	0	0	0.00616637	0	0	0	0	0	0	0	0	0	0	0	0	0	0	0	0	0.00468093	0	0	0	0	0	0	0	0.0307646	0	0	0	0	0	0	0	0	0	0	0	0
Citrobacter_amalonaticus	1	1	0	0.00041381	0	0	0	0	0	0.00195948	0	0	0	0	0	0	0	0	0	0.000225981	0.000131951	0	0	0	0	0	0	0	0	0	0	0	0	0	0	0	0.00734862	0	0	0	0	0	0	0	0	0	0	0.000699614	0
Citrobacter_freundii	1	1	0	0.000827619	0	0.00174108	0	0.000940933	0	0	0	0.00308318	0	0	0.0178891	0	0	0	0	0.000451961	0	0.0347283	0.00297965	0	0.0064834	0	0	0.0037463	0.00735574	0	0	0	0	0	0	0.0139271	0.0591626	0	0	0.00152121	0	0	0	0	0	0	0	0.000699614	0.173913
Kosakonia_radicincitans	1	1	0	0.00041381	0	0.000870542	0	0.000470466	0	0	0	0	0	0	0	0	0	0	0	0.000225981	0	0	0	0	0	0.00273314	0	0	0	0	0	0	0	0	0	0	0.00747317	0	0	0	0	0	0	0	0	0	0	0	0
Enterobacter_lignolyticus	0	0	0	0	0	0	0	0.000403257	0	0	0	0	0	0	0	0	0	0	0	0.0011299	0	0	0	0	0	0	0	0	0.00133741	0	0	0	0	0	0	0	0.0137008	0	0	0	0	0	0	0	0	0	0	0	0
Klebsiella_quasivariicola	1	1	0	0	0	0	0	3.36047e-05	0	0	0	0	0	0	0	0	0	0	0	0	0	0	0	0	0	0	0	0	0.000668704	0	0	0	0	0	0	0	0.12966	0	0	0	0	0	0	0	0	0	0	0	0
Klebsiella_michiganensis	1	1	0	0	0	0	0	0.000537676	0	0.00195948	0	0	0	0.00310926	0	0.000301164	0	0	0	0	0.000263902	0.0173641	0	0.00217344	0	0	0	0	0.00601834	0	0	0	0	0	0	0.0208906	0.190815	0	0	0	0	0	0	0	0	0	0	0.000699614	0
Klebsiella_variicola	1	1	0	0	0	0.00174108	0	3.36047e-05	0	0	0	0.00308318	0.0027389	0	0	0.00075291	0	0	0	0.000451961	0.00131951	0	0	0	0	0	0.00574713	0	0.0173863	0.001035	0	0	0	0	0	0	1.41729	0	0	0	0	0	0	0	0	0.00201623	0	0.00349807	0
Klebsiella_oxytoca	1	1	0	0.000827619	0	0	0	0.00063849	0	0	0	0	0.000782543	0	0	0.000903492	0.00502285	0	0	0.00158186	0.000791705	0	0	0	0.0064834	0	0.0114943	0.0037463	0.00200611	0	0	0	0	0	0	0.00696355	0.270155	0.00127848	0	0	0	0	0	0	0	0.000672077	0	0	0
Klebsiella_aerogenes	1	1	0	0	0	0.00783488	0	0.000806514	0	0	0	0	0.00939052	0.00621852	0	0.00602328	0.00502285	0.00918864	0	0.000451961	0.00448633	0	0.00297965	0	0	0	0	0	0.00267482	0.00207001	0	0	0	0	0	0.0174089	0.730627	0.00255696	0	0	0	0	0	0	0	0.00672077	0	0	0
Klebsiella_quasipneumoniae	1	1	0	0	0	0.000870542	0.0119268	6.72095e-05	0	0.00195948	0	0.00308318	0.00156509	0	0	0.000451746	0	0	0	0.000677942	0.000131951	0	0.00297965	0	0	0	0	0	0.00267482	0	0	0	0	0	0	0.0104453	1.44618	0	0	0	0	0	0	0	0.00596712	0.000672077	0	0.000349807	0
Klebsiella_pneumoniae	1	1	0	0.00455191	0.0117664	0.00522325	0.00596338	0.00225152	0	0.0117569	0	0.00616637	0.00586907	0.012437	0.0357782	0.00346339	0.0251143	0.0183773	0.0139571	0.00564951	0.00567389	0.0173641	0.00893895	0.0130406	0.0064834	0.00273314	0.0172414	0.0187315	0.0514902	0.00931503	0.163577	0.00112567	0	0.063012	0.000530617	0.0591901	44.3023	0.00255696	0.0346861	0.00608485	0	0.00712048	0.0500918	0.0193798	0.0845342	0.00168019	0.0365764	0.00104942	0.347826
Escherichia_marmotae	1	1	0	0	0	0	0	0.000940933	0	0	0	0	0	0	0	0	0	0	0	0.000451961	0	0	0	0	0	0	0.00574713	0.0037463	0	0	0	0	0	0	0	0	0.0191811	0	0	0	0	0	0.0250459	0	0	0	0	0	0
Escherichia_albertii	1	1	0	0.00041381	0	0	0	0.00184826	0	0	0	0	0.0027389	0	0	0	0	0	0	0.000225981	0.00131951	0	0.00297965	0	0	0	0	0	0	0	0	0	0	0	0	0	0.0303909	0	0	0	0	0	0.0166973	0	0	0.00201623	0	0	0
Escherichia_fergusonii	1	1	0	0	0	0.00522325	0.00596338	0.000134419	0	0	0	0.00308318	0.00665162	0	0	0.00527037	0.0150686	0	0	0.000225981	0.00369462	0	0	0	0	0	0	0.0037463	0	0	0	0	0	0	0	0.00348177	0.0498211	0.00383543	0	0	0	0	0.00834864	0	0	0.00268831	0	0	0
Escherichia_coli	1	1	0	0.00331048	0.014708	0.0243752	0	0.0077963	0	0.0274327	0.0264271	0.0678301	0.0223025	0.0155463	0.0357782	0.0167146	0.0251143	0.0275659	0.0279142	0.00723138	0.0170217	0	0.0119186	0.0130406	0.0194502	0.00819941	0.0172414	0.0074926	0.0260795	0.00724503	0.0545256	0.00112567	0	0	0.00212247	0.111417	2.06459	0.0102278	0	0	0.011546	0.00712048	0.951745	0.0193798	0.0636493	0.0107532	0	0.00979459	0
Bibersteinia_trehalosi	1	1	0	0.00165524	0	0	0.0178902	0.0246995	0	0	0	0.0123327	0	0.00310926	0	0	0	0.00918864	0.00279142	0.02305	0.00514608	0	0	0.00217344	0.0064834	0.00546627	0	0.0074926	0.00200611	0	0	0	0	0	0	0.0208906	0.00186829	0	0	0	0	0	0	0	0	0	0	0	0
Glaesserella_parasuis	1	1	0	0.00165524	0	0	0	0.0303115	0	0.0274327	0.0396406	0.0246655	0.000391272	0.012437	0	0	0	0	0.00558285	0.0250838	0.0174175	0.0520924	0	0	0.0194502	0.0327976	0	0.0262241	0.0120367	0	0	0	0	0.021004	0	0.076599	0.00224195	0	0	0	0	0	0	0	0.0159123	0.000336038	0	0.00559691	0
Pasteurella_multocida	1	1	0.0464324	0.0293805	0.0705986	0.000870542	0.0417437	0.0633786	0	0.00587843	0.0396406	0.197324	0.0027389	0.118152	0	0.00195757	0	0.0643205	0.00837427	0.0659863	0.0288972	0	0.0119186	0.0130406	0.0518672	0.0737947	0	0.0412093	0.171857	0.001035	0	0	0	0	0.00123811	0.212388	0.00809594	0	0.011562	0	0	0.0498433	0.0333946	0.116279	0.049726	0.000336038	0	0.0052471	0
Mannheimia_haemolytica	1	1	0.0154775	0.00165524	0	0	0	0.0435518	0	0	0.0264271	0.00308318	0.000391272	0.0155463	0	0	0	0	0.00558285	0.0384167	0.00989631	0.0173641	0.00297965	0	0	0.0491965	0	0.0074926	0.00601834	0	0	0	0	0.063012	0	0.0382995	0.00199285	0	0	0	0	0	0	0	0.00397808	0	0	0.000349807	0.173913
Mannheimia_varigena	1	1	0	0.00372429	0	0.00174108	0.00596338	0.0388135	0	0.00391896	0	0.0154159	0	0.0310926	0	0	0	0.0183773	0.00558285	0.0366088	0.0131951	0	0	0.00869376	0.0194502	0.0245982	0	0.0149852	0.0314291	0	0	0	0	0.021004	0.000176872	0.0626719	0.00411024	0	0.0231241	0	0	0.0213614	0	0	0.00397808	0	0	0.00209884	0
Actinobacillus_equuli	1	1	0	0.00041381	0	0	0	0.0201292	0	0	0	0.00616637	0	0.0155463	0	0	0	0	0.00558285	0.02305	0.00422243	0	0	0	0	0.0136657	0	0.0074926	0.00133741	0	0	0	0	0	0	0.0278542	0.00174374	0	0	0	0	0	0	0	0	0	0.0182882	0.000349807	0
Actinobacillus_pleuropneumoniae	1	1	0	0.00041381	0	0	0	0.0208013	0.140647	0	0.0396406	0	0	0.00310926	0	0.000451746	0	0	0	0.0212422	0.00567389	0	0	0	0	0.0109325	0	0	0.0213985	0	0	0	0	0	0	0.0348177	0.0021174	0	0	0	0	0	0	0	0	0	0	0.000699614	0
Actinobacillus_suis	1	1	0	0.00165524	0	0	0.0477071	0.0217087	0	0.184191	0.0132135	0.0863292	0	0.0186556	0.0178891	0.00210815	0	0	0.00279142	0.0171745	0.00395853	0	0	0	0.0064834	0.0163988	0	0.0074926	0.00401222	0	0	0	0	0	0	0.0208906	0.00124553	0	0	0.00152121	0	0	0	0	0	0	0.0365764	0.000349807	0
Aggregatibacter_aphrophilus	1	1	0.325027	0.227595	1.10016	0.00957596	0.429364	0.350867	0	0.0156758	0.0924947	0.0986619	0.0054778	0.289161	0	0.00361397	0	2.92199	0.0223314	0.175361	0.100678	0.0868206	0	0.136927	0.0453838	0.281513	0	0.333421	0.662017	0	0	0	0	0.126024	0.000707489	2.17959	0.068255	0.00127848	0.011562	0.0121697	0	0.135289	0.18367	0	0.0288411	0.00336038	0.457206	0.264804	0
Aggregatibacter_actinomycetemcomitans	1	1	0.0619099	0.00869	0.0117664	0.000870542	0.0715606	0.0272871	0	0.0117569	0	0.0554973	0	0.0932778	0.0178891	0.00120466	0	0.119452	0.01954	0.0411285	0.0296889	0	0	0.0239078	0.0389004	0.0519296	0	0.0262241	0.0715513	0	0	0	0	0.063012	0.000530617	0.222833	0.00834504	0	0	0.00152121	0	0.0569638	2.99716	0	0.022874	0	0.0365764	0.00909498	0
Haemophilus_parainfluenzae	1	1	1.60966	10.6999	1.3149	0.0557147	4.45465	10.2864	0	1.60873	19.6089	2.37097	0.183115	16.6283	0	0.606394	0	1.41505	2.42575	21.7506	11.7331	1.99687	0.327761	1.23234	20.5589	5.22029	0	20.3424	40.3891	0.00310501	0	0	0	5.71309	0.12045	10.689	2.60403	0	0.138744	0.470055	2.48239	15.9855	0.651194	0	0.320236	0.0191542	3.80395	0.696116	0
Haemophilus_influenzae	1	1	0.619099	0.251182	81.056	0.00261163	17.0493	0.47087	0	4.48133	0.660677	4.33187	0.0160421	1.29034	0.0715564	0.0409583	0	60.3786	0.0642028	0.888555	1.60611	2.7088	0.00297965	0.0369485	0.758558	29.1243	0	0.610647	1.30999	0.00207001	0	0	0	0.672128	0.00229934	32.8366	0.0937883	0	0.716846	0.0289031	0.150098	0.626602	0.0250459	0	98.8225	0.00168019	0.402341	0.101794	0.173913
Pseudoxanthomonas_spadix	1	1	0	0	0	0.00348217	0	0	0	0	0	0	0.00313017	0.00310926	0	0.00075291	0	0	0.00279142	0	0.000131951	0	0.00893895	0	0	0	0	0	0.00133741	0	0	0	0	0	0.00123811	0	0	0.00127848	0.011562	0.00152121	0	0	0	0	0	0.00201623	0	0	0
Pseudoxanthomonas_suwonensis	1	1	0	0.00248286	0.00294161	0.00261163	0	0.000100814	0	0	0	0	0.00939052	0	0	0.00346339	0	0	0.0167485	0.000225981	0.00659754	0	0	0.00434688	0.0064834	0	0.0114943	0	0.00133741	0.00207001	0	0.00225134	0	0	0	0	0.000124553	0.00511391	0.0231241	0.00152121	0	0	0	0	0	0.00537662	0	0.000349807	0
Lysobacter_gummosus	1	1	0	0	0	0	0	0.000100814	0	0	0	0	0	0	0	0	0	0	0	0	0.000131951	0.0173641	0	0	0	0	0	0.0112389	0	0	0	0.000281417	0	0	0	0	0	0	0.011562	0	0	0	0	0	0	0.000336038	0	0	0
Lysobacter_capsici	1	1	0	0	0	0.00261163	0	0.00238594	0	0	0	0	0.00626034	0	0	0.00210815	0.0100457	0	0	0.000903922	0.00184731	0	0.00297965	0.00434688	0	0	0	0	0.000668704	0	0	0.00506551	0	0	0	0.0104453	0	0	0	0.00152121	0	0	0	0	0	0.0043685	0	0.00139923	0.173913
Lysobacter_antibioticus	1	1	0	0	0	0.000870542	0	0.000134419	0	0	0	0	0.00508653	0	0	0.0058727	0	0	0.00837427	0.0011299	0.000791705	0	0	0	0.0064834	0	0.00574713	0.0074926	0	0	0.109051	0	0	0	0.00123811	0.00696355	0	0.00511391	0.011562	0.00152121	0	0	0	0	0	0.00235227	0	0	0.173913
Lysobacter_enzymogenes	1	1	0	0	0.00588322	0.011317	0	0.00473827	0.140647	0	0	0.00616637	0.0179985	0	0.0357782	0.00888434	0.0301371	0	0.01954	0.00271177	0.00963241	0	0.0059593	0.00652032	0.0129668	0	0.0229885	0.0037463	0.00200611	0	0	0.000844252	0.0983284	0.021004	0	0.00348177	0.000249106	0.00511391	0.0231241	0.00304243	0.011546	0	0	0.0387597	0.00397808	0.00537662	0	0.00454749	0.173913
Stenotrophomonas_rhizophila	1	1	0	0	0	0.00174108	0	0.00107535	0	0	0	0	0.0183898	0.00310926	0	0.00692677	0.0100457	0	0.0139571	0	0.00936851	0	0.143023	0.0934579	0.0064834	0	0	0	0.0374474	0.00207001	0.0545256	0.102717	0	0	0	0.00696355	0	0.00383543	1.42213	0.0851879	0	0	0	0.0193798	0.401786	0.00470454	0.0182882	0	0.173913
Stenotrophomonas_acidaminiphila	1	1	0.0154775	0.00041381	0.00294161	0.00870542	0	0.000940933	0	0.00195948	0	0.00616637	0.00665162	0	0.0178891	0.00798085	0	0	0.00558285	0.00135588	0.00672949	0	0.0774709	0.0673767	0.0064834	0	0.00574713	0	0.0307604	0.00310501	0	0.064726	0	0	0	0	0	0.00639239	0.578102	0.0593273	0	0.014241	0	0.0193798	0	0.0151217	0	0.00104942	0
Stenotrophomonas_maltophilia	0	1	0	0.00331048	0.00882483	0.323842	0	0.109787	0	0	0	0.0123327	0.0136945	0.00621852	0.0715564	0.032074	0.0301371	0	0.0167485	0.00406765	0.0514608	0	88.9515	76.5877	0.0389004	0.00273314	0.0344828	0.0037463	40.1423	0.00931503	0	96.2054	0	0	0.00194559	0.0417813	0.00087187	0.0217341	78.6565	86.1037	0	0	2.94707	0	0.00198904	0.316884	0	0.00104942	0.347826
Xanthomonas_vesicatoria	1	1	0	0	0	0	0	6.72095e-05	0	0	0	0	0	0	0	0	0	0	0.00837427	0	0.000131951	0	0.00297965	0.00217344	0	0	0	0	0	0	0	0	0	0	0	0	0	0	0.0231241	0	0	0	0	0	0	0.000336038	0	0	0
Xanthomonas_perforans	1	1	0	0	0	0	0	0	0	0	0	0	0	0	0	0	0	0	0	0	0	0	0.0178779	0	0	0	0	0	0	0	0	0	0	0	0	0	0	0	0	0	0	0	0	0	0	0	0	0	0
Xanthomonas_vasicola	1	1	0	0	0	0.000870542	0	0.000336047	0	0	0	0	0	0.00621852	0	0	0	0	0.00279142	0	0.000659754	0	0	0	0	0	0	0	0.000668704	0	0	0.00225134	0	0	0	0	0	0	0.011562	0	0	0	0	0	0	0.000336038	0	0	0
Xanthomonas_sacchari	1	1	0	0	0	0.00261163	0	0.000604885	0	0	0	0	0.00234763	0	0	0.00361397	0.00502285	0	0.00279142	0	0.000923656	0	0	0	0	0	0	0	0	0	0	0.000562835	0	0	0	0.00696355	0	0.00255696	0	0	0	0	0	0	0	0.00504058	0	0	0
Xanthomonas_axonopodis	1	1	0	0	0	0	0	3.36047e-05	0	0	0	0.0123327	0	0	0	0	0	0	0	0	0	0	0	0	0	0	0	0	0	0	0	0	0	0	0	0	0	0	0	0	0	0	0	0	0	0	0	0	0
Xanthomonas_citri	0	1	0	0	0	0	0	0	0	0	0	0	0.000391272	0	0	0.000301164	0	0	0	0	0	0	0.0059593	0	0	0	0	0.0112389	0	0	0	0.00619118	0	0	0	0.00348177	0.00361203	0.00255696	0	0	0	0	0	0	0	0	0	0	0
Xanthomonas_translucens	1	1	0	0	0	0	0	0.00168024	0	0	0	0.00616637	0.00469526	0.00310926	0	0.000301164	0	0	0	0.00135588	0.00316682	0	0	0	0.0064834	0	0.0229885	0	0.00334352	0.001035	0	0.00422126	0	0	0	0.00696355	0	0.00639239	0	0.00456364	0	0	0	0	0	0.000336038	0	0.000349807	0
Xanthomonas_campestris	1	1	0	0.000827619	0.00588322	0.00348217	0	0.00120977	0	0.00195948	0	0.00308318	0.0133032	0	0	0.00602328	0.0150686	0	0.0167485	0.000225981	0.0114797	0	0.00893895	0.0130406	0.0064834	0	0.00574713	0	0.00267482	0.001035	0	0.0208249	0	0	0	0.0104453	0.000373659	0.00127848	0.0346861	0.00456364	0	0	0	0	0.00198904	0.00504058	0	0	0
Xanthomonas_hortorum	1	1	0	0	0	0.00348217	0	0.000134419	0	0	0	0	0.00156509	0	0.0178891	0.00150582	0	0	0	0	0.00448633	0	0	0.00652032	0	0	0.00574713	0	0.018055	0	0	0.00703544	0	0	0	0.00348177	0.000373659	0.00511391	0	0.00912728	0	0	0	0	0	0.0043685	0	0	0
Xanthomonas_euvesicatoria	1	1	0	0	0	0	0	0.000134419	0	0	0	0	0	0	0.0357782	0.000150582	0	0	0	0	0	0	0.0923691	0	0	0	0	0	0.0528276	0	0	0	0	0	0	0	0	0	0	0	0	0	0	0	0	0.000336038	0	0	0
Xanthomonas_oryzae	1	1	0	0.00124143	0.00294161	0.000870542	0.00596338	0.000336047	0	0	0.0132135	0.0123327	0.0027389	0	0.0357782	0.0016564	0	0.0183773	0.00279142	0	0.00197926	0.0347283	0.00297965	0.00434688	0	0	0.0172414	0	0.00133741	0	0	0.00590977	0	0	0.00389119	0.00348177	0.000249106	0.00383543	0.011562	0.00608485	0.011546	0	0.00834864	0	0.00099452	0.00168019	0	0.000349807	0
Xanthomonas_arboricola	1	1	0	0	0	0.00522325	0	0.00124338	0	0	0	0	0.000782543	0	0.0536673	0.000150582	0.00502285	0	0.00279142	0	0.00369462	0	0.0059593	0	0	0	0	0	0.00200611	0	0	0.000281417	0	0	0	0	0	0.00255696	0	0.00152121	0	0	0	0	0	0.00638473	0	0	0
Acinetobacter_guillouiae	1	1	0	0	0	0	0	0	0	0	0.0132135	0.0184991	0	0	0	0.0858317	0	0	0	0	0	0	0	0	0	0	0	0.0074926	0	0.001035	0	0	0	0	0	0	0	0	0	0	0	0	0	0	0	0	0	0	0
Pseudomonas_soli	1	1	0	0	0	0.00261163	0	3.36047e-05	0	0	0	0	0.00117381	0	0	0.000451746	0.00502285	0	0.00279142	0	0.000527803	0	0	0	0	0	0	0	0	0	0	0	0	0	0	0	0	0	0	0.00152121	0	0	0	0	0	0.000672077	0	0	0
Pseudomonas_alcaliphila	1	1	0	0	0	0.0252457	0	6.72095e-05	0	0	0	0.00308318	0.0410835	0	0	0.0168652	0.0100457	0	0.00558285	0	0.0142507	0	0	0	0	0	0.00574713	0	0	0	0	0	0	0	0	0.00348177	0	0.0255696	0	0	0	0	0	0	0	0.034612	0	0	0.173913
Pseudomonas_knackmussii	1	1	0	0	0	0.316007	0	0.00134419	0	0	0	0.0154159	0.468743	0	0.286225	0.336852	0.346577	0	0.385217	0.00225981	0.287125	0	0	0	0.0064834	0	0.241379	0	0.000668704	0	0	0.000281417	0	0	0	0	0.000249106	0.283822	0.0578102	0	0	0	0.00834864	0	0	0.329654	0	0.00104942	0
Pseudomonas_psychrotolerans	1	1	0	0.0972453	0	0.200225	0	0.00127698	0	0.00587843	0	0.00308318	0.27076	0.00310926	0.322004	0.195154	0.165754	0	0.27356	0.00361569	0.173251	0.0173641	0	0	0.0064834	0	0.172414	0	0	0.001035	0	0.000281417	0	0	0	0.0104453	0.000498211	0.155974	0	0	0.011546	0	0	0	0.00099452	0.193558	0.0182882	0.00769575	0
Pseudomonas_balearica	0	1	0	0.000827619	0	0.0896658	0	0.000672095	0	0	0.0132135	0.00308318	0.0954702	0	0.0357782	0.075291	0.0954342	0	0.114448	0	0.0686144	0	0	0.00434688	0.0064834	0	0.0402299	0	0	0	0	0.000281417	0	0.042008	0.000176872	0.00348177	0	0.0997213	0.0231241	0	0	0	0	0	0	0.0826655	0	0	0
Pseudomonas_plecoglossicida	0	1	0	0	0	0.0574558	0	0	0	0	0	0	0.0493002	0	0.0894454	0.0448734	0.0753428	0	0.0446628	0.000225981	0.0278416	0	0	0	0	0	0.0172414	0	0.00267482	0.001035	0	0	0	0	0	0	0	0.029405	0	0	0	0	0	0	0	0.0336038	0	0	0
Pseudomonas_oryzihabitans	0	1	0	0.129522	0	0.0879247	0	0.000739304	0	0	0	0.00616637	0.156117	0.00621852	0.0894454	0.0844765	0.130594	0	0.139571	0.000225981	0.0782468	0	0	0	0	0	0.109195	0	0	0	0.0545256	0.000844252	0	0.021004	0	0.00348177	0.000124553	0.0728733	0	0	0	0	0	0	0	0.100139	0	0	0
Pseudomonas_putida	0	1	0	0.000827619	0	0.490986	0.00596338	0.00722502	0	0.00391896	0.0528541	0.0277487	0.75711	0.0155463	0.733453	0.537728	0.45708	0.00918864	0.669942	0.00474559	0.467106	0	0	0.00652032	0.0194502	0	0.58046	0.0037463	0.00534963	0.00724503	0	0.000281417	0	0	0.00159185	0.0139271	0.000996423	0.460252	0.0809342	0.00608485	0	0	0	0	0	0.517163	0.0365764	0.00874517	0
Pseudomonas_resinovorans	0	1	0	0.000827619	0	0.141898	0	0.00063849	0	0	0	0.0184991	0.238284	0	0.286225	0.182204	0.145663	0	0.187025	0.000451961	0.14409	0	0	0	0	0	0.149425	0	0	0	0	0.000281417	0	0	0	0.00348177	0	0.181544	0	0	0	0	0	0	0	0.141136	0	0	0
Pseudomonas_citronellolis	0	1	0	0.00206905	0	0.490986	0.00596338	0.00265478	0	0.00195948	0	0.0308318	0.659293	0	0.733453	0.528995	0.452057	0	0.692273	0.00384167	0.399943	0	0	0	0	0	0.413793	0	0	0	0	0.000562835	0	0	0.0031837	0	0.000249106	0.460252	0.011562	0	0	0	0	0	0	0.503386	0	0.00664633	0
Pseudomonas_aeruginosa	0	1	0	0.000827619	0.00294161	96.5936	0.00596338	0.00487269	0	0.00587843	0.0396406	4.48603	96.2418	0.00621852	54.6512	84.5903	66.2062	0.0367546	87.3688	0.23502	57.0189	0.0347283	0.059593	0	0.0259336	0.00273314	93.4655	0.224778	0.238059	0.0175951	0	0.0475595	0	0	0.0104355	0.0104453	0.0023665	93.6575	3.69985	0.182546	0	0	0	0	0	97.059	0	0.01819	0.173913
[truncated: 33 more columns]

## Sheet: Top10 genera
top-10 abundant genera by median	Number of samples	%	Number of samples containing genera as top-10 abundant	%	median relative abundance (%)
Streptococcus	80	100	78	97.5	6.953
Prevotella	78	97.5	70	87.5	2.754
Haemophilus	69	86.25	60	75	2.546
Rothia	80	100	76	95	2.216
Veillonella	79	98.75	64	80	1.726
Gemella	73	91.25	63	78.75	1.125
Staphylococcus	74	92.5	44	55	0.891
Neisseria	71	88.75	51	63.75	0.769
Campylobacter	63	78.75	25	31.25	0.221
Capnocytophaga	67	83.75	20	25	0.164

## Sheet: Top10 species
top-10 abundant species by median	Number of samples	%	Number of samples containing species as top-10 abundant	%	Median relative abundance(%)
Streptococcus mitis	77	96.25	52	65	1.732
Prevotella melaninogenica	76	95	44	55	1.551
Rothia mucilaginosa	77	96.25	46	57.5	1.381
Haemophilus parainfluenzae	67	83.75	49	61.25	1.365
Staphylococcus aureus	73	91.25	42	52.5	0.879
Streptococcus oralis	77	96.25	20	25	0.539
Veillonella atypica	72	90	37	46.25	0.509
Streptococcus pneumoniae	77	96.25	21	26.25	0.493
Neisseria mucosa	64	80	37	46.25	0.478
Veillonella parvula	79	98.75	16	20	0.423

## Sheet: Metagenomeseq
Species	p
Selenomonas_sputigena	0.000312371
Methylibium_petroleiphilum	0.00228096
Bibersteinia_trehalosi	0.0057784
Campylobacter_gracilis	0.00595206
Lactobacillus_delbrueckii	0.0070743
Achromobacter_spanius	0.0111476
Schaalia_odontolytica	0.0153716
Achromobacter_denitrificans	0.0203691
Streptococcus_equi	0.0243494
Actinobacillus_suis	0.0252959
Selenomonas_ruminantium	0.0256298
Pseudomonas_alcaliphila	0.0287076
Listeria_monocytogenes	0.0343284
Burkholderia_metallica	0.0362848
Leuconostoc_carnosum	0.0376052
Mannheimia_haemolytica	0.0488319

## Sheet: KO enrichment in modules
KO	Module	p	adjust_p	KO_Class
05202 Transcriptional misregulation in cancers [PATH:ko05202]	1	0.011011	0.177845	Cancers
05416 Viral myocarditis [PATH:ko05416]	1	0.035035	0.177845	Cardiovascular diseases
04520 Adherens junction [PATH:ko04520]	1	0.034034	0.177845	Cell communication
04530 Tight junction [PATH:ko04530]	1	0.033033	0.177845	Cell communication
04111 Cell cycle - yeast [PATH:ko04111]	1	0.047047	0.177845	Cell growth and death
04810 Regulation of actin cytoskeleton [PATH:ko04810]	1	0.031031	0.177845	Cell motility
04260 Cardiac muscle contraction [PATH:ko04260]	1	0.027027	0.177845	Circulatory system
04320 Dorso-ventral axis formation [PATH:ko04320]	1	0.031031	0.177845	Development
04360 Axon guidance [PATH:ko04360]	1	0.041041	0.177845	Development
04380 Osteoclast differentiation [PATH:ko04380]	1	0.048048	0.177845	Development
04971 Gastric acid secretion [PATH:ko04971]	1	0.038038	0.177845	Digestive system
04972 Pancreatic secretion [PATH:ko04972]	1	0.022022	0.177845	Digestive system
04973 Carbohydrate digestion and absorption [PATH:ko04973]	1	0.034034	0.177845	Digestive system
04975 Fat digestion and absorption [PATH:ko04975]	1	0.027027	0.177845	Digestive system
04930 Type II diabetes mellitus [PATH:ko04930]	1	0.041041	0.177845	Endocrine and metabolic diseases
03320 PPAR signaling pathway [PATH:ko03320]	1	0.026026	0.177845	Endocrine system
04962 Vasopressin-regulated water reabsorption [PATH:ko04962]	1	0.021021	0.177845	Excretory system
04130 SNARE interactions in vesicular transport [PATH:ko04130]	1	0.031031	0.177845	Folding, sorting and degradation
00512 Mucin type O-glycan biosynthesis [PATH:ko00512]	1	0.031031	0.177845	Glycan biosynthesis and metabolism
00513 Various types of N-glycan biosynthesis [PATH:ko00513]	1	0.037037	0.177845	Glycan biosynthesis and metabolism
00533 Glycosaminoglycan biosynthesis - keratan sulfate [PATH:ko00533]	1	0.037037	0.177845	Glycan biosynthesis and metabolism
00534 Glycosaminoglycan biosynthesis - heparan sulfate / heparin [PATH:ko00534]	1	0.028028	0.177845	Glycan biosynthesis and metabolism
00601 Glycosphingolipid biosynthesis - lacto and neolacto series [PATH:ko00601]	1	0.036036	0.177845	Glycan biosynthesis and metabolism
00603 Glycosphingolipid biosynthesis - globo series [PATH:ko00603]	1	0.043043	0.177845	Glycan biosynthesis and metabolism
05320 Autoimmune thyroid disease [PATH:ko05320]	1	0.025025	0.177845	Immune diseases
04062 Chemokine signaling pathway [PATH:ko04062]	1	0.042042	0.177845	Immune system
04610 Complement and coagulation cascades [PATH:ko04610]	1	0.025025	0.177845	Immune system
04612 Antigen processing and presentation [PATH:ko04612]	1	0.013013	0.177845	Immune system
04620 Toll-like receptor signaling pathway [PATH:ko04620]	1	0.04004	0.177845	Immune system
04622 RIG-I-like receptor signaling pathway [PATH:ko04622]	1	0.044044	0.177845	Immune system
04650 Natural killer cell mediated cytotoxicity [PATH:ko04650]	1	0.033033	0.177845	Immune system
04666 Fc gamma R-mediated phagocytosis [PATH:ko04666]	1	0.044044	0.177845	Immune system
05133 Pertussis [PATH:ko05133]	1	0.041041	0.177845	Infectious diseases
05150 Staphylococcus aureus infection [PATH:ko05150]	1	0.02002	0.177845	Infectious diseases
05160 Hepatitis C [PATH:ko05160]	1	0.029029	0.177845	Infectious diseases
05161 Hepatitis B [PATH:ko05161]	1	0.028028	0.177845	Infectious diseases
05169 Epstein-Barr virus infection [PATH:ko05169]	1	0.027027	0.177845	Infectious diseases
00062 Fatty acid elongation [PATH:ko00062]	1	0.039039	0.177845	Lipid metabolism
00100 Steroid biosynthesis [PATH:ko00100]	1	0.048048	0.177845	Lipid metabolism
00908 Zeatin biosynthesis [PATH:ko00908]	1	0.04004	0.177845	Metabolism of terpenoids and polyketides
04722 Neurotrophin signaling pathway [PATH:ko04722]	1	0.049049	0.177845	Nervous system
04723 Retrograde endocannabinoid signaling [PATH:ko04723]	1	0.041041	0.177845	Nervous system
05016 Huntington's disease [PATH:ko05016]	1	0.017017	0.177845	Neurodegenerative diseases
03450 Non-homologous end-joining [PATH:ko03450]	1	0.041041	0.177845	Replication and repair
04740 Olfactory transduction [PATH:ko04740]	1	0.032032	0.177845	Sensory system
04742 Taste transduction [PATH:ko04742]	1	0.037037	0.177845	Sensory system
04745 Phototransduction - fly [PATH:ko04745]	1	0.046046	0.177845	Sensory system
04012 ErbB signaling pathway [PATH:ko04012]	1	0.033033	0.177845	Signal transduction
04013 MAPK signaling pathway - fly [PATH:ko04013]	1	0.019019	0.177845	Signal transduction
04064 NF-kappa B signaling pathway [PATH:ko04064]	1	0.033033	0.177845	Signal transduction
04075 Plant hormone signal transduction [PATH:ko04075]	1	0.03003	0.177845	Signal transduction
04310 Wnt signaling pathway [PATH:ko04310]	1	0.036036	0.177845	Signal transduction
04330 Notch signaling pathway [PATH:ko04330]	1	0.019019	0.177845	Signal transduction
04350 TGF-beta signaling pathway [PATH:ko04350]	1	0.023023	0.177845	Signal transduction
04080 Neuroactive ligand-receptor interaction [PATH:ko04080]	1	0.029029	0.177845	Signaling molecules and interaction
04512 ECM-receptor interaction [PATH:ko04512]	1	0.014014	0.177845	Signaling molecules and interaction
04514 Cell adhesion molecules (CAMs) [PATH:ko04514]	1	0.026026	0.177845	Signaling molecules and interaction
05032 Morphine addiction [PATH:ko05032]	1	0.048048	0.177845	Substance dependence
03022 Basal transcription factors [PATH:ko03022]	1	0.048048	0.177845	Transcription
03015 mRNA surveillance pathway [PATH:ko03015]	1	0.033033	0.177845	Translation
04140 Regulation of autophagy [PATH:ko04140]	1	0.00900901	0.177845	Transport and catabolism
04144 Endocytosis [PATH:ko04144]	1	0.042042	0.177845	Transport and catabolism
04145 Phagosome [PATH:ko04145]	1	0.034034	0.177845	Transport and catabolism
00980 Metabolism of xenobiotics by cytochrome P450 [PATH:ko00980]	1	0.032032	0.177845	Xenobiotics biodegradation and metabolism
00511 Other glycan degradation [PATH:ko00511]	2	0.023023	0.984985	Glycan biosynthesis and metabolism
00531 Glycosaminoglycan degradation [PATH:ko00531]	2	0.031031	0.984985	Glycan biosynthesis and metabolism
00280 Valine, leucine and isoleucine degradation [PATH:ko00280]	3	0.048048	0.402202	Amino acid metabolism
00360 Phenylalanine metabolism [PATH:ko00360]	3	0.021021	0.38305	Amino acid metabolism
00380 Tryptophan metabolism [PATH:ko00380]	3	0.024024	0.38305	Amino acid metabolism
00311 Penicillin and cephalosporin biosynthesis [PATH:ko00311]	3	0.043043	0.402202	Biosynthesis of other secondary metabolites
00945 Stilbenoid, diarylheptanoid and gingerol biosynthesis [PATH:ko00945]	3	0.049049	0.402202	Biosynthesis of other secondary metabolites
00960 Tropane, piperidine and pyridine alkaloid biosynthesis [PATH:ko00960]	3	0.027027	0.38305	Biosynthesis of other secondary metabolites
00941 Flavonoid biosynthesis [PATH:ko00941]	3	0.013013	0.38305	Biosynthesis of Other Secondary Metabolites
05204 Chemical carcinogenesis [PATH:ko05204]	3	0.021021	0.38305	Cancers
00562 Inositol phosphate metabolism [PATH:ko00562]	3	0.028028	0.38305	Carbohydrate metabolism
00630 Glyoxylate and dicarboxylate metabolism [PATH:ko00630]	3	0.047047	0.402202	Carbohydrate metabolism
00640 Propanoate metabolism [PATH:ko00640]	3	0.024024	0.38305	Carbohydrate metabolism
04113 Meiosis - yeast [PATH:ko04113]	3	0.015015	0.38305	Cell growth and death
04210 Apoptosis [PATH:ko04210]	3	0.032032	0.386958	Cell growth and death
02030 Bacterial chemotaxis [PATH:ko02030]	3	0.024024	0.38305	Cell motility
02040 Flagellar assembly [PATH:ko02040]	3	0.035035	0.391755	Cell motility
04910 Insulin signaling pathway [PATH:ko04910]	3	0.033033	0.386958	Endocrine system
03050 Proteasome [PATH:ko03050]	3	0.011011	0.38305	Folding, sorting and degradation
05100 Bacterial invasion of epithelial cells [PATH:ko05100]	3	0.003003	0.38305	Infectious diseases
05146 Amoebiasis [PATH:ko05146]	3	0.023023	0.38305	Infectious diseases
00071 Fatty acid metabolism [PATH:ko00071]	3	0.025025	0.38305	Lipid metabolism
01040 Biosynthesis of unsaturated fatty acids [PATH:ko01040]	3	0.042042	0.402202	Lipid metabolism
00430 Taurine and hypotaurine metabolism [PATH:ko00430]	3	0.027027	0.38305	Metabolism of other amino acids
00281 Geraniol degradation [PATH:ko00281]	3	0.024024	0.38305	Metabolism of terpenoids and polyketides
01053 Biosynthesis of siderophore group nonribosomal peptides [PATH:ko01053]	3	0.037037	0.396135	Metabolism of terpenoids and polyketides
00361 Chlorocyclohexane and chlorobenzene degradation [PATH:ko00361]	3	0.047047	0.402202	Xenobiotics biodegradation and metabolism
00362 Benzoate degradation [PATH:ko00362]	3	0.03003	0.386958	Xenobiotics biodegradation and metabolism
00363 Bisphenol degradation [PATH:ko00363]	3	0.014014	0.38305	Xenobiotics biodegradation and metabolism
00627 Aminobenzoate degradation [PATH:ko00627]	3	0.048048	0.402202	Xenobiotics biodegradation and metabolism
00791 Atrazine degradation [PATH:ko00791]	3	0.011011	0.38305	Xenobiotics biodegradation and metabolism
00930 Caprolactam degradation [PATH:ko00930]	3	0.027027	0.38305	Xenobiotics biodegradation and metabolism
00270 Cysteine and methionine metabolism [PATH:ko00270]	4	0.04004	0.747612	Amino acid metabolism
00380 Tryptophan metabolism [PATH:ko00380]	4	0.00900901	0.492492	Amino acid metabolism
00941 Flavonoid biosynthesis [PATH:ko00941]	4	0.024024	0.590991	Biosynthesis of Other Secondary Metabolites
04112 Cell cycle - Caulobacter [PATH:ko04112]	4	0.024024	0.590991	Cell growth and death
04113 Meiosis - yeast [PATH:ko04113]	4	0.016016	0.492492	Cell growth and death
04974 Protein digestion and absorption [PATH:ko04974]	4	0.012012	0.492492	Digestive system
05340 Primary immunodeficiency [PATH:ko05340]	4	0.015015	0.492492	Immune diseases
05146 Amoebiasis [PATH:ko05146]	4	0.002002	0.492492	Infectious diseases
00600 Sphingolipid metabolism [PATH:ko00600]	4	0.00700701	0.492492	Lipid metabolism
00621 Dioxin degradation [PATH:ko00621]	4	0.014014	0.492492	Xenobiotics biodegradation and metabolism
00791 Atrazine degradation [PATH:ko00791]	4	0.00800801	0.492492	Xenobiotics biodegradation and metabolism
00624 Polycyclic aromatic hydrocarbon degradation [PATH:ko00624]	4	0.038038	0.747612	Xenobiotics Biodegradation and Metabolism

## Sheet: Species in modules
Species	Modules	detected by other studies	evidence from clinical paper
Rothia_aeria	1	1
Rothia_dentocariosa	1	1
Phytobacter_ursingii	1	1
Burkholderia_contaminans	1	1
Streptococcus_gordonii	1	1
Schaalia_odontolytica	1	1
Veillonella_parvula	1	1
Xanthomonas_vesicatoria	1	1
Gemella_sanguinis	1	1
Burkholderia_pyrrocinia	1	0	Savi, D., et al. "Burkholderia pyrrocinia in cystic fibrosis lung transplantation: a case report." Transplantation proceedings. Vol. 46. No. 1. Elsevier, 2014.
Gemella_haemolysans	1	1
Proteus_mirabilis	1	0	Palusiak, Agata. "Proteus mirabilis and Klebsiella pneumoniae as pathogens capable of causing co-infections and exhibiting similarities in their virulence factors." Frontiers in Cellular and Infection Microbiology (2022): 1578.
Veillonella_dispar	1	1
Streptococcus_intermedius	1	1
Veillonella_atypica	1	1
Sphingomonas_koreensis	1	1
Leuconostoc_carnosum	1	0
Enterobacteriaceae_bacterium_strain_FGI_57	1	0
Cutibacterium_acnes	1	1
Campylobacter_concisus	1	1
Achromobacter_spanius	1	1
Burkholderia_territorii	1	0
Actinomyces_gaoshouyii	1	1
Serratia_liquefaciens	1	0	Saint-Pierre, M. "Serratia Liquefaciens Respiratory Infection Likely Related to Homemade Kombucha Making." B60. BACTERIAL AND VIRAL INFECTION CASES. American Thoracic Society, 2020. A3896-A3896.
Prevotella_melaninogenica	1	1
Enterobacter_hormaechei	1	1
Serratia_plymuthica	1	0
Haemophilus_parainfluenzae	1	1
Neisseria_gonorrhoeae	1	1
Neisseria_meningitidis	1	1
Streptococcus_parasanguinis	1	1
Haemophilus_influenzae	1	1
Xanthomonas_citri	1	1
Bordetella_genomosp._13	1	1
Streptococcus_cristatus	1	1
Glaesserella_parasuis	1	1
Burkholderia_thailandensis	1	0	Jimenez Jr, Victor M., et al. "Persistence of Burkholderia thailandensis E264 in lung tissue after a single binge alcohol episode." Plos one 14.12 (2019): e0218147.
Lactobacillus_delbrueckii	1	1
Escherichia_coli	1	1
Aggregatibacter_aphrophilus	1	1
Citrobacter_portucalensis	1	0
Mannheimia_haemolytica	1	1
Xanthomonas_arboricola	1	1
Citrobacter_freundii	1	0	Peng, Qing, et al. "Co-existence of Citrobacter freundii exacerbated Pseudomonas aeruginosa infection in vivo." International Journal of Medical Microbiology 310.1 (2020): 151379.
Pseudomonas_citronellolis	1	1
Xanthomonas_hortorum	1	1
Burkholderia_stagnalis	1	0
Klebsiella_variicola	1	1
Capnocytophaga_gingivalis	2	1
Prevotella_jejuni	2	1
Streptococcus_pseudopneumoniae	2	1
Capnocytophaga_sputigena	2	1
Streptococcus_pneumoniae	2	1
Streptococcus_oralis	2	1
Burkholderia_diffusa	2	0
Tannerella_forsythia	2	1
Burkholderia_stabilis	2	0
Staphylococcus_argenteus	2	1
Prevotella_fusca	2	1
Campylobacter_gracilis	2	1
Capnocytophaga_leadbetteri	2	1
Kingella_kingae	2	1
Methylibium_petroleiphilum	2	0
Prevotella_enoeca	2	1
Lautropia_mirabilis	2	1
Burkholderia_seminalis	2	0
Serratia_marcescens	2	1
Pseudoxanthomonas_suwonensis	2	1
Pandoraea_vervacti	2	0
Klebsiella_aerogenes	2	0
Neisseria_elongata	2	1
Streptococcus_salivarius	2	1
Paraburkholderia_hospita	2	0
Pandoraea_pnomenusa	2	0	Ambrose, Mark, et al. "Pandoraea pnomenusa isolated from an Australian patient with cystic fibrosis." Frontiers in microbiology 7 (2016): 692.
Rothia_mucilaginosa	2	1
Enterobacter_cloacae	2	0	Hennigs, Jan K., et al. "Characterization of Enterobacter cloacae pneumonia: a single-center retrospective analysis." Lung 189 (2011): 475-483.
Enterobacter_chengduensis	2	1
Xanthomonas_euvesicatoria	2	1
Actinobacillus_equuli	2	1
Gibbsiella_quercinecans	2	0
Paraburkholderia_phymatum	2	0
Comamonas_testosteroni	2	1
Pasteurella_multocida	2	1
Xanthomonas_campestris	2	1
Stenotrophomonas_acidaminiphila	2	1
Lysobacter_antibioticus	2	1
Streptococcus_anginosus	3	1
Bifidobacterium_longum	3	1
Streptococcus_sanguinis	3	1
Bibersteinia_trehalosi	3	1
Paraburkholderia_caribensis	3	0
Paraburkholderia_xenovorans	3	0
Eubacterium_sulci	3	0
Fusobacterium_nucleatum	3	1
Sphingomonas_melonis	3	1
Selenomonas_sputigena	3	1
Streptococcus_constellatus	3	1
Staphylococcus_aureus	3	1
Burkholderia_glumae	3	0
Streptococcus_equi	3	1
Pseudoxanthomonas_spadix	3	1
Leptotrichia_buccalis	3	1
Raoultella_ornithinolytica	3	0
Paraburkholderia_phenoliruptrix	3	0
Serratia_rubidaea	3	0	Sekhsokh, Y., et al. "Serratia rubidaea bacteremia." Médecine et Maladies Infectieuses 37.5 (2007): 287-289.
Actinobacillus_suis	3	1
Stenotrophomonas_rhizophila	3	1
Burkholderia_cenocepacia	3	0	Ganesan, Shyamala, and Umadevi S. Sajjan. "Host evasion by Burkholderia cenocepacia." Frontiers in cellular and infection microbiology 1 (2012): 25.
Burkholderia_multivorans	3	1
Pseudomonas_alcaliphila	3	1
Pseudomonas_resinovorans	3	1
Cupriavidus_metallidurans	3	1
Xanthomonas_sacchari	3	1
Pseudomonas_knackmussii	3	1
Ralstonia_mannitolilytica	4	1
Sphingomonas_hengshuiensis	4	1
Paraburkholderia_phytofirmans	4	0
Gemella_morbillorum	4	1
Delftia_tsuruhatensis	4	1
Capnocytophaga_ochracea	4	1
Burkholderia_cepacia	4	0	Fauroux, Brigitte, et al. "Burkholderia cepacia is associated with pulmonary hypertension and increased mortality among cystic fibrosis patients." Journal of clinical microbiology 42.12 (2004): 5537-5541.
Burkholderia_gladioli	4	0	Segonds, Christine, et al. "Microbiological and epidemiological features of clinical respiratory isolates of Burkholderia gladioli." Journal of clinical microbiology 47.5 (2009): 1510-1516.
Burkholderia_metallica	4	0	de Souza Carraro, Danila, et al. "Burkholderia cepacia, cystic fibrosis and outcomes following lung transplantation: experiences from a single center in Brazil." Clinics 73 (2018).
Burkholderia_ubonensis	4	0

## Sheet: DGCA
Species1	Species2	empPVals	Classes	Direction
Rothia_aeria	Haemophilus_influenzae	4.67774e-05	+/0	Different
Rothia_dentocariosa	Xanthomonas_vesicatoria	0.00036171	+/-	Different
Rothia_aeria	Enterobacteriaceae_bacterium_strain_FGI_57	0.000377826	-/+	Different
Phytobacter_ursingii	Haemophilus_influenzae	0.000411687	-/0	Different
Capnocytophaga_gingivalis	Prevotella_jejuni	0.000485403	0/+	Different
Prevotella_jejuni	Streptococcus_oralis	0.000495584	0/+	Different
Burkholderia_contaminans	Phytobacter_ursingii	0.000611539	+/-	Different
Streptococcus_gordonii	Streptococcus_parasanguinis	0.000659654	+/0	Different
Streptococcus_anginosus	Burkholderia_cenocepacia	0.00140291	-/0	Different
Prevotella_jejuni	Enterobacter_cloacae	0.00142514	0/-	Different
Ralstonia_mannitolilytica	Burkholderia_cepacia	0.00156634	0/+	Different
Rothia_aeria	Streptococcus_cristatus	0.00161975	+/0	Different
Streptococcus_anginosus	Burkholderia_glumae	0.00170086	-/0	Different
Prevotella_jejuni	Rothia_mucilaginosa	0.00173972	0/+	Different
Capnocytophaga_gingivalis	Prevotella_enoeca	0.00179371	0/+	Different
Schaalia_odontolytica	Streptococcus_gordonii	0.00187371	+/0	Different
Streptococcus_pseudopneumoniae	Pandoraea_vervacti	0.00231996	0/-	Different
Streptococcus_salivarius	Streptococcus_parasanguinis	0.00242242	+/+	Same
Veillonella_parvula	Haemophilus_influenzae	0.00252499	-/0	Different
Capnocytophaga_sputigena	Streptococcus_salivarius	0.00275393	0/+	Different
Rothia_aeria	Streptococcus_parasanguinis	0.00282165	+/0	Different
Gemella_sanguinis	Achromobacter_spanius	0.00324893	+/0	Different
Streptococcus_oralis	Enterobacter_chengduensis	0.00345606	0/-	Different
Streptococcus_gordonii	Xanthomonas_citri	0.00347409	0/-	Different
Streptococcus_pneumoniae	Enterobacter_chengduensis	0.00370263	0/-	Different
Burkholderia_pyrrocinia	Serratia_liquefaciens	0.00384278	0/-	Different
Veillonella_parvula	Haemophilus_parainfluenzae	0.00389538	-/0	Different
Bifidobacterium_longum	Raoultella_ornithinolytica	0.00400069	+/0	Different
Streptococcus_pseudopneumoniae	Streptococcus_pneumoniae	0.00414329	+/+	Same
Streptococcus_oralis	Xanthomonas_citri	0.00435449	0/-	Different
Prevotella_jejuni	Xanthomonas_euvesicatoria	0.0043699	0/-	Different
Capnocytophaga_gingivalis	Tannerella_forsythia	0.00461607	0/+	Different
Burkholderia_contaminans	Serratia_liquefaciens	0.00470235	0/-	Different
Streptococcus_sanguinis	Streptococcus_intermedius	0.00480905	+/0	Different
Burkholderia_diffusa	Xanthomonas_euvesicatoria	0.00489126	0/+	Different
Gemella_haemolysans	Haemophilus_influenzae	0.00501996	0/+	Different
Sphingomonas_hengshuiensis	Actinobacillus_equuli	0.00520032	-/0	Different
Tannerella_forsythia	Gemella_morbillorum	0.00574559	0/+	Different
Prevotella_melaninogenica	Veillonella_dispar	0.00575949	+/+	Same
Veillonella_dispar	Phytobacter_ursingii	0.00588964	0/-	Different
Streptococcus_intermedius	Xanthomonas_vesicatoria	0.00599356	0/-	Different
Capnocytophaga_sputigena	Prevotella_jejuni	0.00614645	0/+	Different
Streptococcus_oralis	Xanthomonas_euvesicatoria	0.0062147	0/-	Different
Veillonella_atypica	Streptococcus_oralis	0.006534	+/0	Different
Bibersteinia_trehalosi	Xanthomonas_vesicatoria	0.00659852	-/0	Different
Paraburkholderia_caribensis	Burkholderia_multivorans	0.00669202	0/+	Different
Tannerella_forsythia	Gibbsiella_quercinecans	0.00671186	0/-	Different
Paraburkholderia_xenovorans	Glaesserella_parasuis	0.00677103	0/-	Different
Sphingomonas_koreensis	Burkholderia_thailandensis	0.00684381	-/0	Different
Leuconostoc_carnosum	Lactobacillus_delbrueckii	0.00702586	0/+	Different
Streptococcus_oralis	Staphylococcus_argenteus	0.00706042	-/0	Different
Streptococcus_anginosus	Pseudomonas_alcaliphila	0.00720412	-/0	Different
Eubacterium_sulci	Paraburkholderia_caribensis	0.00732235	0/-	Different
Enterobacteriaceae_bacterium_strain_FGI_57	Glaesserella_parasuis	0.00736662	0/+	Different
Staphylococcus_argenteus	Paraburkholderia_phymatum	0.00742626	0/-	Different
Fusobacterium_nucleatum	Prevotella_melaninogenica	0.00775568	0/+	Different
Prevotella_fusca	Xanthomonas_euvesicatoria	0.00784301	0/-	Different
Streptococcus_anginosus	Pseudomonas_resinovorans	0.00792161	-/0	Different
Streptococcus_anginosus	Paraburkholderia_phenoliruptrix	0.00808242	-/0	Different
Cutibacterium_acnes	Burkholderia_pyrrocinia	0.00815747	0/+	Different
Sphingomonas_melonis	Burkholderia_multivorans	0.00818651	0/-	Different
Streptococcus_pseudopneumoniae	Burkholderia_stabilis	0.00833295	0/-	Different
Rothia_aeria	Burkholderia_pyrrocinia	0.00839136	-/0	Different
Prevotella_jejuni	Pandoraea_vervacti	0.0084293	+/0	Different
Streptococcus_pneumoniae	Staphylococcus_argenteus	0.00846141	0/+	Different
Streptococcus_gordonii	Staphylococcus_argenteus	0.00856201	-/0	Different
Bibersteinia_trehalosi	Actinobacillus_suis	0.00868349	+/0	Different
Streptococcus_anginosus	Actinobacillus_suis	0.0090093	+/0	Different
Campylobacter_concisus	Achromobacter_spanius	0.00904619	+/0	Different
Prevotella_jejuni	Streptococcus_cristatus	0.00934431	0/+	Different
Rothia_aeria	Rothia_dentocariosa	0.00939964	0/+	Different
Tannerella_forsythia	Gemella_sanguinis	0.00968036	0/+	Different
Campylobacter_gracilis	Enterobacter_chengduensis	0.00979841	0/-	Different
Capnocytophaga_leadbetteri	Prevotella_jejuni	0.00988515	0/+	Different
Kingella_kingae	Enterobacter_cloacae	0.0101807	0/+	Different
Gemella_haemolysans	Kingella_kingae	0.0101978	0/+	Different
Methylibium_petroleiphilum	Enterobacter_cloacae	0.0102513	0/+	Different
Streptococcus_gordonii	Streptococcus_intermedius	0.0106135	+/0	Different
Gemella_sanguinis	Campylobacter_concisus	0.0108444	+/+	Same
Streptococcus_gordonii	Neisseria_meningitidis	0.0108508	+/0	Different
Phytobacter_ursingii	Haemophilus_parainfluenzae	0.011012	-/0	Different
Paraburkholderia_xenovorans	Burkholderia_glumae	0.0112698	0/+	Different
Ralstonia_mannitolilytica	Achromobacter_spanius	0.0114716	-/0	Different
Sphingomonas_hengshuiensis	Burkholderia_cepacia	0.0117653	0/+	Different
Burkholderia_stabilis	Xanthomonas_euvesicatoria	0.0117826	-/0	Different
Achromobacter_spanius	Xanthomonas_vesicatoria	0.0117949	0/+	Different
Selenomonas_sputigena	Serratia_rubidaea	0.0118943	0/-	Different
Phytobacter_ursingii	Aggregatibacter_aphrophilus	0.0120348	-/0	Different
Achromobacter_spanius	Proteus_mirabilis	0.0123218	0/-	Different
Prevotella_jejuni	Prevotella_melaninogenica	0.0123262	+/+	Same
Streptococcus_cristatus	Enterobacter_chengduensis	0.0127889	0/-	Different
Streptococcus_constellatus	Burkholderia_glumae	0.0130427	-/0	Different
Burkholderia_territorii	Burkholderia_contaminans	0.0131161	0/+	Different
Schaalia_odontolytica	Burkholderia_pyrrocinia	0.0131421	-/0	Different
Burkholderia_cepacia	Enterobacter_chengduensis	0.0131924	0/+	Different
Prevotella_enoeca	Enterobacter_cloacae	0.0132004	0/-	Different
Burkholderia_diffusa	Pseudoxanthomonas_suwonensis	0.0133504	0/-	Different
Kingella_kingae	Mannheimia_haemolytica	0.0134429	0/+	Different
Rothia_aeria	Achromobacter_spanius	0.0135046	0/-	Different
Actinomyces_gaoshouyii	Lactobacillus_delbrueckii	0.0135419	0/-	Different
Streptococcus_intermedius	Paraburkholderia_phymatum	0.013671	-/0	Different
Capnocytophaga_leadbetteri	Streptococcus_anginosus	0.0136946	+/0	Different
Streptococcus_sanguinis	Streptococcus_anginosus	0.0137767	+/0	Different
Paraburkholderia_phytofirmans	Ralstonia_mannitolilytica	0.0138976	0/+	Different
Veillonella_parvula	Phytobacter_ursingii	0.0140791	+/0	Different
Prevotella_enoeca	Comamonas_testosteroni	0.0145171	0/-	Different
Streptococcus_anginosus	Burkholderia_multivorans	0.014534	-/0	Different
Lautropia_mirabilis	Pasteurella_multocida	0.0145732	+/0	Different
Ralstonia_mannitolilytica	Burkholderia_gladioli	0.0146013	0/+	Different
Streptococcus_constellatus	Burkholderia_contaminans	0.0148019	-/0	Different
Prevotella_enoeca	Paraburkholderia_phymatum	0.0148037	-/0	Different
Neisseria_elongata	Bibersteinia_trehalosi	0.0149233	+/0	Different
Staphylococcus_aureus	Paraburkholderia_caribensis	0.0149286	0/-	Different
Veillonella_dispar	Bordetella_genomosp._13	0.0151325	0/-	Different
Serratia_liquefaciens	Xanthomonas_arboricola	0.0152947	+/0	Different
Veillonella_atypica	Streptococcus_gordonii	0.0154015	+/0	Different
Burkholderia_seminalis	Enterobacter_chengduensis	0.0155197	0/+	Different
Achromobacter_spanius	Pseudomonas_resinovorans	0.0156402	0/+	Different
Staphylococcus_aureus	Serratia_rubidaea	0.0158141	+/0	Different
Prevotella_fusca	Pseudomonas_alcaliphila	0.015839	-/0	Different
Streptococcus_gordonii	Xanthomonas_euvesicatoria	0.0159322	0/-	Different
Prevotella_melaninogenica	Enterobacteriaceae_bacterium_strain_FGI_57	0.0160968	0/-	Different
Fusobacterium_nucleatum	Xanthomonas_euvesicatoria	0.0161109	0/-	Different
Lautropia_mirabilis	Actinobacillus_equuli	0.0161268	0/-	Different
Rothia_dentocariosa	Rothia_mucilaginosa	0.0162646	+/0	Different
Streptococcus_pseudopneumoniae	Staphylococcus_argenteus	0.0164185	0/+	Different
Pseudoxanthomonas_suwonensis	Xanthomonas_campestris	0.0165936	+/0	Different
Streptococcus_sanguinis	Phytobacter_ursingii	0.0167867	-/0	Different
Streptococcus_anginosus	Proteus_mirabilis	0.016915	0/-	Different
Pandoraea_vervacti	Xanthomonas_campestris	0.0171721	-/0	Different
Cutibacterium_acnes	Rothia_dentocariosa	0.0177287	+/0	Different
Enterobacter_hormaechei	Citrobacter_freundii	0.0177291	+/0	Different
Burkholderia_glumae	Cupriavidus_metallidurans	0.0177706	+/0	Different
Enterobacteriaceae_bacterium_strain_FGI_57	Pseudomonas_citronellolis	0.0178377	0/-	Different
Streptococcus_equi	Campylobacter_concisus	0.0180332	0/0	Same
Veillonella_dispar	Aggregatibacter_aphrophilus	0.0182336	0/+	Different
Bordetella_genomosp._13	Achromobacter_spanius	0.0183273	0/+	Different
Prevotella_jejuni	Serratia_liquefaciens	0.0184991	0/-	Different
Gemella_morbillorum	Xanthomonas_citri	0.0186059	0/-	Different
Rothia_aeria	Gemella_sanguinis	0.0186763	+/0	Different
Capnocytophaga_gingivalis	Enterobacter_chengduensis	0.0187169	0/-	Different
Klebsiella_aerogenes	Stenotrophomonas_acidaminiphila	0.0188463	0/+	Different
Campylobacter_gracilis	Pandoraea_pnomenusa	0.0188819	0/-	Different
Streptococcus_sanguinis	Stenotrophomonas_rhizophila	0.0189009	0/+	Different
Sphingomonas_hengshuiensis	Burkholderia_gladioli	0.0192004	-/0	Different
Neisseria_elongata	Methylibium_petroleiphilum	0.0193374	0/-	Different
Staphylococcus_argenteus	Gibbsiella_quercinecans	0.0197374	+/0	Different
Actinomyces_gaoshouyii	Serratia_liquefaciens	0.0199006	0/0	Same
Methylibium_petroleiphilum	Paraburkholderia_hospita	0.020069	+/0	Different
Prevotella_jejuni	Gemella_sanguinis	0.0200856	0/+	Different
Prevotella_fusca	Pandoraea_vervacti	0.0202507	0/-	Different
Prevotella_fusca	Lysobacter_antibioticus	0.0203612	-/0	Different
Paraburkholderia_hospita	Burkholderia_diffusa	0.0204726	+/0	Different
Burkholderia_cepacia	Xanthomonas_euvesicatoria	0.0205658	0/+	Different
Streptococcus_anginosus	Xanthomonas_sacchari	0.0206782	-/0	Different
Fusobacterium_nucleatum	Veillonella_dispar	0.0209386	0/+	Different
Schaalia_odontolytica	Veillonella_dispar	0.0210533	+/+	Same
Serratia_plymuthica	Enterobacteriaceae_bacterium_strain_FGI_57	0.0210627	-/0	Different
Prevotella_jejuni	Xanthomonas_citri	0.0213382	0/-	Different
Actinobacillus_equuli	Xanthomonas_campestris	0.0214588	-/0	Different
Tannerella_forsythia	Pandoraea_vervacti	0.021501	+/0	Different
Streptococcus_equi	Burkholderia_glumae	0.0215555	-/0	Different
Gemella_morbillorum	Ralstonia_mannitolilytica	0.0217618	0/-	Different
Veillonella_dispar	Campylobacter_gracilis	0.0218525	0/+	Different
Streptococcus_anginosus	Burkholderia_gladioli	0.021954	-/0	Different
Klebsiella_aerogenes	Xanthomonas_euvesicatoria	0.0220614	0/+	Different
Rothia_aeria	Campylobacter_concisus	0.0221298	+/0	Different
Veillonella_atypica	Mannheimia_haemolytica	0.0222522	+/0	Different
Neisseria_elongata	Paraburkholderia_xenovorans	0.0223294	0/-	Different
Achromobacter_spanius	Xanthomonas_campestris	0.022407	0/+	Different
Prevotella_jejuni	Streptococcus_pneumoniae	0.0224982	0/+	Different
Streptococcus_salivarius	Pasteurella_multocida	0.022637	0/+	Different
Bifidobacterium_longum	Burkholderia_glumae	0.0226874	-/0	Different
Gemella_sanguinis	Burkholderia_pyrrocinia	0.0227032	-/0	Different
Capnocytophaga_gingivalis	Paraburkholderia_hospita	0.0227575	0/+	Different
Sphingomonas_hengshuiensis	Burkholderia_metallica	0.0230546	-/0	Different
Ralstonia_mannitolilytica	Serratia_marcescens	0.0231657	0/0	Same
Streptococcus_intermedius	Paraburkholderia_phenoliruptrix	0.02329	-/0	Different
Burkholderia_pyrrocinia	Escherichia_coli	0.0237162	0/-	Different
Neisseria_meningitidis	Burkholderia_diffusa	0.0238783	-/0	Different
Proteus_mirabilis	Aggregatibacter_aphrophilus	0.0239599	0/+	Different
Prevotella_melaninogenica	Selenomonas_sputigena	0.0240782	0/+	Different
Haemophilus_parainfluenzae	Xanthomonas_hortorum	0.024318	-/0	Different
Burkholderia_pyrrocinia	Phytobacter_ursingii	0.0243552	0/-	Different
Leuconostoc_carnosum	Actinobacillus_equuli	0.0244024	0/0	Same
Lautropia_mirabilis	Haemophilus_parainfluenzae	0.0245022	+/0	Different
Leptotrichia_buccalis	Paraburkholderia_phenoliruptrix	0.0245878	-/0	Different
Eubacterium_sulci	Xanthomonas_euvesicatoria	0.0250143	0/0	Same
Enterobacteriaceae_bacterium_strain_FGI_57	Haemophilus_influenzae	0.0250554	-/0	Different
Actinobacillus_suis	Xanthomonas_arboricola	0.0253336	-/0	Different
Rothia_dentocariosa	Citrobacter_freundii	0.0253339	0/+	Different
Delftia_tsuruhatensis	Ralstonia_mannitolilytica	0.0255192	0/+	Different
Streptococcus_pseudopneumoniae	Ralstonia_mannitolilytica	0.0255282	0/-	Different
Streptococcus_oralis	Xanthomonas_campestris	0.0255998	0/-	Different
Mannheimia_haemolytica	Xanthomonas_campestris	0.0256544	-/0	Different
Achromobacter_spanius	Haemophilus_parainfluenzae	0.0257226	0/0	Same
Proteus_mirabilis	Serratia_liquefaciens	0.0261116	0/+	Different
Rothia_aeria	Sphingomonas_koreensis	0.0261117	-/0	Different
Stenotrophomonas_rhizophila	Xanthomonas_campestris	0.026166	+/0	Different
Streptococcus_cristatus	Xanthomonas_citri	0.0264934	0/-	Different
Veillonella_dispar	Xanthomonas_citri	0.0268425	0/-	Different
Rothia_aeria	Neisseria_gonorrhoeae	0.0269841	+/0	Different
Streptococcus_pneumoniae	Bordetella_genomosp._13	0.0270488	0/-	Different
Gemella_haemolysans	Burkholderia_metallica	0.0270797	-/0	Different
Rothia_dentocariosa	Serratia_plymuthica	0.027263	-/0	Different
Lactobacillus_delbrueckii	Streptococcus_pseudopneumoniae	0.0272696	0/0	Same
Lautropia_mirabilis	Achromobacter_spanius	0.027315	+/0	Different
Prevotella_jejuni	Burkholderia_gladioli	0.0273386	0/0	Same
Capnocytophaga_ochracea	Ralstonia_mannitolilytica	0.0274126	0/-	Different
Prevotella_jejuni	Lautropia_mirabilis	0.0275727	0/+	Different
Neisseria_gonorrhoeae	Xanthomonas_euvesicatoria	0.0284389	0/0	Same
Raoultella_ornithinolytica	Bibersteinia_trehalosi	0.0286423	0/+	Different
Staphylococcus_argenteus	Pandoraea_vervacti	0.0287065	0/0	Same
Capnocytophaga_leadbetteri	Lautropia_mirabilis	0.0289346	+/0	Different
Ralstonia_mannitolilytica	Burkholderia_ubonensis	0.0289966	0/+	Different
Methylibium_petroleiphilum	Ralstonia_mannitolilytica	0.0291862	0/+	Different
Ralstonia_mannitolilytica	Lysobacter_antibioticus	0.0297054	0/+	Different
Enterobacter_chengduensis	Lysobacter_antibioticus	0.0297568	0/+	Different
Paraburkholderia_phymatum	Burkholderia_cepacia	0.0299435	+/0	Different
Lautropia_mirabilis	Pseudomonas_citronellolis	0.0300725	-/0	Different
Leuconostoc_carnosum	Haemophilus_influenzae	0.0301267	0/-	Different
Neisseria_gonorrhoeae	Mannheimia_haemolytica	0.0301654	+/0	Different
Pandoraea_pnomenusa	Enterobacter_chengduensis	0.0302435	0/+	Different
Streptococcus_oralis	Ralstonia_mannitolilytica	0.0303411	0/-	Different
Streptococcus_cristatus	Streptococcus_salivarius	0.030393	0/+	Different
Campylobacter_concisus	Phytobacter_ursingii	0.0304138	-/0	Different
Bifidobacterium_longum	Xanthomonas_vesicatoria	0.0304737	0/0	Same
Capnocytophaga_gingivalis	Serratia_marcescens	0.0305114	0/-	Different
Streptococcus_anginosus	Pseudomonas_knackmussii	0.0305265	-/0	Different
Sphingomonas_koreensis	Paraburkholderia_phymatum	0.0305673	0/-	Different
Fusobacterium_nucleatum	Serratia_rubidaea	0.0306446	0/-	Different
Ralstonia_mannitolilytica	Bordetella_genomosp._13	0.0309055	0/+	Different
Streptococcus_gordonii	Streptococcus_sanguinis	0.0310077	+/+	Same
Burkholderia_stagnalis	Pseudoxanthomonas_suwonensis	0.031163	0/0	Same
Paraburkholderia_phenoliruptrix	Xanthomonas_sacchari	0.031211	+/0	Different
Streptococcus_cristatus	Staphylococcus_argenteus	0.0312536	0/0	Same
Prevotella_fusca	Veillonella_atypica	0.031307	+/0	Different
Rothia_dentocariosa	Gemella_haemolysans	0.0315995	+/0	Different
Pseudoxanthomonas_spadix	Pseudomonas_alcaliphila	0.0317017	+/0	Different
Prevotella_jejuni	Ralstonia_mannitolilytica	0.0317074	0/-	Different
Burkholderia_contaminans	Pseudomonas_resinovorans	0.0318883	+/0	Different
Streptococcus_oralis	Pseudomonas_alcaliphila	0.0319128	-/0	Different
Neisseria_gonorrhoeae	Paraburkholderia_phytofirmans	0.0320566	-/0	Different
Streptococcus_cristatus	Pseudomonas_alcaliphila	0.0321251	-/0	Different
Streptococcus_anginosus	Escherichia_coli	0.0321335	-/0	Different
Burkholderia_diffusa	Citrobacter_portucalensis	0.0321439	0/0	Same
Veillonella_dispar	Enterobacteriaceae_bacterium_strain_FGI_57	0.0321439	0/-	Different
Leuconostoc_carnosum	Xanthomonas_citri	0.032268	+/0	Different
Tannerella_forsythia	Serratia_plymuthica	0.0323446	+/0	Different
Selenomonas_sputigena	Veillonella_atypica	0.0325032	0/+	Different
Paraburkholderia_phenoliruptrix	Ralstonia_mannitolilytica	0.0327747	-/0	Different
Gemella_sanguinis	Xanthomonas_euvesicatoria	0.0329075	0/-	Different
Veillonella_atypica	Haemophilus_parainfluenzae	0.0329224	0/+	Different
Lautropia_mirabilis	Haemophilus_influenzae	0.0330426	+/0	Different
Eubacterium_sulci	Xanthomonas_citri	0.0331063	0/0	Same
Capnocytophaga_gingivalis	Schaalia_odontolytica	0.0337452	0/+	Different
Enterobacter_cloacae	Xanthomonas_euvesicatoria	0.0339348	0/0	Same
Rothia_dentocariosa	Phytobacter_ursingii	0.0340938	+/0	Different
Prevotella_enoeca	Pseudoxanthomonas_suwonensis	0.0343929	-/0	Different
Bibersteinia_trehalosi	Xanthomonas_arboricola	0.0344575	-/0	Different
Prevotella_jejuni	Streptococcus_sanguinis	0.0345598	0/+	Different
Leptotrichia_buccalis	Lautropia_mirabilis	0.0345842	+/0	Different
Streptococcus_cristatus	Streptococcus_pseudopneumoniae	0.0346326	0/+	Different
Stenotrophomonas_acidaminiphila	Pseudomonas_knackmussii	0.0348735	+/0	Different
Bifidobacterium_longum	Serratia_plymuthica	0.0352246	0/0	Same
Streptococcus_equi	Paraburkholderia_phenoliruptrix	0.0352258	-/0	Different
Gemella_haemolysans	Bordetella_genomosp._13	0.0355713	0/-	Different
Streptococcus_constellatus	Xanthomonas_euvesicatoria	0.035591	0/0	Same
Sphingomonas_koreensis	Burkholderia_stagnalis	0.0356614	0/+	Different
Tannerella_forsythia	Streptococcus_pneumoniae	0.0358143	0/+	Different
Streptococcus_parasanguinis	Bordetella_genomosp._13	0.0358506	0/0	Same
Capnocytophaga_sputigena	Burkholderia_seminalis	0.0359124	-/0	Different
Staphylococcus_aureus	Xanthomonas_campestris	0.0359453	-/0	Different
Burkholderia_metallica	Xanthomonas_euvesicatoria	0.0359583	0/0	Same
Cutibacterium_acnes	Paraburkholderia_phenoliruptrix	0.0361216	-/0	Different
Leptotrichia_buccalis	Burkholderia_metallica	0.0362844	-/0	Different
Prevotella_enoeca	Streptococcus_parasanguinis	0.0369189	0/+	Different
Serratia_marcescens	Xanthomonas_campestris	0.0369359	0/+	Different
Serratia_rubidaea	Pseudomonas_resinovorans	0.0370374	-/0	Different
Burkholderia_glumae	Pseudomonas_alcaliphila	0.0370689	+/0	Different
Fusobacterium_nucleatum	Streptococcus_anginosus	0.037165	+/0	Different
Eubacterium_sulci	Burkholderia_metallica	0.0373066	-/0	Different
Fusobacterium_nucleatum	Capnocytophaga_gingivalis	0.0373256	+/+	Same
Burkholderia_diffusa	Phytobacter_ursingii	0.0373645	+/0	Different
Prevotella_fusca	Bifidobacterium_longum	0.0374884	+/0	Different
Achromobacter_spanius	Escherichia_coli	0.0377991	0/+	Different
Streptococcus_pseudopneumoniae	Paraburkholderia_xenovorans	0.0379959	0/-	Different
Gemella_haemolysans	Raoultella_ornithinolytica	0.0380679	-/0	Different
Burkholderia_metallica	Xanthomonas_vesicatoria	0.0381265	-/0	Different
Fusobacterium_nucleatum	Gemella_haemolysans	0.0384864	+/0	Different
Leptotrichia_buccalis	Ralstonia_mannitolilytica	0.0385434	0/0	Same
Streptococcus_gordonii	Burkholderia_pyrrocinia	0.0385539	-/0	Different
Streptococcus_pseudopneumoniae	Citrobacter_portucalensis	0.0386806	0/0	Same
Phytobacter_ursingii	Klebsiella_variicola	0.0387293	0/+	Different
Streptococcus_pneumoniae	Xanthomonas_euvesicatoria	0.0390478	0/-	Different
Achromobacter_spanius	Aggregatibacter_aphrophilus	0.039079	0/-	Different
Streptococcus_pseudopneumoniae	Bordetella_genomosp._13	0.039286	0/-	Different
Sphingomonas_hengshuiensis	Achromobacter_spanius	0.0395646	0/0	Same
Streptococcus_anginosus	Burkholderia_territorii	0.0396106	0/-	Different
Paraburkholderia_phytofirmans	Pasteurella_multocida	0.0396517	0/-	Different
Burkholderia_glumae	Xanthomonas_citri	0.0397409	0/+	Different
Serratia_rubidaea	Citrobacter_portucalensis	0.039805	+/0	Different
Neisseria_meningitidis	Citrobacter_portucalensis	0.039879	-/0	Different
Citrobacter_portucalensis	Xanthomonas_sacchari	0.0399819	-/0	Different
Leuconostoc_carnosum	Aggregatibacter_aphrophilus	0.039992	0/-	Different
Leuconostoc_carnosum	Haemophilus_parainfluenzae	0.0401037	0/-	Different
Cutibacterium_acnes	Pseudoxanthomonas_suwonensis	0.0404013	-/0	Different
Streptococcus_parasanguinis	Burkholderia_pyrrocinia	0.0405467	-/0	Different
Burkholderia_thailandensis	Achromobacter_spanius	0.0406548	0/0	Same
Streptococcus_intermedius	Burkholderia_cenocepacia	0.0410406	-/0	Different
Neisseria_gonorrhoeae	Phytobacter_ursingii	0.0418499	0/0	Same
Streptococcus_intermedius	Phytobacter_ursingii	0.0419523	0/-	Different
Streptococcus_gordonii	Bordetella_genomosp._13	0.0419537	0/-	Different
Campylobacter_gracilis	Pseudomonas_resinovorans	0.0422039	-/0	Different
Sphingomonas_koreensis	Lautropia_mirabilis	0.0422327	-/0	Different
Streptococcus_parasanguinis	Xanthomonas_euvesicatoria	0.042332	0/0	Same
Prevotella_fusca	Stenotrophomonas_rhizophila	0.0423327	-/0	Different
Actinobacillus_equuli	Lysobacter_antibioticus	0.0424428	-/0	Different
Streptococcus_pseudopneumoniae	Enterobacter_chengduensis	0.0424597	0/-	Different
Actinobacillus_suis	Stenotrophomonas_rhizophila	0.0425628	-/0	Different
Burkholderia_contaminans	Mannheimia_haemolytica	0.0426181	-/0	Different
Neisseria_gonorrhoeae	Neisseria_meningitidis	0.0430023	+/+	Same
Pandoraea_pnomenusa	Pseudoxanthomonas_spadix	0.043008	+/0	Different
Staphylococcus_argenteus	Burkholderia_glumae	0.0432782	0/0	Same
Burkholderia_gladioli	Pasteurella_multocida	0.0434931	0/-	Different
Prevotella_enoeca	Gemella_sanguinis	0.0435882	0/+	Different
Streptococcus_salivarius	Klebsiella_aerogenes	0.0437005	0/-	Different
Haemophilus_parainfluenzae	Pseudomonas_citronellolis	0.0438949	-/0	Different
Bibersteinia_trehalosi	Stenotrophomonas_rhizophila	0.0438949	-/0	Different
Rothia_mucilaginosa	Pandoraea_pnomenusa	0.0439889	-/0	Different
Phytobacter_ursingii	Pseudomonas_citronellolis	0.0441112	+/0	Different
Rothia_dentocariosa	Pseudomonas_citronellolis	0.0442054	+/0	Different
Capnocytophaga_sputigena	Serratia_marcescens	0.0442124	0/-	Different
Paraburkholderia_phytofirmans	Actinobacillus_suis	0.0444789	-/0	Different
Sphingomonas_melonis	Pseudomonas_resinovorans	0.0446003	0/-	Different
Prevotella_fusca	Veillonella_parvula	0.0447683	+/0	Different
Schaalia_odontolytica	Paraburkholderia_phymatum	0.0448509	0/0	Same
Paraburkholderia_phenoliruptrix	Xanthomonas_vesicatoria	0.044854	0/0	Same
Paraburkholderia_phenoliruptrix	Xanthomonas_campestris	0.0448894	0/0	Same
Bifidobacterium_longum	Serratia_liquefaciens	0.0449258	0/0	Same
Prevotella_fusca	Cutibacterium_acnes	0.0457038	+/0	Different
Prevotella_enoeca	Burkholderia_metallica	0.0457257	0/-	Different
Rothia_mucilaginosa	Comamonas_testosteroni	0.0457505	0/-	Different
Capnocytophaga_leadbetteri	Mannheimia_haemolytica	0.0457963	0/0	Same
Prevotella_melaninogenica	Xanthomonas_campestris	0.0461548	-/0	Different
Sphingomonas_melonis	Actinobacillus_equuli	0.0463585	0/+	Different
Raoultella_ornithinolytica	Glaesserella_parasuis	0.0465602	0/+	Different
Tannerella_forsythia	Lautropia_mirabilis	0.0465858	0/0	Same
Achromobacter_spanius	Actinobacillus_suis	0.046719	0/-	Different
Prevotella_jejuni	Gemella_morbillorum	0.0472115	0/+	Different
Gemella_haemolysans	Burkholderia_gladioli	0.0476529	0/-	Different
Lactobacillus_delbrueckii	Neisseria_gonorrhoeae	0.0476788	0/0	Same
Prevotella_fusca	Veillonella_dispar	0.0479147	+/+	Same
Citrobacter_portucalensis	Aggregatibacter_aphrophilus	0.0482172	0/+	Different
Prevotella_melaninogenica	Burkholderia_gladioli	0.0483456	0/0	Same
Sphingomonas_melonis	Lysobacter_antibioticus	0.0483659	0/-	Different
Pseudoxanthomonas_spadix	Stenotrophomonas_acidaminiphila	0.0486266	+/0	Different
Gemella_morbillorum	Paraburkholderia_hospita	0.0487682	0/0	Same
Paraburkholderia_xenovorans	Actinobacillus_suis	0.0490351	0/0	Same
Streptococcus_intermedius	Pseudoxanthomonas_suwonensis	0.0491007	-/0	Different
Pandoraea_vervacti	Xanthomonas_euvesicatoria	0.0491893	0/+	Different
Prevotella_jejuni	Methylibium_petroleiphilum	0.0496633	0/-	Different
Streptococcus_parasanguinis	Citrobacter_freundii	0.0496768	0/0	Same
Rothia_aeria	Streptococcus_gordonii	0.0497059	+/0	Different
Lysobacter_antibioticus	Xanthomonas_vesicatoria	0.0497296	0/+	Different
Capnocytophaga_gingivalis	Streptococcus_anginosus	0.0499106	+/0	Different
Enterobacter_cloacae	Stenotrophomonas_acidaminiphila	0.0499853	0/+	Different
