# Supplementary material for: Genome-scale metabolic modeling of Aspergillus fumigatus strains reveals growth dependencies on the lung microbiome
Source: Nat Commun. 2023 Jul 20;14:4369. doi: 10.1038/s41467-023-39982-5 (PMC10359302; doi:10.1038/s41467-023-39982-5)
Supplement: Supplementary file 10 — Supplementary Data S7 [file 41467_2023_39982_MOESM10_ESM.xlsx]

## Sheet: Description
Supplementary Table S7
sheet	description
clinical data	PFTFEV1: forced expiratory volume-one second in pulmonary function testing
	PFTFEV1pred: forced expiratory volume-one second (FEV1) over forced vital capacity (FVC) in pulmonary function testing.
Spearman correlation KEGG	Spearman correlation with of FEV with KEGG metabolic pathways. Only significant hits are shown (uncorrected p≤0.05).
Signif. lung modules with FEV	Significant association of FEV with lung microbial modules using a permutation test (cf. Figure 4b). FDR adjusted p value is indicated.

## Sheet: clinical data
running ID	ID	clinic_id	cohort	date of receipt	Age	BMI	sex	PFTFEV1	PFTFEV1pred	Diagnosis
5444	CF701463	RBB01a0039	Afu-	2017-07-28	17.03	20.95	female	2.16	0.6678
6383	CF800441	RBB01a0039	Afu+	2018-02-28	17.62	21.24	female	2.68	0.8168	Positive A. fumigatus culture from the specimen of the sputum sample
7394	CF802195	RBB01a0041	Afu-	2018-11-13	13.01	22.46	male	4.16	0.9372
7709	CF900185	RBB01a0041	Afu+	2019-01-25	13.21	21.96	male	2.85	0.6414	Positive A. fumigatus culture from the specimen of the sputum sample
3913	KL615563	RBB01a0043	Afu-	2016-08-15	11	17.9	female	2.32	1.076
5122	CF700907	RBB01a0043	Afu+	2017-05-12	11.74	20.38	female	2.05	0.7578	Positive A. fumigatus culture from the specimen of the sputum sample
7378	CF802152	RBB01a0046	Afu-	2018-11-06	22.45	15.03	male	1.24	0.2583
7779	CF900306	RBB01a0046	Afu+	2019-02-08	22.71	15.74	male	1.34	0.2793	Positive A. fumigatus culture from the specimen of the sputum sample
81	BL303922	RBB01a0053	Afu-	2013-04-17	16.73	16.64	male	0.93	0.2815
443	KL317480	RBB01a0053	Afu+	2013-11-05	17.29	15.98	male	2.23	0.6283	Positive A. fumigatus culture from the specimen of the sputum sample
95	KL306220	RBB01a0057	Afu-	2013-04-23	15.99	17.17	male	2.03	0.5009
348	KL315226	RBB01a0057	Afu+	2013-10-01	16.43	17.96	male	1.73	0.4104	Positive A. fumigatus culture from the specimen of the sputum sample
994	KL413494	RBB01a0062	Afu-	2014-07-22	19.74	19.85	male	1.37	0.3138
1466	KL423139	RBB01a0062	Afu+	2014-12-09	20.13	21.18	male	2.1	0.4792	Positive A. fumigatus culture from the specimen of the sputum sample
8906	CF902182	RBB01a0208	Afu-	2019-10-26	19.88	23.88	female	4.1	1.1938
9164	CF902628	RBB01a0208	Afu+	2019-12-20	20.03	NA	female	3.33	0.97	Positive A. fumigatus culture from the specimen of the sputum sample
6124	CF800017	RBB01a0255	Afu-	2018-01-04	18.54	20.09	male	4.18	0.8549
6993	CF801469	RBB01a0255	Afu+	2018-07-26	19.09	20.97	male	4.11	0.8254	Positive A. fumigatus culture from the specimen of the sputum sample
3434	KL608051	RBB01a0257	Afu-	2016-05-04	20.24	21.31	male	2.88	0.6582
3981	KL616732	RBB01a0257	Afu+	2016-08-31	20.57	20.21	male	2.96	0.6746	Positive A. fumigatus culture from the specimen of the sputum sample
1611	KL501282	RBB01b0088	Afu-	2015-01-22	28.17	19.23	female	1.85	0.583
1949	KL507268	RBB01b0088	Afu+	2015-04-21	28.42	18.94	female	1.85	0.582	Positive A. fumigatus culture from the specimen of the sputum sample
5419	CF701427	RBB01b0089	Afu-	2017-07-25	23.26	NA	male	2.13	0.489
6511	CF800663	RBB01b0089	Afu+	2018-03-29	23.94	NA	male	2.12	0.486	Positive A. fumigatus culture from the specimen of the sputum sample
1005	KL413683	RBB01b0102	Afu-	2014-07-24	24.56	16.67	female	0.75	0.2327
1327	KL420333	RBB01b0102	Afu+	2014-10-30	24.83	16.97	female	0.94	0.2927	Positive A. fumigatus culture from the specimen of the sputum sample
3425	KL607978	RBB01b0108	Afu-	2016-05-03	26.18	21.6	male	3.47	0.7338
3829	KL614091	RBB01b0108	Afu+	2016-07-27	26.41	21.73	male	3.65	0.813	Positive A. fumigatus culture from the specimen of the sputum sample
2758	KL521615	RBB01b0119	Afu-	2015-11-18	28.7	21.45	male	4.02	0.794
3114	KL602848	RBB01b0119	Afu+	2016-02-17	28.95	22.59	male	4.01	0.7932	Positive A. fumigatus culture from the specimen of the sputum sample
1736	KL503118	RBB01b0120	Afu-	2015-02-19	25.28	NA	female	1.08	0.333
2005	KL508150	RBB01b0120	Afu+	2015-05-05	25.49	NA	female	1.16	0.355	Positive A. fumigatus culture from the specimen of the sputum sample
9637	CF000689	RBB01b0121	Afu-	2020-04-27	32.42	NA	male	NA	NA
10122	CF001425	RBB01b0121	Afu+	2020-08-24	32.75	NA	male	NA	NA	Positive A. fumigatus culture from the specimen of the sputum sample
1651	KL502011	RBB01b0124	Afu-	2015-02-03	26.58	NA	male	4.47	1.1
2179	KL511435	RBB01b0124	Afu+	2015-06-24	26.97	22.84	male	4.66	1.145	Positive A. fumigatus culture from the specimen of the sputum sample
6772	CF801103	RBB01b0135	Afu-	2018-06-06	29.03	23.92	male	4.11	0.927
7452	CF802280	RBB01b0135	Afu+	2018-11-21	29.49	23.77	male	4.14	0.939	Positive A. fumigatus culture from the specimen of the sputum sample
907	KL411215	RBB01b0138	Afu-	2014-06-17	19.11	17.88	male	2.53	0.5824
1382	KL421695	RBB01b0138	Afu+	2014-11-18	19.54	19.38	male	4.19	0.991	Positive A. fumigatus culture from the specimen of the sputum sample
3197	KL604344	RBB01b0139	Afu-	2016-03-08	23.88	16.65	male	1.09	0.271
3731	KL612662	RBB01b0139	Afu+	2016-07-09	24.22	16.3	male	0.78	0.194	Positive A. fumigatus culture from the specimen of the sputum sample
1114	KL415965	RBB01b0150	Afu-	2014-08-26	30.11	20.08	female	1.61	0.516
6516	CF800668	RBB01b0150	Afu+	2018-03-30	33.74	19.71	female	1.1	0.344	Positive A. fumigatus culture from the specimen of the sputum sample
1359	KL421225	RBB01b0151	Afu-	2014-11-11	25.45	26.73	male	3.75	0.888
1636	KL501767	RBB01b0151	Afu+	2015-01-29	25.67	NA	male	3.38	0.8	Positive A. fumigatus culture from the specimen of the sputum sample
3827	KL614062	RBB01b0158	Afu-	2016-07-27	26.14	27.01	male	2.15	0.585
4216	KL620815	RBB01b0158	Afu+	2016-10-25	26.39	26.62	male	2.37	0.6473	Positive A. fumigatus culture from the specimen of the sputum sample
2088	KL509216	RBB01b0165	Afu-	2015-05-21	29.75	19.44	male	1.28	0.2769
2394	KL516037	RBB01b0165	Afu+	2015-08-26	30.02	20.74	male	1.7	0.3683	Positive A. fumigatus culture from the specimen of the sputum sample
1595	KL501148	RBB01b0173	Afu-	2015-01-20	25.75	19.23	female	1.96	0.65
1778	KL503921	RBB01b0173	Afu+	2015-03-03	25.86	20.83	female	1.83	0.606	Positive A. fumigatus culture from the specimen of the sputum sample
1688	BL502308	RBB01b0185	Afu-	2015-02-10	25.43	19.42	female	1.16	0.3387
2006	KL508157	RBB01b0185	Afu+	2015-05-05	25.66	19.96	female	1.36	0.3943	Positive A. fumigatus culture from the specimen of the sputum sample
3918	KL615626	RBB01b0193	Afu-	2016-08-16	26.64	19.82	male	3.55	0.837
6042	CF702410	RBB01b0193	Afu+	2017-12-12	27.96	20.64	male	3.76	0.894	Positive A. fumigatus culture from the specimen of the sputum sample
2906	KL600218	RBB01b0194	Afu-	2016-01-05	21.94	NA	male	1.12	0.2277
3657	KL611755	RBB01b0194	Afu+	2016-06-27	22.42	15.7	male	1.22	0.265	Positive A. fumigatus culture from the specimen of the sputum sample
2373	KL515559	RBB01b0196	Afu-	2015-08-19	19.4	18.5	male	1.53	0.347
2654	KL520226	RBB01b0196	Afu+	2015-10-28	19.6	18.51	male	1.73	0.3769	Positive A. fumigatus culture from the specimen of the sputum sample
2851	KL523008	RBB01b0215	Afu-	2015-12-10	27.34	18.5	male	2.5	0.5745
4275	KL621581	RBB01b0215	Afu+	2016-11-04	28.24	20.64	male	2.47	0.5708	Positive A. fumigatus culture from the specimen of the sputum sample
2508	KL518051	RBB01b0216	Afu-	2015-09-24	19.66	20.45	female	1.52	0.539
2846	KL522988	RBB01b0216	Afu+	2015-12-10	19.87	18.37	female	1.39	0.493	Positive A. fumigatus culture from the specimen of the sputum sample
6088	CF702477	RBB01b0231	Afu-	2017-12-19	28.5	NA	female	2.29	0.686
6497	CF800632	RBB01b0231	Afu+	2018-03-27	28.77	NA	female	2.24	0.671	Positive A. fumigatus culture from the specimen of the sputum sample
4907	CF700582	RBB01b0232	Afu-	2017-03-28	22.42	23.39	male	1.12	0.2548
5925	CF702216	RBB01b0232	Afu+	2017-11-14	23.05	NA	male	0.93	0.228	Positive A. fumigatus culture from the specimen of the sputum sample
5680	CF701824	RBB01b0242	Afu-	2017-09-20	28.67	NA	male	2.48	0.57
7469	CF802316	RBB01b0242	Afu+	2018-11-27	29.86	NA	male	NA	NA	Positive A. fumigatus culture from the specimen of the sputum sample
8095	CF900843	RBB01b0290	Afu-	2019-04-16	26.45	20.07	male	1	0.24
10074	CF001342	RBB01b0290	Afu+	2020-08-12	27.78	NA	male	2.8	0.67	Positive A. fumigatus culture from the specimen of the sputum sample
5887	CF702157	RBB01b0304	Afu-	2017-11-07	30.65	NA	female	1.61	0.515
6376	CF800429	RBB01b0304	Afu+	2018-02-27	30.96	NA	female	1.21	0.387	Positive A. fumigatus culture from the specimen of the sputum sample
6295	CF800294	RBB01b0305	Afu-	2018-02-06	23.14	NA	female	2.76	0.916
6724	CF801019	RBB01b0305	Afu+	2018-05-22	23.43	NA	female	3.18	1.023	Positive A. fumigatus culture from the specimen of the sputum sample
9646	CF000708	RBB01b0339	Afu-	2020-04-29	24.05	NA	female	1.7	0.24
9951	CF001150	RBB01b0339	Afu+	2020-07-15	26.54	NA	female	1	0.29	Positive A. fumigatus culture from the specimen of the sputum sample
9719	CF000807	RBB01b0347	Afu-	2020-05-18	20.34	19.55	female	2.81	0.852
10119	CF001421	RBB01b0347	Afu+	2020-08-24	20.61	NA	female	2.85	0.862	Positive A. fumigatus culture from the specimen of the sputum sample

## Sheet: Spearman correlation KEGG
KEGG pathway	FEV1 – p-value	FEV1pred – p-value	FEV1 – rho	FEV1pred – rho
00908 Zeatin biosynthesis [PATH:ko00908]	0.000343015	0.000144923	0.402557	0.424895
00240 Pyrimidine metabolism [PATH:ko00240]	0.000532488	7.48899e-05	0.390523	0.441017
00010 Glycolysis / Gluconeogenesis [PATH:ko00010]	0.001168	0.000205902	0.367826	0.415977
03010 Ribosome [PATH:ko03010]	0.00129735	0.00043553	0.364663	0.396079
00900 Terpenoid backbone biosynthesis [PATH:ko00900]	0.0013756	0.000350863	0.362886	0.401949
00790 Folate biosynthesis [PATH:ko00790]	0.00244659	0.000676865	0.344852	0.383762
00230 Purine metabolism [PATH:ko00230]	0.00245912	0.000258412	0.344687	0.410073
00052 Galactose metabolism [PATH:ko00052]	0.00252131	0.000628831	0.34388	0.385852
04066 HIF-1 signaling pathway [PATH:ko04066]	0.00311403	0.00118703	0.336974	0.367341
03030 DNA replication [PATH:ko03030]	0.00388498	0.000759084	0.32957	0.380479
00970 Aminoacyl-tRNA biosynthesis [PATH:ko00970]	0.00388553	0.000513985	0.329565	0.391508
04013 MAPK signaling pathway - fly [PATH:ko04013]	0.00620891	0.00713524	-0.313255	-0.308242
00670 One carbon pool by folate [PATH:ko00670]	0.00701173	0.00244096	0.308876	0.344926
00400 Phenylalanine, tyrosine and tryptophan biosynthesis [PATH:ko00400]	0.00780995	0.00179121	0.30494	0.354747
03420 Nucleotide excision repair [PATH:ko03420]	0.00781263	0.00185931	0.304927	0.353579
05204 Chemical carcinogenesis [PATH:ko05204]	0.0101709	0.00974161	-0.295071	-0.296705
02060 Phosphotransferase system (PTS) [PATH:ko02060]	0.0134506	0.0102976	0.284257	0.2946
00730 Thiamine metabolism [PATH:ko00730]	0.014545	0.00327968	0.281158	0.335255
04330 Notch signaling pathway [PATH:ko04330]	0.0181447	0.00568451	-0.272214	-0.316393
00565 Ether lipid metabolism [PATH:ko00565]	0.0181454	0.0224689	0.272212	0.263296
00520 Amino sugar and nucleotide sugar metabolism [PATH:ko00520]	0.0182369	0.00569557	0.272006	0.316324
02040 Flagellar assembly [PATH:ko02040]	0.0245576	0.0156936	-0.259504	-0.278115
03430 Mismatch repair [PATH:ko03430]	0.0274872	0.00996524	0.254622	0.295846
00290 Valine, leucine and isoleucine biosynthesis [PATH:ko00290]	0.0288208	0.00544511	0.252544	0.317911
00720 Carbon fixation pathways in prokaryotes [PATH:ko00720]	0.0357898	0.0278107	0.242844	0.25411
03440 Homologous recombination [PATH:ko03440]	0.036236	0.00843575	0.242279	0.302093
00511 Other glycan degradation [PATH:ko00511]	0.038372	0.0330419	0.239651	0.246462
04010 MAPK signaling pathway [PATH:ko04010]	0.0429266	0.0205464	-0.234429	-0.267062
00660 C5-Branched dibasic acid metabolism [PATH:ko00660]	0.0435976	0.100719	0.233699	0.190989
04540 Gap junction [PATH:ko04540]	0.0437389	0.0280469	-0.233547	-0.25374
00550 Peptidoglycan biosynthesis [PATH:ko00550]	0.0437995	0.0111307	0.233482	0.291625
04810 Regulation of actin cytoskeleton [PATH:ko04810]	0.0472968	0.0249955	-0.229834	-0.258744
03018 RNA degradation [PATH:ko03018]	0.0488853	0.00540069	0.228251	0.318199
00450 Selenocompound metabolism [PATH:ko00450]	0.0604888	0.022495	0.21781	0.263247
05132 Salmonella infection [PATH:ko05132]	0.0627152	0.0197101	0.215997	0.268794
03015 mRNA surveillance pathway [PATH:ko03015]	0.0646908	0.0370289	-0.214431	-0.241289
00680 Methane metabolism [PATH:ko00680]	0.0684529	0.0150964	0.211553	0.279672
00770 Pantothenate and CoA biosynthesis [PATH:ko00770]	0.0685564	0.0235344	0.211476	0.261326
00830 Retinol metabolism [PATH:ko00830]	0.0696876	0.0322799	0.210636	0.24751
04145 Phagosome [PATH:ko04145]	0.0746733	0.0442056	-0.207062	-0.233046
00740 Riboflavin metabolism [PATH:ko00740]	0.0837475	0.032261	0.20102	0.247536
00480 Glutathione metabolism [PATH:ko00480]	0.0846701	0.0163754	0.200435	0.276398
03040 Spliceosome [PATH:ko03040]	0.0857607	0.0456881	-0.19975	-0.231483
03020 RNA polymerase [PATH:ko03020]	0.106607	0.0267995	0.187819	0.255727
03410 Base excision repair [PATH:ko03410]	0.108657	0.0289901	0.186747	0.252286
05203 Viral carcinogenesis [PATH:ko05203]	0.137413	0.0459058	0.17314	0.231257

## Sheet: signif. lung modules with FEV
Feature	Cluster	Coef_sum	p	FDR adjust_p
FEV1	module 1	6.61374	0.790791	0.790791
FEV1pred	module 1	6.70453	0.666667	0.790791
FEV1	module 2	5.7305	0.412412	0.412412
FEV1pred	module 2	5.65151	0.395395	0.412412
FEV1	module 3	4.92461	0.0480481	0.0630631
FEV1pred	module 3	4.813	0.0630631	0.0630631
FEV1	module 4	1.58419	0.353353	0.353353
FEV1pred	module 4	1.59066	0.325325	0.353353
