# Supplementary material for: Genome-scale metabolic modeling of Aspergillus fumigatus strains reveals growth dependencies on the lung microbiome
Source: Nat Commun. 2023 Jul 20;14:4369. doi: 10.1038/s41467-023-39982-5 (PMC10359302; doi:10.1038/s41467-023-39982-5)
Supplement: Supplementary file 11 — Supplementary Data S8 [file 41467_2023_39982_MOESM11_ESM.xlsx]

## Sheet: Description
	Supplementary Table S8
	Sheet	Description
	MAMBO media	Matrix with all MAMBO derived media compound per Cystic fibrosis (CF) sample and condition (before and after A. fumigatus infection).
	paired Wilc. test of 77 reactions	Paired two-tailed Wilcoxon test results on FVA derived flux bounds for 77 metabolic reactions of A. fumigatus clinical strain GEMs simulated on MAMBO derived media. P values and adjusted p values for multiple test correction by FDR are indicated.

## Sheet: MAMBO media
				A.fumigatus -																																								A.fumigatus +
Compound name	Compound ID	before A.f. colonization	after A.f. colonization	1	2	3	4	5	6	7	8	9	10	11	12	13	14	15	16	17	18	19	20	21	22	23	24	25	26	27	28	29	30	31	32	33	34	35	36	37	38	39	40	1	2	3	4	5	6
Uridine	uri	1	1	3.9582	5.48006	0.661081	3.67567	4.20057	3.90234	3.80395	4.73954	2.95569	4.13509	1.82337	3.16619	0.833701	4.07288	3.71703	3.98066	3.838	2.33313	2.30966	0.971696	5.32222	5.45582	4.29029	1.86518	4.57247	3.41573	3.82811	5.35116	4.35424	3.38247	4.16266	4.67983	4.14673	2.45751	2.92518	0.311149	3.59714	4.88149	0.456439	1.16669	1.44931	5.79427	4.81261	2.76728	5.95681	5.49296
Pyridoxal	pydx	1	1	4.26267	1.24583	1.12101	3.23041	4.11755	4.46408	0.114569	2.37643	3.23244	5.0831	3.14968	3.7283	3.90112	4.12031	3.17782	3.74751	2.23902	3.50387	2.77505	1.72765	6.52156	4.2743	2.45104	5.08794	4.02124	5.41774	4.76183	4.83575	5.26713	5.56596	2.31546	4.70564	4.2928	3.30538	5.71607	4.28019	1.9259	0.958372	2.59135	0.314257	3.47796	3.5622	3.24682	2.10819	5.11019	5.30153
tlf_a_m1	tlf_a_m1	1	1	4.72433	4.35871	5.87877	1.13827	3.66574	4.04629	3.81415	2.81649	0.504188	4.2126	0.15067	3.73783	4.74628	4.31147	3.83332	3.83164	0.726365	0.353523	4.32893	4.63897	4.33818	1.30927	2.48974	5.22909	3.58816	4.67822	3.06004	5.48211	5.00032	5.45825	5.01138	3.31885	3.29379	4.69208	2.97563	2.41907	0.428908	4.41763	NA	0.097741	5.39844	2.29962	4.44155	3.5165	5.67216	4.41527
Dopamine	dopa	1	1	4.5337	4.55904	3.81522	4.07234	4.53372	3.61016	1.9546	3.2278	2.23132	5.52725	2.5453	2.90894	4.80215	4.15704	3.86981	0.925259	4.05333	2.12046	4.0282	4.05678	6.15701	3.05161	2.20791	2.59568	4.30978	2.46902	1.82321	1.67414	2.62112	5.5513	0.94808	NA	3.95996	3.25656	2.09932	4.26125	1.75845	1.95407	2.73377	0.916489	4.57598	3.67325	3.94313	3.55163	4.50584	2.44125
R_7oh_warf_glc	R_7oh_warf_glc	1	1	4.51967	4.60058	1.47898	4.42039	4.93258	3.59359	3.57088	5.94113	4.75799	5.05201	3.08228	4.37888	3.3938	5.52114	1.55878	1.4935	4.51941	3.91547	4.3662	1.12804	4.10294	2.88973	4.4921	5.15975	2.56642	3.5783	5.49059	0.935085	3.33172	0.577013	2.53537	4.25606	3.76614	1.6951	3.99453	4.83883	5.02499	4.44786	NA	0.451597	1.97164	2.30703	5.09436	2.41881	3.64782	4.99436
Xylobiose	xylb	1	1	4.5471	3.86998	6.33258	3.30007	0.697298	3.70204	4.11391	3.99033	4.35165	5.57101	2.69446	4.72944	2.29937	3.68861	4.95207	1.71269	1.18097	3.16399	4.4826	4.05864	5.80775	4.58652	0.769344	4.08757	3.09526	3.41045	2.67373	3.23467	4.46556	5.74941	2.78271	NA	0.891151	4.37483	5.60741	3.6614	4.35735	3.52541	5.17207	0.930623	2.94091	1.56824	3.8322	4.15738	3.52621	5.53346
S_6oh_warf	S_6oh_warf	1	1	4.28029	3.68439	4.75307	5.05924	3.8031	5.32452	3.7133	4.30034	5.13441	1.53244	4.22306	2.10368	2.16119	5.32786	2.53008	4.40049	3.33105	3.78822	5.04029	4.74357	2.904	4.49656	3.1035	2.53982	2.97292	4.37198	1.55753	5.6268	4.96393	4.82207	4.59277	1.09919	0.79417	4.46557	4.50101	2.46901	1.61635	2.46952	NA	2.22366	4.3609	0.226781	2.91077	3.36207	5.20374	1.17609
am6	am6	1	1	5.0891	3.96726	4.20541	5.26476	3.03764	3.75293	1.96062	3.02245	1.67213	4.5677	2.35673	4.79284	2.63204	4.83206	2.63218	3.46559	3.11595	0.495892	1.60288	2.0774	4.44516	3.07922	3.86711	4.86477	4.29346	4.44013	4.82079	0.116792	1.49554	3.16245	4.45163	4.54122	1.81368	1.11132	4.7435	4.4318	4.27596	3.94405	NA	0.585659	1.96132	4.9085	4.79004	2.94456	2.48901	2.38427
Dimethyl sulfoxide	dmso	1	1	2.31957	4.4305	3.60549	5.05197	4.92669	3.88836	4.70559	0.894022	3.96552	5.32057	1.10436	2.80746	4.55083	4.43898	1.80419	3.14998	4.2853	4.95286	3.19935	4.4942	3.64299	3.71014	4.06601	1.44631	4.55891	5.08784	4.98823	5.46502	2.5032	3.80643	4.99244	3.6773	3.73305	2.16385	5.49776	3.46503	2.1935	1.53355	5.20934	1.32173	2.98844	4.74838	4.65802	4.94124	5.64202	4.61451
tlf_a_m9	tlf_a_m9	1	1	0.469902	3.04219	3.27989	2.58458	4.33321	3.42449	4.44488	5.27768	4.9333	4.64704	2.56551	1.79344	4.42417	5.06729	1.76285	3.72324	3.08657	0.670442	3.82572	4.99551	3.06517	5.24593	4.38814	3.17724	3.0055	3.43742	4.90364	0.531371	3.10044	4.51654	2.47988	4.06673	3.20292	3.61597	5.19514	4.9814	2.78029	0.0664806	NA	1.38777	1.53138	5.41451	2.60193	3.96378	4.91269	5.52966
Ribitol	rbt	1	1	2.4346	2.43659	4.84079	4.88565	0.848126	2.0016	4.08334	4.3468	4.27098	4.92337	0.743653	3.4719	5.41181	4.42115	5.11851	3.72139	3.85144	2.65004	4.12477	3.70062	5.64953	3.40981	5.26714	4.41377	5.03233	5.11952	4.94532	4.16205	3.86927	2.07058	1.47414	NA	2.36416	3.25475	4.36234	1.85483	2.27203	0.610394	4.08765	1.56227	5.09251	4.31327	5.71479	2.43055	0.540689	5.81161
N_oh_phtn_glc	N_oh_phtn_glc	1	1	5.30768	3.76845	3.78172	4.4526	3.65177	4.10319	3.35255	4.20009	3.97132	4.48657	1.71944	2.51197	3.68646	2.014	2.44565	4.17436	3.79922	3.51944	2.96879	5.00727	2.88709	2.38425	4.33493	1.26531	3.08676	3.86615	3.84304	4.13775	1.59296	3.23852	4.07357	3.73083	3.9382	0.471595	4.40313	2.95415	3.18506	2.56277	NA	0.878556	4.78396	4.84278	5.97549	3.09461	4.89358	0.753763
odsm_gltmn	odsm_gltmn	1	1	3.53261	2.00168	5.69041	2.73514	1.91834	1.44838	2.91672	4.456	4.30568	1.78387	3.93846	3.26881	4.64116	2.62042	1.84423	3.77012	4.35265	3.04052	4.07846	2.65464	4.28108	1.2799	3.79932	3.95632	0.94825	5.49086	1.95896	5.55291	3.64988	4.20231	4.67117	3.9623	4.31437	3.90419	4.61914	5.403	2.35628	4.00781	NA	1.81282	5.0381	3.64079	2.87369	3.73609	4.45299	2.95526
Nitrogen	n2	1	1	4.58235	1.67386	5.60195	3.45537	2.67441	4.13524	1.69039	3.65297	5.0322	3.96614	3.47188	2.26258	2.29778	4.57998	4.14716	4.67366	3.76816	3.05396	1.13541	4.46258	4.45523	1.82671	4.87662	4.16916	3.68627	3.21631	5.15983	4.77598	3.81141	5.12524	4.43419	2.47046	2.92139	2.46691	4.87105	2.8862	3.13989	4.01119	2.4772	1.2523	3.95646	0.958663	3.53018	5.76615	5.53956	3.00434
S-carboxy ibuprofen glucuronide	caribupglu_S	1	1	5.82493	3.08884	0.863901	3.4148	4.07643	3.4654	3.84672	4.16885	3.4163	5.02951	2.15991	4.14756	4.49787	3.79557	2.5434	1.8478	4.55706	4.43933	5.40636	4.84174	4.0082	2.69318	4.01008	3.48157	3.22633	0.53909	5.45475	4.21546	4.54832	5.39646	5.24493	4.71783	4.62926	4.60272	4.39315	3.25531	5.34392	3.97289	NA	1.56528	2.56552	3.56086	5.07429	3.65902	4.09994	1.5653
eztmb	eztmb	1	1	5.23441	5.15217	6.04417	3.79922	1.49013	4.0891	2.83783	3.42794	4.22122	5.06689	3.51837	3.89518	5.75503	3.49515	2.04858	4.43098	3.2245	5.09513	2.54962	3.16285	5.86041	4.74377	2.54534	4.49028	3.19203	4.09883	5.56993	5.41334	3.27316	5.19793	3.00144	3.25228	4.51032	3.97189	4.63849	3.99493	2.18874	3.88188	NA	1.55295	4.21218	3.57492	3.0933	3.40607	2.62419	3.43729
Tetra-acyl trehalose	tat	1	1	4.315	4.63784	4.15101	4.8837	3.86908	4.60854	3.5604	1.01362	4.1808	3.13163	3.43864	5.39658	4.28094	4.58861	4.045	1.16135	4.18898	0.99685	2.73646	2.21796	2.87605	4.18432	4.76273	2.34112	3.74116	0.105146	5.3812	4.18997	4.79268	3.16791	4.56637	1.59503	3.07208	2.05083	2.20654	1.6137	1.366	4.97515	NA	1.01807	3.39729	5.49882	5.76371	4.92185	3.62366	3.89083
Undecaprenyl-diphospho-N-acetylmuramoyl-(N-acetylglucosamine)-L-ala-D-glu-meso-2,6-diaminopimeloyl-D-ala-D-ala	uaagmda	1	1	5.40798	2.68079	1.17137	2.67491	4.0779	3.46541	5.06677	5.4664	3.93681	4.60351	3.09614	1.05158	1.58287	4.84419	4.36949	3.21123	4.46086	4.0114	5.0302	2.9764	5.39527	3.36282	4.14984	4.50149	3.96701	4.58334	2.38679	5.36387	1.29473	3.16238	2.03954	NA	2.74149	5.21896	3.47548	2.28031	1.29439	4.21011	5.39929	0.95303	5.1162	2.7967	4.9913	4.46761	5.17612	5.02302
1'-OH-midazolam	1ohmdz	1	1	4.18222	4.102	5.04884	1.60254	1.84384	1.2352	3.7744	4.73775	3.60954	3.29698	2.53423	2.74732	3.60926	3.07028	2.54537	3.23521	4.45272	4.52609	2.83206	3.47602	4.60988	4.44687	4.57163	4.86535	5.10956	4.80603	4.80826	2.00214	3.45788	5.72578	2.55286	2.4343	2.81418	4.16508	2.34053	3.37571	1.86042	2.46398	NA	0.961895	2.27487	3.52788	5.4084	4.74848	3.75329	5.35487
dxo	dxo	1	1	3.13019	3.06634	5.16087	2.60012	2.0326	1.83485	4.86519	5.25806	2.74803	3.68636	3.43669	4.16715	1.05139	4.29912	4.32846	4.04525	4.4578	4.08426	4.71358	3.98846	5.67002	4.10941	3.12362	2.31966	4.49597	1.52383	5.63262	4.29683	3.5279	2.88626	3.90784	5.4104	1.16766	3.40864	5.61736	2.79152	3.92421	0.95452	NA	1.9407	3.46849	2.82422	5.68945	3.46483	3.47601	5.37847
Sulfite	so3	1	1	3.77869	5.03896	2.08458	5.11334	4.61295	1.30998	3.63428	1.38378	3.67892	0.38453	2.96115	3.50503	5.51314	4.00537	4.41618	3.96056	0.0939596	3.27846	3.48859	2.79261	0.572112	2.95218	3.61587	2.74052	4.94501	3.43445	4.78534	3.23959	2.10044	4.84334	3.76245	1.68233	3.5419	4.03012	1.46301	4.54553	1.60404	3.40399	4.35316	0.777541	5.13239	1.50325	5.32197	3.99904	0.59759	1.82212
D-Glucuronate	glcur	1	1	5.39448	1.71128	4.2258	3.2581	5.42493	4.84627	2.23011	5.93425	3.86716	4.09725	0.942587	4.63306	3.37898	4.2396	4.73962	3.56248	4.91544	3.37711	1.23563	2.45073	3.26517	2.93946	4.89064	0.988664	3.77032	2.73052	5.34356	4.28115	0.554883	3.87125	4.85832	5.15123	1.10497	4.25555	5.21119	1.52946	3.52218	1.15755	4.22551	1.69146	2.36189	2.40277	3.66073	2.18049	3.8265	4.98373
Tyramine	tym	1	1	4.99299	4.80662	4.93029	2.15932	3.41522	3.20036	3.10103	2.52413	4.27531	5.68658	0.707281	4.70292	4.64634	2.03005	1.86153	4.57022	5.99652	2.72888	3.33043	3.99876	3.39372	3.75038	3.46626	4.61255	3.35788	3.95393	4.24047	3.97071	3.97006	4.55992	5.39292	NA	4.20416	4.13665	5.06963	4.47789	4.18727	5.0445	5.07279	NA	3.10109	4.45026	3.24445	2.9248	4.47487	3.60489
L-Prolinylglycine	progly	1	1	4.77814	2.0615	5.54571	5.18858	4.21506	4.43197	3.73516	2.38725	1.85367	4.52937	2.4781	4.39008	1.10195	3.80267	2.58689	4.04821	4.82934	3.92174	4.87131	3.1669	5.27206	3.16116	3.32619	4.04231	3.99339	4.36394	4.5997	3.93007	5.36373	2.59806	4.8172	3.22497	4.14868	0.184531	3.59622	4.99283	3.87082	3.6775	2.78128	2.02827	0.880186	1.30596	5.39311	2.30679	3.34299	1.07301
D-Glucarate	glcr	1	1	3.18996	0.862008	4.46148	0.608622	2.31814	2.74781	4.38707	NA	4.71092	3.9218	1.96105	4.34318	5.00756	4.87656	2.87851	4.30482	5.34521	3.85115	4.77971	4.53242	5.93596	4.70547	0.456842	3.34961	5.15586	4.25734	5.3456	2.98095	3.93265	4.08802	4.26578	0.462715	2.62007	3.48947	4.56376	1.80099	0.739998	5.35211	3.56859	0.619185	3.05728	4.5685	4.19966	2.97326	5.43123	5.3205
NMN C11H14N2O8P	nmn	1	1	5.00289	0.170324	4.9294	0.597474	0.0490162	4.95887	3.94188	4.14351	5.15331	0.144393	0.262464	0.117868	0.186814	0.004766	0.0200415	0.0247786	0.549908	0.0543022	3.9372	0.00190292	0.181904	0.152751	0.190239	2.12254	5.38539	0.0316122	4.21076	0.270398	0.503245	0.667762	0.186091	3.30791	0.0634645	2.52187	1.4447	4.9753	0.115141	0.0373735	0.0279655	0.266413	4.30802	2.62041	0.0230822	1.26325	3.42086	0.0927669
bilr_M14	bilr_M14	1	1	4.89354	3.85462	1.9843	4.34507	3.74826	4.43303	1.5834	2.27532	3.92491	0.911319	1.75177	2.65309	3.27837	2.1371	3.35864	2.62749	5.83117	1.38999	0.634685	4.30931	5.0166	4.82455	1.1111	3.37639	4.9766	3.63792	1.14941	4.3466	5.23572	5.26523	3.37936	4.91309	2.61223	2.17176	4.5523	3.19346	1.90808	2.63153	NA	0.951799	4.23742	3.07134	5.37286	4.73377	3.50322	5.41191
Glycine betaine	glyb	1	1	4.5515	4.04735	5.22051	3.27208	3.97353	3.59009	3.51731	4.61129	3.42228	5.08658	2.4334	3.352	4.19536	0.928509	1.38273	2.2988	2.7888	4.69349	5.46297	2.68601	4.52292	3.46025	3.4306	5.22531	3.99516	1.79542	5.1352	3.20346	4.77344	2.53276	4.6483	1.41544	1.28914	4.11067	4.7421	4.68137	0.996221	3.6153	3.68672	2.27102	2.56407	3.82363	1.75908	1.69918	3.27181	3.47079
3-Phospho-D-glycerate	3pg	1	1	3.81154	3.88555	5.89694	2.07044	3.64677	2.11367	4.76489	NA	5.66569	4.20962	0.0429925	2.56305	3.0942	3.34902	3.49032	4.96278	2.15928	1.1344	3.95926	4.0682	NA	1.52105	4.23766	2.8451	1.03099	3.5696	4.73793	5.61222	3.01705	NA	3.74076	NA	4.09271	4.42735	3.14905	4.78168	NA	4.91397	4.81647	NA	NA	4.42885	5.96046	3.17053	5.41054	1.01412
L-Lactate	lac_L	1	1	5.05932	5.13666	3.14313	1.6365	5.52845	4.52154	5.14849	5.41661	6.19874	5.3892	2.62197	2.47255	0.607837	4.29603	5.22831	3.26394	2.95556	2.72379	4.70828	0.609749	3.49782	3.16584	4.28596	4.59554	4.06628	2.12615	2.22904	2.22155	4.42841	0.972908	3.09907	3.59944	0.38858	3.31817	4.65656	3.04668	1.68481	1.59011	4.76405	0.824545	5.54642	3.57268	5.42679	2.352	3.19985	4.86854
dnpz_m11	dnpz_m11	1	1	4.77418	4.80668	3.06605	4.28412	2.48441	0.405233	2.89425	3.78923	5.25552	4.44891	0.895988	2.71392	3.39467	2.63771	5.32977	3.29412	4.54919	3.59968	5.07931	2.94966	0.114828	4.33841	5.7135	3.46556	4.53571	4.05754	4.41249	5.90791	3.58241	2.25851	4.74435	4.24529	2.68395	3.75428	5.43195	4.51844	4.71317	3.69959	NA	0.938881	4.31611	4.17905	4.18739	4.67546	2.19516	5.12274
Enterochelin	enter	1	1	3.82998	1.39826	2.96738	4.76439	2.83848	2.93649	0.863119	3.52538	5.68605	5.15079	4.32262	1.19829	5.88551	4.21083	5.03063	1.13478	4.87402	3.16845	2.8388	3.00866	3.41866	4.86105	3.42204	3.95944	3.36718	4.09602	3.72192	4.1131	5.36231	4.21743	3.37246	2.6681	2.88832	3.88986	4.49062	3.87215	5.72075	3.3103	5.1057	1.15867	5.83115	3.36983	3.31598	4.53666	5.24985	3.9316
Mucolactone	mucl	1	1	4.71744	NA	4.43776	4.68124	4.53027	4.36812	4.50228	NA	3.84777	NA	2.13179	4.17457	5.21991	4.2948	0.910036	4.47143	0.788741	1.76134	3.4631	2.36223	3.91995	1.03706	5.10833	3.36639	2.02501	5.18037	4.89692	3.97751	4.59726	1.4868	3.86048	NA	3.07604	4.76734	4.81233	0.406757	4.44147	3.04807	5.75309	NA	NA	4.83226	4.3301	3.36691	4.58139	5.60498
Ferrichrome	fecrm	1	1	4.35377	4.82543	4.39881	2.78493	0.163215	4.21945	2.32653	3.7711	5.59553	2.80707	3.27533	1.32396	4.51533	0.72207	4.0611	4.29115	1.96602	4.07131	4.73902	2.67299	1.97511	3.79898	0.00491375	4.82006	4.53522	4.39881	0.39466	5.55784	5.15681	4.96969	4.51533	1.81186	3.58213	3.87163	5.98677	4.03492	3.14915	3.05198	5.25778	2.46725	4.56271	3.46377	2.51911	2.18908	5.546	0.899507
tlf_a_1b	tlf_a_1b	1	1	2.17691	3.01605	4.09817	4.23451	2.9808	3.37218	4.3631	3.74148	3.50373	3.78326	2.84513	4.39705	2.62968	2.96522	4.51303	4.06308	2.78736	4.41901	4.71264	2.15187	4.55874	2.6641	4.99975	4.10402	3.32807	4.37886	5.85664	4.37965	3.0435	4.99458	5.19212	4.57505	3.5049	3.74878	5.17865	5.266	1.00489	2.11917	NA	1.07847	3.31899	4.26266	5.37379	5.54441	4.11375	5.63716
3-hydroxycinnamic acid	3hcinnm	1	1	5.09388	2.94132	5.16633	3.13459	0.31686	5.17162	1.51429	NA	3.52166	4.42336	3.53614	3.32862	3.84256	5.05336	3.0887	0.22647	4.10733	2.56981	1.4279	0.819389	4.58415	2.91143	4.149	0.638461	4.10803	0.438875	3.35507	1.66058	4.28125	1.62195	5.11979	NA	NA	3.40613	3.97594	2.75012	4.11754	3.56672	4.37963	1.83165	3.76942	4.01736	4.40637	2.66874	3.80606	5.66983
gmfl_mII_glc	gmfl_mII_glc	1	1	4.77012	5.17168	3.31269	5.71411	5.39336	5.22459	4.36687	3.96078	4.16797	2.73679	0.709737	4.3631	0.431832	2.94773	4.81326	1.42893	1.79308	4.06283	5.54478	4.52489	3.137	2.49103	5.01554	5.22044	1.99004	1.14582	3.57612	4.22841	3.99342	5.25832	4.77929	4.76425	3.60442	3.90598	2.69493	4.99651	4.36457	3.06273	NA	1.31938	5.29966	3.03158	1.53703	3.29401	2.16763	4.53363
4oh_trz	4oh_trz	1	1	4.06184	2.56552	3.53594	4.15152	2.72158	3.48944	3.01954	4.42881	5.18334	3.29737	0.615582	2.31333	3.75398	4.45141	4.06513	3.88407	3.51532	3.43702	3.0263	3.22452	4.84112	3.98235	4.36312	4.27523	3.31293	3.93933	4.1845	4.90498	3.68453	2.20544	4.48733	5.32377	3.73597	4.43442	5.21279	4.1414	0.412443	4.2249	NA	0.429543	2.81058	5.16411	4.2785	2.93002	4.2826	4.737
hst_3glc_7s	hst_3glc_7s	1	1	4.30321	3.26972	4.31421	1.63358	4.88036	5.1715	2.1922	5.08969	5.13171	3.2068	2.82886	4.88736	4.75404	4.2631	4.90976	4.52116	5.01589	3.07196	4.7963	1.34715	2.60527	4.07494	3.17461	1.87295	4.03662	5.80411	2.91834	4.11128	3.63875	5.78229	4.85697	2.97235	0.984415	1.44452	4.22145	4.90012	3.75378	4.14453	NA	1.19805	0.971521	3.13571	2.63619	3.33785	4.47054	5.801
Midazolam	mdz	1	1	4.17316	2.75949	4.46134	3.33435	3.45215	4.54948	5.69621	3.79424	4.33621	3.04729	3.11956	3.95897	2.86996	2.21415	1.59681	4.34162	4.73016	4.66153	0.426051	5.06213	4.30828	2.96431	4.31077	0.137959	3.65383	3.98107	4.2673	5.19753	4.54929	5.13729	4.18343	0.192204	3.73682	0.450995	4.62922	0.784723	2.89613	4.56384	NA	2.00806	2.30691	4.68732	4.67884	4.17203	4.05037	5.20345
(S)-3-Methyl-2-oxopentanoate	3mop	1	1	1.61719	1.93696	4.1483	1.44308	4.41299	2.58005	2.91058	4.8179	4.55657	4.68865	2.81287	3.2728	4.13757	3.88241	4.83272	1.40892	4.72085	2.65109	4.16275	1.19737	4.98015	4.72574	3.39266	3.85433	4.48529	3.80586	0.5326	3.90753	3.82502	4.55579	4.75616	0.421511	3.15561	1.28822	3.90688	4.82842	1.49754	5.3586	4.65294	0.105035	4.71069	3.31009	4.11057	4.67574	4.36909	3.02557
Losartan-N2-glucuronide / Losartan-M7	lstnm7	1	1	4.24123	1.78719	3.55482	4.24216	4.42634	2.84174	2.54327	1.53149	3.9689	6.07084	1.80567	2.80787	5.02213	4.29939	4.43059	4.78874	3.77641	3.10626	4.4318	2.46798	3.21172	2.4345	3.61231	4.42614	1.85546	1.38237	3.80337	3.74586	1.7678	5.49139	5.23124	3.42927	1.24423	2.05945	3.73083	4.04678	3.89384	2.47881	NA	1.42254	4.2075	1.27691	2.23648	4.78051	4.18324	3.63598
gmfl_mII	gmfl_mII	1	1	4.1344	2.80633	5.21635	4.09871	2.74976	0.569203	1.17564	4.64923	1.82878	4.549	1.56687	2.54897	2.97701	2.82563	3.61177	3.56105	3.64587	3.84457	2.99181	2.94958	4.91879	5.08574	0.0890488	5.02702	3.89307	4.20006	3.56618	4.81129	2.78519	4.77097	3.41012	4.86456	2.30456	2.88733	4.02143	4.72702	5.18964	1.95778	NA	1.8832	4.79157	4.84762	6.0387	5.77175	3.11394	4.09973
anzp	anzp	1	1	5.29615	1.61341	4.93664	4.43226	4.05464	3.99339	2.2601	5.92268	3.07146	0.953369	2.61124	4.79873	4.63983	2.87527	3.48918	3.08379	4.07439	2.32056	4.06138	4.24812	4.80382	4.63266	3.49733	4.58855	3.79052	4.78873	3.04783	3.81107	4.98023	0.305504	3.00067	1.95421	2.37336	4.64336	4.4571	4.18021	2.42755	4.2549	4.96021	1.99001	3.19302	3.48882	5.30493	5.00659	3.49568	4.72634
dlb_glc	dlb_glc	1	1	4.84581	4.19656	3.89403	1.26646	3.2467	3.63738	3.93731	3.0801	4.18308	4.99835	3.33517	4.70969	5.18794	4.82605	4.8399	4.25433	4.77028	2.78077	5.35524	1.81395	5.02535	4.76323	3.57825	4.23938	3.04966	2.44397	5.31837	4.13284	3.09502	3.80443	3.97059	4.60867	0.917094	4.72567	3.89467	4.60265	5.20081	3.32002	NA	1.54407	4.65718	4.08425	4.76341	0.0768233	5.11087	2.25786
3-4-Dihydroxyphenylacetate	34dhpha	1	1	3.40045	NA	4.3081	2.84279	1.85882	3.14501	4.16166	NA	3.50423	3.73158	2.6156	2.64142	3.67705	1.31212	3.75964	3.27453	3.50636	4.12765	2.70861	4.78484	5.01579	4.14924	3.45066	4.3322	4.09749	5.18129	5.26082	2.66813	1.10004	3.62243	4.97749	4.41799	2.29095	4.92423	4.74153	4.70895	4.31195	3.94174	5.67802	1.93406	3.08287	4.56183	4.31667	4.29104	2.94274	5.19435
Estrone 3-glucosiduronic acid	estroneglc	1	1	2.526	3.97237	4.60856	4.5841	3.49258	5.70125	4.86905	NA	4.20739	5.48365	1.64066	3.68822	4.84003	4.47164	3.42784	2.95323	0.862386	1.01496	4.80177	3.66076	5.10184	1.21015	3.85014	3.73543	4.65166	4.08026	2.06053	1.87636	3.80675	4.39401	1.77515	3.3061	2.41822	3.97331	3.00648	2.24785	5.57435	NA	NA	1.04159	3.06193	3.78237	5.44618	4.48096	4.62385	4.74903
isosorbide_5mn_glc	isosorbide_5mn_glc	1	1	4.26109	4.49149	5.05169	4.75088	3.81457	5.035	4.52611	3.49189	2.34139	3.71625	2.85512	3.74483	4.80864	2.76812	2.12286	4.73671	4.99765	4.71579	6.48708	3.35488	5.86671	2.32145	4.23874	4.28451	1.05401	2.57884	3.01016	2.53045	3.69655	4.81805	5.19612	4.66595	3.10334	1.26402	4.80955	4.31776	3.39137	2.35836	NA	0.451807	0.925733	5.59229	4.91298	4.71749	5.10666	3.64677
Sucrose C12H22O11	sucr	1	1	3.9912	4.83899	3.63324	0.780324	4.20726	4.46792	4.93666	0.605661	5.2803	5.81743	2.7475	4.54313	5.22517	1.50629	3.63651	3.6785	4.30395	1.25637	5.82078	1.5219	3.68913	2.64545	4.26913	4.78558	2.24745	2.90286	4.67392	5.90143	4.42276	4.13925	4.3456	4.69079	4.65344	3.39377	4.70413	2.78197	3.90966	2.12266	5.89485	0.912973	2.29751	3.04779	5.24844	3.94951	5.21303	4.71424
D-Glucose 1-phosphate	g1p	1	1	1.32115	3.34966	4.48477	3.99093	4.26134	4.07104	2.35744	NA	2.68966	3.50922	2.191	1.38535	5.47005	1.69304	2.98251	2.87259	4.67322	4.20271	4.98584	2.11397	NA	2.55759	4.57713	2.89539	4.60155	4.22942	2.66249	4.15433	0.692207	NA	4.31386	5.09522	3.50062	4.54912	2.95514	4.70087	3.61376	2.89041	2.69668	NA	2.83648	2.14839	2.32971	5.11038	0.0900916	2.35456
Adenine	ade	1	1	1.90034	4.42828	2.91019	2.91588	3.36984	2.87619	3.93943	4.42162	4.8004	4.21042	1.31032	4.6874	2.03411	4.67345	4.74263	3.15913	4.8283	2.83452	6.07118	3.27166	4.03817	5.26103	2.99563	4.22114	2.90517	5.58987	4.35469	1.97901	3.58618	3.1684	5.53689	4.49941	2.5478	2.47854	5.6852	1.17665	3.80918	4.27289	2.1086	1.11842	5.55652	4.4202	2.79268	0.919547	4.39011	4.89811
3oh_mdea_glc	3oh_mdea_glc	1	1	5.05169	3.31728	4.7786	2.62455	4.9055	4.17913	3.15284	4.98865	4.58207	3.21677	2.49831	3.20672	2.31105	2.09991	2.93053	4.13027	2.04107	3.55645	4.74198	2.66603	5.25206	4.46538	1.86722	1.82108	4.3965	2.92049	4.23005	3.53538	4.57942	5.40923	3.63148	4.31603	1.28285	3.32223	4.03949	4.17588	4.1284	2.31547	NA	0.081186	0.272847	3.13405	3.74587	3.65675	3.59855	4.41543
D-Tagatose	tagat_D	1	1	NA	NA	2.27283	5.45227	4.69877	NA	5.12074	3.63078	4.32015	5.51223	4.17299	4.57175	4.06149	1.83582	3.2841	4.51687	NA	4.12273	4.44161	5.26219	NA	NA	4.3897	NA	NA	NA	3.77666	3.14345	NA	NA	4.2913	0.842266	2.3881	NA	4.45134	4.88753	2.75464	2.70552	NA	NA	2.69928	4.79406	NA	2.26582	NA	5.71223
Xylan (12 backbone units, 3 glcur side chain)	xylan12	1	1	NA	NA	4.06497	3.84228	4.97416	0.948931	5.54881	NA	2.38188	5.50544	2.45813	3.22809	4.68518	4.05501	4.39595	5.04571	4.99844	2.64716	4.93805	4.07242	3.16846	4.60303	5.13404	3.00883	NA	2.92217	5.50453	4.10628	1.48282	NA	5.78789	NA	2.67863	2.91358	1.49597	1.85631	2.42333	2.35239	5.53957	2.62097	3.88096	NA	5.17388	NA	5.01243	4.6069
Choline sulfate	chols	1	1	3.76911	3.8188	3.8339	2.75062	4.84399	4.13046	3.48574	3.85241	2.85805	4.72889	3.53381	4.77089	3.02707	1.11084	5.00717	3.84915	4.88828	1.96917	2.54054	3.56152	5.58757	2.99036	1.86785	3.73588	2.97996	4.0005	2.69088	4.43338	2.14964	4.77474	3.20904	1.97444	3.00106	2.63548	1.89644	1.29457	5.19204	3.09716	4.79893	2.42722	4.47874	3.30604	2.52313	3.92232	3.67897	5.43461
Uracil	ura	1	1	0.100417	4.8227	2.95335	4.2865	4.2219	1.27525	4.52291	0.0373197	0.641718	5.48409	0.141652	3.09471	1.82236	1.61841	1.18261	3.714	4.4384	3.60034	0.211663	2.77125	4.07154	3.26191	2.01316	1.87683	5.25247	3.02414	0.730126	2.00986	1.03144	4.45818	4.70109	4.5008	0.17999	0.0733884	2.33282	1.13862	4.36678	4.18494	3.33035	2.59186	4.36838	1.55768	4.21071	4.67929	3.98106	4.78047
tln	tln	1	1	NA	NA	4.87933	5.13659	3.52969	4.20318	3.45123	NA	2.92684	3.24715	3.12947	3.49554	5.1847	3.43765	3.19521	4.44542	3.13576	4.43339	6.0619	2.75645	4.93664	4.24659	4.06148	4.28984	3.0503	3.11086	2.55768	3.93304	4.30942	NA	4.10359	NA	NA	1.91549	2.86906	3.94276	4.93601	4.46306	3.56329	NA	4.3243	3.73924	6.33612	NA	2.24464	4.16871
Isocitrate	icit	1	1	5.11806	2.05683	4.11152	3.82441	4.6165	4.26327	2.04488	4.66602	0.390589	4.55639	3.3984	3.65161	0.0786425	2.59645	4.83395	4.75238	3.60062	3.05547	4.38785	2.32517	4.10755	2.74642	4.4576	4.1958	3.09303	4.3067	5.92015	1.04769	5.46743	3.41207	3.9393	3.93679	4.31586	4.55018	0.198878	4.559	3.57432	4.15884	4.79904	2.64033	0.773203	2.18522	4.8576	4.16813	3.44049	3.35933
Phenylacetaldehyde	pacald	1	1	3.38813	1.9507	6.07428	4.25251	1.92194	3.64555	4.22313	NA	2.40462	2.72695	1.9608	2.82789	4.00703	4.30458	2.77851	1.10515	3.9626	4.14618	2.80503	4.25581	2.42524	3.15661	3.17168	3.99997	2.06183	4.20857	4.7592	5.05281	2.99304	NA	4.19969	NA	4.08678	2.87658	3.13537	4.80549	1.81859	3.02222	2.37165	0.142119	2.42843	3.63939	5.4026	4.0563	4.98204	5.81056
8oh_efv	8oh_efv	1	1	4.45256	2.97949	2.61993	4.10365	3.77646	3.39518	2.85121	3.43847	4.81259	3.70721	1.22334	3.45333	4.37278	3.09376	3.19553	2.45804	4.21435	2.3493	5.06322	4.60436	6.14851	3.98571	3.88798	3.13735	4.3675	4.74362	5.58085	4.18352	3.38578	3.07257	4.9265	2.50832	0.579149	1.70299	1.82303	4.59433	3.27605	3.29545	NA	2.02814	4.02727	4.3918	1.58405	3.8539	4.49187	4.97852
Beta-Alanine	ala_B	1	1	5.13961	2.31463	3.4463	4.4125	2.76217	4.81931	4.29937	2.46306	4.12811	1.45845	2.252	4.28856	4.46953	3.67587	3.12882	3.861	5.7993	1.43801	5.57827	3.28229	2.43289	4.20198	3.31199	3.36446	4.47081	3.83655	3.63973	6.01369	5.00514	5.14175	4.79004	4.39848	1.16671	2.02672	4.66244	2.57241	2.03528	2.88412	3.49797	0.864661	5.28092	3.30256	1.22572	2.6838	1.9065	4.16905
hst_3_glc	hst_3_glc	1	1	3.68548	4.22095	5.77775	4.0294	4.8004	5.5229	1.97062	2.98182	1.85206	4.13711	1.59756	3.78436	1.77633	4.74849	0.884644	1.19878	3.25939	1.54505	3.96806	1.49302	4.5498	5.07041	2.72266	5.25352	2.65943	1.31085	2.15385	4.36808	4.89601	4.66793	3.04059	4.44017	1.33386	4.38545	5.75518	2.86621	3.75874	3.76367	NA	1.82543	4.67485	4.73478	4.15548	5.75893	3.68895	3.71049
Galactomannan(n=6 repeat units mannose, alpha-1,4 man)	galman6	1	1	3.30438	3.75961	6.00066	4.53121	2.72629	4.81824	4.26518	0.0601759	4.22624	5.59452	3.46087	4.77923	2.91537	4.01531	0.831201	0.853632	0.935877	1.91958	4.87725	2.01257	4.02609	4.10235	0.743655	1.8741	3.15437	3.90686	5.49153	4.65957	3.54926	NA	0.755044	NA	3.18821	4.50306	3.12502	1.60929	2.55408	2.52016	3.71978	1.79636	NA	4.48777	1.9857	5.67001	NA	4.37985
Thiomethyl-conjugate-acetaminophen	tmacmp	1	1	5.18396	2.00352	5.89028	0.108615	3.12919	4.23037	4.05683	3.36937	5.34791	1.51612	3.41029	3.48204	2.63169	1.56337	3.04122	4.65476	3.61268	4.61487	3.87169	2.19871	3.80642	1.66322	4.17449	2.92561	2.04887	3.18718	4.79856	5.29678	3.81057	2.80019	1.08844	4.36125	1.36813	5.35008	1.99806	0.785874	3.51685	4.11173	NA	2.01876	2.52803	4.06831	2.74081	3.7669	5.30633	5.52234
tolcp_ac	tolcp_ac	1	1	3.87139	4.01325	6.31155	4.96961	3.21609	2.01297	4.90044	2.20237	0.81061	5.4067	3.21616	1.77051	3.87707	4.51276	2.50113	3.34283	3.00148	3.53264	4.45499	2.66188	4.88562	1.33509	0.606127	2.85502	4.15187	4.17213	3.80476	4.74047	5.47972	4.031	4.73185	1.23131	1.12718	4.67272	5.01309	3.993	3.74403	2.06854	NA	0.286704	1.12217	3.79505	5.36676	4.1519	0.960561	4.99271
Alpha L Arabinan C15H24O12	Larab	1	1	NA	NA	5.04183	2.41671	4.63156	2.37859	2.37357	NA	2.98432	2.05187	3.01693	3.00836	4.69255	2.38003	0.917865	4.42338	2.79365	3.7592	4.36755	4.00111	4.26173	2.67546	4.04843	3.68996	NA	3.51671	5.14494	5.84913	3.04192	NA	3.05748	NA	2.71401	1.81456	5.48231	3.39019	4.015	4.04666	4.80287	0.708487	3.75892	NA	3.52298	NA	1.57594	4.04504
R_6oh_warf	R_6oh_warf	1	1	2.74323	3.81871	5.56278	3.12097	3.97634	3.6225	2.44913	3.72888	3.2692	4.44654	2.97456	0.627186	3.22587	4.42888	4.40439	3.8647	0.522748	4.23771	5.71706	4.68895	4.15431	3.58465	4.07704	2.93762	4.1878	4.9306	2.88646	5.10865	1.71527	1.13044	4.45908	4.1686	2.17139	2.78819	3.73146	3.02881	3.35768	0.930712	NA	1.00359	4.21189	2.67019	3.23087	5.13501	1.33811	3.70374
6-Phospho-D-gluconate	6pgc	1	1	NA	NA	3.71129	NA	3.50138	NA	4.62806	NA	NA	NA	0.160331	2.19084	4.3494	3.6719	3.41659	4.06981	NA	3.51002	NA	3.20996	NA	NA	NA	NA	NA	2.75539	2.04985	NA	NA	NA	NA	NA	NA	3.52624	NA	3.19809	3.38249	NA	NA	NA	NA	NA	NA	NA	NA	5.17326
Acetaminophen glucuronide	acmpglu	1	1	2.23236	3.44304	0.720168	3.51501	3.76619	4.51037	4.57047	5.25139	0.400939	3.94394	1.68984	3.34005	3.78373	3.73912	4.509	3.40064	3.34747	2.23264	2.69346	4.11394	3.88565	4.23749	2.91781	3.46595	2.90548	1.81353	4.96487	1.72509	2.80818	3.79054	3.09321	3.98555	3.00557	3.17596	4.42052	3.67329	4.42511	1.97324	NA	2.0347	4.0223	3.53204	1.56838	4.29374	5.15078	4.7383
Urea CH4N2O	urea	1	1	2.70695	2.14808	5.04015	4.46666	2.64866	3.69328	3.85235	3.8419	5.29616	0.768353	2.49257	3.92571	2.45189	3.56293	2.08596	2.39678	4.2923	1.03311	4.21682	4.01153	4.61297	1.99045	1.08241	5.09883	2.2671	2.91525	1.59428	3.69023	4.76448	3.40551	3.91674	5.45201	1.00134	4.49587	1.62973	4.23913	4.16044	4.20326	4.01168	0.393199	3.63464	5.11254	5.30893	4.68646	5.7846	0.263059
4oh_meth	4oh_meth	1	1	2.33067	4.40575	1.63496	3.63762	3.43896	3.83497	3.47301	3.6159	4.86654	4.04631	2.27016	1.94069	3.40552	4.16152	3.52501	2.93506	2.48203	3.42406	3.51103	4.32091	3.70291	3.21081	4.5432	0.639842	4.9226	3.99317	5.96047	4.17484	5.7706	4.80835	4.92011	4.59798	0.1734	3.77853	4.29374	5.19883	4.44021	3.16591	NA	1.29791	3.62586	2.77838	4.70573	4.60158	3.9535	5.17624
bsn	bsn	1	1	5.30505	5.21311	3.60625	2.10482	4.317	3.25097	1.92468	5.37717	5.37737	2.55954	1.31507	2.74575	4.99465	2.21164	4.8979	1.17311	3.32061	4.49825	5.404	4.26342	5.07958	0.368763	4.98271	3.57619	4.23332	3.51716	4.77344	2.7476	3.20347	4.55977	2.31154	4.43375	5.01238	2.70781	3.94805	0.941508	3.94012	0.526216	NA	1.41484	3.70182	5.01715	3.7196	3.78508	5.6619	4.66937
L-Rhamnose	rmn	1	1	3.52037	NA	3.94744	4.22044	4.40855	3.56174	4.04031	4.83498	0.749281	2.39794	1.6195	4.05154	4.83737	2.6143	2.51932	2.78486	6.15765	2.75468	3.87613	3.77909	5.13969	4.55734	4.6	4.78226	4.61898	4.62167	2.87608	5.26034	3.3408	4.62267	4.53989	5.5727	2.51258	2.85138	2.80887	1.32148	1.69139	4.03907	4.67779	1.13966	3.48441	4.07218	3.02889	1.40602	4.9342	1.06773
Thiosulfate	tsul	1	1	3.58137	4.33448	4.78975	4.99524	4.51996	3.23952	4.25477	2.65516	3.11153	3.37671	2.01635	3.13083	2.62886	2.49726	2.50799	2.79519	4.70602	4.06149	0.946593	3.62807	4.8122	3.90001	5.01619	2.06226	4.59664	2.64134	5.69743	1.87175	2.31238	5.76746	2.56724	4.75938	2.44354	0.245037	3.86122	5.13707	4.71481	3.15504	3.86989	1.89575	4.4941	3.86859	4.17261	4.1405	1.67708	3.89527
Butanesulfonate C4H9O3S	buts	1	1	NA	4.11051	3.87255	NA	4.78788	3.7848	4.62524	NA	3.62842	NA	2.8155	3.5345	3.69602	5.01384	3.81627	3.3857	1.31814	1.09371	3.03084	4.25842	NA	0.926958	4.09957	2.28243	3.98405	5.32653	4.98494	4.33563	4.86995	4.87665	0.525797	NA	NA	3.52349	3.10503	4.05641	2.63398	4.58145	3.08385	1.94493	2.73504	4.7304	NA	3.84329	2.85753	4.15335
Orotate C5H3N2O4	orot	1	1	3.66676	4.0433	3.13624	2.26747	3.41328	2.30007	2.83283	4.57025	4.79653	5.32232	3.33185	2.04716	5.18538	4.2996	3.70448	3.6964	3.76243	3.02064	5.16941	1.55972	6.15191	4.48885	3.34243	3.94919	1.73506	3.30363	4.24374	3.98045	3.80692	6.06016	2.96671	3.65885	2.92243	3.57022	3.04858	1.97232	4.66913	2.7022	2.7171	2.00628	4.74442	3.89853	4.61741	4.91994	4.59338	0.837148
4oh_dcf_glc	4oh_dcf_glc	1	1	4.44282	2.02882	2.02624	4.03395	4.50351	4.46843	2.73707	3.20121	4.72613	3.89854	3.58588	4.42192	4.44262	4.1056	4.99575	4.08148	2.45972	4.59711	4.04194	3.0036	3.39186	3.902	5.32364	4.21565	1.27465	0.904031	3.12857	4.70826	3.02716	2.79061	3.36214	3.78348	2.36592	3.81138	4.59964	4.49664	2.91559	2.40017	NA	1.33037	2.96076	3.96203	4.44405	2.44998	3.79518	3.7224
amio_c	amio_c	1	1	3.56744	3.16815	2.66461	2.13495	4.19637	3.74912	6.06456	4.24091	3.40438	4.30164	3.78793	3.12802	4.15379	4.35032	2.90241	1.7869	3.77013	3.9932	4.45906	1.7379	4.72454	3.53517	4.46235	4.52812	2.44324	4.70133	4.39222	2.97569	3.63355	5.05965	1.34768	4.99768	2.34761	3.16439	3.20153	3.78366	4.50394	2.80039	NA	0.312784	4.19133	4.19537	3.63341	4.38816	5.27757	2.71359
4-Hydroxy-L-threonine	4hthr	1	1	4.12397	2.74487	6.28494	4.39153	2.59332	4.77818	3.8934	NA	4.15033	5.80033	2.00922	3.53609	4.13535	NA	3.04843	3.3188	0.454877	4.49845	4.37339	4.31001	NA	3.38474	4.24697	3.46946	4.77418	3.59032	4.8969	4.00304	3.18804	NA	4.69231	NA	1.93105	5.17233	4.7544	4.37841	NA	3.39003	1.82101	NA	NA	4.59402	2.48504	5.08126	4.51891	4.29792
Quinate	quin	1	1	5.63232	2.71461	5.20979	2.89114	4.51018	3.74782	3.68546	NA	2.49664	4.70622	2.85597	3.60833	4.33194	4.08799	4.36803	5.13813	0.640851	4.24884	4.40011	2.31388	4.19092	3.87165	4.14064	5.08539	3.43938	2.32842	1.22248	3.79071	3.81905	4.83581	5.45678	NA	1.85859	3.6657	4.97193	4.06933	2.53989	3.77082	4.36168	1.0574	1.35342	3.92545	3.06995	2.40456	3.09209	3.19842
Tetrathionate	tet	1	1	4.95275	0.882801	4.02025	4.43123	5.24332	4.15953	4.27865	NA	3.16117	5.25761	3.8616	4.65509	1.69048	NA	3.67636	4.76173	4.82401	1.01833	5.55106	4.70349	3.01022	4.88629	2.59597	5.16062	1.43059	4.06204	3.8438	2.39289	2.25003	3.53313	4.42245	NA	4.51611	4.16336	4.61946	3.4134	3.99467	1.52403	4.88461	1.85155	NA	2.96314	3.8412	4.21103	2.28882	3.34852
Two disacharide linked murein units, pentapeptide corsslinked tripeptide (A2pm->A2pm) (middle of chain)	murein5px3p	1	1	NA	NA	5.0838	NA	2.87077	NA	4.5982	5.98696	4.36236	5.48674	2.78077	NA	1.25256	NA	3.31285	2.99784	NA	1.36032	3.79682	3.4017	NA	1.39422	3.42484	1.28504	NA	NA	NA	4.73639	4.95602	NA	5.49392	NA	3.27589	1.40083	NA	4.2142	NA	1.34673	NA	NA	3.95879	NA	NA	NA	NA	0.992806
4-OH-midazolam-glucuronide	4hmdgluc	1	1	4.97842	4.52672	3.63306	4.4863	4.14451	3.75963	3.9528	3.77154	1.20674	3.09117	2.86485	3.96392	4.43507	4.92556	4.07134	1.0352	1.39406	1.66637	0.153912	2.88376	5.24984	4.49902	4.97516	2.96833	2.78674	0.602573	4.257	5.35559	3.13873	4.34189	4.42963	4.16315	2.85157	3.54029	1.92882	2.94116	3.20233	3.29534	NA	1.4455	1.65989	2.59914	5.07278	4.81406	4.17099	5.5904
L-Malate	mal_L	1	1	4.13441	4.3714	3.70851	3.72408	3.06227	3.20961	4.4809	4.25448	2.91596	0.446202	0.907089	0.467634	4.83648	4.78329	2.13262	4.67642	2.49408	4.03908	4.74245	2.11227	4.46257	1.91092	4.64122	3.96074	1.58521	4.41491	4.81192	3.68997	2.93491	4.54572	5.2611	4.31078	0.418686	4.2757	3.57084	1.04555	2.64923	2.02404	4.34734	0.619651	3.84869	3.5244	2.95206	3.68277	3.38161	3.59654
1,5-Diaminopentane	15dap	1	1	5.18711	1.09248	2.40342	4.91634	4.86259	0.734121	2.27237	5.81587	3.27431	1.64335	0.865498	4.39808	3.85222	4.04227	4.13917	2.39101	4.06552	2.36178	5.60815	1.25886	5.89221	2.29659	2.59595	4.64114	3.00588	4.19606	4.77854	5.53826	5.02065	0.767034	1.78142	4.33558	3.41398	3.61096	2.75783	4.34371	2.72576	2.93262	4.65185	0.439277	2.12863	2.30256	1.79362	4.28324	1.28819	5.11411
L-Arabinose	arab_L	1	1	5.93965	5.11641	4.60182	3.83667	1.18739	3.78745	2.69244	2.7527	5.35987	5.46317	1.60336	2.71997	5.4833	1.30313	3.78293	3.84737	4.60825	3.35333	4.77723	4.66629	2.67873	3.83534	5.43691	1.65855	3.38949	1.95472	2.77671	3.45796	3.29068	3.0757	4.12999	5.35786	1.15122	2.65413	1.01067	3.1034	3.45911	0.197008	3.02227	1.30052	4.18707	3.86587	1.47285	3.37381	3.97002	6.3652
1,4-alpha-D-glucan	14glucan	1	1	5.36315	2.92693	4.37188	5.95864	3.23224	4.9187	1.52889	NA	4.6621	2.0734	2.92121	3.98678	5.39699	1.44456	5.0207	4.38228	0.220184	3.12921	4.70639	3.0584	5.91873	2.79818	5.02848	3.9903	4.46041	4.37881	3.67678	0.857754	4.67616	NA	4.88853	NA	3.86458	3.41047	4.51753	4.83094	4.33015	3.22583	3.9297	1.7301	5.26197	2.83046	5.04075	NA	5.50322	4.30793
Pyruvate	pyr	1	1	2.22259	4.3019	2.71524	4.06877	3.93998	4.943	3.30194	2.59112	5.85118	1.53311	4.03113	1.02528	2.92637	1.97294	1.02641	1.71698	3.0316	3.16674	4.59542	3.56327	4.23106	2.31565	4.52466	3.20473	3.86524	4.1605	2.57661	3.96244	3.5432	3.24205	2.64076	1.71394	1.89751	3.5049	3.0822	1.44969	3.1068	2.44511	4.25923	1.59539	0.757224	3.8042	4.2565	5.04923	4.38141	1.77796
3oh_dlor	3oh_dlor	1	1	4.86207	4.97944	5.50857	3.61133	2.35067	3.61685	4.62208	3.91541	2.2594	4.52634	3.56499	3.89896	1.93542	1.36648	3.78726	2.07677	4.21266	2.96802	4.64713	3.31548	4.93828	4.51523	3.31565	4.38772	4.2268	1.65913	3.90018	3.7917	3.68179	5.02434	2.18668	3.48961	0.212539	3.95492	5.15175	0.0583331	4.79924	3.19552	NA	1.27649	3.49671	5.41481	3.24238	1.57405	4.06675	3.37536
Butanol	btoh	1	1	5.28574	4.33923	5.33648	3.69146	5.17984	5.25586	3.15363	2.94425	4.82117	5.03529	2.27452	3.31903	1.94359	4.69959	3.35783	4.27285	2.55895	4.96055	1.50019	1.62376	5.86533	3.02361	4.92701	5.11635	4.67077	4.40968	3.67153	2.79411	4.6754	5.56486	3.99839	NA	3.16381	4.56655	3.97085	3.97241	2.04213	3.69425	0.991339	1.14338	3.94203	4.26382	4.97721	5.58792	3.42614	3.82875
Cys Gly C5H10N2O3S	cgly	1	1	5.0583	3.56101	4.57136	3.87049	4.09272	4.30304	5.32044	4.49883	4.99004	1.17382	4.05761	4.85455	5.06191	3.78822	5.04281	3.97349	4.55719	4.46462	3.23945	4.24124	3.79796	4.33039	3.34535	3.71283	3.25238	3.43386	2.22915	2.57113	4.76906	5.49847	4.06009	4.38559	1.95787	4.10122	1.88012	2.26994	4.71036	3.7998	4.45185	0.692102	3.81379	3.18731	5.66036	5.35191	2.48633	4.41303
gltmn_glc	gltmn_glc	1	1	4.36894	2.01078	4.47477	4.51612	3.2488	0.670749	3.17145	2.57384	4.86873	5.26345	1.61791	1.03743	4.25353	3.7853	4.09628	2.57611	2.58479	1.22799	0.32682	2.97111	5.55285	4.17264	5.57076	0.773682	3.676	4.82576	2.37684	1.6791	3.36904	4.37031	2.48345	3.6628	1.28905	0.314695	4.89318	4.28119	2.53291	2.38432	NA	0.0569846	5.9263	4.53212	4.66973	5.837	1.75439	0.261014
Rosuvastatin	rsv	1	1	5.10647	1.53643	2.66588	4.66298	4.56762	3.83885	2.68262	4.0771	4.28105	2.08029	3.27451	2.19546	5.46818	4.08777	4.8417	3.61194	2.11043	2.87713	4.08133	1.81671	3.86965	2.58489	4.17165	4.62916	2.8852	2.03126	5.45984	4.38963	5.15171	2.75171	3.99279	4.04939	4.99439	2.46703	3.88399	3.37893	4.58963	3.52138	NA	1.26946	4.70262	3.96297	5.5579	4.58953	4.52795	6.14946
r406	r406	1	1	4.30122	2.75203	5.09347	3.58601	1.8767	3.16257	0.405553	4.42119	5.33175	5.20009	1.44531	1.07924	5.64846	4.09399	0.886445	0.909676	4.43619	3.63087	4.78458	3.66418	3.61988	1.66705	2.53447	5.3223	3.69368	4.88331	5.7746	3.30178	3.23315	5.12458	5.49773	4.37192	0.344877	4.10481	4.34623	3.44598	5.0864	3.79901	5.1511	0.525025	4.17422	1.85625	3.80326	4.93889	4.13505	4.37777
L-alanine-D-glutamate-meso-2,6-diaminoheptanedioate	LalaDgluMdap	1	1	4.04479	3.24723	4.06985	0.198567	4.58808	3.83281	2.3944	3.73811	4.65456	4.58362	1.88245	3.81991	2.70698	3.80487	2.47447	4.4762	5.31328	1.65764	5.23706	1.84871	0.0469137	3.51757	0.422637	4.36614	4.2966	4.36792	2.77542	4.41804	1.57342	2.96992	3.21787	0.895049	2.30171	2.77056	3.23942	2.2375	3.33733	3.49155	3.16154	1.652	2.9524	4.55097	4.09447	5.34869	3.50704	4.84369
sch_57871_glc	sch_57871_glc	1	1	2.86272	3.32265	5.33416	3.56479	0.312984	2.119	4.53275	3.70846	3.03247	2.74876	3.87825	3.6828	5.20311	3.66293	2.28526	4.38068	3.10897	3.68166	5.29745	2.67345	4.78899	3.15506	3.67272	1.06532	3.92325	0.767946	1.87999	4.62676	3.61303	5.1872	1.91356	4.20718	4.31682	3.53808	1.73439	4.47965	4.81675	3.7713	NA	1.03751	3.78496	5.21685	4.67712	3.67013	5.34176	5.1455
Two linked disacharide pentapeptide and tetrapeptide murein units (uncrosslinked, middle of chain)	murein5p4p	1	1	NA	NA	5.65524	NA	1.81885	NA	4.90479	NA	NA	NA	3.38127	4.2092	NA	NA	3.52774	1.83552	NA	NA	2.97508	2.98936	NA	NA	NA	3.99914	NA	3.79073	4.42937	5.87148	NA	NA	5.13728	NA	2.09022	NA	4.37373	4.52692	NA	NA	0.798122	NA	NA	NA	NA	NA	NA	NA
des_astzl_glc	des_astzl_glc	1	1	2.11599	4.36007	4.5132	4.14628	4.88	4.36066	4.03458	5.44477	3.55172	4.97581	2.3738	1.02181	4.81937	4.79524	2.37527	4.25245	3.24873	0.466942	3.2847	4.6378	0.200734	4.0867	2.27377	3.53811	3.67974	2.22466	3.70416	2.97724	4.69548	1.60236	1.35307	4.15764	3.75083	4.29964	3.51333	2.3982	4.44621	4.38279	NA	1.7133	3.16797	3.63965	5.00073	4.56126	4.01321	4.34849
L-alanine-L-glutamate	LalaLglu	1	1	3.84162	4.0969	4.65521	3.49047	4.41794	4.44971	3.23066	4.31334	2.85791	5.11548	0.79853	3.28858	4.22787	3.62717	3.93987	3.68387	4.15588	2.32301	3.78975	3.29567	4.32646	4.00673	4.53683	4.7095	3.83268	1.03873	0.586247	5.02341	2.80712	NA	2.81398	NA	4.66937	4.92314	0.295047	3.53248	3.4139	4.48352	4.3136	1.05301	NA	5.01382	5.57269	3.2038	5.47293	5.37984
Ferric 2,3-dihydroxybenzoylserine	fe3dhbzs	1	1	NA	NA	5.4021	NA	3.59207	NA	3.11112	NA	4.03888	NA	3.15187	4.76373	3.86994	3.95112	5.19072	4.83937	NA	1.65381	0.598126	4.69985	4.3036	NA	NA	4.5714	NA	0.803114	NA	NA	5.50143	NA	4.09265	NA	NA	NA	2.54946	4.18747	4.50224	NA	NA	2.47678	5.26811	NA	NA	NA	4.29534	2.85606
D-Mannose 6-phosphate	man6p	1	1	4.92786	4.75819	4.7139	0.0443027	0.0310342	4.57803	3.05596	3.56721	3.0652	2.41204	0.359085	0.231903	0.856574	0.0146141	0.00424154	0.0251917	0.0289125	0.0153716	3.53106	0.0282721	0.131691	0.0334884	0.0817127	0.304133	4.03298	0.0370762	3.77346	0.0249739	2.50665	1.42062	0.0888972	5.51435	1.04583	3.57746	0.0294507	0.104383	0.0918197	0.089033	0.0135902	1.54684	0.393524	1.40762	2.12319	4.72519	4.77207	0.00700115
fcsn	fcsn	1	1	5.81014	4.78795	4.75051	2.70688	4.657	3.61154	4.66837	5.11441	3.13438	1.80182	1.86218	1.32235	2.50105	4.22735	4.35094	2.16717	3.38163	3.48098	5.67048	4.52499	3.70072	4.8267	2.95832	4.17213	5.03946	2.66242	2.2663	4.88695	3.71683	6.22224	4.35991	NA	3.29976	2.56926	3.64723	2.93915	3.27625	4.41914	2.49368	2.99642	4.60014	1.54916	5.59526	1.26751	4.42348	3.88459
rpn_96990	rpn_96990	1	1	5.62432	2.71929	5.77737	2.11393	4.25334	4.98207	4.87839	4.02032	2.05808	4.85002	3.09223	4.53834	3.52541	0.776922	4.06847	2.88172	5.11006	4.76938	6.05808	3.31427	5.70675	3.87883	4.47615	2.70712	4.17378	4.56481	5.22875	2.04992	5.16852	2.43112	4.5442	4.03386	3.65276	4.31502	1.36245	4.24624	3.29035	2.85441	NA	0.487619	4.64463	4.87136	5.16537	4.65789	5.91421	3.86149
Xylan (4 backbone units, 1 glcur side chain)	xylan4	1	1	4.18839	4.97344	4.76048	4.83547	4.15119	3.48642	5.63502	0.280538	3.09585	2.14059	2.07583	3.59332	4.39991	1.28369	4.85547	2.8626	4.63169	4.29889	3.36646	3.21924	6.20646	4.92832	4.67745	4.49445	4.44354	4.0943	4.79146	5.03816	0.818515	NA	0.429234	NA	1.1884	4.36892	4.79647	1.11199	1.88367	3.68164	3.72498	0.440747	2.8339	5.61795	5.40488	3.14102	1.57967	5.05095
phppa_glc	phppa_glc	1	1	2.83106	4.61048	5.31827	4.38401	3.04163	3.87073	3.43244	5.11464	2.92404	3.25142	3.59373	3.72694	5.11235	2.21174	3.80725	3.65878	3.99031	3.46414	1.91204	4.12256	2.43154	5.10004	3.86622	3.85197	3.36046	5.54257	4.86305	3.17603	4.25784	3.73052	2.90335	4.75776	2.18841	4.08523	4.82488	3.78975	4.68599	4.94231	NA	1.26651	3.70288	3.89182	5.59458	4.97365	3.36463	3.73452
Vanillate	vanlt	1	1	3.72202	4.99517	4.02383	2.53011	2.91423	2.77544	1.92028	NA	4.44647	2.38004	2.56587	4.08637	5.12973	3.17478	1.68123	5.00635	2.28875	2.71289	3.08069	1.88821	5.12297	2.50807	1.88488	4.29928	3.12591	1.78107	1.36661	4.51005	1.44215	4.0223	4.1619	NA	2.38164	4.1725	5.07694	2.30173	3.65568	3.71147	3.53093	1.91501	3.42164	2.79693	1.90473	4.74237	5.11399	4.67896
tgz_glc	tgz_glc	1	1	5.03149	4.48431	5.07755	3.63671	3.81712	3.63977	4.64509	2.6905	5.30305	4.58313	3.11123	4.70134	3.76478	4.08055	3.75801	4.68159	1.54036	3.69118	2.98592	2.9212	1.57605	4.84471	4.32351	2.93269	4.26173	2.65278	2.21863	5.67669	3.53046	5.87674	2.23614	4.09118	3.64828	5.22585	4.82444	2.37889	3.0952	3.16597	NA	1.20067	3.28201	0.2328	0.356724	4.70392	4.43331	3.4636
bvu	bvu	1	1	3.5267	2.99867	4.42475	3.55705	5.31824	4.70274	2.92923	3.33264	3.02734	5.41789	0.218169	4.05885	2.44474	4.14786	4.18787	2.78176	2.94151	4.15473	2.80635	3.9031	3.73843	4.10082	4.38145	4.21083	4.29698	3.66656	3.67319	5.30489	0.951505	0.0854254	5.43511	4.0392	4.19606	1.4751	5.28154	2.58268	3.32859	2.31027	3.78143	0.661069	4.02168	2.86093	5.73227	4.29117	1.82913	4.47627
Nicotinamide	ncam	1	1	1.83724	2.03346	4.54153	1.53395	4.81924	5.11176	3.69178	2.89869	2.57088	4.09546	1.54611	4.75404	4.7512	4.01554	3.58559	3.88827	5.17813	5.23959	5.05465	2.56382	3.47842	2.73605	2.84126	1.98513	3.26372	2.02815	4.86925	3.63849	4.12863	3.49052	3.49299	2.64519	2.97423	3.30549	3.60778	4.29396	4.15812	1.90844	5.15317	1.29405	4.22742	4.49986	5.19392	4.86585	5.0026	5.48064
Folate	fol	1	1	4.25312	1.39747	5.32486	4.40482	4.98756	2.25191	4.42959	1.91627	1.90675	5.70548	0.826122	3.7349	5.93239	3.6762	2.52453	1.64945	1.87396	0.559106	5.64407	1.42204	3.25958	4.13477	3.74769	0.0631043	4.7312	4.1493	5.68378	4.79082	5.03762	3.54711	5.94038	5.019	2.73519	4.04886	3.52223	3.32105	4.45034	3.58975	3.64099	0.750785	2.52305	3.78718	4.7359	5.9127	4.5692	5.66648
L-alanyl-L-glutamine	alagln	1	1	1.95273	2.55418	4.58531	2.06215	3.35495	1.21844	3.85832	3.90131	5.32897	5.21676	2.66305	3.37743	4.66923	3.95974	1.52391	4.29936	5.36838	4.05907	4.96229	2.77811	4.71337	3.95634	4.07203	3.72095	1.26146	4.23676	4.82196	4.83292	0.878363	5.00847	4.12134	3.57546	1.81544	2.39857	2.81217	4.47726	4.56148	0.555872	0.72675	1.70014	2.77246	4.65248	2.71201	2.80668	3.68492	4.56386
Two linked disacharide pentapeptide murein units (uncrosslinked, middle of chain)	murein5p5p	1	1	NA	NA	3.70124	NA	3.44317	NA	5.40202	3.35541	3.63538	3.79844	3.49932	2.94356	1.5655	NA	3.68442	4.86062	NA	3.71246	5.62542	3.72664	NA	1.46732	3.81868	4.48611	NA	3.96933	3.88547	3.96496	1.00067	NA	4.63865	NA	3.39444	3.96144	4.77893	2.76681	NA	2.66674	4.20658	NA	2.74994	NA	NA	NA	NA	4.82915
Potassium	k	1	1	0.0258251	0.0317192	0.0221981	0.0273825	0.0724292	0.0246194	0.00800111	1.50982	0.0144542	0.0228186	0.196332	0.023418	0.0875926	0.00358003	0.0191866	0.0374527	0.317968	0.230355	0.00741005	0.0697448	0.0663774	0.0718596	0.213016	0.0489272	0.0440612	0.0921637	0.0190582	0.117631	0.0215753	0.0314491	0.66645	4.28932	0.00492969	0.018343	0.114691	0.0764696	0.00291432	0.0072564	0.0304296	0.908873	0.00945557	0.0321711	0.229745	0.0172343	0.0585601	0.107139
tlf_a	tlf_a	1	1	5.07441	4.46467	5.77129	3.54472	5.04731	2.58878	4.6259	2.98413	4.29721	2.98279	2.72343	3.65556	5.23229	0.791046	3.62046	3.73913	5.49407	3.43674	4.95377	4.67622	5.36272	2.0521	4.68535	1.43759	3.90488	3.57706	3.6719	4.30048	3.24063	3.0336	3.52275	4.90784	2.5204	4.40005	4.34254	4.09821	4.34217	3.44921	NA	0.465928	4.28497	2.67791	5.12609	5.2613	2.95836	5.56269
Crotonobetaine	ctbt	1	1	4.64573	4.20206	5.17758	3.25897	3.68776	4.97033	5.0401	4.16538	1.37694	4.90105	2.34163	3.48386	4.7231	0.632569	3.51222	3.29702	4.91195	1.3894	3.87264	3.7665	3.41935	0.201068	4.08621	1.88726	2.89411	3.68313	1.25635	4.1105	2.78524	5.51443	2.81407	4.50425	3.99257	3.35427	2.3246	3.86668	2.18605	1.42031	2.26964	0.0562196	5.18567	4.16364	2.6436	2.5156	2.77986	5.38922
L-Histidine	his_L	1	1	5.16215	4.5285	5.95241	2.68355	4.23396	3.64128	4.60651	3.17544	3.77884	6.00788	3.06711	3.69065	5.55073	3.54554	3.86944	0.799482	3.96657	2.49446	3.55775	4.80316	2.48055	4.88961	2.50607	1.76264	3.24035	3.18877	3.93595	5.03441	4.90357	4.89897	5.14852	5.61729	3.61886	3.44238	2.67953	1.70643	3.86828	0.153668	2.42228	1.01538	3.70346	4.18622	4.91388	4.29645	4.64531	0.937112
Taurocholic acid C26H45NO7S	tchola	1	1	4.42421	3.1528	5.11733	2.79562	4.50907	3.02242	3.68683	2.66745	5.11534	5.61364	4.69096	3.80688	4.62284	4.48835	3.63509	3.08588	4.91229	2.0582	5.28977	4.289	4.28625	4.54889	2.32385	5.02868	3.82264	4.31038	4.11639	2.7598	5.73838	2.24808	5.92108	3.24272	2.87844	4.71258	2.24325	4.55727	4.83921	3.38097	4.66691	0.873958	4.86946	2.85956	5.71319	4.82726	1.90143	5.27619
L-Cysteate	Lcyst	1	1	2.20073	4.79057	2.50088	4.98839	2.58072	2.73087	4.3215	4.0263	3.11444	2.30302	1.91163	4.73428	4.19697	3.35429	3.02241	0.919869	3.5065	4.317	3.10499	2.67843	2.49247	2.56204	3.67544	3.6532	4.80232	3.16829	1.00067	2.97862	4.89191	3.89627	4.75237	4.3717	3.87737	3.9741	4.01098	4.37805	3.98889	1.53216	5.50626	1.38689	3.99771	4.9332	2.43097	5.02013	3.693	4.6788
Pb	pb	1	1	5.26855	3.97956	0.791636	4.82095	0.393932	5.39622	2.61775	1.49	3.54063	2.42178	4.64649	4.33829	4.22931	3.07509	2.72624	4.02367	4.75682	1.09584	2.0355	3.87424	4.06993	4.16834	3.82497	4.25265	4.32997	4.5619	3.47374	0.633127	3.67392	3.379	4.49478	4.95653	1.00706	5.00316	3.18854	5.41091	1.06694	3.93394	3.23565	0.241059	3.66034	3.68376	2.94291	4.00335	2.55407	5.4236
D-Alanine	ala_D	1	1	3.3974	2.59795	4.36494	3.43212	4.62077	3.32784	1.62508	3.83257	4.32735	1.44696	4.45479	3.48133	1.6263	2.70533	0.446743	4.25602	3.92426	3.22171	5.26571	3.18558	3.67745	5.06219	3.07672	3.05572	4.87178	3.02975	2.96153	2.6059	5.19484	1.87312	4.81381	3.68789	3.61985	4.3824	3.81264	1.1177	2.81832	4.04143	3.97584	1.66167	4.57143	4.27554	5.43565	4.74403	1.48993	3.58898
3oh_mxn	3oh_mxn	1	1	1.4858	3.62649	4.20567	4.06585	1.4079	0.902106	4.96103	3.56038	4.46835	5.20691	3.32978	4.98798	3.65072	3.9471	5.77515	4.7085	4.64022	4.04466	5.95606	4.91866	3.97031	2.33726	4.30899	4.73341	2.9909	0.921175	2.73647	4.76705	5.11802	4.29065	4.89324	3.91588	3.47317	4.68334	4.40606	4.60182	0.0420849	3.94207	NA	0.334649	4.21628	1.70305	2.75045	2.99657	4.50272	3.14499
tlf_a_1x	tlf_a_1x	1	1	4.7876	4.84299	4.53139	4.36468	1.62111	3.58611	3.11449	2.26626	5.0479	3.9646	3.61836	4.13763	3.4623	4.05125	2.58552	3.17608	3.66398	4.34792	4.06923	3.66074	1.50631	4.44123	3.01213	4.7769	2.72112	5.43929	4.5388	3.20117	3.54085	3.41212	4.07234	1.83184	0.33635	5.09987	4.79458	0.503849	2.83439	0.491438	NA	1.83394	3.63825	3.4562	4.00539	4.9487	1.62296	4.46351
eltr_glc	eltr_glc	1	1	5.25397	2.63413	4.8548	2.8641	3.36105	2.45385	3.44721	4.33923	4.70257	3.9812	0.223492	4.94476	3.77782	0.661815	1.54878	3.37531	1.8252	1.18826	3.71961	3.46497	4.06327	4.46873	4.06833	2.69121	4.13099	2.21177	5.29343	4.41976	3.89048	5.43092	3.09688	3.03409	2.10156	3.90375	0.480137	4.27973	4.23238	1.70233	NA	0.0233654	3.33806	3.60657	4.07101	5.39259	3.18973	5.95563
Estrone cytosol	estrone	1	1	4.33467	3.38798	5.83226	5.13584	3.58658	1.84055	3.23012	1.20015	5.02914	4.91013	2.22752	5.42322	3.78032	4.28781	4.54538	3.88125	4.47399	4.06758	3.21871	3.86379	4.19972	3.09994	4.73058	4.26985	4.50099	3.52534	3.06106	5.2621	0.289713	5.84897	1.32443	0.927364	3.23219	2.77656	3.42658	3.82975	2.03698	3.5932	NA	0.617557	4.65603	4.69763	3.42307	5.18185	4.33892	5.33388
D-Galactarate	galct_D	1	1	5.76572	0.572938	4.45068	3.40651	5.60938	4.8149	4.8798	NA	1.07668	3.0237	4.17263	3.32841	3.51611	2.99084	5.13113	4.40955	4.91263	3.47369	1.59443	1.97984	4.55394	4.06802	4.6768	3.78273	2.80866	4.77383	3.85581	4.09687	1.9158	4.42985	2.77078	3.76855	0.612868	4.6855	1.98971	1.70959	2.2932	4.89903	1.90974	1.36576	5.40321	0.203539	4.69698	4.36011	1.25108	2.12088
D-Gluconate	glcn	1	1	3.69602	4.70012	2.74874	4.33755	4.50441	2.37228	1.77862	4.07672	2.07088	3.91545	3.15454	4.31496	2.72426	4.02423	4.05971	4.38402	3.43847	0.833117	3.85736	4.75502	5.08021	1.96587	2.55826	3.29399	1.50669	4.47697	2.77082	3.78188	2.6887	3.7958	2.90807	2.69158	1.97394	3.72259	4.37547	2.36955	4.22162	4.26395	1.08357	2.18549	0.861785	4.83479	2.78667	3.85918	3.76056	5.43254
L Glycinylmethionine	glymet	1	1	4.32168	3	3.12622	4.25166	0.716756	2.9969	4.83987	0.456509	4.27387	5.44129	2.51418	3.33701	2.18104	4.74074	4.28511	1.95074	4.3161	1.31182	5.84209	1.96439	5.7079	4.79454	5.18542	4.29058	4.74446	4.52457	6.27815	1.75536	4.63834	3.40292	4.63334	5.61392	4.09381	2.78041	3.4456	2.72268	4.57689	3.462	2.21591	1.08024	3.55653	4.80949	4.8009	3.2526	4.82663	3.79989
rpn_104557_cb_glc	rpn_104557_cb_glc	1	1	4.52146	3.93311	1.81748	5.42605	3.41757	4.78166	2.73822	4.71108	4.57684	3.00653	4.56382	4.21099	3.65829	4.39362	3.70745	1.13407	4.22858	4.33456	3.54923	4.05351	4.85274	3.46906	4.31971	1.88354	4.59992	3.88181	5.31942	2.86427	5.00766	2.56003	4.84454	2.63793	3.68126	3.06609	4.82234	4.19501	5.05585	4.05136	NA	0.232954	1.75167	2.59709	4.78577	3.84583	5.15791	4.29633
tlf_a_m4a	tlf_a_m4a	1	1	5.31194	3.27282	5.1453	3.65296	3.35967	3.63136	3.8106	4.23651	2.27491	4.52045	3.16816	3.70649	4.8377	3.57361	2.30111	2.84299	4.41138	0.673627	3.48558	2.96661	4.651	0.650098	3.66775	1.43034	3.24278	4.19831	2.74436	2.72174	1.39588	4.57711	3.78147	3.91548	4.22338	2.56768	4.3638	3.76411	2.87169	4.38836	NA	0.458817	4.74244	1.754	4.46778	5.52685	3.89	1.71362
2-hydroxy-S-ibuprofen	2hibup_S	1	1	1.24571	3.80332	5.44929	4.09409	2.17084	3.02273	2.2038	1.5728	5.859	4.94963	2.96175	2.11021	4.82224	3.9736	5.1073	3.77898	5.04771	3.7538	4.83185	1.51623	4.15355	5.4119	4.20385	4.97129	4.29853	3.88557	0.770214	0.94684	5.25205	4.87661	3.45617	5.11699	2.76576	3.24274	4.79299	3.91923	4.72814	4.28314	NA	1.61723	4.64425	1.4194	4.37117	5.79177	3.8851	4.55994
prx_mII_glc	prx_mII_glc	1	1	2.19023	3.74839	4.35802	3.98687	5.36389	2.734	1.49153	3.44604	3.08319	4.09807	1.99719	3.23406	4.74549	1.45375	2.47015	3.78871	4.889	4.84681	1.84867	3.62386	5.5332	5.01458	4.0584	2.5446	3.51642	3.92525	4.98213	3.36914	3.63887	5.64434	4.82671	1.97353	2.50667	3.39603	4.93412	3.19664	4.16748	4.81922	NA	2.1517	4.77479	2.33302	5.27871	2.39977	4.18231	2.65602
Hexanoate (n-C6:0)	hxa	1	1	3.27023	3.17341	5.04882	2.2285	4.44309	0.882147	4.80051	1.44547	3.07052	4.76301	1.6257	3.25363	4.42787	4.60449	4.15124	3.09384	4.17939	4.12265	2.96966	1.96581	4.066	3.74843	3.60368	2.84362	5.37096	3.46024	3.36245	3.93814	4.81462	5.06765	2.52777	NA	1.12581	3.21335	4.62944	4.81014	3.76298	0.244206	4.52141	0.272504	4.40557	0.756107	4.42588	5.34185	4.56518	5.4559
Glycyl-L-tyrosine	glytyr	1	1	2.40668	3.0203	5.50322	3.832	4.28319	2.85211	0.0634743	4.97182	0.931411	2.80909	0.989184	3.64841	2.47882	2.4815	2.86929	4.67961	2.95001	2.26695	1.11633	3.2366	4.99946	3.24701	4.52604	2.21947	3.29657	1.44298	5.99631	2.55371	4.33909	4.68292	4.12481	5.03146	2.94559	4.13314	3.82029	4.60954	4.96258	4.37598	4.13235	2.17065	6.05579	3.1303	4.8682	4.09544	6.05371	4.86786
gmfl_glc	gmfl_glc	1	1	2.86065	4.17933	4.40554	2.37793	4.95615	4.95067	4.25921	3.19903	3.964	4.88582	1.37942	4.5468	3.65763	4.19087	4.6583	4.87739	4.86979	2.35316	3.86946	2.214	2.48907	4.39653	1.63481	1.31174	3.84936	1.80812	3.98411	4.89203	3.46813	3.88276	2.76181	4.77889	1.11861	3.70513	4.52587	4.60923	3.7739	4.09	NA	0.400751	2.0913	4.39577	5.30323	4.53765	4.36665	2.50461
turan_D	turan_D	1	1	3.14901	3.66164	4.34611	4.52624	4.89839	3.02379	4.27558	NA	3.30905	4.90584	2.9247	1.41383	5.14107	4.7252	4.60539	3.98984	0.0415114	4.06695	0.312521	3.6856	3.8446	1.63089	5.40991	0.92862	3.54942	2.67553	5.67716	3.61886	4.76901	NA	4.26578	NA	2.04651	5.71024	5.50728	1.28897	2.20651	3.55319	5.24548	1.97087	1.33918	2.70578	3.66971	3.78217	0.995458	0.980806
Putrescine	ptrc	1	1	4.21068	4.06852	2.4465	4.35135	4.82274	2.93216	3.08852	3.14796	4.63976	4.42621	2.37486	4.57951	5.28847	3.06746	1.86968	3.4982	4.71554	4.08053	5.35169	3.713	5.43056	0.470837	4.05024	2.04634	3.98725	3.55241	3.27594	4.74698	5.37461	3.3389	2.92599	2.87325	2.98654	3.52187	2.69805	3.7258	1.56602	2.11883	2.1735	0.84476	3.95643	5.58694	2.52966	4.52792	4.37133	3.99361
Glycogen, structure 5 (glycogenin-2[1,4-Glc])	glygn5	1	1	2.38752	1.07182	4.82685	5.27231	2.80943	3.27369	2.73995	4.75438	1.32062	2.53311	2.52066	4.74474	4.04345	1.52441	2.5337	4.92741	1.52565	2.5735	5.77652	2.58307	5.52966	0.715628	3.38782	1.91583	2.99059	4.23684	1.79657	4.18404	5.71714	4.49677	1.10192	3.31108	0.682515	2.10992	2.73948	2.42686	3.45793	5.01485	3.41883	0.0936643	3.28788	4.45183	4.79811	4.16329	5.59679	2.59352
Ubiquinone-8	q8	1	1	4.84125	3.47959	5.64509	2.47028	2.91075	2.54268	2.66772	4.18746	2.10034	5.5055	3.7932	2.37783	4.44437	3.42154	1.53004	4.06796	1.973	4.20766	0.270969	3.99098	4.27611	4.12845	3.45271	1.58563	4.23296	2.01704	4.93523	0.922621	3.0457	2.51882	4.54381	4.09135	4.00486	2.11592	2.62778	3.04932	5.15887	4.24095	4.19123	1.17386	5.53322	5.15475	1.03074	3.03866	4.87796	3.58286
Glucuronide-thiomethyl-acetaminophen conjugate	gtacmp	1	1	5.71931	3.68366	3.47843	3.28881	4.19785	3.45877	0.856559	4.87244	5.60951	2.38624	2.81431	4.64755	5.0817	1.73596	2.52617	0.405694	4.46481	4.22335	1.77019	5.09668	4.18636	3.53915	4.74401	2.24236	4.82205	3.61793	0.0270625	4.81576	3.4111	4.83459	5.51846	4.59846	3.10979	4.35982	4.18427	4.1909	1.94677	3.36114	NA	1.38826	5.56631	4.04533	4.10157	4.95335	5.0274	3.34613
7-beta-OH-gliclazide	7bhglz	1	1	4.54324	1.82891	4.01545	1.26758	4.60129	4.00347	3.13367	2.35855	3.06258	4.24616	4.12989	3.16873	4.19308	2.25569	1.10834	1.80272	4.98583	1.15736	4.06153	2.70712	3.69618	2.43754	3.11615	4.33085	5.06019	3.1188	4.17075	4.35839	3.77378	4.65703	3.00219	5.65401	2.03564	3.87271	6.05764	2.59608	3.10909	3.80879	NA	1.13633	4.33237	2.27818	1.42981	3.64502	4.79114	4.54312
Taurine C2H7NO3S	taur	1	1	2.71161	4.28721	3.62407	4.37917	4.62758	3.73281	2.2468	3.0971	3.97144	2.87598	1.24051	2.54093	4.74137	4.27336	2.36617	3.78074	3.48684	4.66482	5.54226	0.0442971	5.5575	4.35071	5.04701	3.77355	4.18434	2.67642	3.78321	3.89821	1.35631	6.15643	4.81734	3.23119	2.73607	4.63501	3.25644	0.811475	4.37185	3.54778	1.73994	0.141517	4.31193	5.00167	4.37694	5.4117	4.31243	4.17993
2',3'-Cyclic UMP	23cump	1	1	3.4612	4.42355	4.34993	5.20041	4.97206	1.99705	4.41764	4.07762	3.74712	5.09099	4.11945	2.18138	2.11472	1.39323	0.542952	4.1226	3.81042	3.83203	4.23537	4.73076	4.9942	1.66817	4.46087	3.39411	2.26402	5.30597	4.39361	5.39987	5.06573	3.3079	4.58237	3.15332	3.79447	3.12915	4.60479	3.52138	3.83869	3.05836	5.52876	0.860356	3.85806	4.07886	4.05509	3.46908	5.35256	3.58849
tlf_a_2	tlf_a_2	1	1	5.12057	2.99371	5.72561	4.99733	4.68772	3.60937	2.88081	4.45593	5.36042	4.46846	3.08191	3.50696	4.51201	1.44773	4.43301	3.7053	3.47732	2.83667	2.80983	2.43236	2.91107	1.4692	2.77691	3.49503	4.67925	4.44523	3.92877	4.73395	5.02619	5.46124	4.85198	4.00097	3.06786	5.04623	5.89338	4.29125	3.39856	3.25258	NA	1.75505	0.889799	4.31056	5.78097	4.33613	3.65831	3.60574
H+	h	1	1	5.78622	3.89232	5.19404	4.66211	3.79026	4.60407	5.3531	5.42422	4.60056	5.02624	3.98863	4.42286	2.87953	4.11715	3.44287	0.869517	4.99535	1.77605	4.31595	3.88937	3.40021	2.57765	1.09004	5.1217	5.06816	4.14967	1.53198	3.05039	3.56273	4.72441	3.493	4.50308	1.66196	4.65145	4.58005	2.91454	3.71575	2.66085	4.14787	1.05679	3.58457	4.52181	2.55497	2.44229	5.88524	4.36731
Fe2+ mitochondria	fe2	1	1	4.93758	4.41036	0.00323848	2.3525	1.55303	3.28825	4.00428	5.24273	5.39355	4.47277	0.9531	0.0121751	2.63343	3.18149	5.34968	0.000845172	2.62677	0.0067943	0.0122418	4.29037	4.94038	2.3775	0.0352648	3.00486	3.19039	0.00531176	5.17113	5.32867	2.17605	4.20779	1.98001	4.9196	2.6538	5.02793	4.59082	4.19309	3.51952	3.74005	1.8601	0.153114	4.2463	3.58994	4.46943	2.95215	2.17849	0.0392666
N,N'-diacetylchitobiose	chtbs	1	1	3.13321	5.11024	6.40426	3.02359	4.4862	3.20401	2.78174	1.30388	4.48989	3.82945	4.3158	3.71607	3.80537	4.51627	4.12498	3.93158	4.73923	3.00046	4.84905	2.46055	5.81683	4.69808	3.80772	3.96477	4.3003	2.89711	2.69196	2.62623	4.04119	4.75363	5.2757	NA	2.7195	4.8286	4.46359	4.22266	3.89561	2.84719	4.22663	0.878283	1.84444	3.28454	4.40104	4.51041	5.08852	6.29455
Cerivastatin-M1	crvsm1	1	1	4.57415	2.24224	5.18951	4.11084	0.261953	1.05562	4.1408	4.25235	3.3656	2.04779	0.282245	2.27969	4.6244	4.34307	3.17904	2.85128	5.71645	4.17117	3.38898	4.5976	1.86889	3.8322	2.28702	4.70565	3.71842	4.60678	2.54049	5.14812	3.38313	4.05347	4.87209	4.67211	0.50225	3.06984	5.10256	4.73077	1.89324	4.27041	NA	1.57873	3.79699	3.36404	5.48867	3.45746	3.13216	0.588217
4-Amino-5-hydroxymethyl-2-methylpyrimidine	4ahmmp	1	1	5.1719	4.29903	5.4918	4.01607	4.0691	4.71295	3.12891	2.68434	5.34287	2.8645	2.43181	3.98278	4.85284	3.02842	2.89424	3.40331	4.96087	3.83936	3.2111	2.34616	5.47299	3.45307	4.51398	4.18552	3.51284	5.04927	4.27058	4.13216	1.34365	1.83097	5.3963	4.66323	2.24335	4.60246	2.5694	4.24692	4.15026	1.77149	5.94344	0.0970233	5.12143	4.18059	1.57093	3.76577	3.89711	3.88628
Glycylproline	glypro	1	1	3.15151	3.24944	4.63282	0.879833	1.05111	4.39686	1.30123	4.58387	4.70798	3.49359	4.05547	3.1465	2.26873	1.46938	4.96527	4.4783	4.51525	3.53933	3.03629	3.69373	4.64175	3.4181	4.72278	1.90636	3.39853	3.65952	4.02754	4.28749	5.35091	3.66098	6.2706	0.901424	3.20934	5.09293	3.8971	4.41195	2.80349	2.11817	3.49905	1.47085	5.16653	2.73158	5.35593	5.11134	1.89474	3.201
3-hydroxy S-ibuprofen	3hibup_S	1	1	2.60253	2.98802	1.32193	2.72295	5.33381	2.92725	1.88915	3.37213	5.6705	3.12878	3.01842	2.80137	4.7374	4.64587	5.24548	1.86891	4.6579	2.19117	1.88775	1.12964	4.70202	4.40842	1.43844	3.98405	1.81777	2.70451	5.66577	5.01787	1.09962	5.69344	4.92544	4.72565	3.29181	3.48859	3.05891	3.29276	4.21018	4.31418	NA	1.06829	4.69581	4.76476	2.54409	3.88676	2.54251	1.91503
Cellobiose	cellb	1	1	5.36987	4.39267	2.35803	2.7134	4.12813	4.71092	3.24227	4.19086	2.1518	3.82594	0.648125	2.59434	5.02267	3.49418	3.30802	3.90431	4.08725	3.40617	3.19245	3.14008	3.56482	5.69046	4.38389	3.99407	2.69787	4.88194	4.78466	3.26102	4.86378	3.91033	5.08155	4.72871	1.23577	0.963073	5.57109	1.60454	4.48033	3.89312	4.71147	2.19555	3.14953	3.45703	4.94132	3.3442	5.1644	3.0807
Atorvastatin-lactone-ether-glucuronide / G3	atvlacgluc	1	1	4.59485	3.03314	3.61301	4.60588	1.91285	3.47774	4.49899	5.33212	3.76056	2.83028	3.93518	5.10283	4.67671	4.36009	1.95994	4.43575	4.17841	3.06342	4.12877	2.56432	4.5518	3.28656	1.09118	1.70805	4.93545	4.00888	4.5252	4.31614	4.606	2.71229	2.46525	4.27761	2.32698	3.58939	4.69067	4.56644	1.53583	0.855964	NA	0.650567	3.85807	3.66743	3.70887	2.82592	5.02451	5.44059
L-Glutamine	gln_L	1	1	1.58594	2.35354	3.39033	3.70996	4.40615	5.7146	4.58003	3.80149	3.40637	4.55876	1.39175	4.13266	5.13875	1.51367	1.77571	3.48043	1.74945	2.25145	4.39494	4.54098	3.67782	3.98106	5.36489	4.19069	3.81307	3.96227	5.47589	4.5881	4.09062	3.55176	2.64393	4.01785	3.99362	5.65324	4.59493	2.98291	3.32137	3.74813	3.70303	0.801977	4.40956	4.07499	5.01297	5.20888	5.62679	5.08148
Hydrogen peroxide	h2o2	1	1	4.48413	4.10888	3.75332	4.10941	3.14757	4.0786	0.817379	3.08599	4.10668	3.64907	3.24551	2.59057	4.63721	3.43129	3.59489	3.23197	4.80975	1.69473	2.87489	3.61658	3.41045	2.08707	4.23829	2.16222	5.19779	2.46221	0.376045	5.59004	3.60957	5.64247	4.45303	3.34192	3.15399	4.87053	4.2551	2.80782	2.76868	1.93931	3.65327	0.128467	4.32747	2.6461	4.57657	2.84508	2.45068	3.39913
R Acetoin C4H8O2	actn_R	1	1	5.30199	3.85969	2.37326	3.91549	4.64455	2.53632	3.5852	4.00851	2.35038	5.16955	2.48104	4.74629	3.8434	4.18731	3.88209	3.83694	2.99834	1.83269	4.46683	3.59383	5.22689	2.34101	3.92061	4.29276	4.60492	3.63088	5.47793	4.47417	3.15028	4.66518	1.64079	5.21723	2.70153	3.17003	5.7444	4.16642	1.34657	3.85802	4.09871	0.822594	3.27816	3.96337	3.55043	5.77278	3.83416	4.43677
N-Acetyl-D-mannosamine	acmana	1	1	2.90567	3.38802	4.38503	2.2663	3.61313	4.14966	4.38287	5.66221	4.74517	2.55823	2.30345	3.57737	3.80018	2.39757	3.01737	2.36657	4.11908	4.44304	5.49268	2.41938	3.01107	1.98897	3.09284	1.70211	3.12815	NA	3.80168	4.08952	4.54036	NA	5.11916	NA	3.88839	3.98357	3.93564	3.10569	NA	4.33527	3.99492	NA	2.04023	4.06887	3.77815	2.22356	1.78423	4.9501
Adenosine	adn	1	1	3.07685	4.91273	2.21861	2.08755	2.6118	5.14349	3.97402	3.99256	5.71805	5.19617	1.46839	3.4677	5.1926	3.8761	1.20956	4.31444	4.83072	3.12608	4.09827	4.60723	3.65796	4.60175	2.2929	4.01554	1.50597	3.2889	2.78621	5.48933	4.03928	3.60714	4.15881	1.08986	4.1307	2.15096	4.51286	4.62774	1.85361	4.06919	5.35994	0.791544	1.02249	4.23945	3.2768	4.12315	4.29394	4.34744
Laminaribiose	lmn2	1	1	3.1841	3.77234	4.72201	2.24703	5.1467	5.01895	4.06357	3.90728	4.03832	3.63291	0.257945	3.31535	4.87897	3.77373	2.76663	1.21767	4.2176	3.1659	4.7017	2.9406	4.09211	4.67332	3.86559	3.69364	3.65585	3.07392	4.41167	5.28594	3.91273	3.84772	4.54997	3.13674	2.81035	1.95199	5.29152	2.79733	4.58997	3.86687	4.97459	1.58081	4.43182	4.99789	4.24141	5.50068	3.27699	5.32074
Oxaloacetate	oaa	1	1	4.16231	3.16181	3.59538	2.06379	2.51092	2.29539	3.91291	5.26199	3.86433	3.64975	3.94383	3.68948	4.57642	1.53149	0.850995	4.05157	4.52475	3.28542	4.19009	3.42809	3.30561	0.912236	4.47146	1.86852	3.69104	4.1593	5.51207	2.50081	3.98155	4.10476	5.6928	5.52886	3.19447	1.49243	4.45222	4.10095	3.56144	4.36332	4.69495	1.38455	0.94053	2.29591	2.49187	4.64494	5.07111	4.83441
Trimethylamine	tma	1	1	1.96522	3.19563	1.35258	4.62258	5.1426	2.65824	4.96021	3.59472	3.07267	2.01469	3.46945	4.46	3.87072	4.28327	4.23109	4.17542	5.35269	4.35135	3.25889	4.7485	4.11613	3.20747	3.50145	1.49429	0.103856	3.76429	5.20764	4.878	4.58676	5.89124	2.71635	5.53782	2.41703	4.28644	3.16628	4.12559	3.92786	4.03258	4.48612	0.882966	1.69783	3.29153	5.54561	5.32869	2.1285	5.27803
sn38g	sn38g	1	1	4.44918	2.499	1.6716	4.89206	3.82479	4.22158	1.45107	2.52427	4.21917	4.87616	2.4267	2.8268	4.21832	1.45462	0.746255	3.15692	4.20071	3.74941	5.02003	4.76848	2.22421	5.29089	3.47075	2.05058	4.47189	3.96435	4.72509	4.72305	6.02463	6.32569	3.39179	1.65326	1.79053	4.62594	4.48652	3.03842	2.39144	3.96145	NA	1.75339	3.91249	3.8566	4.67706	4.33029	3.93047	3.14041
2-Demethylmenaquinone 8	2dmmq8	1	1	1.20046	4.18309	3.33712	2.77837	2.27377	1.09676	4.81905	4.09309	4.91948	4.98817	3.80721	4.42233	1.62454	3.80442	3.36637	5.12304	3.92456	3.67955	2.59512	3.27826	3.70315	1.8767	5.03992	1.36432	0.380724	4.82238	4.24851	3.77646	1.85348	3.52113	3.9417	4.00521	1.99401	4.19738	3.79076	3.90661	4.5779	4.60025	3.54761	1.38509	1.90486	2.39746	4.04249	2.3656	4.08349	5.14282
3-methoxy-acetaminophen	3meacmp	1	1	5.16795	2.38304	0.6913	4.33759	2.20481	1.13449	1.19154	6.08439	4.27841	5.43479	3.24788	1.95268	3.43415	5.03475	1.38667	2.88624	4.70537	2.96207	5.48874	3.51904	4.80284	3.32657	4.01076	4.57484	4.9488	4.01839	4.49699	4.92411	2.30481	0.0354188	2.91525	4.41633	1.78719	2.04607	2.00691	4.46548	4.25909	3.70197	NA	0.951351	3.07691	1.85799	4.83436	2.11278	5.46964	3.73407
Sodium	na1	1	1	4.82307	3.6771	4.80876	1.34213	3.15102	3.52144	4.86568	3.91254	4.02564	5.1224	4.3329	2.56017	4.94475	3.31384	3.99896	4.18105	4.61018	2.98333	4.38463	2.27083	1.80011	1.43175	4.20204	3.56517	4.06591	3.16699	5.86395	3.87582	3.163	4.14745	4.10355	4.30902	2.6584	4.88902	3.24152	1.84726	3.9391	4.80634	3.71518	1.02969	4.08857	4.07682	5.16719	2.2675	5.1117	4.26142
2oh_cbz	2oh_cbz	1	1	4.18826	4.11505	1.21341	3.5847	2.76887	1.17098	4.52631	2.79955	4.71505	2.54104	2.48366	2.47412	5.02006	2.05752	1.03788	3.9841	3.69141	4.66533	4.65544	2.20399	2.43405	3.53067	4.13334	4.42807	4.01186	3.07658	2.69758	4.34054	5.2908	1.55235	3.62483	3.94275	3.11269	4.94347	4.67055	1.81439	2.76661	4.83635	NA	0.966294	0.628085	4.40363	5.67991	4.74666	4.9542	5.70688
2-Oxoglutarate	akg	1	1	4.26032	2.62737	5.78069	4.99547	4.43372	3.11945	4.84794	3.21981	5.32334	6.11828	0.86882	1.77626	4.21232	4.28038	3.94971	2.39544	1.55398	2.17022	0.713429	2.15958	3.31083	5.2115	0.802022	1.76025	3.99442	4.94031	3.65613	4.00894	0.288788	1.82867	4.80935	5.13446	2.49754	1.99698	1.32727	3.78981	4.71055	3.14457	4.7492	0.174219	2.92125	0.0112603	5.40225	1.59101	3.77765	4.00381
gmfl	gmfl	1	1	4.02442	2.52202	5.00299	3.71334	4.18069	5.27038	4.41778	2.45946	3.26076	4.35754	3.93606	2.00035	3.87531	4.71185	4.81448	2.44163	0.596936	3.32809	1.69361	2.36763	5.37852	3.17914	3.69788	3.11171	3.31872	4.80337	4.65131	4.86451	4.77721	5.13979	3.9995	3.06364	1.24271	5.03401	0.699401	2.57515	4.11125	4.40651	NA	1.31017	1.90139	5.09857	4.90726	3.79823	0.0292447	4.55025
spz	spz	1	1	3.43413	4.20313	4.48565	1.87134	3.51327	4.15012	2.96041	4.1336	3.80971	4.48219	3.34951	4.54812	4.46464	3.80787	3.52139	2.11868	4.19061	4.50811	4.17775	4.65107	2.39087	1.67163	5.02236	4.55695	4.77739	3.57893	5.09095	4.06909	1.66757	2.88934	3.02661	5.73869	0.925071	4.56792	2.98296	3.61443	4.4687	5.16352	NA	0.697012	4.34413	3.81663	5.55078	4.18584	4.37622	3.54382
Sulfur	s	1	1	4.77063	3.63685	4.53936	3.75531	4.1581	5.11772	2.67259	2.89715	4.77555	3.63964	2.14769	4.01468	2.76814	4.24828	2.39316	0.605385	4.62993	0.179467	3.35748	3.66944	4.37196	4.18358	4.4179	3.95399	4.06489	3.61408	5.21512	4.17738	4.46814	3.04665	1.88604	2.7085	2.30291	4.30343	5.10263	4.59221	4.48086	3.19681	5.06805	1.26611	3.6422	0.570936	4.48395	2.24041	5.16473	5.42606
Pitavastatin	ptvst	1	1	5.77054	2.57691	5.54398	5.08543	3.37672	4.30061	2.00845	4.80367	3.70033	5.66882	1.43668	4.10942	3.7953	4.10403	4.62905	4.35951	2.92035	3.19363	5.3204	3.56347	5.07156	4.46487	4.16746	3.85004	2.8454	1.73071	3.48235	5.38708	3.91968	4.53673	5.12135	1.26879	1.62086	3.65794	5.39722	4.80193	4.37888	2.66997	NA	1.64289	1.33154	1.30265	4.72801	1.76596	5.33	3.10457
Ferulate	fer	1	1	NA	1.38118	3.98847	3.23785	3.17212	NA	2.77093	NA	4.04586	3.58547	2.87774	1.52308	4.18883	3.86272	4.41722	4.45969	NA	1.51336	0.224507	2.6094	2.85924	2.2562	4.32029	2.42752	3.03544	3.99039	4.54395	3.75425	4.63131	NA	2.24383	NA	3.10015	NA	5.15368	4.21339	2.92186	4.05097	2.31665	0.0780585	1.20947	3.81159	NA	NA	4.75651	3.04111
sfnd_1689	sfnd_1689	1	1	3.4601	4.82366	5.13081	4.60623	1.3103	5.35719	2.3533	5.91855	4.27699	4.23411	3.71924	5.25284	3.13059	2.90285	1.90016	3.82941	3.07785	4.28129	3.51726	1.51557	5.2828	4.84663	4.03279	4.32337	3.2484	3.90109	4.21941	5.11408	3.03544	4.65953	3.10556	1.56386	1.43723	3.55153	4.08595	4.0711	3.07298	1.88128	NA	1.11696	2.5918	3.67543	4.86205	1.87548	1.85759	4.90141
Diphosphate	ppi	1	1	3.61803	4.21816	4.37362	2.84133	1.39259	4.00899	4.97138	3.78934	4.08948	3.61278	2.84038	4.33297	3.93064	0.726009	3.17177	3.20203	4.59607	3.50585	0.935881	1.42166	4.1314	0.918556	1.61306	2.29963	3.42835	4.50169	4.32653	4.26008	4.3052	4.86842	4.48025	3.87755	0.688843	4.92925	4.23468	4.50581	2.50055	2.3072	1.43112	1.92862	4.26081	4.00684	2.73383	5.58449	4.69655	4.43944
ac5asa	ac5asa	1	1	4.70866	4.9182	5.86724	3.19899	3.06908	4.74002	3.77892	2.89082	4.29781	2.93104	4.2808	4.58283	4.49199	0.586795	4.67988	3.7028	4.00263	2.51768	4.37897	4.2689	1.28106	2.63661	3.18239	3.50506	5.5321	5.18339	2.37978	1.83491	3.86473	4.0982	1.02492	5.22927	2.78025	3.6262	4.51927	2.33898	2.51681	2.25929	2.80764	1.1785	4.53068	4.77685	1.95232	3.226	4.03608	3.80815
bilr_355	bilr_355	1	1	2.41191	2.86503	2.61427	5.07069	2.14909	5.02824	2.50637	3.78712	1.32746	4.42962	0.763804	4.69825	4.65692	1.65341	1.23961	4.88311	2.67265	2.27633	3.29385	3.29714	5.69469	1.22318	4.38797	3.17324	2.48984	4.6072	5.41562	4.94648	5.23833	4.12599	3.91403	2.8315	2.8559	2.53022	1.41456	2.64278	4.3994	4.52499	NA	0.302873	4.60631	4.17312	3.96745	4.6159	3.07171	4.71258
amn_b_gly	amn_b_gly	1	1	2.08321	5.4283	5.23727	1.92054	3.5482	4.40312	3.65895	5.36408	2.89631	3.24723	3.85909	4.40587	3.71072	4.06453	3.41797	4.21494	4.13561	2.60793	3.00125	4.16394	1.6998	1.2367	5.37645	4.5272	5.44304	4.99471	3.85043	4.01658	4.8398	3.11077	4.42882	4.86545	2.84304	4.41071	3.80518	3.88597	4.33909	2.73661	NA	1.66369	3.88557	1.67675	1.71452	3.45157	4.34705	4.85007
Nitrite	no2	1	1	3.3498	2.09669	4.22975	2.98046	4.47565	4.60178	3.52824	5.27769	5.40552	5.76599	2.68188	4.652	2.4346	1.66176	4.07613	1.02375	4.85087	3.68525	4.61103	3.44535	1.28541	2.18643	1.41619	3.19711	2.92515	3.2968	3.8713	4.02847	1.46149	1.22966	4.7061	4.17921	2.44418	0.0970122	1.79983	1.22455	3.17114	0.694251	4.40794	2.13241	3.2073	4.28224	4.07538	1.66137	3.76443	3.17174
Dodecanoate (n-C12:0)	ddca	1	1	3.69837	4.76512	1.14249	3.77198	2.19232	5.00656	3.08058	4.6484	1.85173	5.1953	2.0175	0.00750507	2.85385	3.97913	2.66308	3.57379	4.2999	1.56919	2.35588	4.67215	4.8495	4.6005	2.62211	3.09281	3.95213	1.16521	2.29431	3.7334	4.28157	5.51893	3.41931	5.54347	1.73067	3.42319	1.64161	3.56664	4.06789	3.85295	3.95608	1.28405	2.50142	3.91298	6.11947	2.76716	4.04173	4.05662
N Ribosylnicotinamide C11H15N2O5	rnam	1	1	2.08205	3.4176	3.9303	1.86691	1.47932	3.44035	4.38256	4.29016	3.2055	2.43573	4.03089	1.92847	3.34504	3.98489	3.93928	2.53264	5.16122	4.53753	4.49208	3.49494	5.32827	4.23248	3.56668	3.28853	3.67697	2.99515	4.09208	2.60827	4.57825	5.06571	4.20544	2.05735	2.54445	1.41797	5.75634	2.78873	2.61043	3.48233	3.96688	1.78515	4.47184	NA	3.49021	3.69102	2.8692	6.37281
tlf_a_m4	tlf_a_m4	1	1	4.21984	3.03671	4.32474	3.35674	4.39239	3.58394	4.76073	3.49174	4.40599	4.82154	3.87261	3.95344	4.29722	4.09593	2.85972	1.5213	2.16343	4.11924	4.26117	3.84701	4.52242	4.26879	2.48722	3.90148	3.73777	4.82631	2.59892	4.91922	4.35032	4.37567	1.60454	3.53277	3.71465	4.74959	3.98415	0.986424	4.05265	4.33332	NA	1.12025	1.79006	2.56696	4.08143	4.41273	3.826	5.81974
Nicotinate	nac	1	1	4.72018	1.80622	3.63994	4.246	4.67008	3.63191	3.3555	3.59443	4.77967	5.5144	3.86364	0.881571	4.56339	2.12478	1.99631	2.89002	4.31028	3.77974	3.2858	4.99755	4.63031	4.50033	4.7759	5.87281	2.62396	0.0914745	4.78015	3.47993	4.46761	5.98114	4.97147	3.44634	3.67907	2.42061	5.35409	4.08452	4.22903	3.00411	4.09313	0.823404	3.15608	3.22485	4.80215	4.98688	3.07165	6.19407
Alpha-D-Galactose 1-phosphate	gal1p	1	1	3.0943	3.98536	3.97644	4.76485	0.0351175	2.76767	3.30244	NA	4.40709	2.45505	2.98158	2.46641	4.87381	NA	3.83717	3.86715	5.02483	3.19626	3.00961	3.69386	NA	4.77657	3.25015	5.33475	4.62678	3.90838	0.360795	2.50816	4.53163	NA	2.66186	5.03434	3.7251	4.09433	1.46754	3.56549	5.39558	4.19496	1.78103	NA	5.08304	5.48007	4.60759	5.09787	4.93975	4.93727
srv	srv	1	1	4.08378	3.50383	4.16241	3.62481	4.66635	4.35855	3.39882	5.33599	2.12283	5.06469	2.81024	2.50181	0.455534	4.90176	3.70206	4.71791	4.9072	4.8393	5.1955	3.0987	2.96348	3.03462	4.43503	4.44112	5.44894	3.95553	5.47413	4.4872	4.59996	5.18823	3.12948	4.20496	3.60003	3.69115	3.94003	3.38557	4.0874	4.13346	2.24817	0.938009	5.53564	4.53626	5.79416	3.8439	4.13978	4.64907
dnpz_m12	dnpz_m12	1	1	4.23501	4.08263	5.98117	4.30749	4.10756	3.39103	3.13342	2.7969	1.37605	2.86718	3.61058	2.65303	3.58473	3.19341	2.05991	2.38217	5.19268	4.32243	5.26064	1.52597	3.14803	3.40282	3.89401	1.91613	2.69491	1.67056	4.89995	2.66298	4.82846	5.39524	3.84337	0.344236	2.42727	2.53585	5.4351	2.97901	4.0968	2.22505	NA	1.70016	4.14599	3.69077	2.40313	2.90136	1.81992	3.11372
Dimethyl sulfide	dms	1	1	4.54235	4.81135	1.05172	0.319152	2.45783	4.72793	4.71642	5.43605	3.07773	5.2948	2.93353	3.62163	3.34349	4.59556	4.37647	1.44486	0.81147	2.44754	3.57495	5.25602	0.527955	2.70353	4.76628	3.78887	1.68633	4.71638	3.47852	1.13767	4.37136	4.89154	4.17034	5.10021	3.69393	4.29261	4.05327	3.53638	0.283852	3.57692	5.2806	0.800198	4.42042	4.84956	5.51246	5.30018	4.83828	4.07082
rep_glc	rep_glc	1	1	4.84875	3.562	3.38014	3.63169	2.83431	2.57146	2.73327	2.18308	3.97626	5.08906	4.21068	4.2171	2.78333	4.53602	2.92049	4.19673	3.88221	4.89141	4.61677	4.44628	4.69662	0.590058	5.1884	4.83897	1.92806	3.47666	5.11879	1.47275	2.37153	4.65083	5.63545	4.59179	1.70413	4.05799	4.81387	0.844148	3.87959	1.41996	NA	1.2627	4.15243	4.88819	3.542	4.54583	4.24098	5.2245
D-Glucosamine	gam	1	1	2.33189	3.75138	2.9445	0.0748444	4.88515	4.76371	3.01667	2.48994	3.55724	5.82046	3.10387	4.73792	4.03815	4.21926	4.21697	5.69632	3.77313	4.13191	4.20515	3.62732	3.42367	4.42709	5.18238	5.01226	5.7902	3.3863	4.38999	4.80149	4.5765	4.22575	2.38004	4.72589	2.79257	3.68002	4.67106	1.01668	4.56431	2.70756	3.0225	0.516725	4.80551	0.8435	6.21678	3.4983	2.67971	3.18721
Raffinose C18H32O16	raffin	1	1	4.09337	2.89198	4.52871	1.95801	0.330286	3.40382	4.55716	4.5228	0.354087	1.90779	0.475325	3.33333	4.49374	3.59333	2.75765	0.377014	2.08409	3.28966	3.70901	2.44021	3.2635	3.62966	4.90477	4.19653	2.38352	5.24885	4.63933	5.64067	1.89644	2.12436	4.80259	3.25024	3.35208	1.5896	5.90755	1.21196	4.50402	4.10639	3.36533	1.00984	5.09464	3.94711	1.9682	2.80878	3.90213	0.756721
alpz_aoh_glc	alpz_aoh_glc	1	1	5.53365	1.08194	2.43131	0.712219	1.90934	3.37091	0.954367	2.76186	0.182078	4.9484	1.79806	3.43654	3.51148	4.19407	4.38928	4.34432	3.88775	1.11946	2.76156	4.464	3.92994	4.00365	4.24496	2.47133	4.43601	2.17221	4.83749	4.76354	4.90842	4.21901	4.44659	3.95361	2.35072	0.609359	2.78796	4.45911	5.07675	3.57481	NA	0.527202	3.743	1.31842	4.66533	5.80465	3.61201	5.60681
3-Hydroxyphenylacetic acid	3hphac	1	1	3.02358	NA	3.40369	2.37308	5.05727	5.11965	2.20373	NA	4.93124	5.00779	2.89495	4.85286	4.45038	2.21726	4.53049	0.465888	4.13137	4.43525	4.78264	2.70332	3.99541	3.89681	4.28051	2.48953	4.56364	3.08878	3.82927	3.69308	4.31801	4.88874	3.12206	NA	2.04125	3.19805	2.22286	4.70704	4.34635	3.94032	4.50873	1.061	4.65396	3.35097	4.20279	4.49159	4.93241	4.93555
Tetradecanoate (n-C14:0)	ttdca	1	1	4.25638	4.5627	3.616	2.46365	4.34986	3.39193	4.12906	5.34669	3.39652	3.81101	2.90469	1.8819	4.01802	1.361	3.41998	0.70705	5.40086	2.85978	4.00937	2.63151	4.83206	5.33777	4.4511	3.22761	2.46173	4.0271	4.46521	5.72219	2.17808	0.0235734	6.06011	4.729	2.11452	1.82766	4.90626	5.34703	4.42778	4.09238	0.389306	1.84988	3.17858	3.76213	4.49446	4.28881	4.31872	3.92849
D-Alanyl-D-alanine	alaala	1	1	5.34972	3.7502	3.42345	2.42294	1.61202	2.5416	3.19826	3.4054	2.43166	3.78343	3.01389	2.13247	2.70604	2.64377	2.23157	3.05933	2.40353	4.63723	4.52357	2.87932	2.7315	4.12251	4.0356	4.8036	2.99202	5.2622	3.65156	4.83629	3.92095	4.44186	3.05867	4.8469	3.87598	4.16028	5.12629	3.54525	1.50283	1.90696	4.59502	1.2152	2.7078	2.67067	4.087	4.31412	5.09489	4.97628
am6_glc	am6_glc	1	1	4.54206	4.07207	4.78229	3.58899	3.60231	4.17372	3.55991	4.51648	1.48483	5.4464	0.634062	3.93	4.46421	3.82466	3.40637	4.85651	2.57584	3.53224	5.05582	2.58366	3.9058	2.64482	5.35132	3.41611	4.34884	5.2937	2.40482	4.26046	5.39189	1.60894	3.22779	2.9203	3.92076	4.09647	4.34365	4.23668	1.0506	1.84957	NA	1.23605	4.77715	3.82048	5.96761	0.426259	3.0871	3.83958
Pullulan (n=1200 repeat units, alpha-1,4 and alph-1,6 bounds)	pullulan1200	1	1	4.47356	1.58317	4.38177	2.51099	2.91973	4.0761	1.80347	1.60698	2.51302	5.94032	1.80597	4.2907	3.25926	3.17762	4.39796	2.45138	4.82649	3.45693	1.00839	2.20979	2.29946	2.84505	4.06385	3.523	4.53835	4.61	2.99753	4.69376	3.97775	5.43626	2.38338	4.73294	4.09147	4.98626	2.52291	1.92933	2.50718	3.96368	1.79529	1.8698	2.03816	2.47972	4.58948	5.12237	5.45267	4.9838
D-Glyceraldehyde	glyald	1	1	3.41738	2.8139	4.52322	4.46451	3.44285	3.51822	4.81816	4.11146	4.88526	4.22026	0.325576	2.46882	3.76086	3.21051	4.8854	1.60707	1.58404	4.02252	5.22753	3.57478	4.12841	4.73174	3.96766	2.00458	4.00418	5.35028	4.88832	2.99892	4.55502	2.3836	3.98159	3.94224	3.26424	3.9252	5.25624	3.49601	4.57311	3.56258	4.13962	1.90852	3.19494	1.70605	5.69389	4.33323	4.29442	3.13445
Losartan-M4 (glucuronide derivative)	lstnm4	1	1	4.33517	3.59525	3.43302	4.80252	3.96201	3.12836	4.29954	3.996	4.23954	2.65339	3.79664	3.726	3.1613	5.18525	4.58376	4.43054	4.68537	4.6732	4.96462	3.76875	4.60956	3.07906	5.04087	3.98764	2.83208	4.93773	1.98325	2.94397	3.8946	4.43526	3.06608	5.20559	4.12197	4.20529	4.785	2.86888	1.2782	3.31462	NA	1.84544	2.68588	1.78032	4.17122	3.34323	5.97027	3.88057
am5	am5	1	1	3.43707	4.25058	4.53149	2.17755	2.09172	2.6664	2.7412	4.44691	5.24827	2.64508	4.0768	5.25887	3.99847	3.93423	2.45357	3.09458	3.9042	0.642345	5.15124	2.67404	5.30739	0.649543	4.05556	4.19688	2.87353	2.40522	2.8855	3.66972	3.758	3.99431	3.08828	5.22898	3.39012	4.98241	5.70589	3.3942	3.023	4.76313	NA	1.88453	4.3405	3.00286	5.89542	2.2448	3.25726	4.92138
nverp	nverp	1	1	4.8601	2.70894	5.48905	3.59716	4.36815	2.92429	0.576203	1.68707	4.33286	4.68578	3.69634	4.51303	4.57115	4.1137	2.91911	4.82914	1.64343	3.87133	5.03862	1.12063	4.57167	3.55434	3.95779	4.02933	0.420068	4.92681	4.60218	4.72115	3.86172	4.79544	5.36528	2.74205	4.30717	3.94339	3.2325	3.88916	3.34849	1.91305	NA	1.96742	2.14117	1.24045	3.99793	4.54097	5.19611	2.56258
alpz_aoh	alpz_aoh	1	1	2.40395	0.422744	4.66642	0.477536	4.99188	3.23236	4.24638	4.04741	6.07955	3.78654	3.28816	2.02491	4.24104	3.5552	1.09095	1.89202	3.85196	3.45435	4.66444	3.00865	3.19179	2.29935	1.44508	3.25474	2.35924	3.42452	5.73464	3.68063	3.54005	3.20796	5.30113	4.48394	2.76245	4.13977	3.74691	2.26057	2.69767	4.17689	NA	0.541306	3.3347	4.22777	3.83288	4.65648	2.73287	3.12455
oh_pbl_glc	oh_pbl_glc	1	1	4.34084	2.3644	5.65024	4.10139	3.74824	5.04122	2.96208	5.10926	3.01264	2.09895	2.47957	3.04362	4.42696	2.37879	4.415	4.12171	3.23077	0.597757	3.38477	4.43311	3.89027	3.20584	0.705075	3.62891	0.705882	2.25665	4.64826	3.98351	3.02356	3.12476	3.27053	4.02486	0.188874	4.0502	4.16104	4.94289	0.728092	3.19815	NA	0.192505	3.49133	3.63559	4.24316	3.30271	4.03877	4.65885
3alpha,12alpha-Dihydroxy-7-oxo-5beta-Cholanate	7ocholate	1	1	3.3377	NA	4.31754	4.08994	1.67286	NA	0.809358	NA	3.05913	4.62996	2.34523	4.4678	4.10198	2.86302	4.36458	3.45964	4.66353	4.30736	0.642212	3.55858	NA	1.24071	0.749541	2.22587	4.13444	4.45699	0.451056	3.84084	0.470392	5.19052	4.47419	NA	NA	2.43074	5.17611	3.64341	3.71314	NA	NA	0.90302	NA	5.27766	5.62754	5.29066	4.30672	3.3797
Cellulose (n=4 repeating units)	cell4	1	1	NA	NA	3.99995	2.85899	2.47923	NA	4.39328	NA	5.06951	NA	2.68605	5.27809	NA	NA	3.06909	2.18875	NA	3.93827	4.7144	2.79798	NA	3.03434	5.05146	2.19317	NA	1.42341	4.3622	0.616562	3.93404	NA	3.29859	NA	NA	2.05667	3.73724	4.33541	2.97106	0.127781	4.27638	NA	NA	NA	NA	NA	5.14668	3.49074
Indole	indole	1	1	4.00402	1.71485	4.92599	4.36344	4.0814	3.27499	4.85145	1.54916	5.6002	1.43997	4.4776	4.42042	3.78922	1.93878	4.61466	3.97374	4.80476	2.09872	4.31531	3.54707	5.44548	4.18416	4.30216	3.39373	1.88405	2.56853	3.7457	6.31573	4.69137	4.72928	3.93554	4.77002	3.30064	3.39916	4.84509	4.01303	1.83744	2.07388	5.06342	0.657109	1.95539	4.09771	3.17487	3.26591	5.08154	4.58359
Chromate	cro4	1	1	5.26371	4.1783	5.14044	0.818148	4.6443	5.16806	4.43599	2.09794	3.5215	4.54384	3.2911	1.18949	3.02481	2.53885	4.19786	4.69338	4.7125	3.21547	2.11788	3.76369	3.37702	3.74585	4.96431	3.33904	2.84671	2.70538	3.02924	4.97232	3.79621	4.74693	3.93582	3.76913	3.6935	3.95014	2.48686	4.3835	3.68026	2.47704	2.4376	1.58577	4.03949	4.43287	4.6985	4.96478	5.01758	3.6959
Thiomethyl-sulphoxide-acetaminophen-glucuronide	tsacmgluc	1	1	1.19621	4.18297	5.01256	3.37834	2.75934	4.49604	4.0155	5.08765	4.57946	4.02106	4.12427	2.88049	2.08397	4.1151	0.707282	0.97467	4.73009	3.86619	3.60663	4.52586	2.71905	3.81852	1.77782	3.2646	3.09424	3.97829	1.65893	3.25989	3.97391	2.91592	0.502492	4.87029	5.16625	2.73214	5.58597	2.56978	2.0779	1.85265	NA	0.521495	5.26193	1.30536	5.31063	4.76123	1.11823	3.61894
Xylan (8 backbone units, 2 glcur side chain)	xylan8	1	1	NA	NA	2.49397	4.11186	4.09429	4.83264	3.86658	NA	2.49462	5.71846	1.90704	2.79169	2.363	2.99299	5.11837	2.66823	3.61271	4.07797	4.39816	3.82835	5.44739	3.83241	5.29618	2.10814	NA	1.08222	3.66769	4.7084	2.60045	NA	4.73432	NA	1.69074	1.14513	1.34102	4.63858	0.0864243	0.618226	4.09942	1.49226	5.77887	NA	4.40349	NA	3.48423	3.9917
Pitavastatin-glucuronide	ptvstgluc	1	1	2.53687	3.38671	4.81093	5.08297	2.69163	4.90548	5.37581	4.74962	4.76046	4.36187	2.6224	4.72382	1.54762	3.51915	3.90572	4.48808	3.73346	2.3509	3.32095	2.91178	5.44622	3.21539	0.321218	4.74325	2.72416	4.34841	4.74336	3.74071	4.04268	5.12549	5.43255	2.25643	3.49387	2.45195	2.17249	2.95115	4.70664	4.04663	NA	1.47542	2.41316	4.01421	3.19149	4.7337	4.06478	5.54911
Ammonium	nh4	1	1	3.64713	3.29401	5.33219	4.51115	2.90831	3.9643	2.50981	4.9522	3.6629	3.24822	1.10962	3.41097	4.17693	3.38744	2.68798	3.83744	2.68751	3.20596	5.13034	1.47639	5.45655	3.99789	4.58903	4.65956	1.13649	4.07602	2.96112	5.43651	4.64001	4.28869	4.79235	3.41932	2.11457	3.70477	5.62334	3.69425	2.67504	2.05616	3.88676	0.154823	2.42495	4.28478	5.45013	3.1563	5.06856	2.14051
sftz_glc	sftz_glc	1	1	2.52056	3.09466	0.973501	1.2661	3.51606	3.12498	1.60489	4.92218	1.93394	4.91628	1.61682	3.23633	4.47952	4.13451	3.73715	3.2293	4.13633	3.4963	4.43758	3.24455	1.88018	1.8363	4.89508	4.40427	5.10278	3.71324	2.2492	3.17187	4.45435	4.95594	2.17804	3.3943	3.79812	3.00554	4.637	3.06306	1.81457	0.0771609	NA	1.45414	4.68958	4.75774	4.60595	2.55385	2.71952	4.88072
Chenodeoxyglycocholate	dgchol	1	1	2.61773	4.76659	4.82334	4.15468	4.43123	1.44419	5.2277	3.03551	3.37331	4.54947	3.24937	5.01787	3.06119	3.59859	2.31174	4.15638	2.43018	4.53094	1.42965	4.40107	3.64066	2.71821	4.01796	5.13659	1.10331	2.22935	4.16601	2.89667	1.08771	4.27615	5.28467	0.420953	0.80057	2.04784	5.70901	5.33746	4.54469	3.72813	4.52797	0.326653	4.75363	3.92642	3.79091	2.74725	0.642584	4.28332
Mercury charged 2 Hg	hg2	1	1	4.97902	3.34606	5.44624	4.01246	0.575967	5.25715	0.909669	3.56692	5.07669	3.8548	0.894608	3.64091	3.97034	4.09822	2.25882	3.93603	1.66957	3.9908	4.20442	4.45456	3.26289	3.15484	4.59469	2.21199	4.3171	4.33551	4.17749	1.00112	5.03253	5.20802	3.01998	5.48036	2.06503	6.01485	1.42302	3.68093	2.34811	3.51902	5.55841	1.94455	2.7439	2.6467	4.71929	2.3901	2.58219	2.17634
Starch, structure 2 (1,6-{2[1,4-Glc], [1,4-Glc]})	strch2	1	1	4.83606	4.22442	4.90664	3.90523	3.52009	3.7193	1.44903	0.733013	2.65974	3.88663	1.85334	4.6554	3.59092	4.61376	4.42144	3.36568	4.31026	4.28483	2.05875	2.46005	2.90644	4.37643	4.41942	2.72307	3.24804	3.89491	4.31384	3.09768	4.89889	2.8279	4.48984	2.60838	2.56353	1.9601	0.624152	4.8075	2.40889	3.89872	4.07693	0.312124	2.91119	3.81755	5.02977	3.56358	3.46253	4.14395
Benzyl alcohol	bzalc	1	1	NA	NA	5.01673	NA	2.15794	NA	3.50031	NA	5.48549	NA	2.56832	NA	NA	NA	1.84784	NA	NA	NA	NA	2.45972	NA	NA	NA	3.44854	NA	2.96409	4.89992	2.96246	NA	NA	3.71132	NA	2.75239	NA	5.77756	4.3267	NA	NA	5.12842	NA	NA	NA	NA	NA	NA	NA
Inosine	ins	1	1	3.83885	4.38844	5.75559	4.07419	4.56985	4.99958	5.00723	4.88635	3.72676	4.18134	1.67001	2.30394	3.84951	5.14864	2.61117	2.63791	3.72067	3.57209	4.70369	2.73526	4.46616	3.27803	4.58803	3.26855	2.9086	3.47342	2.80591	4.16209	4.58827	4.90585	1.03434	3.96364	4.88762	2.39991	1.87413	5.29114	3.21204	3.85042	5.022	0.133677	4.50406	3.02534	4.80076	3.23399	4.01698	4.10779
L-Carnitine	crn	1	1	5.31637	4.99312	4.51088	4.81367	3.80493	4.81588	3.73696	1.399	2.62827	4.50004	3.07985	3.61091	4.0071	2.1344	4.31723	3.21184	3.56898	4.98644	2.92071	0.619342	4.81061	4.43055	4.60667	4.61836	3.63696	2.47497	4.69638	3.57701	3.53562	2.34414	3.25513	4.68294	4.44416	4.51109	3.2586	2.72035	2.75521	4.25523	3.66265	1.18516	2.18504	5.13319	4.8746	1.43283	5.02643	5.52965
Phenylpropanoate	pppn	1	1	0.174506	4.46734	3.03917	2.52878	2.91729	3.50968	4.56784	5.37232	3.27329	4.59871	2.92985	4.69702	4.72168	3.04977	4.31272	4.13914	3.72867	3.94512	4.15136	2.29579	5.38766	4.77361	4.79946	4.20774	4.47607	3.04725	3.19301	4.30356	5.01933	3.71723	3.3839	3.95756	3.15217	3.31988	5.45159	4.19461	3.1139	3.36324	4.47885	2.18782	3.20648	4.75253	3.61784	3.29506	3.05301	5.14421
chlphncl_glc	chlphncl_glc	1	1	4.2254	5.2191	3.20373	3.92559	0.474764	2.11829	3.54528	4.60989	3.76399	1.72901	0.364761	3.56582	2.43551	5.01733	3.58109	1.97935	4.19945	3.34819	4.5864	2.74066	3.22541	4.28389	5.50943	5.12456	4.31359	1.61506	3.31803	5.19	4.63477	4.82513	5.30192	3.96787	1.07233	2.1822	5.72578	4.86209	4.14068	2.44242	NA	0.512746	4.40035	3.97851	3.45337	5.04086	5.66375	5.15835
dxo_glc	dxo_glc	1	1	2.79396	3.92422	4.25978	3.97254	3.16616	4.66975	1.85985	3.96671	4.70072	5.46615	2.01581	4.70146	4.04768	4.64101	4.18216	1.73456	4.0049	3.16876	4.34736	4.20464	3.40788	4.52492	2.49024	5.50601	1.47784	1.46986	3.12566	4.04837	3.228	3.76986	5.0421	3.97828	1.51776	3.38934	2.14859	3.28174	3.95689	4.04869	NA	0.237741	4.46499	1.63958	4.22089	5.49906	3.43903	4.63375
(S)-Propane-1,2-diol	12ppd_S	1	1	4.20548	3.35976	1.16229	4.17933	4.43328	0.607794	4.03848	5.22527	4.89041	4.6662	1.98614	4.48775	3.31405	3.02182	3.35762	3.68545	3.56133	3.42393	3.2029	1.64181	4.97324	4.09273	4.56097	4.06098	3.11217	4.50625	5.12057	4.64258	4.47784	2.75377	4.92212	1.23392	3.22467	4.40791	3.76217	2.97833	4.36532	2.0591	4.94321	1.56183	2.9349	3.53479	3.54726	4.38514	3.44843	5.57071
gltmn	gltmn	1	1	3.14707	3.32407	6.11828	3.63774	5.52858	4.8972	4.88723	3.32604	3.86122	4.81831	2.29786	1.7411	5.52213	3.86838	3.27774	4.82806	4.00056	2.70866	3.83195	4.66083	1.17184	4.71762	4.9057	4.40589	2.20144	4.24636	4.13039	2.54888	3.91219	4.90458	1.62215	4.55499	2.92239	2.55076	3.8139	0.918748	4.00746	4.50731	NA	1.3838	3.25838	4.60244	4.17849	4.1777	3.56298	5.09007
4oh_trz_glc	4oh_trz_glc	1	1	4.86109	3.80355	2.74912	4.7514	4.53126	4.21669	4.16472	0.0968151	3.66271	2.62165	1.03817	4.23707	4.45334	3.30316	3.74754	4.83829	3.46482	1.80347	4.2939	4.17043	1.38142	2.781	4.33327	4.47958	2.17622	1.84996	3.90439	1.41598	3.27452	6.37162	4.39119	5.52941	2.13012	3.55035	4.22949	2.749	2.53028	3.5621	NA	1.13371	2.46937	2.62542	4.76863	3.52784	4.48916	5.15479
D-tartrate	tartr_D	1	1	3.33715	3.77013	4.13296	3.19515	0.908631	4.8642	5.55632	3.42117	4.07129	4.95324	1.95519	4.71254	3.75427	4.43606	4.2675	2.1377	3.76464	3.40739	1.05772	2.30762	4.09541	3.03458	4.30524	4.22081	5.17789	3.41119	3.03604	4.86175	5.09089	2.52396	2.76632	4.38818	1.95133	5.4374	3.0455	3.4571	4.57381	4.91455	3.55763	2.33627	3.3338	1.12218	5.92909	3.25305	5.15183	2.96947
Oxalate	oxa	1	1	3.30723	2.81024	4.39386	4.76467	0.265448	3.91011	4.5016	4.33932	5.1615	4.82918	3.88125	3.15839	4.75632	1.90748	4.16352	1.18883	5.18303	4.37287	4.46842	3.41408	4.8281	3.81501	3.51631	2.1045	3.6204	3.52049	5.1699	5.27327	4.53098	4.50587	2.62348	4.24441	2.65128	2.24595	3.61587	2.23002	3.88	3.77708	5.11106	0.569367	0.382022	1.61821	2.87359	4.7713	3.3795	4.35714
Glycine	gly	1	1	4.51719	4.34509	1.7053	3.39517	0.70477	3.73874	4.1265	5.63758	3.32388	3.45498	4.11295	3.06736	4.1745	4.82767	3.44601	2.59144	3.57501	4.10438	4.69126	4.44258	5.34261	4.10422	4.5528	2.6532	4.99666	3.78536	2.21275	4.39934	5.13305	4.70785	4.10959	6.0339	0.570099	3.21347	4.37166	4.44968	5.20554	3.21153	4.2193	1.29417	3.13845	3.83718	3.61281	4.76037	2.71414	4.85286
tlf_a_3	tlf_a_3	1	1	5.31204	1.54263	5.35012	4.40816	4.2555	4.14456	4.76457	2.15745	3.46894	2.99415	2.68246	2.28305	0.550174	4.65867	1.40825	0.396282	3.89617	3.88014	4.08779	3.91683	5.18936	2.75967	3.53695	3.81791	2.56845	4.22395	4.17736	3.15162	3.99699	1.42879	5.42764	4.80771	0.414114	3.82666	4.78357	4.30279	3.34087	3.89129	NA	1.09078	2.56655	5.3683	4.48513	5.06574	4.34179	5.20308
L-Valine	val_L	1	1	4.91197	3.99407	5.45539	1.14238	3.88311	2.20638	4.63593	4.38462	4.23263	4.29595	3.1954	4.25423	4.59266	4.23632	1.27373	2.91706	3.42906	3.88938	3.704	4.75034	4.73402	4.80006	2.29753	4.31994	4.43636	2.74563	4.15356	2.68695	4.74738	4.60113	5.19666	4.73388	3.68786	3.90501	4.68137	2.82937	4.34155	1.70246	1.5209	1.66387	0.0975614	5.57256	5.27734	4.64353	4.23564	3.81707
L-Serine	ser_L	1	1	1.01719	3.75092	0.234106	4.93365	5.13139	4.911	4.00754	2.90842	3.38102	5.72452	3.89618	5.40637	5.56139	1.64822	1.25142	4.36925	4.3042	0.212854	0.032424	2.87385	3.78543	2.21161	3.69156	4.10651	3.46549	4.22763	0.031005	2.46008	3.42143	3.06983	3.89296	5.79931	5.02781	0.810699	5.04417	4.31296	4.1999	3.99438	4.66048	0.269494	2.71621	1.30903	3.57368	0.0687493	6.08583	5.1936
L-alanylglycine	alagly	1	1	5.04568	3.10988	4.06173	4.70856	4.79525	5.34354	2.8906	4.52094	2.85141	4.18805	1.88721	5.46474	6.23811	4.54909	4.8745	1.29737	4.86079	3.06446	5.26315	3.72367	5.32666	1.31318	4.34691	4.66438	2.29713	4.28133	4.24035	5.09272	4.71889	2.33438	3.78064	4.79646	3.98998	2.36238	2.01704	4.22293	2.01127	4.63694	2.54842	0.79346	4.67584	4.68775	5.60656	3.83676	4.87144	4.54139
3 Hydroxyphenylacetic acid C8H8O3	3hoxpac	1	1	4.32107	2.46049	3.43867	1.52927	2.3985	3.29524	4.69505	3.8239	4.39785	4.11928	3.60764	5.24132	4.96572	0.113758	3.65851	4.8078	1.88502	2.21022	4.45107	0.465895	4.60734	4.14687	2.37072	4.47995	2.32189	2.2245	1.64676	3.67602	4.00207	0.275714	5.36314	3.21059	2.49305	1.50601	5.28906	4.22507	2.81411	3.57214	5.03584	0.639135	3.11065	5.2246	4.45583	3.46991	4.78732	4.93223
Taurodeoxycholate	tdechola	1	1	5.59621	2.71216	4.36744	5.11263	3.9634	3.89753	3.51527	4.94342	1.8744	5.78229	0.0617887	2.03226	3.27336	2.92302	5.01864	4.56203	5.34236	2.38985	4.84546	3.31135	5.65453	3.078	4.4471	2.92162	1.51241	3.69992	1.80285	3.92668	3.02518	4.63261	5.29127	2.3935	3.71573	4.98238	5.23059	5.43485	2.09401	4.56917	4.68639	1.9595	0.135819	5.25645	4.51744	3.19501	3.86944	4.84836
amio_c_glc	amio_c_glc	1	1	5.627	2.29638	3.53924	1.87064	2.45409	3.2357	2.47767	4.98098	3.67102	5.18773	3.83079	2.72335	4.38284	3.7658	3.86116	3.39286	3.84063	0.845138	3.06149	3.78164	3.28878	3.56903	5.10825	1.78584	5.15478	4.01857	5.88732	4.99648	3.59462	3.69042	3.27348	3.46819	4.65168	4.75644	4.45149	4.24773	0.210641	2.41682	NA	2.1749	2.59827	4.99901	3.92249	4.75232	3.72107	4.58407
cbz	cbz	1	1	4.39658	1.57175	4.69273	2.24656	4.97878	3.28814	3.50334	5.32592	5.4701	1.60752	1.11509	3.91329	4.60502	3.12295	3.10119	3.7912	0.503777	2.95571	1.63625	2.46165	3.41478	4.79634	5.28359	2.8852	0.618477	3.42621	4.70284	3.85148	2.99495	1.17188	5.61989	2.47694	2.58815	2.01993	4.96232	2.65515	2.46634	3.06465	NA	2.35755	0.740092	1.64566	5.44126	4.51142	4.69245	5.16762
1-deoxy-D-xylulose	dxyl	1	1	NA	NA	3.75763	NA	4.0095	NA	4.39981	NA	NA	NA	3.46681	4.5053	NA	NA	3.71451	4.65406	NA	1.55861	1.96305	3.46269	NA	NA	NA	3.18969	NA	4.97753	3.33437	4.60237	NA	NA	4.73577	NA	2.99148	3.99849	4.37254	3.90296	1.47917	NA	4.16681	NA	NA	NA	NA	NA	NA	3.32224
cbz_glc	cbz_glc	1	1	3.87064	3.96189	4.24466	3.89529	3.45558	3.58729	1.60642	4.02852	3.18937	5.1468	2.5945	3.67763	5.40435	2.83727	3.81303	3.63458	3.75902	3.63099	4.36146	1.73542	3.75152	4.79067	5.3308	3.84215	4.52067	2.19316	4.33887	1.44809	4.83002	0.172979	4.69387	1.64907	4.10639	4.54888	3.71137	3.57859	4.03456	4.12717	NA	2.15888	3.85091	5.57827	2.3695	2.70044	2.8345	4.97656
Glucuronide-conjugate of 3-methoxy-acetaminophen	glc3meacp	1	1	3.6099	4.65904	4.70822	4.00851	4.71267	2.77994	3.1357	0.859469	1.79592	3.28741	3.00953	4.34437	2.891	1.17359	5.25535	3.35901	5.23611	3.01327	3.26849	4.3432	5.62946	3.57711	4.65857	3.21469	4.40482	2.81156	4.42774	5.38526	2.59864	5.01462	5.67893	3.77277	1.11362	4.46983	2.65001	5.30027	3.46805	5.42421	NA	0.373202	3.27895	5.61873	4.16522	3.08344	5.25113	4.90506
5fura	5fura	1	1	1.42016	1.96591	4.36568	0.12251	4.05001	4.96716	3.15961	4.86017	4.09016	5.1952	3.6535	2.02717	4.35759	1.95368	4.68592	3.88044	3.6444	3.37639	5.52487	4.32992	4.62562	2.91085	1.35052	5.18817	3.9143	5.19492	1.1269	4.55237	5.33204	3.1034	4.59096	NA	2.49286	4.81246	4.47266	3.83635	2.72265	0.503773	0.221386	0.75909	3.96372	2.39812	4.82601	4.37932	3.39749	5.13371
2-hydroxy-atorvastatin-acyl-glucuronide	2hatvacidgluc	1	1	3.83404	2.69352	2.7491	3.86086	4.2253	1.54098	3.31616	2.479	2.61245	4.68426	3.26254	2.26229	0.652829	2.18538	4.47819	4.75473	5.31897	3.20383	4.12331	3.21806	6.44292	4.85346	3.50093	4.98471	3.91555	3.4336	3.92386	4.70561	2.30181	3.92836	3.2	1.83018	3.42754	2.44981	4.87018	4.22351	1.44948	3.80608	NA	1.19024	3.35118	2.82238	4.05795	1.953	3.52189	5.67702
eltr_m3	eltr_m3	1	1	4.69652	2.50888	5.51595	3.40374	4.97362	2.88345	2.56954	5.26506	2.57201	3.42981	0.458805	3.26453	4.70821	3.9467	2.3227	4.67537	4.9716	2.83835	3.09381	1.84112	3.10468	3.06151	3.73801	5.5199	3.50599	0.451735	3.16487	4.01344	4.68826	3.193	5.09952	1.04618	3.49256	4.13508	5.78	4.24648	4.78337	3.66712	NA	0.125742	0.46685	4.7766	4.46519	4.55946	5.04131	4.77376
hst_7glc_3s	hst_7glc_3s	1	1	5.1296	3.00142	2.73612	3.34086	1.68083	4.47976	3.93053	4.69593	4.87248	4.18479	2.90144	2.77018	5.68107	4.93976	3.75209	3.45203	2.92262	4.5493	3.77266	4.40444	4.25824	2.37991	4.44142	1.68623	4.06391	3.60165	4.23763	5.03429	4.82875	5.49788	4.29848	1.36395	1.4981	3.99277	1.24772	4.34407	4.43792	3.98829	NA	1.94001	4.93988	1.57549	3.03367	4.22728	2.01772	4.86743
L-Lysine	lys_L	1	1	5.23068	2.0975	3.61834	3.7681	5.12551	2.60828	2.96448	4.12338	3.69726	4.84998	3.16006	4.27766	3.42667	4.31766	2.96618	3.18262	4.68384	0.369615	4.20938	3.01253	0.628488	5.35312	3.65176	3.38412	0.0886053	5.4834	3.59097	4.20101	4.24017	5.68888	4.78517	4.84176	0.490757	1.6878	4.20117	2.63735	5.08834	3.24905	5.75533	0.944469	4.04272	3.84854	5.82254	3.27281	0.245462	4.91431
bzd	bzd	1	1	NA	4.81794	1.63619	1.32079	1.82849	2.29591	4.57482	NA	5.64452	4.87641	3.20002	0.982071	4.56367	NA	4.80678	3.55454	5.54114	NA	1.81311	0.178364	3.27352	NA	NA	2.62121	3.2616	4.76406	4.89333	3.86825	3.45302	NA	NA	0.348368	4.31967	3.99688	5.84985	5.31948	4.04298	NA	2.88965	0.103009	4.09338	NA	6.17268	4.57191	4.8034	1.91128
Chenodeoxycholate	C02528	1	1	4.82246	4.19339	5.18163	4.96429	4.67998	5.43554	4.13547	3.18131	3.37459	5.108	3.76277	2.65044	1.50792	1.40415	0.43795	4.16549	3.54525	2.45594	4.6921	2.64056	4.19576	3.74022	3.58203	3.82432	3.40152	4.06475	5.28353	3.84865	3.63261	4.71767	2.70682	4.76404	2.54487	4.6523	2.29735	4.06282	0.908568	2.91993	3.27669	0.601428	4.62713	3.19043	5.94633	4.66675	4.42903	2.96866
3oh_dlor_glc	3oh_dlor_glc	1	1	4.93975	3.7984	5.28562	3.20109	3.88255	4.19164	3.70496	5.33319	5.05522	1.74426	2.33715	4.17414	3.67668	2.69197	3.92226	4.70606	4.996	4.00832	2.0509	3.65199	5.06003	2.68663	5.15541	4.12852	4.12615	5.12727	3.87225	2.5491	2.20071	5.36947	5.63355	1.40451	1.85144	3.16013	5.18155	3.84699	0.674104	1.56859	NA	0.723556	2.5828	3.16595	5.98289	4.78999	0.86516	4.5879
doh_etr	doh_etr	1	1	2.49992	5.09548	6.11131	3.75869	4.77516	4.71198	4.33097	0.530283	4.39593	4.13723	3.64755	0.741753	4.05011	5.07224	4.63334	3.44708	4.74086	4.65589	3.64046	2.63915	2.45153	4.7502	3.46937	3.6189	3.87119	3.00425	4.54667	5.01257	3.82681	5.26395	3.77425	4.65121	4.46408	2.07577	3.07384	0.844643	5.00827	2.28796	NA	0.835466	5.44175	4.44437	5.42063	3.11846	3.20211	4.06242
L Arabinitol C5H12O5	abt	1	1	5.16345	NA	2.48272	4.41851	5.00759	3.9425	2.42421	NA	2.48419	NA	2.81136	5.13743	2.58273	2.2071	4.70153	2.362	3.29421	3.97858	5.36858	3.49435	3.26342	1.85407	0.862205	4.7611	3.0295	4.04006	3.35284	4.07745	4.04147	4.74321	4.40432	4.54746	3.34496	2.42772	5.69569	5.2076	4.72009	3.31101	4.56645	NA	NA	4.33863	5.19545	3.23056	5.33112	4.60797
4dh_tpno_1glc	4dh_tpno_1glc	1	1	3.08292	3.84488	3.66617	3.85869	2.55876	3.62263	1.64056	5.19013	1.91871	4.89921	3.49087	2.99657	2.44501	3.79962	4.40862	3.69629	4.51762	3.77675	3.33008	3.92587	5.73783	3.59054	3.8832	3.99856	2.79778	3.28482	5.95546	5.06152	4.17942	5.57381	2.1929	4.52528	0.877075	4.77694	4.0125	5.05204	4.27712	2.66833	NA	1.18019	5.38556	3.65534	5.18437	4.43706	3.83925	4.33687
Des-isopropyl-dihydro-fluvastatin-tetranor-glucuronide	fvstetglu	1	1	1.89036	4.53313	6.00475	2.10822	5.20408	4.64887	1.44297	3.13074	3.38618	1.28549	3.81145	4.20564	2.60169	3.49877	5.1411	3.44277	3.47306	1.8176	3.9531	4.98957	4.77297	5.65753	0.738803	4.52367	4.42085	4.87571	3.92208	3.48986	0.301576	4.67198	0.839221	4.61342	3.00776	0.936438	5.2003	4.40567	2.06316	2.60364	NA	1.56865	4.23155	3.06165	4.94161	1.03502	3.98222	4.62225
Molybdate	mobd	1	1	4.48685	4.05469	5.88158	4.03546	1.42036	3.23454	3.75054	4.09279	3.47854	3.60139	4.01188	1.61416	3.23193	2.06683	4.34058	1.90949	4.69157	0.992684	4.61313	3.99683	4.18573	4.21261	3.45418	4.61398	2.87684	5.18949	4.53589	4.67682	2.95463	3.26383	4.37357	3.11289	4.80036	4.60915	3.02465	5.17888	2.41563	3.72796	1.36881	2.03347	5.25123	4.27689	5.52325	3.61707	3.95805	2.05248
1,3-Propanediol	13ppd	1	1	4.57348	3.93825	4.95082	2.51362	0.0192109	3.4779	4.27383	3.27304	2.70596	3.80317	2.85001	4.16169	3.64525	1.92846	0.336759	2.55395	3.13755	1.98746	2.25618	3.21615	1.64207	3.01551	4.3534	2.28053	1.63447	0.542225	4.91439	5.4312	4.00007	4.75118	2.72945	3.38405	3.79562	1.99087	2.21632	3.67212	3.22572	1.76012	4.35993	0.150646	3.57131	3.51871	2.38688	4.51598	1.70303	5.36271
Ethanol	etoh	1	1	4.87545	2.76413	4.23778	2.93631	1.49141	3.12506	2.72366	4.10506	5.65668	1.70112	3.76155	4.75627	4.3841	4.15754	2.0618	4.26574	1.29646	1.37098	1.59737	5.30093	5.74598	3.32145	2.18561	4.32802	2.49769	2.13331	5.28404	4.21169	4.13922	4.65147	1.13894	3.77075	4.24001	0.705483	3.18968	2.53729	3.13512	3.30544	3.74813	0.927658	0.291352	0.357562	4.88586	3.22199	3.96003	5.85555
Calcium	ca2	1	1	3.70138	3.50527	4.176	3.62635	4.52988	3.77861	4.41351	1.93566	3.41768	3.218	2.67441	5.26359	0.206181	4.64826	5.00609	3.52826	3.04724	3.38421	0.713414	4.33401	5.4124	3.33831	3.62421	4.40085	4.7769	4.25665	1.25556	3.44029	4.33273	2.81348	4.6706	3.6374	1.02578	0.242803	2.80377	3.60475	2.60266	1.00849	4.73653	1.60902	5.20753	4.37764	4.5579	2.40311	3.8388	4.92159
L-tartrate	tartr_L	1	1	NA	2.5163	4.52317	NA	2.95102	4.9951	5.05331	2.23438	1.53819	1.93373	3.463	3.54461	4.77523	2.89838	1.38952	4.39924	1.65306	0.308789	5.66824	1.27388	4.06516	3.24708	3.64668	3.10872	4.08599	3.97562	5.11871	5.15936	3.07858	4.23236	3.49041	NA	0.0538501	4.62571	3.43705	3.58984	2.2933	0.777779	1.67146	2.70939	2.87212	4.83866	NA	4.18381	5.123	4.72633
IMP C10H11N4O8P	imp	1	1	5.07252	4.21447	5.24145	3.90298	4.12196	2.76168	3.26926	4.72771	0.941859	4.09701	2.86868	4.063	3.51108	2.04513	2.22927	2.58225	3.70821	3.14715	4.87629	3.57714	2.93739	4.44605	0.9139	5.22033	3.4558	NA	1.53039	4.35403	3.1573	NA	3.33349	5.13282	3.87541	2.84299	3.89768	0.174449	NA	2.65654	3.77944	1.61909	2.39115	2.40873	6.10322	3.75094	3.81976	5.09383
Octadecanoate (n-C18:0)	ocdca	1	1	5.04133	4.74018	3.48201	0.0124088	1.35195	2.27936	3.00385	4.03494	4.29026	3.7082	2.57555	2.88084	3.50556	3.43831	2.18338	1.1162	4.96297	1.00008	4.82421	0.0016998	4.82536	3.67623	2.62996	3.17495	1.39994	1.84531	3.2544	3.35532	4.88052	5.0934	4.69762	3.94564	3.6632	3.69855	5.48897	4.48952	0.0635022	2.72377	3.66836	1.44604	0.0270604	3.72421	1.54976	3.51217	5.19355	1.5211
Maltotriose C18H32O16	malttr	1	1	3.63075	4.03633	5.61084	2.37096	3.42079	3.32029	3.66151	2.86405	2.30895	4.76931	1.94499	4.40253	1.39772	3.33224	3.67882	4.0697	4.39438	3.27625	4.63311	3.80258	5.15738	2.31775	4.90933	4.4672	5.07178	1.66906	4.96513	1.72781	4.17065	4.6222	4.39309	4.76784	1.90995	4.88891	4.95575	1.89722	1.4071	4.57455	2.46964	1.29391	4.3812	3.65143	4.17273	2.92789	2.18415	4.41062
Iron (Fe3+)	fe3	1	1	3.70859	4.11834	5.8481	5.30918	3.9395	2.2163	3.4612	2.94103	4.98221	3.0889	2.95346	2.55261	4.57053	0.0152199	0.880788	4.06499	5.4775	2.86812	5.62779	4.61394	5.31731	1.48591	2.12576	3.79864	2.15433	3.33528	4.93808	5.21895	2.68146	4.56839	2.94375	3.30357	2.8556	4.78177	4.2907	4.02647	1.52168	4.62057	3.03691	0.868926	4.20801	3.91971	5.81237	2.84929	5.97568	5.2302
Glycerol	glyc	1	1	1.90677	2.98846	5.06037	4.18869	4.17551	4.26695	2.48614	4.00618	2.93664	3.70414	2.68931	3.24878	2.12586	3.40372	1.19667	3.40844	2.862	4.97455	4.70283	4.3916	5.51899	4.24508	4.31249	2.61235	4.57608	3.45916	4.32456	2.63212	0.966335	3.80088	3.05818	4.38077	2.02129	0.327878	3.54449	4.57155	3.59731	1.75736	4.87481	1.1379	4.81245	5.03719	5.07754	3.77628	5.10122	2.50213
L-Glutamate	glu_L	1	1	0.844739	2.58618	5.17635	4.57779	5.1443	3.07812	4.50866	5.29889	5.59056	4.64248	3.84845	4.14341	0.711778	0.579105	4.39089	0.781195	4.41704	2.39975	1.12125	3.5997	4.69423	3.35003	3.59603	3.36805	4.91654	3.14369	4.78095	2.9826	4.25569	4.01821	3.12144	4.63748	3.59733	4.17447	4.71994	2.88119	2.81716	3.0438	3.76023	1.50783	4.68312	4.83502	3.25216	5.98692	5.89149	4.80322
Benzamide	bzam	1	1	0.69384	3.1846	0.971339	4.24924	3.82419	3.02058	3.02235	2.57931	4.30281	5.33899	1.92536	3.12499	3.85611	4.13802	3.19517	3.61961	3.97502	3.64069	2.99714	2.81763	1.65228	2.4253	3.96485	3.29966	2.90275	1.84514	2.65654	2.63935	3.72492	0.846742	5.27906	1.90173	3.47966	2.00646	4.90584	3.46268	4.65789	2.83882	4.42023	0.998903	4.39197	3.01882	1.15566	4.09172	3.9302	4.19865
Acetoacetate	acac	1	1	4.07314	2.9008	2.01804	4.30014	3.53402	2.87218	3.74755	3.08493	5.5683	4.2184	2.7299	3.51659	4.88419	5.02669	4.68977	2.47763	0.971947	1.52982	2.63277	2.11544	3.46525	4.38423	4.66799	4.81479	2.66938	5.0957	3.29218	2.09445	4.14272	3.11494	1.69061	4.80222	0.00962474	3.12252	1.6623	4.46008	4.04944	4.42846	3.91015	1.92131	3.8367	1.83931	4.2698	5.03492	2.86034	4.50173
Deoxycholate	dchac	1	1	3.22016	4.86117	4.4104	4.13715	4.04257	3.98131	2.45722	3.02085	3.98997	0.469556	3.13801	0.882812	3.58408	2.94384	4.4497	3.90657	4.47264	4.30014	1.25398	2.82441	3.81511	2.46351	5.96848	4.38525	1.50395	3.69661	4.66336	3.15855	4.67802	2.0765	3.90201	3.20048	3.00249	1.65867	3.63516	3.51491	3.2502	4.57933	4.66331	0.905987	3.56363	4.86706	3.91275	3.92721	1.69567	4.98732
Three disacharide linked murein units (pentapeptide crosslinked tetrapeptide (A2pm->D-ala) tetrapeptide corsslinked tetrapeptide (A2pm->D-ala)) (middle of chain)	murein5px4px4p	1	1	NA	NA	5.75224	NA	4.35969	NA	4.64498	4.97895	3.37494	4.78574	2.87776	3.99969	3.27083	NA	3.02371	3.93133	NA	1.11648	1.40547	2.91121	NA	4.1484	3.4929	4.28471	NA	4.31153	4.62886	4.97644	4.75727	NA	3.44514	NA	3.62203	4.65404	4.98406	3.83073	NA	3.34273	5.13166	NA	2.37124	NA	NA	NA	NA	4.64743
2-hydroxy-atorvastatin-lactone / ortho-hydroxy-atorvastatin lactone	2hatvlac	1	1	2.38986	0.690879	5.06414	4.08138	4.65529	4.059	4.73741	3.91958	2.05011	2.93861	2.32466	2.04779	0.00193054	2.5072	3.35814	5.0175	4.51285	3.84029	3.4045	2.48552	3.24571	3.80776	0.659326	1.7113	3.29415	2.9226	5.8426	4.48222	4.09019	5.50454	3.25422	3.48172	2.70297	2.39725	5.16535	4.41632	3.57913	3.8381	NA	1.84844	4.28682	4.24175	2.92417	3.81763	4.98083	2.72863
miso_glc	miso_glc	1	1	3.12092	3.92448	5.10652	4.44168	1.47275	2.78336	2.89124	5.50441	2.83437	6.28565	1.90216	2.86969	1.99908	3.81542	3.37413	0.85932	5.00939	2.46122	3.00534	3.17548	3.32579	3.7197	4.25765	4.73871	4.08389	4.71774	3.57563	4.55329	4.35508	2.24931	4.72427	3.19603	2.37644	4.73185	3.15646	4.79415	4.82043	0.449951	NA	1.75554	4.31738	3.96242	3.75289	3.26672	3.45292	6.03068
Salicin C13H18O7	salcn	1	1	5.00357	3.96574	0.877235	1.93023	0.254189	3.02775	2.74037	1.71684	3.3059	4.16471	4.34593	4.51156	3.20766	1.74691	2.91203	4.07822	1.46351	3.97801	1.99532	4.84404	5.52189	2.58794	3.399	4.92934	5.15779	2.69528	2.54982	0.956103	2.61496	5.17001	5.28485	4.22321	3.29135	4.28058	2.66858	3.60161	4.9081	4.47861	3.86382	1.09837	4.75901	1.52157	4.8225	1.44733	5.58836	5.08139
clcxb	clcxb	1	1	3.67142	0.519305	5.32976	5.30141	4.66515	4.91159	4.18415	2.7032	1.78176	4.50191	2.8965	3.12378	4.79434	4.01375	0.224974	4.4991	3.40353	1.90928	5.02528	3.73222	4.15484	3.97042	4.13773	2.60485	4.38867	4.5242	2.98146	4.86437	3.47316	4.42753	3.82388	3.99726	4.48522	1.4812	5.50183	3.36805	2.81441	5.12483	NA	1.54403	3.13788	3.36781	6.36527	3.94674	4.45741	3.45227
acmp_glc	acmp_glc	1	1	1.32172	4.75017	3.15695	3.59484	4.99435	3.3572	0.710393	2.44272	5.09871	4.85888	2.33366	2.19932	4.5639	2.01856	4.26129	3.45863	3.36464	1.2774	4.63846	3.32332	1.15789	4.68823	2.14245	3.77546	3.51055	4.66325	3.81455	5.78329	3.87186	4.57937	5.21382	0.848765	3.54897	3.59685	5.56616	2.21401	2.50308	3.14947	NA	1.14049	3.97861	3.36292	4.9332	4.2715	3.48524	3.70607
1,4-Dihydroxy-2-naphthoyl-CoA	dhnacoa	1	1	NA	NA	4.61033	1.60402	4.45166	3.79995	0.855472	4.03008	1.05554	6.18229	2.6358	2.46559	3.37687	4.55344	1.05866	0.138258	4.71243	3.90869	2.01606	2.931	3.55497	4.38069	2.15247	0.79252	3.073	5.04644	2.19031	4.28357	4.34355	NA	4.65972	NA	4.38744	1.47167	3.04825	3.82948	3.6229	2.87872	2.99082	NA	4.97801	4.50818	3.93343	NA	4.43668	3.92122
spz_sfn_glc	spz_sfn_glc	1	1	4.27507	4.18054	4.95869	1.27586	2.42914	4.15225	1.11408	2.50197	1.60925	5.2628	0.869805	2.89247	4.86607	4.59168	4.42012	4.78589	5.21318	3.49046	3.35377	3.26795	5.10338	4.95817	2.65035	3.22277	4.53706	4.18705	1.9576	4.80759	4.4277	5.29435	2.98276	2.73295	2.0955	4.58985	3.15952	3.71268	5.13747	3.05363	NA	0.485993	1.44419	3.82278	4.29018	0.609134	5.26963	5.2102
D-Tagaturonate	tagur	1	1	3.66278	NA	3.6698	4.78722	4.15386	NA	2.86006	NA	2.9282	2.99486	1.23481	5.15192	4.51011	1.84664	2.92346	4.41511	4.48129	2.12711	3.53881	4.51071	NA	2.49526	3.88923	4.05015	3.47971	2.57161	5.23836	2.7288	3.79237	3.07095	5.46294	NA	NA	4.62052	2.43243	3.44941	2.13296	NA	NA	1.35932	NA	4.92182	5.53347	0.219785	4.9156	5.45729
odsm_egltmn_glc	odsm_egltmn_glc	1	1	0.395501	4.71306	3.4259	3.19828	4.33967	2.0637	4.90869	5.17288	4.09397	4.49332	2.64464	4.92967	3.5556	2.85182	3.6869	3.53589	5.67414	3.36654	3.10506	2.44671	3.58241	3.84777	3.23329	2.94973	2.42549	4.43007	4.35628	3.9135	1.7858	5.2596	0.702013	5.10835	2.71159	0.780377	0.608949	3.12576	4.72759	0.713723	NA	1.50618	3.83566	4.79562	3.08546	4.1486	5.19247	4.90759
Pravastatin	pvs	1	1	3.97108	3.81568	3.49219	3.43614	5.15709	4.47649	2.88537	5.01616	0.0369215	3.34736	3.22511	5.20315	3.86279	4.69491	1.41785	2.31307	4.91665	2.10168	4.65626	1.98429	4.21195	2.15118	5.56792	3.24025	3.45949	2.46093	5.23802	5.03514	4.76493	1.68771	1.406	5.14472	3.74033	4.57867	3.37275	1.24192	4.40122	3.01905	NA	2.0761	4.4637	3.0674	2.86316	4.14504	2.48872	2.21716
Amylose (n=300 repeat units, alpha-1,4-glc)	amylose300	1	1	5.75911	3.35664	5.8667	3.43885	3.16524	5.19415	3.50535	3.78051	2.55766	2.70203	3.48189	3.13047	1.39936	1.85437	3.86437	4.69253	2.24928	4.20919	4.12052	3.89915	3.95191	3.72341	4.06803	3.29355	1.78158	1.31692	4.42554	3.9354	3.74533	2.4135	3.47181	NA	1.35322	3.85984	3.6733	4.01196	2.8653	4.50635	2.79654	1.31067	NA	4.41378	2.82634	4.21598	3.31221	5.05027
4-Amino-4-deoxy-L-arabinose modified core oligosaccharide lipid A	acolipa	1	1	NA	NA	6.07477	NA	4.1405	4.88465	2.94045	NA	5.04216	NA	2.35515	5.32297	4.61644	4.01509	3.3861	2.36673	NA	4.10277	5.6092	3.29512	4.66713	NA	NA	4.04571	NA	3.93202	NA	NA	4.57495	NA	3.79093	NA	NA	1.31825	3.51469	4.71984	4.66279	3.55615	NA	1.07075	4.5864	NA	NA	NA	3.87141	2.05519
D-Sorbitol	sbt_D	1	1	2.96044	3.22813	2.94381	4.85747	4.74968	5.22952	4.44967	2.7903	4.42494	5.44851	1.69845	4.06627	5.46109	3.48944	1.46697	4.53074	4.93514	4.96346	3.7962	4.05285	5.1907	3.7917	5.85339	1.86601	2.84587	2.16714	3.73827	3.90588	2.92452	4.90811	4.95295	2.94273	3.8286	3.59516	3.95789	2.63756	4.24638	4.52933	5.3118	2.14583	3.56647	3.7548	5.272	2.56448	5.62293	5.43779
MOPS C7H14NO4S	mops	1	1	5.79131	4.11968	2.97625	4.99768	2.40933	2.78694	4.13803	3.1508	4.46153	3.28825	3.25844	2.82567	3.21897	3.3425	4.57583	5.19038	3.77847	3.068	2.25144	2.86301	4.42656	3.41669	3.60887	4.66223	1.51051	3.5835	5.92262	4.93401	2.12495	3.42849	4.55734	2.17326	3.48382	3.82478	2.13732	2.22964	4.94605	2.53052	4.0902	0.592191	4.33052	5.09885	4.55231	4.19923	3.28335	5.63289
Fe-enterobactin	feenter	1	1	1.42951	4.18116	5.04778	3.84562	2.61864	4.2082	5.27574	4.11899	1.93904	4.21995	2.45022	2.93422	4.14183	0.0782142	3.75904	4.05886	3.00115	4.69251	4.70811	3.36314	5.36902	4.64063	2.04687	3.9513	3.17397	4.81236	3.16729	3.67652	3.29169	5.61248	3.35449	NA	3.75271	2.48734	5.18556	3.63093	4.09462	1.40092	4.47074	1.9344	2.56856	1.09189	4.44603	5.0524	4.3709	4.83277
Two disacharide linked murein units, pentapeptide crosslinked tetrapeptide (A2pm->D-ala) (middle of chain)	murein5px4p	1	1	NA	NA	3.30369	NA	1.45193	NA	1.81346	5.90593	5.04642	5.12914	3.51523	1.75572	4.221	NA	3.65997	2.67437	NA	3.10702	0.330434	3.61726	NA	1.44267	3.86494	3.53787	NA	4.15442	4.57329	3.71927	0.546276	NA	2.30381	NA	2.83846	3.74012	0.439404	3.57166	NA	3.73609	4.80166	NA	2.78002	NA	NA	NA	NA	4.22947
Methylamine	mma	1	1	5.01371	NA	3.09235	1.72243	4.9382	3.26775	3.71422	NA	5.16199	NA	4.16491	2.84481	4.85831	3.46755	2.83325	3.11748	4.0631	1.64497	3.55603	4.02144	3.78871	3.30985	5.52774	4.51938	3.89971	3.71912	5.49686	1.48615	0.0168308	5.19698	2.80541	NA	2.22577	4.64992	4.22207	4.17221	4.38387	3.40236	4.53887	NA	NA	3.32786	5.62577	4.49389	5.48924	0.333647
4-Aminobenzoate	4abz	1	1	1.18324	4.20803	3.72508	2.95772	2.80347	3.73973	2.48541	4.99464	3.44297	3.9564	3.8346	3.16449	1.39507	4.0152	4.27567	2.69217	5.27809	3.78318	1.0752	1.20268	4.0181	5.36634	4.43851	3.9256	1.33814	3.88169	4.70903	3.54556	5.22933	5.439	2.89406	4.8351	4.33912	2.89455	5.10484	3.26343	3.08236	3.63726	4.65925	2.37348	3.15322	1.4832	4.4627	1.6546	4.69336	4.58586
Three disacharide linked murein units (tetrapeptide crosslinked tetrapeptide (A2pm->D-ala) & tetrapeptide corsslinked tetrapeptide (A2pm->D-ala)) (middle of chain)	murein4px4px4p	1	1	NA	NA	4.84229	NA	4.62998	NA	3.73932	NA	NA	NA	3.71131	1.79598	NA	NA	3.06209	3.03468	NA	NA	3.4359	4.36765	NA	NA	NA	1.86126	NA	2.39262	4.82776	4.07707	NA	NA	2.36928	NA	4.5591	NA	4.36079	3.05686	NA	NA	4.21532	NA	NA	NA	NA	NA	NA	NA
L-Proline	pro_L	1	1	5.06103	2.50278	2.94855	3.77545	3.94165	3.69702	1.84174	5.10309	4.20827	4.95582	1.82524	5.01805	6.00511	2.8406	4.77735	5.3411	4.26431	0.355643	2.53364	5.07262	5.41352	3.95563	4.54033	3.39208	4.41841	3.9838	4.79794	4.95887	4.29591	4.2884	2.97047	5.22604	3.82931	2.94407	5.16734	0.247993	4.00437	4.5906	1.84747	1.42221	4.01393	3.32931	5.79266	4.43296	4.3031	4.19761
tolcp_am_glc	tolcp_am_glc	1	1	1.2095	4.41354	5.50153	0.867607	1.19137	4.51424	3.45368	1.90165	1.15436	5.14961	2.21334	1.39869	4.60419	3.32673	2.01143	3.29034	4.34614	2.14857	4.68132	1.93999	4.58167	4.6521	3.44887	4.79537	3.78812	2.12385	2.49821	4.93242	4.08712	3.98226	5.0989	6.04574	3.87121	4.86359	4.87417	2.5567	4.14695	3.83734	NA	1.33564	4.31789	4.28113	4.50042	2.17665	3.58161	5.33671
7a_czp	7a_czp	1	1	0.780559	3.79343	5.3208	3.9854	4.17394	3.80008	5.33169	4.70903	3.77883	4.68142	0.830814	5.27484	4.32663	1.8871	4.89954	2.98996	4.85436	0.793754	4.6057	2.85535	5.8868	1.61123	2.25349	2.33579	2.39532	4.31829	3.44868	4.50122	4.35461	3.55745	4.4798	1.61618	2.33206	3.03733	5.23845	4.29788	3.12532	2.03299	4.03422	1.43404	4.66857	4.11315	4.95086	4.23122	3.55003	3.04561
bsn_glc	bsn_glc	1	1	3.03386	3.43006	2.97484	3.17709	1.80268	3.70188	3.26116	4.04298	4.92595	4.71826	3.14411	4.86471	4.48154	2.63296	1.02822	4.17127	4.64332	2.99113	4.93236	5.30921	2.75277	5.51582	4.68323	3.55322	4.69101	3.79153	5.50348	3.35418	5.16729	5.37317	3.81975	4.23998	0.475746	2.47407	4.834	3.92579	3.79315	5.2041	NA	1.12512	3.83498	5.31267	4.25505	5.43425	4.72198	4.31359
Rosuvastatin-glucuronide	rsvgluc	1	1	5.38443	1.18677	5.38947	5.42547	0.464182	2.27365	3.80244	2.80302	4.53555	2.70482	4.39881	4.2048	3.12455	4.04136	5.36046	2.07351	4.83744	2.29223	3.20141	3.57235	3.89934	3.84253	3.74101	4.04955	4.52564	2.74557	3.92345	3.3092	4.27421	5.89419	2.60224	4.88559	3.18645	5.28432	4.97551	3.28879	2.02307	2.74025	NA	1.19804	2.36575	3.29919	5.89846	5.12069	3.91092	3.70058
Octanoate (n-C8:0)	octa	1	1	3.76561	1.10912	5.81152	2.78658	2.51965	4.72216	1.93787	3.89892	4.97286	1.98104	3.44787	4.17956	4.64643	4.31362	1.69125	2.29332	4.73604	4.56031	0.15221	3.00729	4.7344	4.79526	2.19566	2.60153	1.22967	2.88628	6.08927	4.07066	0.640961	3.46938	4.19579	3.75158	2.75976	1.68104	2.24952	3.0345	4.41603	3.74401	4.84264	1.82572	2.86535	4.11694	5.30605	5.90094	4.37441	1.78672
Sulfoacetate C2H2O5S	sula	1	1	NA	2.88865	4.51553	NA	4.3775	4.23017	4.15009	NA	3.7649	NA	1.79012	3.38554	3.79261	3.12744	2.32224	4.15565	3.35521	3.97653	5.25196	4.97691	NA	2.93679	5.34512	3.06069	3.2754	4.02948	2.38314	4.43323	3.77252	4.39298	4.0503	NA	NA	2.65561	4.41896	0.760059	3.92299	1.7038	4.16358	0.438325	4.65342	4.20785	NA	3.20519	5.50731	5.10435
Beta D-Galactose	gal_bD	1	1	3.28058	4.64369	6.28067	1.66725	4.14064	4.52293	3.77517	NA	3.18112	3.21329	2.33761	0.5093	2.80168	3.93052	2.82114	4.31357	4.20417	3.96041	4.03439	3.27965	2.17329	2.83365	1.44593	1.90146	3.69282	2.97139	4.31385	2.58702	1.92532	NA	4.75941	NA	4.04299	4.58975	4.426	4.62153	3.17615	4.88166	5.63745	1.09623	3.44839	3.54969	5.35704	4.31782	4.44892	4.09573
cd6168	cd6168	1	1	5.34023	1.46762	2.1978	2.30378	4.3856	4.96194	3.72811	4.06257	3.16185	2.2224	3.18927	3.18105	4.53241	4.09873	4.23453	5.01425	2.90275	2.66909	3.09973	4.09167	4.40715	1.62712	3.26373	2.90767	4.57526	3.10308	4.30243	4.86814	2.33042	3.92164	3.93869	2.87712	2.38484	2.05871	4.93032	4.10312	2.33749	4.05286	NA	2.40746	3.82301	5.54223	3.68692	4.49803	5.85023	0.0231249
(R)-Glycerate	glyc_R	1	1	4.52563	3.49352	3.07383	3.20405	3.50492	3.83067	2.48488	NA	4.66143	NA	2.98101	3.46799	4.20894	3.61508	3.44562	3.32913	5.2345	1.51755	4.48815	3.86284	5.54879	0.989398	3.94428	2.9878	3.34383	4.65473	3.68419	1.9176	0.655105	1.29907	2.43994	NA	1.75946	4.19944	4.08359	3.34506	3.36221	4.90598	2.58703	1.27943	3.45115	4.9283	4.58871	4.55903	3.61515	3.54865
Phenylpyruvate	phpyr	1	1	NA	NA	6.23955	NA	5.11124	4.18171	0.251239	NA	4.56386	4.22906	2.09706	2.79251	5.06654	4.57233	2.51534	2.16502	5.14372	3.44782	3.85178	4.58436	NA	4.55356	4.41015	3.26209	4.14703	4.72943	3.60224	3.3392	5.1721	NA	0.0353534	NA	NA	3.116	4.60882	4.50589	4.80774	3.94797	4.96214	NA	4.83229	3.27553	NA	NA	NA	1.62843
czp	czp	1	1	4.53689	0.462982	5.21255	4.57608	3.49851	2.69966	5.30083	2.07821	4.68367	4.84628	3.37616	3.71766	3.09284	3.48959	4.8782	3.0179	4.66147	3.98402	5.86324	2.29516	4.10319	1.30423	5.55322	3.74802	5.21216	4.03991	2.86911	4.39369	4.481	4.03156	2.43507	4.70633	2.92952	3.6357	4.55251	4.2811	3.01399	2.02045	3.19054	1.81494	2.56041	1.11225	5.21547	4.2028	4.46542	3.88042
1'-OH-midazolam-glucuronide	1hmdgluc	1	1	3.3649	3.89656	3.81688	4.1717	3.5878	4.50303	3.95595	5.23263	5.18716	0.525553	3.7853	3.14934	1.41323	4.07179	2.5923	3.35142	2.06742	3.82669	2.2484	4.49158	4.94901	3.29722	3.41708	2.04797	4.16275	3.64903	2.02831	5.63825	3.20671	4.09407	3.33449	4.49781	2.39107	2.3862	4.38501	3.99622	5.10398	3.65864	NA	1.82685	4.38819	1.87247	1.58385	4.54164	1.85085	3.82763
doh_etr_glc	doh_etr_glc	1	1	2.65871	3.98709	4.2225	2.35165	2.42361	5.13452	2.76825	4.90412	4.94613	3.90466	2.43461	4.23168	4.96508	4.40466	3.04906	3.91662	4.54303	2.45034	3.22042	3.95471	3.42185	2.72104	2.12689	3.02252	1.17214	2.2724	4.57367	3.82639	0.761228	3.71049	3.7332	3.9522	2.61394	1.89479	4.81164	3.29206	2.29359	1.13668	NA	1.97706	4.62452	5.20432	4.06668	5.78751	4.35745	3.17174
L-Fucose	fuc_L	1	1	4.0373	3.22332	5.82535	3.35165	3.52653	3.191	2.90824	4.79804	2.46106	5.22328	3.20187	4.86086	2.01604	4.24709	3.64777	3.88143	5.02449	5.08904	1.89441	3.42253	3.25861	3.2537	3.45853	1.52461	2.71774	4.04412	4.03115	3.18702	4.05372	4.69033	2.39817	NA	2.88642	3.49776	5.72444	1.95137	3.97902	0.740178	4.50732	1.82639	2.53583	3.91807	5.38703	4.99856	4.90739	3.54432
Glycyl-L-asparagine	glyasn	1	1	5.84108	4.9796	5.89484	3.74432	4.41713	4.55202	4.66831	4.94946	1.40424	5.45184	1.81749	3.75072	2.53125	1.02474	4.36818	0.499147	4.47888	0.888634	0.26444	2.73704	4.21733	2.89847	4.06951	2.45249	3.11323	2.97867	3.64695	4.52145	1.11419	4.55365	2.60096	3.51365	4.17441	1.16036	5.50754	2.44401	4.34396	4.10118	2.42394	0.20813	5.11227	1.06523	1.75158	4.57635	4.71112	5.33909
mrphn_3glc	mrphn_3glc	1	1	3.2085	4.09242	5.37086	0.899735	3.50155	3.30353	3.19646	3.32059	3.91673	3.4904	1.95035	2.4374	5.00543	1.57863	3.20512	2.65926	2.11595	3.97853	0.214738	4.3096	4.01137	0.205849	4.93143	2.67326	4.35273	4.71622	4.40461	1.43497	3.21429	4.22869	3.91513	1.65897	2.61731	3.67565	4.84707	3.86085	3.33708	3.00008	NA	1.79439	3.43935	4.00537	5.81803	5.20756	2.54176	5.18035
Starch, structure 1 (1,6-{7[1,4-Glc], 4[1,4-Glc]})	strch1	1	1	4.75216	5.12542	6.09577	3.17133	3.76403	3.85709	3.99951	5.66051	5.42421	5.49308	2.98961	4.37267	4.80983	1.10857	0.0258233	2.41038	3.06948	4.6932	4.67842	1.95826	4.05773	0.733513	5.30728	4.95596	3.01436	4.99485	3.17508	3.97031	3.78334	4.76641	4.9391	4.63566	3.89518	1.91142	3.57676	4.26875	3.97091	3.26832	2.2858	2.39684	3.72607	2.0751	2.56669	4.68784	5.08238	4.39352
Cyanate	cynt	1	1	5.57096	3.28701	5.58833	3.53948	4.60409	3.63784	4.55376	NA	4.8249	5.76234	4.25746	4.30107	0.458048	3.07424	3.77597	2.63903	2.51087	3.84796	4.19937	0.811115	4.51251	2.19939	3.61004	0.941939	4.08455	4.77807	4.46769	4.23156	5.34796	5.92189	5.42468	NA	4.41851	4.46768	3.7415	5.17049	3.64542	4.65663	3.86893	2.51718	2.72238	4.70341	3.62642	4.85021	0.304107	5.45426
4-Hydroxyphenylacetaldehyde	4hoxpacd	1	1	1.09288	4.0873	4.13385	3.00789	4.56878	3.71446	2.28602	NA	4.51759	3.51924	1.55416	3.12722	2.28957	4.8464	0.163106	4.22082	3.77622	0.467287	3.25193	4.42699	5.80226	2.18407	1.52881	3.70825	4.0402	3.97655	5.45271	4.1847	4.29948	4.85568	3.17926	5.00402	3.07552	1.08505	5.61883	3.29037	4.44511	3.77983	5.46181	1.10366	3.1142	1.33415	4.25245	3.68052	4.17216	4.06712
Midazolam-glucuronide	mdzglc	1	1	3.21091	3.02646	4.6566	3.71113	4.95758	2.31005	4.44138	4.00785	4.95629	1.52934	3.01388	4.12908	4.57978	3.62513	3.76181	3.55415	4.01845	4.99206	3.74366	2.42519	4.66047	4.91917	3.02051	1.43504	3.55897	5.07845	3.88134	1.97618	3.20689	4.50585	4.66379	3.63283	3.73071	5.32068	2.31648	2.74387	3.91491	2.44382	NA	0.270464	3.48616	2.99666	4.76142	3.04947	3.81414	3.29613
Cu+	cu	1	1	3.63637	3.68143	3.94877	3.61754	3.0491	4.20658	3.512	4.39247	5.07846	3.10892	3.7094	3.14827	2.87992	4.72697	3.88044	4.80205	2.87449	4.82836	2.65301	1.40697	4.74438	3.42944	5.34197	5.00201	3.61151	4.9494	4.34121	4.60825	3.70949	4.40775	2.58423	2.28042	3.37019	4.6632	5.04889	1.28406	1.26087	4.65495	3.83459	0.767219	4.36443	4.21204	4.60829	3.10019	4.12197	1.3072
17beta-estradiol 3-glucosiduronic acid	estradiolglc	1	1	2.53647	2.55476	5.11084	1.89944	3.08344	2.55994	1.61945	NA	5.78545	4.49227	1.58591	4.46371	3.66383	2.5148	3.60097	2.03964	5.45782	4.87114	0.518029	3.58555	4.70041	2.99453	4.28645	4.16472	4.13658	3.38504	4.43593	5.36956	4.52395	3.89656	2.81825	5.13667	3.66629	3.75853	2.77998	1.33465	4.62707	NA	NA	1.68393	4.86696	3.9416	4.27733	4.09253	5.78096	5.97166
Nitrate	no3	1	1	3.09854	3.36404	4.73981	3.08812	2.80748	4.16525	5.34791	1.91532	4.05637	5.61432	0.934612	5.06109	4.32266	4.18199	4.82359	3.3707	1.55567	2.04899	4.11076	2.8469	3.28524	3.19098	4.76221	2.92462	1.71648	4.81859	4.25022	4.98038	3.46281	4.53007	4.57683	4.8808	3.40827	4.82621	1.66209	3.94706	4.65032	1.54241	5.07383	0.0857859	4.53176	2.36892	3.5099	4.18148	4.69905	4.631
hst_3_s	hst_3_s	1	1	5.04629	3.00174	3.54957	2.96235	3.37615	5.02837	4.40482	5.55463	4.18575	4.00006	2.91792	2.3249	4.01095	2.69224	4.40267	4.54378	5.53943	3.5677	0.196079	1.14793	4.95088	4.05189	2.53678	4.33327	2.20618	3.9889	2.60533	2.18222	3.58547	4.73942	3.01637	0.779234	3.35963	1.53161	5.85052	3.81646	2.52608	1.0822	NA	1.44276	2.17621	5.60557	3.355	4.43352	3.24217	2.3271
R_6oh_warf_glc	R_6oh_warf_glc	1	1	5.25175	2.36768	1.38072	3.03393	4.37252	4.12443	4.22633	5.18695	4.48249	4.23921	4.05061	0.325863	5.03772	4.59542	4.1519	2.00941	4.33215	4.19819	3.53693	3.53946	4.96552	2.51655	3.9863	2.70093	4.08731	3.85383	3.82564	4.44909	3.40452	3.47519	3.46987	3.5581	4.14638	2.8106	4.91977	4.51747	2.65233	5.25015	NA	0.610022	4.50364	4.68398	0.929867	3.02668	4.24554	5.2224
amio	amio	1	1	2.76309	3.82529	5.66081	4.30935	3.51833	5.31755	1.35213	4.6421	4.46781	0.847495	3.70076	2.86413	5.47204	3.42682	3.86426	2.53937	3.44324	3.1824	3.70504	3.62537	4.39662	2.98906	5.0625	3.41335	4.03293	3.64764	3.63236	4.43775	1.0654	4.94473	4.7116	4.65028	0.930128	4.75358	2.28225	4.50016	3.78052	2.29361	NA	1.91243	2.43053	2.23021	5.3932	3.50705	5.13348	4.32882
dnpz_6des	dnpz_6des	1	1	4.85187	4.67355	5.18051	3.96157	5.65786	4.4079	3.808	3.59051	5.32812	3.05074	1.75776	2.12306	2.96921	3.16141	0.5069	2.92744	4.2145	2.89304	3.70041	3.8256	5.44017	2.51146	4.00335	4.50182	3.34827	2.51057	3.45101	5.14135	3.04609	3.96286	2.48549	4.3941	3.67052	3.41533	5.88112	1.75754	3.42579	4.67427	NA	1.43388	4.22768	2.74055	3.21406	4.4625	4.98776	2.31169
hst_7_s	hst_7_s	1	1	4.39071	1.34746	5.57149	2.69147	4.85023	4.0281	1.35945	4.31558	4.07914	5.422	3.1913	4.31866	2.16801	4.19426	5.55571	4.65954	1.75656	4.15331	3.35041	2.95308	3.30029	2.54854	1.46802	3.53235	0.0874234	4.85422	1.83575	2.44434	2.77367	4.60793	4.95951	2.39158	2.62303	4.33302	4.14732	3.65239	4.65999	1.27724	NA	2.66424	3.38646	2.55408	3.59909	5.40809	5.66141	3.81794
tlf_a_1a	tlf_a_1a	1	1	3.93022	3.78154	5.39446	2.97753	3.6308	4.19695	2.36143	1.44691	3.84965	4.6871	4.1122	3.17951	5.07571	2.47773	2.96513	2.50925	4.66296	3.94555	0.32859	3.3226	4.25583	4.89656	3.04291	0.92399	3.61726	3.35964	3.25972	4.4246	4.04626	3.20779	1.39765	4.95812	2.18278	3.13053	4.85893	3.42224	4.44097	2.66676	NA	1.75225	1.81827	0.909479	5.39537	4.14108	4.85444	4.91135
gmfl_mIII	gmfl_mIII	1	1	4.55101	5.50157	4.65082	3.90957	2.41695	1.55372	4.30514	5.26465	3.05468	0.166189	1.19956	2.84043	4.86647	1.43787	4.33737	4.66174	4.62632	2.75417	3.83713	0.522834	5.05261	2.66437	4.37827	3.53037	2.24682	3.30707	4.12448	5.95976	2.59566	5.63481	2.90909	4.53661	4.1186	1.66317	3.33191	0.785122	4.92703	2.6908	NA	1.50152	4.71537	0.680314	3.24428	3.41239	4.78036	4.5869
Protoheme C34H30FeN4O4	pheme	1	1	0.112927	4.89502	3.65997	3.42754	2.87969	4.32246	3.90472	4.37421	2.6392	5.34366	3.35651	2.45141	2.63285	3.6763	2.25916	4.76087	2.8267	4.04541	3.72335	2.43348	3.5654	3.72387	4.66358	2.17682	0.418433	2.06097	3.00091	4.62225	5.2615	4.82218	3.52999	5.25157	3.35231	2.37237	3.53274	3.27747	4.89415	3.35402	4.46538	1.44756	3.42554	2.98592	4.85198	3.84322	4.66491	2.4421
rpn_oh_glc	rpn_oh_glc	1	1	5.50095	2.52682	3.94513	4.17723	2.90649	3.37727	4.25845	5.89284	4.52616	5.91014	3.63104	5.28378	5.51315	1.65458	2.74577	4.73253	3.55861	2.79445	1.99576	4.76624	3.69109	2.07387	3.03335	4.04074	0.896791	3.93458	2.31785	4.73991	4.98473	5.08903	3.33739	3.09484	3.08624	3.96672	1.37494	5.04008	1.53562	4.30071	NA	2.14682	3.84435	4.22078	4.81054	3.18733	4.35491	3.13606
odsm_gltmn_glc	odsm_gltmn_glc	1	1	4.06219	3.17326	0.486373	4.57335	3.53233	4.75492	5.04242	4.34871	3.77599	4.55445	0.678151	3.07802	4.47344	4.46976	3.07907	3.22077	2.16603	0.845004	0.177974	2.70595	4.14488	3.01355	3.1515	4.42342	3.80787	3.88643	2.84747	0.639314	2.89232	2.33193	4.11015	5.06862	1.96602	4.74485	4.32768	0.3296	4.72235	3.44503	NA	1.77708	4.39905	2.17866	4.83639	5.42021	5.16091	4.23272
2-Dehydro-D-gluconate	2dhglcn	1	1	NA	NA	2.06125	3.87351	4.46728	2.62094	4.98146	NA	0.83048	5.04628	2.56829	3.73611	3.84462	2.41738	4.5945	1.90689	1.01786	2.80483	4.97179	3.80783	3.43651	2.76708	3.39077	5.88902	NA	4.10549	NA	2.85717	3.94274	NA	2.67623	NA	2.91924	4.85062	4.49449	3.88024	2.21447	2.46764	3.86126	0.762285	3.9088	NA	3.63796	NA	5.78938	2.15715
L alaninylthreonine	alathr	1	1	4.49085	3.7825	4.25143	2.52856	4.97744	2.93977	3.74224	5.57295	2.63768	4.64789	2.55014	4.04778	3.3519	5.0628	4.47276	1.70852	4.7761	4.23802	4.50868	1.48618	3.3007	2.84177	4.20546	3.16453	4.07889	4.53841	4.24705	4.39598	4.74726	3.79136	3.44499	3.28312	1.04763	4.04244	5.56198	1.04504	3.87916	2.46046	4.37813	1.6066	5.36914	0.553341	5.38375	4.34133	4.20569	3.43977
Dextrin C12H20O10	dextrin	1	1	4.41682	5.1303	5.83076	4.53858	2.92924	3.5415	3.78263	3.39015	4.73825	5.12927	2.16082	3.33427	0.609986	4.41197	3.78365	3.70672	4.39225	1.12736	5.03142	4.15949	3.35956	3.49532	6.01262	0.954594	1.72718	2.50214	1.10606	3.40778	3.47076	3.83681	3.01288	3.45183	3.25618	4.43195	3.98346	0.501192	3.8015	3.0793	4.01215	1.58	4.4467	2.75754	3.5678	5.56348	0.00203045	3.313
Cholate c	cholate	1	1	0.136218	3.41699	2.70699	1.76149	2.68903	4.08472	2.16466	5.16044	4.13293	3.85797	3.18201	0.657048	0.603957	3.95549	0.77115	4.01028	3.7542	1.11322	4.07395	3.5552	1.64241	1.40232	3.45717	3.5268	2.70812	4.65257	4.72439	4.21608	2.22442	2.74944	5.36203	4.1205	3.87045	2.92488	3.98053	4.32511	2.32553	1.1202	4.5496	0.943836	2.05885	5.18676	4.67253	3.34785	4.44024	4.94684
2-Dehydro-3-deoxy-D-gluconate	2ddglcn	1	1	1.33011	3.65899	3.04426	2.80257	5.0396	0.295813	4.99409	1.96837	1.2226	4.69123	2.04812	5.42425	5.50027	5.50193	1.49332	2.83169	2.96794	2.69793	2.92179	3.02855	3.99552	3.57118	3.30595	2.97257	5.01725	1.89791	5.17202	2.87083	2.45663	4.05763	5.27821	5.18937	3.01525	1.44484	4.9607	1.80364	0.239857	3.05076	3.63065	1.10671	3.42848	2.57629	5.99178	4.61792	1.40081	4.69529
Deoxyinosine	din	1	1	3.44988	4.89899	5.06691	4.83061	4.64805	1.79552	3.5002	6.05788	5.48097	5.78747	1.8821	3.75357	4.18586	3.30567	0.250991	4.45202	0.827184	3.63134	4.21073	3.23055	5.81907	3.47174	3.34736	3.04577	4.42428	3.49973	5.35824	3.50984	5.17295	0.692146	4.60233	5.28873	0.746722	2.36321	1.74238	3.70864	4.43338	2.88593	4.54966	0.456549	4.9493	3.99602	2.94357	4.67521	5.01146	4.81989
gmfl_mI	gmfl_mI	1	1	4.54006	3.22206	3.60882	4.36006	3.64036	3.89585	4.82497	4.27461	3.80014	5.07738	3.46658	3.71755	4.66908	2.99043	4.74683	4.37111	4.17522	1.68402	2.86029	3.74142	3.866	4.77656	3.00965	0.608473	3.09957	3.20465	3.46593	5.30545	2.92476	3.32054	5.61569	1.94665	0.138153	4.67376	3.9557	0.76239	4.77701	1.95695	NA	0.85163	5.24318	4.97352	4.20203	4.82398	4.95356	3.80158
sch_488128	sch_488128	1	1	5.15647	4.02452	6.11737	3.79181	4.09912	4.28612	4.78446	5.51621	3.73675	4.81524	2.77423	3.20541	0.609583	4.79328	1.40512	2.66635	4.45052	4.26259	5.09032	3.57218	3.82441	3.02376	4.20261	5.2942	3.29661	3.93556	0.31083	3.85855	4.29659	3.32726	3.58016	3.64992	4.16541	4.2824	1.60678	1.31944	2.05704	2.02387	NA	0.515815	5.54485	4.03136	3.66674	3.62695	5.23391	4.89327
Chloride	cl	1	1	5.03626	2.97701	5.61994	3.57104	4.70517	3.77867	1.74196	4.44789	4.71837	5.19085	3.57673	3.12952	4.18079	3.90358	2.9679	2.60762	4.162	3.55457	5.16066	3.74708	4.65772	3.31829	5.65397	3.86136	4.83457	3.78279	5.06764	3.76032	4.71575	5.64743	3.61643	3.76462	0.329105	3.48039	5.00839	4.137	1.41836	1.10776	5.20412	2.09346	2.37415	2.11177	3.65509	4.14342	5.38066	5.4217
Adenosylcobalamin	adocbl	1	1	4.59483	3.45888	2.81025	4.49559	2.34714	4.71033	3.65493	5.1196	3.04092	2.74653	3.5229	2.43127	4.965	3.82905	3.12826	3.25638	3.4627	4.31419	2.44983	3.9101	5.10566	3.42501	2.36884	2.46742	5.28726	2.55598	2.68851	1.53845	1.46247	2.5273	2.95309	4.25844	2.68086	4.57382	3.04197	3.68861	1.77395	3.98917	4.4287	2.50975	5.17513	2.22635	5.38643	2.38852	5.10241	5.45827
Arbutin C12H16O7	arbt	1	1	4.90253	1.76731	5.69278	4.043	5.29624	3.50889	4.13946	4.84753	3.29138	3.12127	3.78884	1.6805	4.82785	2.99299	4.50708	4.40311	4.01198	1.9651	4.2154	3.26527	1.92652	4.73585	3.28524	5.77056	5.38117	1.61187	2.36736	4.26399	2.71092	5.59367	4.50895	5.11296	4.43392	4.08804	3.45908	3.00241	2.31135	1.16648	3.80301	1.78975	5.69674	4.56042	0.54392	3.32943	5.07243	4.85457
5,6,7,8-Tetrahydrofolate	thf	1	1	3.8784	3.73998	1.91583	4.03977	1.54928	2.72336	3.4699	4.21015	4.9449	3.53058	3.22269	5.60825	4.17363	4.3603	2.18642	0.334479	2.9097	3.74343	3.82121	1.34123	5.78996	2.19766	2.43543	1.495	3.84079	4.2624	4.74546	4.79922	5.14121	4.43802	3.43631	NA	0.633221	3.89246	2.22736	5.01985	4.40223	3.62206	4.53971	2.00475	3.99386	1.90984	5.37926	4.93492	4.31757	3.79294
4oh_propl	4oh_propl	1	1	4.31012	3.54304	3.29746	4.84115	4.25577	4.35619	4.1705	5.26367	3.35168	2.67415	4.10543	4.00378	3.26726	3.26905	3.5432	1.31911	0.718727	3.43632	4.68666	2.07347	4.7671	2.97215	5.49483	3.04509	4.38298	3.96288	3.68436	5.46584	2.13355	2.05989	2.92313	5.14553	3.1763	4.08605	4.89029	2.36317	4.31108	0.77219	NA	0.705631	4.30222	1.93337	3.01929	2.94319	4.35844	1.82376
stg	stg	1	1	4.60046	0.639039	2.17674	4.16569	4.1225	2.97948	3.62899	1.78128	1.98492	3.10552	3.27427	3.56214	2.74316	0.108697	4.60039	4.37301	4.85175	1.89093	4.974	2.18979	5.41641	3.22721	3.11371	3.53357	3.25327	3.30353	4.99675	2.71975	3.59007	3.21353	3.09662	1.28323	2.73431	2.47596	0.0858224	1.85195	1.75359	3.60994	NA	0.917077	4.97999	3.29275	4.81748	3.5969	5.35597	1.49461
P-Cresol	4crsol	1	1	NA	NA	5.66381	3.49123	4.89655	NA	3.27501	NA	2.53608	NA	3.08494	4.71799	NA	NA	1.3145	2.83561	NA	2.4546	5.32807	1.93228	NA	4.69201	4.98244	5.31471	NA	5.19652	NA	3.85199	3.60284	NA	4.09148	NA	NA	NA	3.7757	4.01801	4.21755	2.66206	2.05257	NA	NA	NA	NA	NA	3.56354	2.9072
dfdcytd	dfdcytd	1	1	5.0129	3.80003	5.63287	3.45987	4.13944	3.35736	4.03001	5.26264	5.43701	5.07381	3.52845	0.357991	1.49714	2.87865	4.07402	5.1049	1.99885	2.97194	3.95794	5.0795	0.495258	3.36406	3.09405	3.49097	4.67303	4.75625	4.71531	3.82142	3.7277	5.06437	4.01991	3.28859	0.115252	4.06737	3.96338	4.71695	3.81147	0.751902	0.968078	1.67788	1.42738	5.17016	5.45628	4.81395	2.58134	3.35241
sn38	sn38	1	1	2.76955	2.16902	5.82837	3.11091	4.16873	3.95537	1.77193	5.8105	4.92116	2.67585	1.57197	0.241715	5.2775	3.69967	1.74679	0.300583	4.34335	4.64458	4.26267	4.45024	3.75549	4.4367	1.23056	2.82152	4.15509	3.59553	4.93766	3.73089	3.28664	3.016	4.61789	2.31129	3.59659	2.06638	4.67565	1.83843	3.36632	2.55742	NA	1.3596	2.43553	4.55333	1.95208	3.49809	4.1858	2.34174
4oh_vcz_glc	4oh_vcz_glc	1	1	3.17714	2.81444	4.88997	1.98362	3.054	4.88203	1.54474	5.42758	4.17193	4.63566	2.83049	3.35902	4.44798	4.45827	3.85266	5.12791	3.37619	1.57141	2.34407	2.94337	5.43828	2.90362	1.24995	2.77514	3.49871	5.0618	3.35153	3.49657	4.72435	4.54431	5.23303	1.83748	4.00656	3.06984	5.01381	0.856763	3.48967	3.20317	NA	1.62622	1.89113	4.84188	5.0807	1.62712	4.86873	5.0418
Ornithine	orn	1	1	0.154371	3.22002	4.51413	4.49698	3.76566	0.18605	3.76676	2.65264	3.70928	3.48608	1.93582	1.70427	4.14973	5.20348	3.55067	4.11344	5.2633	3.38335	4.69467	3.1169	4.81074	3.39349	4.2592	2.71067	4.95735	0.495378	6.39002	4.08711	4.81642	3.65517	2.48196	3.82913	0.587559	3.81696	4.4335	5.23011	3.33465	4.15273	3.18536	0.731865	3.54723	4.3234	5.08086	3.77643	4.39564	3.9929
tgz	tgz	1	1	4.18574	2.97891	4.76908	4.26594	2.62078	4.30294	3.75291	3.16781	3.71109	1.09773	1.94793	4.22005	0.641946	3.39376	4.19032	2.65822	2.17231	0.912308	3.79248	3.18005	4.62559	3.68764	5.16593	4.17715	2.45499	4.66018	3.40911	5.47245	3.30676	2.08787	4.75491	2.62637	4.25916	2.2012	4.84547	2.24514	3.685	2.71575	NA	2.10366	3.00261	1.09755	5.98703	5.00098	3.34525	4.38585
tlf_a_m6	tlf_a_m6	1	1	3.97396	4.39535	4.70862	1.80418	2.19695	2.40138	4.03769	3.79207	5.60569	3.36514	1.90408	4.57388	3.74657	3.73896	0.86686	4.84149	5.56457	1.72927	5.16953	1.6811	3.59654	1.49845	1.92503	3.58649	2.87387	3.23595	4.63374	1.73384	5.2171	3.08803	4.51663	3.78569	4.29099	3.11658	3.02707	3.81603	4.71741	3.7927	NA	1.6948	3.92097	4.47078	4.80869	4.32326	0.587102	2.95844
DAMP C10H12N5O6P	damp	1	1	3.88453	3.47084	5.37322	0.569445	4.1963	3.69907	5.00596	3.64081	4.95053	1.78167	2.17925	1.86015	5.20087	3.80999	3.04174	2.86517	5.02463	1.93571	1.82853	0.758917	1.62685	3.89293	4.51081	4.92885	4.96234	4.25883	4.99552	1.12385	2.78947	NA	4.55059	4.88907	3.08483	3.33848	2.33264	1.33476	2.10774	0.188408	4.17623	1.43967	3.84105	4.62504	2.71726	3.66903	1.57048	5.26934
2',3'-Cyclic GMP	23cgmp	1	1	3.59105	4.84916	5.61622	1.80903	4.41922	3.68296	5.00532	4.62767	5.07337	6.02061	1.91116	3.70064	4.23188	0.902969	1.70839	4.20757	4.89612	3.44373	4.72518	2.4079	5.17364	4.8064	4.36375	1.16432	2.89385	3.52622	5.23879	4.0973	4.68227	6.01537	1.606	2.8233	1.65213	4.07383	4.38759	0.984178	1.25831	1.46248	3.19718	0.399276	4.70367	4.21161	3.96578	3.20221	4.33835	6.12851
Losartan-E3174/ losartan-M6	lst4exp	1	1	4.63548	3.28753	5.54176	4.2642	2.36637	3.3179	1.61366	3.30422	2.36467	4.02374	1.48144	3.18947	3.23536	1.95314	3.26411	5.02109	3.55049	2.60777	3.61222	2.89577	3.64201	2.449	3.78752	1.97099	4.27775	4.63343	5.37741	4.57236	2.67237	6.05225	2.92739	3.00907	4.87742	4.19823	4.01221	2.19111	4.26841	3.85112	NA	2.46861	2.77053	4.43673	5.39642	4.189	5.62074	5.94243
16-Glucuronide-estriol	estriolglc	1	1	5.15034	4.7408	5.39599	1.71384	4.49777	3.13681	2.28396	NA	4.81822	3.55285	2.91975	4.48211	4.29188	2.98546	4.36948	3.15798	3.25315	2.93282	2.5821	3.28051	5.10134	5.20501	3.84882	2.36573	4.10606	2.48899	4.8549	2.70104	5.40868	4.89399	4.05458	5.07321	1.26918	3.88993	3.95275	2.17406	4.06186	NA	NA	1.11863	2.97547	3.42307	3.83684	1.97391	4.64896	3.06454
Co2+	cobalt2	1	1	4.72627	3.2926	4.26084	0.300736	3.29882	2.5003	0.725536	5.64753	4.40488	4.93859	3.51322	3.42752	2.10172	1.95496	4.77202	4.42334	1.82369	4.61694	3.55317	2.16643	4.29913	0.844448	4.06183	3.07571	4.29825	2.24696	3.51341	3.189	4.42036	5.08831	4.49246	3.67331	2.45909	4.76853	3.2336	1.56734	1.20806	5.75301	5.36435	1.90372	4.40193	3.08484	3.56744	5.34651	4.98553	4.01949
tlf_a_m5a	tlf_a_m5a	1	1	1.96648	3.52465	2.99141	3.03025	3.66124	4.75712	4.26134	0.751548	4.5338	4.02558	4.02668	4.74611	4.45164	4.53591	4.11623	2.33739	4.2069	3.33744	4.57698	3.925	4.14142	4.35188	2.28725	4.4413	2.02124	4.65386	4.39817	4.18964	3.66871	3.76123	3.85899	2.30995	3.6349	2.96711	4.46379	1.22129	1.41785	3.7645	NA	2.18375	5.31519	1.6785	6.15805	3.78886	4.48483	1.03222
L-Homoserine	hom_L	1	1	1.24561	4.04245	4.76089	2.01703	3.98606	NA	3.72798	NA	0.660566	NA	1.30869	5.96033	NA	4.68047	3.85699	1.41872	NA	1.81615	5.02753	0.934527	NA	4.35928	3.62601	4.95075	NA	5.10456	NA	2.70362	5.12305	NA	3.56898	NA	NA	2.03732	2.25131	2.60732	4.41316	4.30617	2.42028	NA	3.97893	NA	NA	4.29653	NA	5.51418
2-Phosphoglycolate	2pglyc	1	1	4.04265	2.64978	4.83204	3.22048	3.21163	3.41205	3.94356	4.88078	0.303891	4.41108	3.35839	0.880729	0.103792	4.99805	1.25885	4.08385	3.33651	3.91281	4.90335	3.7002	5.57725	3.48144	4.58235	4.33903	4.34745	4.81105	1.10163	4.10949	4.42059	4.15997	3.09656	0.0367444	3.41643	4.72147	6.04118	4.50055	3.98853	3.15786	4.39065	0.660699	1.90738	4.01692	5.88707	5.18456	3.1989	3.75845
4-Hydroxybenzoate	4hbz	1	1	3.59253	2.62089	3.39167	2.84978	3.62716	2.14674	3.37791	3.47095	1.9693	4.85781	2.85447	3.62458	5.344	1.23963	4.12705	0.490909	2.27959	2.61815	4.75113	1.79647	3.69641	4.34196	2.81395	0.915654	4.12178	3.72223	3.75269	4.71769	2.32496	3.20414	3.8704	1.96128	4.6843	2.34348	3.8621	3.12759	3.9571	1.00794	5.09469	2.6971	4.02267	4.86513	6.09278	3.44628	1.89941	4.3315
clcxb_c	clcxb_c	1	1	3.67118	4.83836	2.75246	4.0731	2.01372	4.19804	2.22974	5.08576	5.66476	4.84	0.564802	0.0330206	5.01835	1.67862	4.25996	4.31434	3.58015	2.95798	4.5193	3.29655	4.04758	4.79434	4.42619	3.31062	4.19745	5.22166	3.38553	2.67293	3.30808	4.55759	5.7471	1.74342	0.716288	0.415009	5.0106	5.72423	2.86037	3.00637	NA	0.191531	4.76334	3.64379	5.44673	5.57786	1.47026	4.48231
Thymidine C10H14N2O5	thymd	1	1	1.10213	4.06078	3.47204	4.39232	4.32014	5.29182	2.11282	3.90756	4.81879	4.40815	1.04281	4.39689	2.41625	3.30563	2.30237	1.50575	1.99199	3.27274	2.3551	2.34369	4.02115	4.78974	1.23542	5.26666	5.00074	3.12916	0.254882	5.49817	4.1229	4.42365	2.72592	4.75521	0.76034	3.57757	2.15475	2.74266	0.334845	2.73863	3.39	1.10301	3.59027	0.810669	4.75604	5.11577	1.88141	4.81015
kprofen_glc	kprofen_glc	1	1	5.04226	3.1372	4.46717	5.46266	2.52527	4.65856	4.67256	0.658288	3.87981	3.19322	2.08407	4.75769	2.25361	3.63533	3.93865	4.21025	4.06121	3.85421	0.754907	3.1088	5.09591	3.56909	3.9301	2.28629	3.34451	4.32866	3.89734	4.50896	4.10283	5.01267	5.54963	2.41357	1.4337	4.06528	5.56364	2.60482	3.25328	2.84474	NA	0.835465	4.35857	3.90156	5.3748	5.95538	2.10664	3.45274
bilr_M7	bilr_M7	1	1	5.20622	2.55589	4.99853	2.79466	4.26286	3.75688	2.88172	4.1464	5.55016	2.89477	3.29493	2.32108	5.37201	3.00969	1.90869	3.63496	1.74478	2.89967	4.65992	2.25305	4.87499	2.84196	4.53784	4.17591	4.94224	2.3996	2.90153	5.24191	4.45661	0.26289	5.58315	5.27063	2.73347	0.63421	4.20963	3.93992	2.74133	3.47487	NA	1.84108	4.28709	3.25631	5.0204	3.70022	4.321	1.53066
eltr_m4	eltr_m4	1	1	2.73839	4.533	4.63585	3.39968	3.52021	4.24815	4.7634	4.03346	3.21512	1.09767	2.78389	2.40297	4.98694	3.47141	4.92282	4.6664	4.78925	2.8932	3.19948	3.23213	3.49434	3.24127	3.87967	4.02641	3.14963	4.09303	4.16956	5.45578	2.68499	4.52277	3.12482	2.97996	1.16226	5.2437	3.73954	4.00598	4.47481	2.9682	NA	2.91885	3.84918	2.10585	5.37713	0.0109175	4.03054	5.20952
Melibiose C12H22O11	melib	1	1	4.33149	2.67469	4.84604	4.46627	4.71426	4.86792	4.61877	4.80232	5.44474	5.26593	1.28421	2.10851	4.76249	3.68831	0.677629	2.91014	1.37267	3.92377	5.58059	1.91429	4.49001	3.44529	5.15971	3.09299	2.48178	4.32537	3.28683	2.28011	4.00202	2.34869	2.96226	4.56161	1.24435	2.28071	2.79427	2.0363	2.76498	4.1647	4.40307	0.86006	3.65958	3.72779	5.01102	5.84638	4.56694	2.74392
Tetradecenoate (n-C14:1)	ttdcea	1	1	1.50518	2.96801	2.34859	4.3519	3.00729	1.504	1.76937	4.70175	3.46056	3.36967	0.650404	3.25952	3.63435	1.09194	1.83202	3.43939	4.44337	4.24529	2.98631	3.9484	4.05405	3.51964	4.07004	1.22091	1.86127	4.10515	5.47889	4.05656	5.69784	0.0674009	5.15669	1.19856	1.98766	3.5292	4.58448	4.22183	3.61079	2.89732	3.92631	1.38444	4.16665	4.4741	4.20552	3.9	3.24523	5.29647
D Arabinose C5H10O5	arab_D	1	1	4.90823	2.10031	3.97327	4.20272	2.29918	3.35912	4.65719	3.49687	3.47535	2.94039	3.50733	1.02555	3.86304	4.53054	3.92807	4.5676	3.21486	2.91533	1.97452	3.25311	3.71584	2.35228	3.36688	3.3886	3.78052	0.894988	4.26614	4.16294	3.86358	4.79756	2.84169	2.01151	4.08016	3.81953	5.46243	3.63924	3.43841	0.725048	4.62597	0.0902635	2.53465	1.26272	3.43441	3.81914	5.70948	4.89957
tlf_a_m5	tlf_a_m5	1	1	3.64291	3.72972	0.109832	1.04954	2.84406	3.16691	3.85731	3.83312	3.63998	3.76701	3.66294	1.17155	3.25141	4.78117	3.18637	5.01067	3.99118	3.09449	2.83395	1.25281	5.9987	4.21159	4.83979	3.87128	3.10318	3.77127	3.83657	2.82126	4.84569	3.59383	2.8091	3.43349	2.35698	2.9407	2.64063	1.96696	5.3188	1.4495	NA	0.0734368	3.93625	0.501717	4.55306	1.81248	5.09515	2.55544
isosorbide_5mn	isosorbide_5mn	1	1	6.12946	2.0088	2.35331	4.01565	4.36852	2.89094	3.09062	1.60237	5.03744	5.20828	1.71349	3.87224	2.74806	2.00486	4.66362	4.28895	2.13854	4.42054	4.01813	2.8563	4.51675	3.57055	2.90989	0.00769937	4.36089	4.54019	4.68078	1.90838	3.52286	3.68339	1.19241	3.48293	1.21212	4.01716	3.4512	5.17116	4.18154	0.554747	NA	1.14076	4.24433	3.15969	5.01586	4.6348	4.20157	4.8005
Meso-2,6-Diaminoheptanedioate	26dap_M	1	1	4.00548	3.91318	4.41123	2.21967	1.6725	3.97047	4.53871	0.871459	1.45575	4.02894	3.73503	0.210792	3.75693	2.46364	2.95251	0.0745256	0.0769039	3.75745	5.00164	3.90835	1.17654	2.87108	2.74814	4.99742	0.81132	0.198615	3.78661	4.64653	3.73517	4.84604	5.05341	3.37975	2.63611	0.193588	3.68116	2.03025	5.09401	0.738836	3.33912	1.77665	5.82586	4.11203	3.74812	4.96701	2.87202	2.00826
Guanosine	gsn	1	1	1.53033	2.15928	5.13309	1.6364	5.28054	3.57562	4.68758	5.19632	4.29624	4.97089	2.88787	3.55875	0.301536	2.32025	2.34336	2.18312	5.61489	1.95027	4.89428	2.85399	3.09089	3.18179	2.91471	1.53445	5.29526	2.84963	1.26255	4.91885	5.66142	3.94424	4.56441	4.52745	3.33546	3.51375	0.686789	0.672396	3.16721	4.72315	1.87889	1.14315	2.83157	3.73192	5.41906	4.1727	2.50755	5.63439
Ibuprofen acyl glucuronide	ibupgluc	1	1	5.16928	0.86791	2.56514	2.92014	2.54861	3.97179	4.36934	0.822912	2.25481	3.40497	3.8952	4.38554	3.64034	3.66753	1.34122	2.52323	5.59777	4.3527	5.64296	3.51149	0.660905	4.88391	3.15169	2.89107	2.76977	4.2583	4.61684	5.35802	2.8739	5.76673	4.37538	4.98338	3.0089	5.2725	3.67533	3.46201	4.34015	3.483	NA	0.663754	1.04011	2.88054	5.04313	3.84309	4.50316	4.21543
L-Leucine	leu_L	1	1	4.3867	4.6865	4.97044	4.71063	5.09288	3.4454	2.40416	4.8897	4.6203	3.6056	1.10707	3.98534	2.70176	2.87396	2.39265	2.7256	3.09023	3.04266	4.98342	2.85548	2.30777	3.75898	4.82085	4.0239	3.71114	3.09596	3.18911	3.28117	2.72127	0.296621	3.99104	4.25186	1.38002	5.24697	3.87381	3.91083	0.619481	4.39926	2.90843	2.52291	4.78688	3.98418	4.7667	3.72027	4.9646	3.96749
Fluvstatin-glucuronide	fvsgluc	1	1	2.55756	2.16847	5.60454	2.9079	4.02218	2.20786	3.11003	6.1161	4.8092	1.47405	3.87319	3.99385	1.76872	1.04336	2.20112	2.10586	1.50945	4.44336	3.69092	2.31286	5.36204	0.637285	2.65261	4.07873	5.03609	5.3213	5.06698	4.65256	5.14938	5.73925	1.09419	3.48568	3.26578	2.92548	5.85867	3.31669	2.8095	0.54357	NA	2.03256	3.35053	3.91455	4.25074	4.14922	1.66517	3.15225
Octadecenoate (n-C18:1)	ocdcea	1	1	3.99765	3.02265	5.72502	5.01993	3.68085	3.0427	2.25059	3.16476	3.99639	2.92718	0.948816	4.48492	3.61688	0.671025	2.6683	3.7437	0.0267825	2.65276	4.90033	3.71439	5.53816	3.66593	1.23641	4.55256	4.92772	4.35078	5.2925	4.27329	4.29822	3.74785	5.08347	5.22416	3.13433	0.770314	3.34538	3.29375	3.00616	3.9127	3.77896	1.32988	3.83467	1.59887	1.68496	4.26292	3.33755	4.87552
tpno_4glc	tpno_4glc	1	1	3.94636	1.29031	3.15555	2.83247	3.38632	2.72975	4.76051	2.59338	5.37656	4.24411	0.0464256	0.906957	5.0074	4.41271	4.98264	3.38191	2.02071	3.36247	2.97897	2.21374	2.8112	4.36339	2.03935	4.39463	4.43636	4.8565	0.96624	1.92003	3.96851	5.80234	5.24422	4.29722	3.68634	4.21588	2.49473	3.21351	3.80176	1.4401	NA	0.156116	2.52717	3.8305	4.17638	4.74687	4.73478	5.9565
stg_m4	stg_m4	1	1	4.12391	3.7395	4.06598	3.42529	4.59349	3.11501	4.34186	3.71447	2.907	4.89369	3.92674	2.185	3.2007	4.49382	1.04466	4.73962	4.72462	4.06357	4.16684	2.37017	5.75741	5.30213	3.93226	4.14086	4.3086	4.73499	5.02259	3.15334	4.02793	2.47103	5.18837	2.78152	4.58483	3.4312	4.87235	2.65787	3.34189	3.03646	NA	1.75894	2.02185	3.30771	2.91229	2.52526	2.53135	3.58357
Arsenate	aso4	1	1	1.05573	1.3715	3.48765	2.60976	5.54177	5.31518	2.50967	3.81418	3.93133	4.58904	3.7287	3.57702	5.27096	3.99174	3.94334	2.71653	4.41018	4.42482	4.74378	3.47891	4.00149	4.66708	0.305891	2.58028	2.66836	3.54576	2.48337	4.25037	3.07584	3.37235	5.47429	4.01288	1.76134	3.92145	1.23313	3.48266	5.03988	3.62262	3.48163	1.27359	5.172	4.31901	4.73628	1.54516	4.89652	2.32058
(O16 antigen)x4 core oligosaccharide lipid A	o16a4colipa	1	1	NA	NA	2.49951	NA	2.68183	NA	4.10548	NA	2.07281	NA	2.8416	4.83793	NA	NA	2.98859	4.38215	1.34415	2.32192	2.69424	4.89917	NA	2.54498	NA	2.21084	NA	NA	NA	NA	NA	NA	NA	NA	NA	0.644521	2.58601	2.44564	0.852738	NA	NA	0.186914	0.45991	NA	NA	NA	NA	2.81773
6-beta-OH-gliclazide-glucuronide	6bhglzglc	1	1	4.37378	4.11727	3.29721	2.35127	4.91642	0.359836	4.96951	3.40958	3.18352	3.80558	0.475041	5.22519	5.43007	2.81008	4.11315	4.59884	2.49542	3.65706	3.44995	4.15746	4.54981	4.52267	2.38964	4.00101	3.67523	4.26067	5.76497	5.7103	1.74545	4.70688	3.85056	3.70541	3.01298	4.68616	2.897	1.47195	3.6964	4.94869	NA	1.48385	4.63598	2.64998	4.71964	3.79639	5.25131	4.36068
efv_glc	efv_glc	1	1	3.61828	4.55859	4.20733	3.09153	4.73534	5.46479	4.42985	4.45908	1.40805	5.14746	1.28951	4.04857	5.77839	2.20326	2.60006	2.89367	1.62	2.31428	2.19592	4.64634	5.75701	2.45192	5.01595	3.46777	2.86747	4.63737	5.54034	3.49913	3.51772	5.72791	4.7066	0.812616	3.90374	4.59597	5.15456	3.53729	3.25205	4.81628	NA	1.25711	3.99977	3.17861	5.37468	5.0039	1.26812	1.76567
Salmochelin-S4	salchs4	1	1	4.01257	4.48969	5.44936	3.62468	3.91931	2.03187	2.54938	5.09041	4.75527	3.82801	3.99917	3.18041	3.52321	4.14081	4.71199	1.95789	4.32735	0.27912	4.02888	3.57939	1.41613	2.44108	3.1671	4.91165	1.13668	2.7516	5.93221	4.60588	4.80483	4.55763	4.22193	4.39446	1.93188	2.5128	1.38317	4.41761	4.34911	2.30659	3.55318	2.01898	3.58771	4.25098	2.22954	2.17203	4.4381	2.07038
L alaninylhistidine	alahis	1	1	4.88244	4.34977	3.16668	0.394887	4.08377	3.89818	2.51215	5.28556	4.05561	2.0046	2.42844	2.9823	3.57192	4.20038	0.867329	1.05583	3.90709	2.96698	4.54424	3.52925	5.75781	4.31243	2.44222	3.62889	1.18833	2.43738	4.38023	1.19425	4.68279	4.17342	3.7733	2.20282	4.00531	4.20884	6.10909	1.15708	3.57777	2.74699	3.95937	1.10818	4.55369	2.85156	3.22619	5.13747	4.91799	4.93316
N-Acetylneuraminate	acnam	1	1	1.26305	4.6583	6.14774	0.798858	4.64254	2.88798	1.52034	1.28047	3.39266	5.57485	3.92362	1.65311	4.83085	3.46754	4.71266	0.730604	4.71677	1.23153	3.72086	4.09313	3.9664	4.38754	4.42532	3.98786	5.72511	2.8302	4.17623	4.59809	1.28174	5.48529	3.41581	4.57031	3.78968	1.48572	4.33814	0.759254	4.41447	3.54237	3.94671	0.219949	4.56113	1.14931	4.88124	0.922641	3.43493	4.69634
Maltoheptaose	malthp	1	1	1.78462	4.40279	3.98497	2.99202	3.76712	2.17099	5.62795	2.91643	4.67766	4.771	3.56017	3.94409	4.46373	1.20053	4.37924	1.46754	3.5742	2.29883	4.3159	2.60062	5.60607	5.60377	1.89373	4.54017	2.37044	3.75505	2.8378	5.07867	3.18507	2.35001	5.00573	2.00535	4.26044	4.33999	2.82125	1.50074	2.98616	1.77139	4.09086	1.45047	4.57918	4.57809	5.57356	3.21601	4.03869	3.02842
Butanesulfonate	butso3	1	1	4.21191	4.47377	5.60926	3.97209	3.16608	4.2151	3.80405	5.02032	5.06584	4.06247	4.47995	2.66227	3.85321	5.70453	4.0847	0.54907	3.0723	3.18532	2.41939	2.74911	5.11495	3.20731	3.10541	1.5021	4.27574	1.30564	5.72167	4.81076	3.49154	4.1287	5.07411	4.80694	2.81796	4.59499	5.03012	2.81459	4.71655	2.24539	3.20852	1.21873	4.48146	2.99746	5.77236	2.03331	4.38416	6.17177
amntd_m6	amntd_m6	1	1	3.02312	4.82913	0.600328	2.91077	5.0561	2.93322	3.05218	3.6782	3.73772	4.57915	2.83949	0.975234	4.99107	3.56012	4.02775	4.11559	3.4029	3.14485	3.51165	3.38481	3.28313	3.57748	1.21826	4.53122	4.15567	3.8933	2.14205	1.77506	3.89708	5.59539	1.13639	4.90376	1.91163	3.4004	4.50334	3.71627	2.93917	4.62994	NA	0.156944	4.11571	4.09498	2.69996	5.22183	3.05657	3.83745
rpn_oh	rpn_oh	1	1	5.04968	2.13943	5.20778	3.75969	2.98824	3.31039	2.7262	2.46748	3.53781	5.01407	3.42417	3.92496	3.83535	3.46847	5.29823	4.73125	1.65317	3.45478	4.71768	0.993548	3.24518	1.72765	0.726	5.00317	4.63646	4.96316	0.32098	3.64027	4.46847	5.8817	3.66851	3.80009	3.36483	1.99182	5.46107	3.63397	4.47891	3.78303	NA	1.31292	3.57784	4.69131	3.15696	5.53062	3.43495	4.6925
Choline C5H14NO	chol	1	1	4.87536	3.439	4.51409	4.27551	3.57938	2.59754	5.25569	5.06629	4.77522	5.33877	1.06915	4.64313	2.00223	3.28599	1.54192	0.527697	6.28241	2.35588	4.46581	3.8998	6.29257	3.79273	2.23286	2.91124	1.77134	3.84907	3.59968	5.82472	3.0445	5.49563	3.65844	4.92658	3.1377	4.02076	4.69351	4.23986	2.40614	3.81258	1.91415	1.47946	5.13101	3.32962	5.4844	5.04991	4.74817	5.48895
Gamma-butyrobetaine	gbbtn	1	1	5.79897	2.4129	1.4668	3.69434	5.10249	2.08195	0.704055	2.28944	3.21628	4.37103	1.51977	1.0715	3.11262	3.94782	2.84461	3.47565	1.86285	3.57812	1.2199	2.23917	6.21707	4.00907	4.23526	5.01734	5.00326	4.29141	4.42872	1.75985	4.33109	5.47563	3.04394	5.02236	1.02604	0.804935	5.43547	2.72509	2.56724	2.10233	3.83892	1.82307	4.59222	2.76083	2.78996	4.18236	5.41132	2.54627
Nitric oxide	no	1	1	2.62217	5.52642	5.2752	2.63371	3.50047	4.75143	2.2399	5.40363	0.819358	5.56775	1.76531	3.61266	4.29227	1.57801	4.24858	2.52458	2.75025	4.61529	4.87978	3.47086	5.23747	3.33117	3.80441	4.14388	3.76469	4.54219	5.15471	4.94787	4.78817	2.94457	4.17743	3.9259	0.844962	0.93546	3.97684	2.90283	0.969106	4.34492	3.8975	2.07752	3.03561	3.53402	5.21359	4.90104	1.95036	3.50777
olsa	olsa	1	1	NA	4.43214	5.3705	5.21827	3.29823	4.07228	3.46871	NA	3.74963	0.850732	1.93821	3.4289	2.55067	NA	5.36618	2.93937	3.76327	NA	2.97678	3.36809	5.78833	NA	NA	1.73377	4.39256	2.55336	2.3019	5.42084	3.04062	NA	NA	1.9748	2.89487	3.26034	3.97153	5.01712	1.51162	NA	5.07583	0.820324	3.717	NA	1.81559	2.43072	4.38509	0.911487
Acetaldehyde	acald	1	1	5.36155	2.18092	4.85929	2.75291	4.42708	4.39095	5.11681	4.86913	2.77505	4.67459	2.89251	4.88524	4.51875	1.61176	3.56915	1.5639	4.60917	4.38187	4.50464	3.61799	5.0136	4.00926	3.42673	2.52569	3.80121	3.80677	3.50103	5.01672	4.08558	2.9399	3.9029	3.16968	3.56701	3.13547	2.33806	0.761326	4.54674	1.50479	0.295638	2.493	1.95451	2.15671	3.11585	3.2085	1.58312	5.55796
Glycogen, structure 4 (glycogenin-1,6-{2[1,4-Glc], [1,4-Glc]})	glygn4	1	1	0.853063	0.120256	3.01121	4.47394	3.04569	4.76608	0.129725	4.82483	3.45543	4.33153	3.15103	3.44795	3.62403	3.58513	3.13032	2.84312	2.58523	4.28579	4.78279	3.11664	5.45278	3.37119	4.13382	4.04676	3.46688	2.98439	4.92008	2.32038	2.6428	3.84155	4.55749	5.12853	3.97482	2.26006	4.91423	3.15745	4.39017	1.0235	5.3135	1.81998	5.03907	3.54174	4.60423	3.75339	4.3658	5.30082
Ethanolamine	etha	1	1	3.68939	3.78394	4.72729	2.25287	4.53411	4.22591	2.50717	2.81623	3.21277	1.96631	3.06718	4.80156	2.39425	3.86195	3.704	5.20703	2.64299	3.496	3.70704	2.66389	5.17102	1.76161	2.5048	1.31325	4.44702	4.34926	3.16541	5.98364	3.97695	5.92513	4.17664	1.94154	4.15128	1.82591	3.10587	3.64163	3.20178	2.1335	1.9666	0.878339	5.06361	3.45975	5.70364	3.3636	2.22075	5.4678
tpno_1glc_4g	tpno_1glc_4g	1	1	5.05213	3.84471	3.47706	3.17612	4.32491	4.85743	3.6873	5.97548	4.16873	5.1743	2.18505	4.5654	2.31107	4.00033	3.35735	2.92929	4.61437	1.66111	2.6411	4.51107	4.85392	4.47659	2.3635	3.54033	4.22641	4.56381	3.21068	2.9326	4.08723	5.33122	4.46888	3.1831	1.8371	0.341741	2.29773	2.50077	2.75371	2.70988	NA	0.294844	5.31049	5.11802	5.17881	2.85324	5.02102	4.34584
digoxin	digoxin	1	1	3.83559	3.96204	3.4405	4.66897	3.88486	0.979499	3.49101	0.429256	3.60324	3.38202	2.7679	4.01744	4.64576	4.76746	4.92746	3.30108	4.91048	3.47237	5.55528	4.53051	5.67823	2.2834	4.90507	2.77758	4.62044	3.78497	5.31641	4.2933	4.42551	6.17614	3.60824	4.62506	5.1323	1.63475	3.68265	4.56156	0.900266	2.90704	NA	1.4136	3.48005	2.97263	5.69815	4.9312	5.24735	4.9024
4-Hydroxybenzaldehyde	4hbald	1	1	4.41139	NA	5.16799	2.42832	3.25154	4.7889	3.66699	4.03793	4.81799	2.32604	0.618643	4.80569	5.70021	2.89598	2.48799	3.17651	3.2668	2.99487	2.71073	3.97438	4.17531	2.93375	3.84533	4.24273	4.87207	4.43418	1.73275	0.943026	4.12482	5.1656	4.191	4.79383	3.9262	3.0105	0.834171	1.79484	3.48044	3.54352	3.11247	1.59529	4.73493	2.99093	3.43532	4.34804	5.14841	4.85055
Two linked disacharide tetrapeptide murein units (uncrosslinked, middle of chain)	murein4p4p	1	1	NA	NA	6.13208	NA	2.50108	NA	3.72166	NA	NA	NA	2.54094	4.23828	NA	NA	3.37067	3.55108	NA	NA	2.91199	1.97965	NA	NA	NA	0.480209	NA	1.99189	4.08255	2.9386	NA	NA	4.80159	NA	0.192932	NA	6.25786	1.5075	NA	NA	2.66184	NA	NA	NA	NA	NA	NA	NA
Simvastatin-acyl-glucuronide	simvgluc	1	1	0.602838	4.16726	4.21456	1.7683	4.75543	3.62557	3.15384	5.37898	3.3459	4.18156	3.14317	4.00832	3.81319	2.79475	1.23206	2.60996	4.56963	2.18545	4.91221	4.57397	4.54474	4.30579	4.5636	2.28572	5.04501	4.06734	4.54953	3.97118	2.34693	2.77227	2.43596	4.66595	0.946123	2.98562	4.65551	3.52284	4.07034	4.45106	NA	0.0684353	5.46454	2.60161	5.38645	2.82021	5.23573	2.3752
Cellulose (n=6 repeating units)	cell6	1	1	4.00686	NA	4.44309	2.08089	4.81781	2.5772	2.47158	4.05159	4.81604	5.1238	3.18114	3.81108	4.92852	4.42275	4.3457	3.70984	3.44124	2.32875	3.28485	4.09275	2.67121	3.23363	4.33639	4.04671	4.50968	1.9983	3.70326	5.10418	4.02718	NA	4.53864	NA	3.95777	1.65381	3.77377	2.95599	3.48538	2.11385	4.70398	1.06692	5.23284	2.04253	4.69974	5.67467	NA	5.35828
dnpz_5des	dnpz_5des	1	1	5.12351	3.60661	4.21998	2.54632	4.8548	4.02899	3.1041	2.39403	4.9042	3.31027	0.901774	2.84765	5.0433	3.23325	4.61482	1.66025	3.51495	3.44071	4.27081	3.5049	2.48022	3.87837	2.23094	3.92187	3.32436	4.60645	2.7906	3.57686	3.65685	5.02144	4.9196	4.59974	4.1253	3.23664	2.92349	2.8024	3.66236	2.80978	NA	0.926273	4.78202	4.35078	3.57176	3.89091	4.56729	4.15403
3oh_mdea	3oh_mdea	1	1	3.83542	2.42585	5.71401	3.86084	4.38574	3.61403	1.59248	4.21082	4.22232	5.90613	2.87992	3.00862	5.44935	3.11744	2.56841	5.30136	3.44379	3.49518	5.96592	2.85875	3.56893	2.78744	4.28155	0.937643	2.78072	3.22686	3.91629	3.56279	4.69237	4.21705	4.52368	0.89179	3.01437	2.75497	6.23579	1.77206	4.83391	3.48512	NA	0.198249	4.0965	5.31479	1.41916	1.36248	4.01779	3.85433
bocbnleu	bocbnleu	1	1	NA	NA	5.24988	1.95253	4.62878	3.43108	2.34387	NA	1.69772	3.21448	2.6762	4.32293	2.69273	1.10207	1.84519	4.11764	4.22704	4.5748	4.3286	1.837	3.48784	3.44349	3.7967	3.66285	4.683	4.04821	3.86304	4.65427	2.59192	NA	4.75912	NA	NA	3.94398	4.36728	3.80888	5.4736	4.12473	3.67232	NA	2.87141	2.40669	3.9346	NA	4.42665	3.45529
r529	r529	1	1	4.80466	3.87975	0.546219	5.5007	1.05731	3.61828	1.14368	4.05682	4.4564	3.47503	2.90041	1.41119	4.52168	4.441	2.93982	3.17222	4.39582	2.84548	4.43508	1.53173	4.07656	5.34107	5.6323	5.08839	1.93189	4.35208	4.61246	2.93283	3.02894	5.5325	2.98855	5.78427	3.47988	4.69511	2.57128	5.24786	3.3046	3.69219	NA	0.91723	5.14177	4.36665	4.28122	3.43058	5.16119	4.426
Alpha Methyl D glucoside C7H14O6	madg	1	1	NA	NA	2.25899	NA	NA	1.60151	5.22335	5.46831	4.31255	5.9009	2.66394	2.92508	3.90535	3.24449	1.65227	3.16895	3.30076	3.41688	1.78589	3.85819	NA	4.88425	2.07042	3.53732	4.74678	0.554469	4.91436	2.10335	2.73495	NA	5.05525	NA	2.34124	3.35785	2.98539	0.0227738	NA	3.38116	3.76699	NA	1.65473	NA	NA	NA	NA	NA
rpn_104557	rpn_104557	1	1	5.84445	2.67757	5.88417	4.06377	3.18808	3.65217	1.4358	4.82258	3.92885	1.39224	1.70448	3.86557	0.810582	4.48334	3.72573	4.2385	3.20847	0.0307761	4.08847	3.82183	4.47349	3.0577	5.16108	3.89994	4.51615	3.70322	2.04336	4.04654	4.86867	3.15104	5.12821	4.39398	1.93911	4.67776	0.730283	4.22642	3.98527	4.22423	NA	1.33633	3.59966	5.03312	4.06949	5.80875	2.34198	3.52488
5-hydroxy-fluvastatin	5ohfvs	1	1	3.67966	4.68075	2.01404	3.64792	4.53541	3.17493	4.2627	4.61222	3.01563	3.49155	2.85002	4.00237	3.76867	4.51418	4.61817	4.17028	4.63451	2.98677	4.67071	4.72911	0.481732	3.20567	3.25661	3.82382	1.72709	2.86793	2.45241	3.87679	4.24233	1.1256	5.35151	0.719479	2.63284	5.45335	3.65893	5.1835	1.73095	2.65654	NA	1.46277	4.28272	4.16392	4.44608	4.48698	5.19095	4.05474
Succinate	succ	1	1	5.60524	4.75539	5.83043	3.91263	4.05313	1.03759	4.52015	5.76646	4.55887	4.68141	4.57137	1.65617	4.86395	3.4204	4.78293	3.97755	4.37267	3.5199	4.11987	3.57889	5.19021	2.00667	5.03381	3.15404	4.03865	4.24633	4.50093	3.76563	4.35615	1.34173	5.22716	5.6241	3.09702	1.59854	3.13814	2.82024	0.92862	4.3209	2.50545	1.83572	2.99198	4.34788	2.99549	3.90208	5.02424	4.31992
hst_37_diglc	hst_37_diglc	1	1	4.02036	3.18123	3.01153	3.90423	2.15078	4.82957	1.53034	0.985221	4.6882	5.75795	4.23927	3.68978	5.1105	4.30354	3.25048	3.40554	4.44946	3.55569	4.26233	3.62733	4.43471	2.23577	2.91502	4.75615	2.74661	1.89893	2.43004	5.63815	4.37535	4.79639	2.82241	4.27548	3.59064	1.0583	3.92125	0.32277	3.71219	2.22581	NA	0.287324	0.653642	3.865	5.16735	5.22696	5.16393	2.24936
Biotin	btn	1	1	2.16981	3.63512	3.60787	4.97338	4.85684	3.85559	4.00736	5.1587	4.68513	3.22791	3.1662	4.36717	2.99304	3.90067	4.28856	3.70594	4.47319	3.65834	3.89144	1.97617	3.85226	4.39939	3.57452	4.95216	0.139627	2.80244	4.41564	3.84253	2.98467	4.51346	2.47959	4.37725	2.71476	3.46478	4.90779	3.79693	3.39354	2.41813	3.79223	0.200646	3.38701	4.44249	4.08162	2.51468	3.10715	4.05714
4oh_propl_glc	4oh_propl_glc	1	1	5.33569	3.49057	2.44701	2.17291	4.37184	4.79217	3.41861	2.53223	5.1197	4.39541	3.29544	4.20774	4.47039	2.66171	2.77555	2.04043	4.86104	1.99786	1.97109	2.85785	4.99704	3.84117	0.521795	5.14258	1.81969	1.04083	3.31985	1.10869	5.14349	2.02647	3.9469	0.623729	0.567876	3.74437	5.53794	2.91231	5.12335	4.07677	NA	1.52583	4.19248	3.55113	5.39666	4.27976	5.33898	1.50835
L-Tryptophan	trp_L	1	1	4.85626	2.78754	4.18711	4.71546	4.25966	5.20159	5.40113	5.95725	2.71559	4.3903	0.0545175	4.5541	2.59678	4.00528	4.2812	3.20726	4.82246	2.3258	3.21759	3.73804	3.76961	2.97022	2.78067	3.38234	2.26997	2.44166	4.17954	2.98475	2.3546	4.67542	4.81102	4.34076	2.59929	4.38626	4.40271	4.24879	1.63568	0.825732	2.60504	2.78351	5.37915	3.62868	3.80011	4.75641	2.71278	2.4933
tlms	tlms	1	1	4.91315	3.14692	3.24459	4.69721	3.58743	4.29008	3.34603	3.93129	3.30562	5.59945	2.7968	4.43927	5.15282	2.10427	5.17617	2.17471	1.49294	3.1854	3.20871	4.96273	2.3402	4.03078	4.12459	3.45554	4.68393	3.98469	4.05497	5.44558	1.9169	5.2588	4.88676	3.12346	4.37888	5.11231	1.72283	3.23209	2.65891	4.12555	NA	1.15413	4.03183	4.90967	5.53583	5.5722	3.14063	5.41356
R_8oh_warf	R_8oh_warf	1	1	5.59024	5.1024	4.28022	0.758751	0.228206	2.1225	3.49662	3.72383	5.44662	3.08472	3.88171	3.80607	4.55764	4.25455	4.57506	3.3143	5.25469	3.04693	2.04313	2.84057	5.01728	2.45701	5.30681	3.5698	4.75031	3.38903	4.00326	4.29467	3.10807	1.94896	3.74539	3.96642	3.32682	2.36386	4.41697	2.68533	4.83141	3.02565	NA	0.76769	1.46978	5.28795	3.45878	4.62397	4.92817	6.04964
amntd_m6_glc	amntd_m6_glc	1	1	4.98669	4.1111	5.60673	4.45568	4.44371	3.51861	2.02796	4.22699	3.72853	1.32162	4.6835	2.58623	4.22804	5.04904	3.90372	4.18013	3.14346	4.45766	4.45895	3.4076	1.27543	1.25118	2.47283	3.58559	2.66798	5.51181	4.23529	1.66744	1.0939	3.66271	0.596059	1.18413	2.55128	3.8786	4.45375	3.31069	1.44616	2.26925	NA	0.00363477	4.16132	0.890331	4.22026	3.34646	3.14459	4.57062
ARSENOBETAINE C5H11AsO2	arsenb	1	1	5.2967	3.96072	2.79867	0.56489	4.55235	3.36915	1.2033	4.62433	4.3172	2.47552	3.88314	2.65468	4.7234	3.21259	4.68324	4.4332	3.59896	2.01733	3.73328	2.38891	1.71697	1.90625	4.63294	4.6928	3.22007	3.20997	1.72564	3.05542	1.5645	4.52322	4.18099	3.34811	4.65099	0.682089	5.32484	4.31887	2.95647	3.15745	5.15583	1.46804	3.79272	1.81623	4.77696	3.72134	3.22271	5.50573
bhpm_glc	bhpm_glc	1	1	2.55283	2.89324	4.55154	1.29001	4.77666	4.6528	3.61263	3.50688	3.6184	2.30166	1.92766	4.95571	2.85098	4.86237	1.39577	2.45827	0.155071	2.3375	4.78772	4.11439	4.75714	3.22537	4.78456	4.39472	4.69356	1.39112	3.29272	3.58958	6.04614	4.52421	2.76304	5.11677	2.19183	4.68517	4.99163	4.63129	4.52968	4.17694	NA	1.82737	3.65204	2.90195	5.67454	3.66529	3.40274	6.28746
4oh_kp_glc	4oh_kp_glc	1	1	3.57446	3.99892	3.43668	3.45156	4.68594	5.72936	1.89173	4.07949	3.20078	2.49889	1.91125	3.30461	2.4368	3.94921	2.18283	3.28151	4.47887	3.5924	2.10508	3.91852	1.80784	3.10634	1.53754	4.22553	1.66189	4.84055	5.16134	5.80004	3.70442	4.56123	0.690257	5.56419	4.29356	3.01437	4.44822	4.35351	3.44636	2.9903	NA	1.75188	3.53383	2.73259	4.82738	3.83763	5.11627	2.33252
D-Glutamate	glu_D	1	1	4.01417	NA	4.17271	1.77038	3.98173	2.80657	4.34955	4.44023	2.6752	5.76148	3.55286	0.415839	4.4366	3.3498	2.07743	4.23804	3.76636	4.49715	2.01922	0.809597	4.81598	3.94708	2.18969	2.57107	4.56506	3.89582	0.254715	5.45959	4.81607	5.41892	2.70275	4.10567	4.47462	3.61576	4.03574	4.15668	4.44657	4.51911	3.94241	1.64834	4.14467	3.53101	5.46121	3.26797	1.00973	1.91481
L-Asparagine	asn_L	1	1	3.69623	2.06016	5.77231	3.07152	4.84378	3.88961	3.92108	3.7943	0.355118	5.77512	1.1241	3.27381	5.20518	2.80341	2.46594	4.0598	3.21375	1.35434	5.39149	0.75746	5.16641	4.88879	4.56005	5.26448	4.9405	3.225	2.03284	5.17519	3.82985	0.920637	3.30786	5.18034	3.56905	3.17089	3.32531	4.14714	0.677491	3.3119	3.6727	0.894991	3.94401	3.08992	1.90449	4.48198	4.42612	4.86591
stg_m3	stg_m3	1	1	3.7756	4.20869	4.92991	4.52959	4.59425	4.59943	2.07539	4.99072	4.77738	3.19208	0.320878	3.62698	4.72897	1.21992	4.82564	3.30137	5.12103	2.46253	4.20208	3.20972	4.73767	2.52898	4.15376	3.816	3.2511	4.7776	4.47818	3.54939	4.21526	2.62915	4.78933	5.63281	2.82157	3.20742	4.67081	4.07253	1.49689	4.33398	NA	1.38322	1.85288	2.99678	3.71711	5.25279	5.4291	4.30639
Beta Methylglucoside C7H14O6	mbdg	1	1	NA	NA	5.3032	NA	NA	5.00012	1.51677	4.4442	2.19477	4.58241	1.05529	4.98347	1.64036	3.82058	5.20037	4.75725	3.90687	3.63764	0.95461	4.42638	NA	3.21124	3.55104	3.92533	4.63942	4.93057	4.01652	3.66097	3.71874	NA	4.36942	NA	1.97059	4.84544	4.68688	1.24831	NA	1.62255	1.63669	NA	2.80991	NA	NA	NA	NA	NA
sanilamide	sanilamide	1	1	NA	2.82855	5.57194	3.82547	5.68265	5.96195	3.42402	NA	4.65077	5.41089	2.14482	3.74101	5.63729	NA	1.98603	3.82258	4.86562	NA	5.8346	0.656668	6.22494	NA	NA	4.63892	3.71913	4.08524	4.30722	2.14113	2.72682	NA	NA	5.22619	2.01709	3.68895	5.48865	1.48994	2.30068	NA	5.01481	1.20863	4.8874	NA	3.15394	2.66613	5.72674	3.65232
Starch C12H20O10	starch	1	1	NA	NA	3.51084	2.72788	4.99724	NA	3.69857	NA	4.37343	NA	3.31714	0.829481	NA	NA	1.43575	4.68067	NA	3.96865	4.54408	2.28806	NA	4.14154	3.1178	5.20989	NA	1.43681	NA	3.00185	2.77351	NA	2.85916	NA	NA	NA	1.79682	4.94604	4.76793	3.8726	1.9133	NA	NA	NA	NA	NA	3.56983	5.12221
Formate	for	1	1	5.77299	0.983842	5.95324	3.36518	4.78583	3.50427	4.14755	0.544231	3.34572	5.60042	3.29877	3.12552	5.58986	1.85724	3.53863	3.99469	4.71942	3.38319	5.29248	4.37233	3.93723	3.66722	0.535619	4.59994	4.44444	1.51975	3.61286	4.85432	1.71397	5.48947	4.23308	3.80608	4.36182	3.8115	4.9401	3.70715	3.66024	4.13954	3.86836	1.06198	3.61502	4.30074	4.31935	3.27966	3.96858	4.44404
Pyridoxine	pydxn	1	1	4.71023	1.7614	5.34414	2.09702	4.58183	3.34171	3.36422	2.41287	2.24596	4.67364	4.32983	3.37546	3.79596	3.59047	2.52826	2.61651	3.91744	4.00691	3.57407	3.42199	5.40528	3.69854	4.48212	1.00079	3.59235	1.41655	3.15221	4.52828	4.21856	4.05564	0.0300506	4.40138	2.23054	4.90916	4.41624	1.19839	2.94509	2.42624	5.29334	0.459096	5.21312	5.36879	4.46017	3.63738	3.97939	4.61775
DCMP C9H12N3O7P	dcmp	1	1	1.44061	2.18442	4.95966	3.34928	4.61451	4.24238	4.54417	0.748997	4.33267	5.13974	2.90898	4.9755	3.00997	0.689706	4.40341	2.92207	5.00958	4.24884	0.578936	3.29473	5.31989	2.3425	3.49474	3.77291	4.85984	5.16968	5.17516	2.8271	4.3864	NA	4.8962	2.11384	3.46085	4.73329	5.85	4.78819	3.9648	0.683492	3.68714	1.23291	4.31639	5.14615	5.33541	4.47993	4.18343	4.53668
Copper	cu2	1	1	4.12778	3.00453	3.56567	3.28239	3.0688	0.291095	4.24021	5.19723	0.884908	5.27115	2.62986	4.02444	5.09635	3.66911	3.68409	2.4831	3.769	1.40193	3.84457	0.873983	2.54646	4.45475	3.30314	4.55965	0.393785	4.08621	5.48642	3.07868	5.10879	4.78733	2.96464	4.37091	3.18166	3.71963	5.32175	3.23227	4.56028	3.22224	2.00474	0.254061	5.34323	3.82238	4.47248	5.09703	4.12786	5.98722
spz_sfn	spz_sfn	1	1	3.54911	4.25575	5.35073	3.53645	4.71924	4.22318	1.49929	4.52447	3.52567	5.03388	1.40682	4.32137	3.86781	3.3247	4.90543	2.54087	2.63749	2.42132	2.1752	3.36918	3.36662	4.54091	1.66316	3.24191	1.45498	1.38525	2.19449	6.32645	4.16017	2.2656	1.5898	4.4352	4.23446	3.6353	2.0499	3.23509	2.26989	1.87158	NA	0.826824	4.41658	2.55662	6.1104	5.51059	5.60489	4.15302
clobi_c	clobi_c	1	1	5.6652	4.4087	5.13694	2.15484	0.0376312	4.17067	2.86511	4.39028	5.31864	3.10791	3.79109	3.0901	2.98167	3.38953	5.02418	4.70883	0.658378	1.14713	1.90505	4.55236	5.57834	2.22019	4.35207	3.71601	4.54518	3.66668	3.22895	5.27468	5.15814	4.96284	5.06291	4.93747	0.308696	3.29972	3.54318	1.63149	4.50673	4.37636	NA	0.016235	1.82152	2.46183	5.67613	3.26967	2.39655	4.5351
5oh_sulfp_glc	5oh_sulfp_glc	1	1	4.45423	1.70882	3.87666	3.71705	4.13086	5.16392	2.59258	4.24211	0.0993826	5.12731	2.05466	4.51358	2.59893	3.5233	2.39196	3.65447	1.23116	4.47337	3.38912	4.60474	4.73636	3.70127	3.16342	1.98655	2.99709	2.95418	3.2041	5.19252	2.58225	5.63827	3.9159	3.84575	0.400809	3.57336	1.79414	4.12209	3.51015	5.3875	NA	0.637059	3.91066	4.10239	1.73226	1.86734	5.47386	5.05344
phtn_glc	phtn_glc	1	1	4.80694	1.17802	2.70861	3.32049	3.18367	2.5806	3.54663	3.06195	2.78294	2.91124	2.501	2.62856	4.36155	3.52088	4.51357	1.80652	5.44055	3.73347	4.59767	3.52272	4.76036	2.51414	5.50622	4.03302	5.4992	4.32665	2.74793	3.69915	4.30961	5.17941	4.46379	3.91343	3.15473	5.50072	4.81591	1.97373	1.1082	2.71727	NA	1.7346	4.18029	2.81302	1.02881	4.3664	2.13058	4.65154
Coenzyme A	coa	1	1	NA	NA	5.00851	1.32651	4.97164	NA	5.46471	4.11115	NA	NA	2.8925	3.95691	4.1926	4.92916	2.41337	3.35609	NA	2.92647	3.26217	4.18679	NA	4.14106	4.84054	2.97361	NA	4.50672	2.94263	4.85551	NA	NA	3.635	3.10537	4.78916	3.82782	3.90954	3.47607	3.90185	5.09055	3.06344	1.93465	2.80765	NA	NA	1.79671	4.05659	4.32539
(R)-3-Hydroxybutanoate	bhb	1	1	4.7225	NA	3.92716	0.0693517	4.69034	4.48142	4.93739	NA	4.30799	4.09337	2.00137	3.34516	4.70654	1.66003	4.65464	4.2371	1.12126	4.74752	5.10794	3.57794	2.35796	2.10266	5.43555	3.95695	3.53272	3.90896	3.1924	4.21202	4.10355	4.86708	3.06219	NA	2.81083	4.59693	5.59004	4.83107	2.94175	3.80852	1.98253	1.80671	4.40073	3.8787	5.65901	4.59868	2.76067	2.42854
Dimethylamine	dma	1	1	4.25393	NA	4.61283	3.15485	4.59593	NA	4.86322	NA	1.5119	4.59562	2.05735	3.20139	3.0063	3.79546	0.483603	4.17869	3.19761	2.37774	0.184992	4.47146	NA	4.56433	4.39623	4.17547	4.03953	1.55018	2.81858	1.2799	2.44801	2.94879	4.26911	NA	NA	3.41639	3.12092	5.11945	3.44245	NA	NA	1.44396	3.73935	2.33889	2.86591	5.34205	3.29369	5.91065
4-OH-midazolam	4ohmdz	1	1	4.26436	4.25838	4.03417	4.17575	2.09519	0.180842	3.72893	5.76851	3.71826	5.43424	1.49728	4.93118	2.41862	1.17543	3.88617	2.87368	2.13574	2.82141	3.57873	2.74471	4.69107	5.1565	3.02782	3.82215	4.8646	1.01522	5.96809	1.58785	2.60891	4.23685	3.49788	4.83274	3.19325	3.59773	5.21336	2.98394	5.12528	1.39736	NA	1.88725	3.14841	3.75992	4.91581	4.45438	1.14422	4.19043
3oh_mxn_glc	3oh_mxn_glc	1	1	4.42054	4.80993	1.37563	2.61166	3.32353	3.38241	4.76714	4.71296	4.21976	4.30049	2.32395	2.9941	5.17167	3.54446	1.08329	3.17361	4.54917	3.58253	2.968	4.31222	1.04246	0.8527	4.81676	4.59807	2.81471	4.09181	5.46926	2.09129	4.35814	5.77391	3.51046	3.68484	3.38546	4.50949	5.2501	0.118031	5.16941	3.73839	NA	0.811018	4.33472	4.5721	5.49098	3.64307	5.20948	4.17649
Menaquinone 8	mqn8	1	1	2.38564	5.40987	4.90754	1.67982	4.49795	3.39379	0.123922	5.51581	4.09815	5.12092	2.68987	5.16528	2.95847	1.46692	2.60993	3.28627	2.1	2.94267	5.41003	4.02932	3.62638	3.88599	2.17973	3.85148	3.33824	3.84585	5.18643	4.67606	5.06981	5.63667	3.26667	3.35425	4.44604	3.6935	0.583784	3.3095	1.90778	3.07663	6.34655	2.40211	4.51359	2.72824	6.22433	5.28748	4.40892	1.81909
Urate C5H4N4O3	urate	1	1	NA	4.42912	3.99762	2.83683	5.26625	4.07835	4.85326	4.34513	5.08595	5.0271	4.16738	3.49812	4.87633	2.37848	4.53651	4.28137	2.95827	2.95154	4.5152	3.20712	2.85468	1.94244	4.98752	4.38194	3.77779	2.73472	1.21548	2.66408	1.47659	4.28839	4.93921	2.25767	3.07747	4.31033	4.20263	5.02946	0.791848	2.28326	2.79591	1.52033	2.7781	3.2451	NA	4.7835	3.54469	4.19518
inv	inv	1	1	4.45398	3.73184	4.20905	3.16691	1.27474	3.23809	3.15583	5.32213	1.99017	1.75396	2.38199	3.72626	3.78459	2.80513	2.07436	2.26099	3.67024	3.6424	4.36633	3.63228	4.06426	4.44893	5.32526	3.83025	4.90419	4.41411	0.83019	4.69824	4.67179	0.961516	0.301475	4.55846	2.01057	2.65904	4.52121	4.6431	1.56785	5.05574	NA	1.66507	4.75703	3.46212	5.42468	5.30344	1.11856	4.70484
L-Xylulose	xylu_L	1	1	5.49506	2.699	5.02232	4.76668	0.517954	1.8775	4.75654	4.28131	2.4053	5.29727	1.67458	4.43516	3.4569	2.49066	3.58361	0.725882	3.07918	1.45289	4.24073	5.16447	5.1188	3.95559	4.77172	1.20989	4.29036	5.10181	5.73174	2.56389	4.37167	NA	3.47812	NA	2.87873	4.64566	5.50848	2.97167	2.75557	4.02391	4.58754	NA	5.10865	1.42856	4.25135	4.89239	5.05103	3.86182
Laminarin (n=30 repeat units, beta -1,3 glc)	lmn30	1	1	5.10326	5.24163	3.90036	3.90262	3.71313	3.77094	4.11912	5.25131	2.56007	5.70807	3.10456	4.56279	3.5762	4.44921	4.56445	4.55557	1.20359	3.18639	4.74315	1.70456	2.50087	4.71662	0.946544	1.48689	2.63748	2.91683	5.76608	4.2609	2.43663	5.03814	4.09827	2.58807	1.48558	3.14263	0.977713	2.09193	1.53506	0.484524	1.51109	1.66909	4.08711	4.08975	5.17247	2.61925	1.93295	5.61329
Glycogen C6H10O5	glycogen	1	1	5.15892	NA	5.05275	3.63907	3.38003	3.55263	3.69102	6.27106	3.08442	4.93674	3.42753	2.50228	3.72638	4.59952	4.82939	1.36901	2.82752	2.05162	3.55877	4.55319	3.62922	NA	2.6549	3.06762	0.0654658	4.6343	3.60797	NA	1.65583	NA	2.15507	NA	2.10435	2.11264	5.49101	3.71311	3.98049	4.75614	4.65886	1.51001	0.834462	4.21366	5.5087	3.00324	NA	2.57827
Kestotetraose (3 fru, 1 glc inulin-type fructo-oligosaccharide)	kestottr	1	1	4.34044	4.2082	5.1029	1.94499	3.71126	2.20118	4.20831	5.6401	4.30433	3.74214	4.71315	3.24527	2.99163	4.43894	1.47749	3.09017	3.64838	1.9379	2.23293	4.2307	5.74874	4.0272	3.38687	4.01357	4.67155	3.65308	4.10721	2.75798	4.33129	4.80606	2.61441	4.40107	3.12022	2.19464	4.23194	4.95053	1.79836	3.498	4.09361	1.72312	5.07933	4.90294	5.41688	5.20865	4.17956	3.68344
prx_mI	prx_mI	1	1	4.92188	3.04124	4.24839	5.13794	4.85182	2.11204	3.43977	3.84683	0.432115	5.3338	3.04637	3.66351	5.58616	1.91121	3.30636	0.898948	5.25214	3.5526	4.34799	1.67885	4.27188	4.87264	5.51791	2.76845	4.44674	4.11036	4.60515	4.60434	2.66207	3.97801	4.88789	2.77123	4.89744	3.76072	2.06847	4.7626	3.83435	4.29124	NA	2.75402	4.76468	3.56249	4.91172	5.70518	3.64697	5.31286
L-Idonate	idon_L	1	1	3.80651	3.90907	3.81142	3.93426	1.67937	2.8762	3.66148	NA	3.51126	3.78981	1.14047	4.42807	5.28928	2.34042	3.92461	3.76373	5.85652	2.69523	5.95545	5.44347	4.65207	4.866	3.77809	3.31623	3.49802	5.1006	4.76538	5.78329	1.92249	3.83951	4.28268	NA	2.05884	1.93752	5.31351	0.572299	3.85706	3.13721	5.08682	1.06744	NA	0.0687686	1.09961	4.28529	2.87804	1.69659
H2O H2O	h2o	1	1	4.15901	0.677666	2.38013	1.39277	4.35092	3.62036	3.84939	4.56262	3.19913	3.07545	2.78475	3.99388	4.265	2.58675	3.68202	3.86147	3.91406	1.92153	4.81537	3.35819	0.113564	2.31254	5.29522	1.481	4.55318	4.57248	2.44965	4.80133	3.92242	0.00722928	3.29204	4.41157	4.23389	3.85903	5.32844	3.07275	4.08311	4.50261	5.16162	1.58362	3.40506	4.55881	4.32682	4.66578	1.97034	4.54369
imn_glc	imn_glc	1	1	5.164	2.53254	1.85262	4.09289	2.70367	4.69226	2.59257	3.41393	3.74954	3.60834	3.57607	4.03192	3.71654	4.63119	4.22561	0.6749	3.12757	3.07428	4.52869	3.79811	3.50141	2.11049	0.397332	4.24664	2.67706	1.57571	5.08027	2.40077	5.26665	1.54192	5.35902	3.08022	0.924715	1.96414	4.5611	1.50092	2.53632	3.35335	NA	1.15804	3.98472	2.74749	4.92937	2.97842	4.9727	2.29287
S_6oh_warf_glc	S_6oh_warf_glc	1	1	5.99727	3.36695	2.93625	2.34197	4.85071	3.72175	3.37043	2.99762	3.73899	4.73818	3.92528	2.9927	4.25998	4.21906	3.19496	4.82631	4.84397	2.18947	4.30598	3.61425	4.69191	4.42658	4.67661	3.16906	0.286105	0.242754	4.29455	2.85487	4.94015	5.85113	3.44614	4.43314	4.01752	3.40723	3.10293	1.72026	2.14908	4.14291	NA	0.679425	5.08861	2.65136	5.0739	3.91772	3.66864	0.331138
sch_57871	sch_57871	1	1	0.670362	5.17239	2.6526	3.85586	3.45143	3.61508	4.76585	4.83139	2.80878	4.6559	3.00457	4.2819	4.73843	1.30535	4.98606	4.97248	2.22888	0.802798	5.0781	4.0467	2.98832	3.55175	4.59126	3.36321	4.77303	2.3685	3.64514	4.96126	3.77028	5.27933	2.17646	4.09724	3.85764	4.42561	3.24281	2.22025	4.50518	3.22276	NA	0.871033	4.56783	3.94943	1.31943	4.77671	4.99739	1.72073
tlms_glc	tlms_glc	1	1	1.51489	2.93953	3.23353	3.17839	3.85033	5.24748	2.47382	5.60188	3.42371	2.20166	2.31199	5.16176	3.02608	1.96733	0.993196	4.7654	4.44341	4.02761	4.94309	5.37166	3.63869	3.9926	3.37545	3.35844	4.10588	4.6613	3.17127	2.39736	4.134	3.66202	3.05623	2.29535	3.46448	4.34059	4.92973	3.62773	3.71629	0.616176	NA	0.377059	4.65765	3.66447	1.83201	2.93442	4.902	4.03659
ssz	ssz	1	1	NA	0.919693	4.21587	4.98151	5.62982	3.95126	3.99675	NA	3.77476	3.43051	4.26375	1.96923	4.31512	NA	4.14248	3.78286	3.81702	NA	0.991495	3.08728	4.38576	NA	NA	5.03333	0.650436	4.80938	3.04324	5.31091	2.70058	NA	NA	4.81742	3.85512	4.59165	3.43282	2.44835	1.31821	NA	2.86901	1.76692	4.31994	NA	3.27089	3.91439	2.94782	1.70204
Tyr-194 of apo-glycogenin protein (primer for glycogen synthesis)	Tyr_ggn	1	1	2.28638	2.73261	4.5413	3.34392	3.99671	4.10187	4.64631	3.52503	1.22524	4.95464	4.00133	3.15432	3.46459	3.12151	5.10664	1.28589	4.53958	0.773437	2.43311	4.63499	4.65187	4.76983	1.19077	5.03339	2.77024	3.5593	4.50785	5.03887	3.66141	0.489945	3.59908	4.50141	4.33016	4.73429	5.66388	2.98531	4.5348	1.43631	4.43503	1.7604	3.99543	3.61503	4.35029	1.32987	4.57703	5.41656
2',3'-Cyclic CMP	23ccmp	1	1	1.97093	3.93684	2.03089	3.41629	4.23509	5.10543	2.03078	4.39171	1.87608	2.84908	3.94699	4.16851	4.58509	0.662292	4.65486	4.26442	5.19894	2.28047	1.49401	1.56748	2.60789	1.59929	4.4754	3.63499	4.37678	3.72263	3.97934	3.66107	3.01697	4.63121	2.38977	2.02141	4.08957	3.32132	1.38978	3.91497	4.41503	3.57365	3.45163	2.04244	4.94278	3.86996	1.82994	2.42044	3.14736	2.01525
Phosphonate	ppt	1	1	NA	NA	1.07217	NA	4.17882	NA	4.56626	NA	4.23578	NA	2.16574	2.94622	NA	NA	3.15911	2.08296	NA	2.57708	NA	2.94113	NA	NA	NA	5.58339	NA	NA	NA	2.06005	NA	NA	5.1892	NA	NA	NA	4.70482	3.15925	4.543	NA	3.19277	NA	NA	NA	NA	NA	NA	0.177833
Inulin	inulin	1	1	4.03064	4.75829	4.86392	0.840879	4.39197	4.54816	1.97984	6.05784	4.54484	4.99833	0.410723	4.85376	5.18944	2.74026	3.2938	4.34764	3.68759	3.93863	5.11461	3.57817	4.36754	5.01958	2.60269	1.29953	0.552646	3.55825	5.50714	1.69958	3.84291	2.26241	4.03811	1.82555	3.75587	2.2589	5.65983	0.671368	4.86538	3.92028	4.65049	1.30771	0.254998	3.76288	4.67183	4.21559	4.7328	3.97981
Isethionic acid	isetac	1	1	4.35956	4.87673	3.25005	3.17197	4.70258	3.11084	2.24307	5.86616	0.580156	4.93493	3.28807	3.0508	4.37633	2.8961	4.70534	4.06899	4.52904	2.13979	4.70896	3.11163	4.81162	3.07147	4.45376	3.85216	5.13252	4.02195	2.99971	2.82614	4.5177	5.83812	4.72526	3.30618	4.21209	4.76984	4.63956	4.36503	3.95998	1.86141	4.41834	1.99496	2.74324	4.07507	5.40364	3.73803	6.04364	5.21467
pront	pront	1	1	3.70701	3.7467	4.75947	3.88315	2.34579	4.4909	3.87237	3.97241	4.27336	5.02131	2.66686	5.2808	3.9061	4.51181	3.42177	4.27159	5.48886	4.24677	3.6812	3.38752	5.76685	3.28809	4.79352	4.26452	4.47689	3.77162	4.36938	3.72273	3.64554	3.51275	0.736775	3.89291	1.73834	2.79758	3.56182	4.18799	3.69185	4.13961	3.57713	0.159772	0.468137	1.00418	3.59916	2.89712	4.42874	5.3441
2-hydroxy-atorvastatin-lactone-glucuronide	2hatvlacgluc	1	1	4.28872	5.07149	1.4723	5.58913	4.48366	5.2217	0.860396	0.993598	3.11754	2.59997	1.79758	4.17964	4.89433	4.17724	2.1196	2.6676	2.93344	2.10518	6.1661	4.97414	2.50254	5.08491	3.43059	4.12644	3.79369	3.42869	3.99558	0.116148	2.2451	4.40395	5.6703	4.39727	1.16717	4.59882	5.08923	4.5038	3.39544	4.81512	NA	1.53936	5.36316	3.21791	5.34744	2.93787	5.29844	4.14358
S_4oh_warf	S_4oh_warf	1	1	5.02529	3.28895	2.485	1.90727	3.6565	3.2312	2.87711	3.03844	5.21612	4.29576	2.44472	4.22232	3.48504	4.39527	0.035777	4.54865	3.25693	3.71999	4.59575	3.63325	3.88909	3.26645	4.32622	3.27024	5.58377	4.52095	4.44401	4.87571	4.1421	1.4649	2.57917	3.97414	4.31052	3.96035	6.21557	3.54425	2.0225	3.9603	NA	0.951338	4.60947	3.55814	5.16368	3.4153	5.44418	6.10508
Glycerophosphoserine	g3ps	1	1	3.34202	1.49763	3.95853	1.1398	1.21283	3.13976	0.432964	NA	3.75148	4.37066	1.76565	2.51292	0.52636	4.44541	3.8779	1.33103	4.19862	2.41782	1.91391	2.61526	4.21527	2.17596	3.98491	4.41238	1.4245	3.46772	2.845	4.6967	6.00582	6.00273	4.42598	NA	3.38533	0.408983	1.96637	4.60082	5.36035	1.77462	4.51546	1.72105	4.42201	1.80845	0.472511	2.2947	3.81616	4.19931
N-Acetyl-D-glucosamine(anhydrous)N-Acetylmuramic acid	anhgm	1	1	2.18796	2.4509	3.68961	4.50953	1.7887	3.69852	3.76814	4.48707	3.92361	5.71408	2.01548	1.85372	3.88473	2.19145	1.17352	4.95988	5.2076	1.93397	3.68463	3.43083	1.33194	4.0935	4.71515	5.59821	4.95298	5.74329	6.38098	4.37769	5.55304	3.94216	4.06289	NA	3.55182	3.23415	5.26469	3.40204	3.71909	2.20603	1.97643	2.32921	3.85314	1.7419	3.62588	3.83408	2.65566	3.44113
L-Fucose 1-phosphate	fuc1p_L	1	1	4.13203	2.48334	3.82588	1.21332	2.46027	2.65855	3.1007	3.4495	4.80251	0.919883	1.89019	2.77077	4.73597	1.45768	3.28081	2.69247	4.20288	1.18344	3.17939	3.98176	4.39456	3.74138	5.42695	2.80576	3.39932	4.8966	5.39574	5.763	3.89684	4.1654	4.13283	4.34971	1.79901	3.33752	3.9754	4.30083	2.51031	4.43742	4.73995	0.672402	2.73647	5.10199	4.44564	3.20477	5.18525	5.15666
Tryptamine cytosol	trypta	1	1	1.03322	5.17059	4.0136	1.60074	4.58795	4.07365	2.90826	3.41549	4.49814	4.84025	1.99721	3.35101	5.16853	3.08453	3.58426	2.88083	2.9123	2.48704	4.53767	5.37164	4.20971	1.97289	3.94312	2.44075	2.05147	4.01151	4.01155	3.69089	0.335021	1.91265	4.48673	NA	3.68177	3.81341	5.40421	2.19056	4.86604	1.70478	5.71191	1.49781	3.4593	4.58341	5.54341	5.1629	0.815644	5.05755
Trehalose	tre	1	1	4.79119	4.80988	6.22204	3.71068	3.53368	3.88073	3.62232	4.60883	4.87725	4.30755	2.00244	4.17791	5.70344	3.95193	3.15913	3.40761	4.94986	0.401303	3.23255	4.00882	4.29724	5.24518	2.6279	4.23824	4.77132	4.47177	2.7783	5.0159	2.87991	4.32528	0.41539	1.28232	2.95906	3.81003	5.20292	1.97776	3.50069	0.702782	5.12895	1.89741	4.67543	2.80209	4.87144	4.99135	5.12232	1.43517
alpz_4oh_glc	alpz_4oh_glc	1	1	3.58134	4.18679	4.11769	4.44543	5.42093	3.87819	2.51571	4.03324	2.67462	3.37007	2.16703	4.27942	1.40131	4.9233	1.70521	1.05201	3.75547	4.34567	5.17644	3.0675	2.77318	2.80544	4.90979	3.11375	4.45126	4.6759	2.13334	3.78935	1.63847	4.6064	4.96176	3.05362	1.0759	2.90911	4.45038	5.0763	4.68948	2.21863	NA	0.609585	0.99466	2.73224	3.34131	2.90045	3.99672	4.13843
Mannotriose (beta-1,4)	mantr	1	1	4.36715	4.95789	3.89697	2.71381	2.53553	4.327	3.32731	5.31323	4.38241	4.47319	3.10121	2.77291	4.82341	4.21118	4.30289	2.99228	4.40897	3.34136	2.87327	1.22806	4.73928	3.36884	0.893677	4.33097	3.99589	3.45218	4.77234	1.08524	2.96349	4.97136	4.19188	0.0345406	0.30839	0.308742	4.83743	3.16235	2.52762	2.59362	4.13837	0.345969	0.285068	0.277911	4.97419	0.199472	4.51753	5.32348
D-Glycerate 2-phosphate	2pg	1	1	2.30867	3.46366	5.14341	2.22378	4.91473	3.63105	3.9698	3.20769	2.59363	2.15727	1.70662	4.19483	0.968133	2.58875	4.97664	2.7154	5.29456	3.54674	5.46528	1.18416	4.26249	3.47665	3.73864	4.22548	4.38265	3.29774	1.88906	2.1171	4.72239	NA	5.22219	NA	3.58503	3.01255	3.44571	3.76454	NA	3.80346	2.57115	0.522376	NA	4.89366	3.9085	3.17539	5.48006	4.88146
D-Mannitol	mnl	1	1	2.69889	4.35314	2.35902	1.20384	4.70669	2.77334	4.93754	4.14921	4.88816	3.70578	0.154672	4.0135	3.47502	3.76849	3.93646	3.12013	3.10282	0.774284	4.32791	5.62096	4.90119	2.69899	4.44862	2.30571	2.12009	0.321422	5.04016	2.20737	1.64058	3.66563	2.37038	3.35675	4.04434	0.158268	1.52251	2.8191	2.70627	5.1238	2.64057	0.824292	4.70156	4.44704	5.37709	4.03848	4.08419	3.77525
gmfl_mIII_glc	gmfl_mIII_glc	1	1	3.21026	4.49769	2.66197	4.58985	3.85661	3.61065	3.37061	3.4905	3.38964	4.1801	2.74246	3.0426	1.68811	4.04816	1.10773	1.21988	3.75224	2.95489	3.74589	4.01467	5.38024	4.00047	2.65471	3.22891	3.81385	3.71296	1.35183	0.824733	4.61588	5.11332	2.01936	4.47501	2.0935	4.89368	2.90489	4.52405	1.98324	4.18119	NA	0.705612	4.27119	4.6061	2.0969	4.05445	4.43481	2.87511
Toluene	tol	1	1	4.94504	4.65747	3.0939	4.88108	3.3165	5.06725	1.8246	1.54708	4.02271	4.82075	2.23427	4.47636	3.96956	1.69415	3.5883	4.48581	4.33485	0.981392	2.07757	1.97087	1.34736	0.960882	3.97139	2.15862	5.22837	4.57856	2.9425	1.86489	3.73519	3.73693	3.34227	3.87736	3.67302	4.44345	5.13783	1.3666	1.20459	3.7617	3.49797	1.27824	4.16836	4.07671	4.59167	0.140189	2.07284	2.16502
Hydrogen	h2	1	1	4.65261	2.16714	5.32425	1.28954	4.10093	2.59193	3.70924	5.16611	5.47025	2.1631	3.64553	1.90787	4.07323	2.58599	1.02617	4.32924	4.82544	3.25865	4.5409	3.0111	4.78593	2.09605	4.44632	3.9836	5.0687	3.48817	6.02154	3.95647	2.47567	2.64427	4.47895	2.12982	1.93421	3.47818	1.06815	5.43003	2.14226	2.03677	4.26032	0.339533	4.07826	3.63992	4.00452	3.90614	2.93047	1.28652
Nickel	ni2	1	1	2.73335	4.99672	4.18727	3.5197	4.93728	4.99205	2.36037	5.78384	5.19668	3.44064	3.84197	3.55367	5.07418	2.65593	2.52893	2.23238	4.75003	3.02744	5.24714	4.50223	1.17999	4.90195	3.36338	2.88041	2.47815	4.0108	3.27956	3.23744	3.71827	5.41934	1.87903	3.98049	3.71141	2.42306	4.45721	1.57774	4.12315	3.91528	3.45142	1.10599	4.20065	2.70939	5.53217	3.54139	3.76841	5.12254
1-hydroxy S-ibuprofen-glucuronide	1hibupglu_S	1	1	4.74276	3.93732	3.06894	4.77191	3.41842	4.78541	3.95147	5.28387	4.16124	4.69256	3.67129	1.95026	3.87297	3.92169	3.5054	3.1903	4.50003	0.358073	4.52319	3.64053	1.76829	4.42436	0.429314	3.13322	4.17129	1.47006	5.45367	3.91311	5.40448	2.32069	3.34299	1.09157	3.55614	4.56331	4.91332	5.40036	1.70981	0.950904	NA	1.89614	3.5814	5.19586	3.73759	0.824273	4.13212	4.65119
Formaldehyde	fald	1	1	3.53774	3.70478	4.36386	3.83057	4.49992	3.55419	4.82903	3.44546	2.10142	5.6922	2.79911	2.98974	4.43312	3.89099	3.79315	5.25282	2.70595	0.994079	4.62027	1.59929	4.59725	4.65972	4.71362	4.31834	3.30096	0.251922	4.97917	2.76939	4.91126	3.05908	1.9879	3.26309	2.89982	1.94416	1.22807	3.75929	0.370048	2.47065	3.601	0.606564	3.14977	3.35834	5.07659	5.13719	2.48469	2.78697
Glycerol 2-phosphate	glyc2p	1	1	5.18348	5.10287	5.43676	1.75363	0.951015	2.04519	2.19555	NA	5.05772	5.30701	1.03511	3.5753	4.11071	1.00676	2.72635	3.70612	4.2594	2.83912	3.82248	4.3261	3.81652	3.4654	0.923891	3.53767	5.23026	1.74004	3.27886	3.58239	4.0694	3.22849	3.17457	2.18597	3.71005	1.45077	2.57858	4.27102	1.86884	3.38632	3.55887	1.76589	4.68665	0.906235	3.3154	5.47228	3.27948	5.85642
Undecaprenyl diphosphate galactose-rhamnose-mannose-abequose-acetyl	udcpo5	1	1	2.83467	1.40088	5.25242	1.13219	2.10303	4.55048	4.24353	3.23419	4.05664	5.30615	3.48524	2.43867	2.23734	4.97238	5.03819	4.44677	4.1378	2.81898	2.10548	2.15162	4.73154	2.57304	4.60225	3.99447	2.56492	5.48	4.5634	5.33268	2.74113	3.24418	5.3487	2.36887	3.97619	1.34076	4.71647	1.80246	0.0580935	2.29934	4.80195	2.92852	4.78996	4.63768	2.79128	1.97593	5.35779	4.70212
Methanesulfonate	mso3	1	1	3.66555	2.53115	2.87903	4.25699	3.02184	3.36276	4.33111	4.14276	3.67989	3.3806	2.56485	1.2567	1.33338	3.25929	2.67205	4.9967	4.40362	3.47806	2.61472	4.31214	4.49846	1.99522	2.85761	1.9353	4.4103	4.26206	5.32055	2.69077	3.24147	5.34969	5.55301	4.81913	3.06281	4.54036	5.44717	3.98685	3.51135	4.55202	0.795029	1.5741	4.40702	4.35437	5.15449	3.57352	4.428	5.29681
oh_pbl	oh_pbl	1	1	3.84143	4.20928	4.8448	4.16122	4.08074	3.92125	4.79198	4.02689	3.41348	5.22643	2.89176	5.62567	3.92435	2.45262	2.95402	4.69598	5.07305	2.85026	4.52343	1.7529	4.8799	4.57544	4.11968	4.15404	1.75711	1.64081	4.24311	3.86794	4.40561	2.28895	2.36884	5.19391	1.33324	4.64357	3.07131	4.15315	4.48339	4.09732	NA	1.43716	1.61156	5.40113	5.7595	3.45144	1.26056	4.21404
isnzd	isnzd	1	1	5.9463	0.746156	5.08626	2.34734	3.868	3.45803	0.398013	4.69558	3.00475	2.21935	2.4776	0.188462	5.272	0.761528	4.42209	0.566943	2.53369	2.61797	5.67753	2.50871	3.85298	4.8951	4.45355	4.71509	0.726108	4.11679	3.7097	5.49686	5.12181	2.19841	4.50293	1.82035	2.6187	3.45493	5.46838	1.86441	3.93378	4.72373	4.02432	1.07415	4.72162	4.34576	4.68589	4.90713	4.52325	5.37421
efv	efv	1	1	4.20308	1.9256	0.965584	4.03178	2.84531	4.97271	3.86706	3.68633	1.05074	2.35147	3.66181	5.01452	4.87312	2.8822	4.14053	3.42335	3.51869	4.26178	3.50713	4.00484	4.43872	5.09299	3.94379	4.13295	3.4619	3.86922	3.87809	3.45717	2.74073	3.21218	1.04709	4.61183	3.60159	5.14204	3.99507	3.46468	4.69338	4.32743	NA	2.68417	4.09271	3.72506	4.05204	4.138	4.36573	5.21153
L-Cysteine	cys_L	1	1	3.93393	2.2903	1.74188	4.16824	3.63902	5.36284	1.79349	3.75276	4.92758	4.27921	3.03436	3.37106	5.50896	4.21021	4.23736	3.99905	3.41094	3.22062	2.18771	3.17807	3.2361	0.0521885	3.92617	2.60216	3.39116	3.26213	3.86864	4.73876	5.33433	6.15703	4.35994	4.44974	4.01757	4.15843	1.24061	1.53902	1.39671	4.05462	5.42497	1.41163	3.57034	3.12075	5.27306	5.4492	4.91762	4.64274
L-methionyl-L-alanine	metala	1	1	4.74419	2.90529	2.26739	4.58543	3.17873	4.15244	4.2611	4.83982	0.571301	2.76126	3.53373	5.05384	3.8746	3.40818	1.41597	3.75683	3.41199	3.40067	4.99656	2.27226	4.54978	4.713	3.50612	3.29471	2.26291	3.52551	5.31994	4.0736	1.63655	3.753	0.962337	3.86436	4.90866	4.69447	2.49598	3.49774	2.34036	5.04981	4.99355	0.527986	4.21044	4.8526	3.52041	4.095	4.14954	2.81291
smap	smap	1	1	4.62582	2.19358	4.33591	5.44455	2.72822	2.88172	0.853056	2.97531	3.94237	2.97647	1.35767	5.09846	4.35071	2.54317	0.7418	2.47729	4.99332	3.08095	1.05181	3.77632	6.15251	3.45653	0.0590137	4.68781	5.30095	4.48441	4.39315	3.67666	5.82223	2.37286	4.47395	3.89227	3.50059	4.19274	4.14526	4.15613	3.20117	1.87903	NA	0.472821	4.26459	5.30583	3.22289	5.02941	4.11707	4.19921
3-hydroxy S-ibuprofen-glucuronide	3hibupglu_S	1	1	3.10804	3.92768	4.83323	1.20264	4.95545	3.9015	3.86653	4.04961	2.64544	4.28676	3.64643	4.14892	3.45321	3.75719	2.62039	2.97345	2.49129	4.28052	6.11983	3.95631	4.96216	1.96277	1.9762	4.40113	3.53725	3.98829	3.56666	5.96502	5.67859	5.30938	5.51169	4.76899	3.51554	2.75215	4.46838	3.24545	1.36109	4.18588	NA	1.37362	3.6469	2.70938	4.61716	2.22078	5.70211	3.76636
Beta-1,3/1,4-glucan (Barley, n=6, Glc beta1->3,4 Glc)	glucan6	1	1	4.69996	2.60209	4.3566	4.01704	3.78741	4.80836	4.03934	4.71282	2.52979	4.62378	1.1677	4.53042	2.79341	1.94993	4.298	5.03824	4.09078	2.78271	4.7616	1.66994	5.5893	1.14569	2.01811	3.66535	3.01713	4.92977	5.44652	2.04752	4.42831	3.4846	5.38826	NA	1.10681	3.93882	4.59156	3.50094	5.33887	0.370083	4.53036	1.14815	2.02452	3.47504	5.60841	2.46928	2.01954	4.80177
pront_glc	pront_glc	1	1	4.81623	4.41725	5.16085	4.67121	2.61375	3.85035	4.77239	1.20432	3.686	5.47824	3.38178	4.67729	2.65819	3.73475	4.42007	4.25621	4.81093	3.87286	4.27685	4.246	5.56712	3.06002	5.22069	3.10405	2.007	3.75845	3.92858	5.16357	2.48099	4.38322	1.47588	3.50584	3.53088	1.9645	4.09825	5.18002	3.55339	2.81473	NA	1.69619	5.39642	1.03597	3.84442	4.99438	4.52649	5.41447
nzp	nzp	1	1	4.80896	0.280788	3.2568	3.3127	3.58661	1.74642	1.55761	5.04698	5.13326	4.15464	4.0784	3.65357	2.48473	5.12291	0.825917	4.88435	3.74572	2.04108	3.93996	4.62492	1.90648	3.67473	5.07191	2.61119	5.7777	2.72547	4.9827	4.482	0.715643	5.02855	4.48381	1.48278	1.92316	3.48864	2.43168	1.84286	1.52427	2.55939	5.04775	0.177118	3.84412	4.17629	2.78624	4.24201	4.86825	4.83826
Zinc	zn2	1	1	5.57062	2.41295	3.48916	2.09316	4.60279	5.31569	2.63134	4.39034	4.25117	1.66414	1.83893	4.11755	4.17194	2.43754	1.65228	0.135763	5.76252	2.21349	2.6588	5.02833	2.13576	3.6388	5.10244	0.449123	1.83301	4.19815	3.6792	2.71313	4.79821	4.36856	4.93692	3.78716	3.1087	4.53322	1.4927	4.29277	3.51691	2.75384	3.73362	0.479195	3.93869	4.42109	5.5657	6.16448	4.15665	5.17685
Cytosine	csn	1	1	4.07211	3.80844	5.44563	3.79695	1.38515	4.58991	5.38445	0.226209	2.77013	2.99136	2.59583	4.34134	1.75619	5.01652	5.10553	3.3532	4.50823	3.80574	1.75245	4.31111	4.22132	2.703	2.05708	2.19323	1.76586	3.20222	3.24838	5.00955	4.37493	5.81954	5.96961	2.59624	3.55393	2.20538	4.92998	2.38929	4.55286	4.24085	4.72389	0.233472	2.89458	2.94322	5.83239	1.62688	4.2989	4.31825
Pyridoxamine	pydam	1	1	3.49133	1.17132	5.62877	3.1443	4.00979	2.97531	2.45658	4.76483	3.85365	2.6938	2.01585	4.42364	4.55263	4.28816	4.61561	3.96219	4.50294	2.85052	2.8775	4.69286	4.13813	2.61951	4.07848	4.27719	5.26296	3.40888	0.361719	4.25231	4.71962	3.72015	3.67471	5.28347	4.84325	3.95562	2.01019	4.35483	4.17557	3.63312	4.03562	2.32798	3.22163	3.20372	5.12177	4.36036	4.19732	3.18417
clcxb_glc	clcxb_glc	1	1	3.53646	3.71102	3.50295	5.15621	4.81712	3.38358	2.42987	4.6835	3.20651	2.06528	3.51463	3.42251	0.923854	2.83046	1.81594	5.1189	4.11174	4.10941	4.42559	3.04006	1.70568	3.28523	2.10481	5.05931	4.61494	5.41439	4.61052	5.56319	4.01787	3.24385	4.58092	5.25398	2.68963	4.58709	5.74692	2.86683	4.27542	4.04475	NA	0.991382	1.02345	4.5021	3.97462	5.29559	5.06317	2.67766
lactl	lactl	1	1	5.16196	3.79297	5.61622	3.50379	4.53323	1.41409	2.31141	4.29682	4.16505	2.74914	3.28912	4.37611	3.56942	4.50425	3.75176	4.05016	5.54678	4.49796	5.22454	4.32465	5.71596	5.0446	4.10361	4.14903	4.65906	4.21793	0.34295	4.76821	4.71416	4.72577	3.86377	3.57954	2.9251	2.96912	5.21001	3.52024	3.35894	3.59752	3.22831	0.152861	5.4377	1.77701	4.24598	5.50594	3.1925	2.68311
KDO(2)-lipid (A)	lipa	1	1	5.96517	2.34599	4.23291	2.65657	3.4267	4.80878	4.16077	5.22198	5.02501	4.36394	3.94423	1.93464	3.90565	5.06292	3.44788	2.75298	3.91408	3.48893	3.0873	2.5969	5.58833	3.48872	4.49343	3.67526	3.70133	1.85974	2.26952	4.53811	1.68547	2.6543	5.40241	4.98809	3.46035	0.744668	5.04455	3.91755	3.76911	1.54998	5.31932	0.473506	5.25508	3.92525	5.95328	4.08265	3.94271	4.93777
L-Arginine	arg_L	1	1	4.16974	1.20946	6.32712	5.16332	4.76539	0.000744239	4.98795	4.95448	5.35681	5.10348	4.71117	2.93523	4.20613	4.64652	4.47338	1.06787	4.5746	0.520257	4.0233	2.4489	4.24545	5.33016	1.36407	4.85483	3.83636	4.45088	4.16117	5.41468	3.78696	4.7063	3.80201	2.08971	4.24882	4.3133	4.63772	3.08582	2.73922	2.48051	4.29031	0.136405	3.38006	3.16147	0.680502	4.6383	1.61167	5.00743
2-hydroxy S-ibuprofen-glucuronide	2hibupglu_S	1	1	3.33332	1.92673	3.67353	3.85034	2.25382	0.432763	1.98458	2.74815	4.54886	2.72763	0.749839	1.92538	3.10614	1.24262	3.19904	4.55603	0.962938	3.7702	1.20884	2.30457	2.13585	5.35764	3.01998	2.29496	4.73412	1.31998	2.97403	0.117321	3.55429	4.36872	2.36019	0.726233	1.86785	3.87406	3.79148	3.14565	2.15951	4.27757	NA	2.18	4.10805	3.50313	1.90378	2.93179	2.9634	3.92574
Allantoin	alltn	1	1	5.30276	2.40612	5.46988	2.60193	4.82843	1.62342	4.22687	3.22367	3.91303	3.86664	2.88995	1.60192	5.86201	2.25599	2.44348	2.22738	5.08232	3.40524	1.62403	3.67349	4.95101	3.71691	1.53628	4.49228	4.53104	3.56829	4.49899	4.14846	3.28276	4.72631	4.7395	2.86809	3.18776	3.0383	5.47296	4.57496	1.10534	3.99651	3.90895	0.176895	4.15274	3.0949	5.72638	4.39103	5.50946	2.61571
dfduri	dfduri	1	1	3.08313	4.34287	5.52518	4.90494	2.1077	2.40998	4.48733	5.81681	3.12137	4.23028	2.68985	2.65732	3.27717	3.47311	4.0063	1.46597	2.90007	4.7981	4.01314	4.04483	4.55113	4.9158	4.89418	2.6121	4.02951	1.51822	2.61994	4.84554	1.92799	3.03963	3.96885	3.49876	3.65219	1.81844	3.32648	0.723142	2.70883	3.53343	3.92383	1.83077	3.8718	4.12887	3.49047	3.54777	3.26886	5.56545
D-Glucose	glc_D	1	1	2.37153	3.10588	5.06702	5.31823	5.01321	0.565858	4.60573	3.63501	1.67712	6.38872	2.21042	4.90217	3.23145	5.05532	4.44348	1.93958	2.99068	2.24827	0.775969	4.00988	4.67201	2.24654	4.27091	3.30734	4.9205	3.29201	2.08194	1.61056	2.11943	4.13243	4.80507	0.868427	1.40342	3.50962	3.62585	1.10048	4.34187	4.6069	3.51229	0.0969589	2.46376	3.09129	1.87574	4.4958	4.80783	4.36456
Vanillin	vanln	1	1	NA	3.34185	5.25917	1.31103	0.211906	3.26712	4.17292	NA	3.61212	3.14908	2.57904	3.13158	4.35726	3.21011	2.57034	4.0938	3.76719	3.45482	3.40709	3.76897	1.48691	2.98105	2.19728	2.80463	4.02882	5.46066	2.86787	3.8482	3.74955	NA	4.57877	NA	4.34325	3.10518	4.45551	4.73604	4.45888	4.08778	3.3953	2.43855	4.80605	4.77324	3.69221	NA	1.19283	5.79948
tlf_a_m5b	tlf_a_m5b	1	1	5.59059	4.42973	5.96375	3.52236	5.0638	3.50117	2.50093	3.90084	3.73408	3.73069	2.82898	1.34335	3.20369	3.47462	2.3721	3.86271	1.29128	3.84235	5.74341	3.12979	5.01362	4.23727	4.3447	1.18964	3.35964	4.30904	3.73491	4.80737	1.98212	4.62317	2.86795	3.47535	2.94964	3.00255	1.44941	4.64005	3.31066	2.76472	NA	0.984934	2.83903	0.00606539	4.15817	4.53192	5.08861	5.07008
Hyaluronan biosynthesis, precursor 1	ha_pre1	1	1	4.3546	2.16206	3.49172	3.70633	4.2744	2.76118	4.84961	2.01157	5.65928	4.10635	2.88019	4.49268	4.88592	4.07457	5.31455	4.02895	4.07629	3.80454	5.83432	4.28587	4.40284	3.49405	5.87862	1.92667	4.96143	2.85099	5.15284	3.57567	4.62621	3.77704	5.75577	NA	3.57497	4.09341	5.45086	3.81775	3.05476	4.09163	4.22491	2.72865	2.47149	4.76706	4.37525	5.21236	3.34718	3.90754
Dihydroxyacetone	dha	1	1	5.03555	3.43569	1.74713	3.19837	2.75396	1.37688	1.46892	3.16684	1.14171	3.18652	2.56047	4.02394	2.33341	2.01113	4.11281	4.96887	5.29514	2.08012	5.63362	3.01821	5.19331	3.07492	4.76295	4.26	4.28944	4.05988	3.47299	4.98129	3.8319	NA	4.58663	4.52421	0.208423	4.73703	4.56693	2.93025	3.60268	2.76051	5.63826	0.740521	4.16475	2.91013	4.5579	4.66129	4.1478	5.03228
regfnb	regfnb	1	1	5.22141	4.56489	3.13572	3.45212	5.55535	3.56334	4.62602	5.08774	4.07541	4.70273	3.72446	1.32628	4.70796	3.18762	2.6859	2.16102	4.97677	2.46292	1.87726	2.3548	2.30806	3.22283	4.93981	2.00991	1.21361	4.72644	1.09312	4.35158	3.06708	3.08693	4.73949	4.95374	3.28111	3.17669	2.44352	3.54303	3.72917	3.38977	NA	2.84487	2.65689	0.115767	4.57889	2.37158	4.15037	3.27566
Decanoate (n-C10:0)	dca	1	1	4.94372	4.13522	4.48931	2.19908	1.65039	4.2242	4.09717	3.55866	1.04184	1.60875	4.07121	4.75373	5.26509	1.6174	3.94603	4.60097	2.45942	0.107126	2.69185	0.611059	4.05681	2.44868	4.84323	3.81367	2.8871	4.31739	2.99485	4.47426	5.19956	5.17941	4.51616	4.00392	3.20615	3.85797	6.13562	2.34103	1.45405	4.34181	3.21821	0.971239	4.3414	4.52516	3.28828	3.55979	5.0434	1.38238
Glycylphenylalanine	glyphe	1	1	4.70372	4.00582	3.22955	4.47822	4.52799	3.33445	0.0046797	3.03016	4.42062	0.189355	3.91052	3.68805	3.2443	2.22849	4.7719	2.89229	3.90091	4.28614	3.07324	1.4919	3.51216	4.75729	5.2674	4.45417	3.1606	1.97117	3.9168	5.95936	4.10442	3.57819	4.82357	4.35537	1.79082	5.42992	3.02369	2.80958	2.4314	3.42054	3.74979	0.176522	5.28998	3.82872	4.69622	3.07098	3.36701	2.66482
Mannotetraose	manttr	1	1	4.30507	3.26868	5.49292	4.60234	3.97588	3.89205	3.88732	6.10925	2.14604	3.05075	4.51565	3.34623	5.29448	4.59596	3.76934	4.80596	4.39357	2.3089	5.27865	3.37308	3.79153	3.97486	4.16444	4.93914	0.657476	3.65316	3.19585	1.74547	3.8909	2.8918	2.88297	4.89059	4.2308	3.75517	1.95282	3.0709	4.69925	3.63053	3.41646	2.37358	2.14081	3.52621	4.80785	4.53548	2.10002	1.89951
prx_mII	prx_mII	1	1	3.11531	1.82822	3.19855	5.52329	4.96401	0.197211	4.70174	5.19257	2.56924	1.78	4.12506	0.767241	3.7837	3.77139	2.95789	2.29711	2.03928	4.05406	1.93509	4.56294	3.99723	4.10331	3.08198	3.91763	3.8163	4.58972	1.84799	4.99432	2.74653	1.34881	4.10244	3.76235	2.2772	3.30182	4.86803	4.16783	4.31908	3.83585	NA	1.62311	4.10764	2.66775	5.47798	0.452794	4.44361	5.50668
Des-isopropyl-dihydro-fluvastatin-tetranor	fvstet	1	1	4.40807	0.805641	5.00492	4.3698	2.05514	5.32036	4.86069	4.51205	3.77665	4.96716	2.95389	3.33226	4.83071	3.50952	1.44672	3.55452	4.13771	3.89944	2.21829	3.29018	2.09176	4.1649	3.5078	3.85988	2.53541	1.0682	2.01736	3.99005	3.28171	5.10706	4.27441	4.39359	1.30556	4.20156	5.17455	2.54533	2.98268	1.14574	NA	1.57887	3.3141	2.06893	4.96731	4.62186	2.79695	3.37794
D-Fructuronate	fruur	1	1	4.76334	4.387	5.82219	2.43697	2.71297	3.70402	1.86582	NA	3.92382	4.77214	4.63173	3.27587	1.85313	4.71063	3.25147	1.6193	3.49424	3.92341	3.89041	4.15514	3.09473	3.5166	2.64714	4.16274	4.48497	2.49076	5.57078	2.24587	5.38452	5.72916	4.23437	NA	3.48096	2.9953	4.9178	4.57124	2.94158	NA	1.43424	1.61625	NA	5.82678	5.27556	3.7688	1.7229	2.95343
Cob II alamin C62H88CoN13O14P	cbl2	1	1	4.748	4.25475	4.36772	4.15016	4.92675	1.66621	3.7905	5.05993	3.75735	4.64132	2.05755	2.75795	5.34017	3.46227	2.83101	4.35372	4.01136	3.32435	0.832396	4.43111	5.27702	4.07043	4.43123	3.99252	3.74333	4.3506	4.79435	5.14959	4.25267	4.74757	3.59548	2.54966	1.68436	5.17313	3.2529	1.33237	2.39311	3.35354	4.88299	0.052746	4.69181	4.92282	1.74006	4.92132	4.25643	4.9951
3oh_cbz	3oh_cbz	1	1	4.41606	3.28641	3.59875	4.93512	4.09354	2.6411	3.49602	4.62682	3.77153	3.96652	2.59024	4.1444	2.65731	2.47055	2.3587	3.62155	5.20551	3.67867	5.70677	4.22104	1.78709	0.851986	0.418109	2.06666	1.67845	3.99341	4.06852	5.34406	5.59532	0.810371	1.16757	4.25031	2.47218	4.5321	5.57856	3.93372	3.83777	2.82929	NA	2.11019	2.73774	4.74562	1.1709	4.85015	2.7867	4.59521
3-(3-hydroxy-phenyl)propionate	3hpppn	1	1	1.49201	3.388	4.96867	3.72625	5.50245	2.39272	3.33838	NA	4.19532	4.50584	1.76096	2.32587	1.34631	1.5374	1.3348	4.17946	2.03195	1.05683	5.27687	2.59842	3.45161	5.21821	5.46081	4.43184	4.76545	4.28186	1.5078	4.32506	3.54417	4.56081	4.54446	NA	4.27545	2.78665	4.921	4.65614	4.95209	2.44881	5.01098	1.09915	5.49285	4.31483	3.92534	0.313852	2.54653	4.6646
Two linked disacharide tetrapeptide and tripeptide murein units (uncrosslinked, middle of chain)	murein4p3p	1	1	NA	NA	5.7117	NA	1.53581	NA	5.05327	NA	NA	NA	3.53943	3.51901	NA	NA	1.22688	3.996	NA	NA	4.45925	2.40735	NA	NA	NA	2.39458	NA	3.47499	4.23011	3.67591	NA	NA	4.6841	NA	3.28444	NA	0.134906	3.31996	NA	NA	3.68238	NA	NA	NA	NA	NA	NA	NA
Deoxyuridine	duri	1	1	5.28138	3.58132	2.32319	3.91204	1.60729	1.59238	4.10082	3.7516	1.59566	3.68652	1.72894	4.02351	5.32644	1.94709	4.61644	0.0369005	4.12996	4.6229	3.0583	2.95976	4.77923	1.94927	4.04561	2.13466	2.93246	2.51964	4.6742	4.93244	3.77834	2.28236	3.18566	2.3489	2.70442	1.17171	5.74686	2.80055	5.28551	3.91191	5.23124	1.52822	4.07374	3.41149	4.14833	3.88708	3.36849	5.05571
D-Mannose	man	1	1	3.59328	2.48954	4.23462	4.5831	5.34403	4.43606	2.17994	2.47119	5.09307	3.28959	1.68534	3.63628	1.50772	4.61467	3.93111	4.38578	2.47559	2.32901	5.09328	4.19051	2.34466	0.692348	4.96889	4.43195	5.33092	3.35597	2.04157	1.37402	5.2449	6.07269	1.14563	4.45356	3.53724	1.26967	3.97125	1.46085	3.69199	3.23793	2.27294	1.20214	3.0172	3.63056	5.33331	4.64787	4.86993	3.94164
L-Cystathionine	cyst_L	1	1	NA	NA	5.42894	NA	4.40735	NA	1.12615	5.36995	1.92427	4.73054	3.24658	2.72454	5.51174	3.19565	3.77356	3.45011	NA	4.36536	4.79967	4.16479	NA	2.87433	5.4592	3.76662	NA	1.16966	1.86154	5.06402	2.04776	NA	4.00665	NA	3.47612	4.09903	5.95399	4.34052	3.3969	3.5461	2.13089	NA	4.85877	NA	NA	NA	NA	5.81788
cd6168_glc	cd6168_glc	1	1	3.57534	5.09473	3.56472	3.39856	5.18089	4.27872	4.76678	3.3448	5.44101	4.1201	2.77152	2.26255	4.65577	4.038	4.0023	2.96192	5.04566	3.09506	3.88458	2.53563	3.03065	3.65887	4.89317	4.0076	4.31449	5.10062	5.6302	1.69258	3.82323	3.90425	4.37136	1.6108	0.914009	4.88143	4.48355	1.8537	4.75361	2.52428	NA	0.123883	3.31189	4.45108	2.30083	0.880995	4.49069	1.78682
Cis-Aconitate	acon_C	1	1	4.3214	1.01335	5.31918	4.40216	3.68127	1.18216	0.916681	NA	4.74492	4.43206	4.38997	4.4587	2.18945	3.4991	0.0348796	1.782	1.1977	4.28839	2.44497	3.54031	4.78928	4.56891	4.97537	4.6575	3.05031	3.10566	2.90191	0.448821	3.0072	NA	4.62372	4.36312	0.30732	4.62191	4.84964	4.63005	4.49909	4.99386	2.38269	1.00474	3.24807	3.80104	5.37845	5.56348	4.47377	3.14305
Citrate	cit	1	1	2.81947	3.74975	5.10864	4.5393	4.46113	2.9228	3.67219	5.15507	4.37284	1.54709	3.42778	4.28701	0.235574	2.43046	4.95361	1.69559	2.67625	3.69937	4.55544	3.49314	5.25353	3.68385	4.64667	1.65203	3.26327	4.38417	5.5776	4.18471	2.75961	4.69531	2.23832	2.40791	2.28775	3.37983	4.80362	3.06974	0.943006	3.65785	3.6794	1.39366	3.11949	4.3561	1.71458	5.00242	3.07938	2.02844
Desaminotyrosine	phppa	1	1	2.34957	1.8375	5.60727	2.09224	3.98019	4.16268	3.27676	3.43877	2.87469	3.3304	3.80999	3.28031	4.15082	3.97211	4.47379	2.45816	5.81892	2.68866	4.77226	2.84023	4.38273	4.63115	4.078	2.85117	2.69496	3.08764	4.68161	2.56226	2.20325	2.40696	2.19086	5.27792	1.52587	4.82855	3.88079	0.264548	3.07614	3.51399	NA	0.392562	4.24805	5.97339	3.02469	5.54654	1.75595	5.59771
bhpm	bhpm	1	1	5.09671	3.80832	1.4017	3.54853	4.03678	5.04024	3.95233	3.68289	3.03181	4.00648	3.67125	4.09345	4.65539	4.39575	4.76502	1.64331	2.89006	3.40587	3.91715	3.34904	3.30322	2.75717	3.1332	3.56779	3.87861	4.6493	5.07416	5.44151	4.3433	5.04181	1.81545	3.72208	2.52567	1.94177	4.25064	1.25371	1.01625	4.50335	NA	1.45305	4.55829	5.35108	3.94742	1.74525	5.19098	3.07077
5-Hydroxy-L-tryptophan	5htrp	1	1	3.39669	0.959379	4.90792	1.8597	2.82122	2.14505	4.45324	4.96629	2.62083	4.86228	2.78456	2.62142	3.29757	2.38163	1.73531	5.24185	2.98998	2.18016	5.09509	4.01263	4.81211	4.06543	1.84106	3.34523	4.11476	1.94634	4.26014	2.95015	3.48607	4.47231	2.65241	NA	2.35101	3.09497	2.15611	1.10424	3.66123	4.16947	3.31884	2.2764	4.97148	4.74337	3.01382	2.32138	4.65935	2.28935
Sn-Glycero-3-phosphoethanolamine	g3pe	1	1	2.25872	0.589385	3.53166	0.105658	5.1116	0.809554	4.25221	3.63303	3.35619	4.79699	0.946403	4.11698	3.05118	1.66927	4.20069	3.86381	4.94055	2.03069	3.93982	3.29467	5.11104	5.27745	1.63879	4.04721	3.88263	5.77843	5.32111	5.03695	3.10751	5.61756	3.17875	2.62677	4.15301	2.01387	4.34084	4.59791	2.69502	3.54107	4.0135	0.416653	3.49857	0.634018	5.2442	2.01336	0.701525	5.37547
Maltotetraose	maltttr	1	1	4.22173	3.26505	5.37146	4.8511	4.50512	4.98388	3.95534	NA	4.00259	4.97112	0.656136	5.18134	3.38347	1.58245	4.8783	3.13627	2.95374	4.34115	1.28645	2.69078	2.20095	4.39913	4.7872	2.09114	3.65338	5.07402	3.68194	3.39682	1.94233	NA	4.21416	NA	1.80168	4.19627	3.26759	4.44927	6.07572	3.68177	3.51613	NA	3.69664	4.15362	4.68815	NA	4.33702	3.1721
L-Aspartate	asp_L	1	1	0.651396	2.64923	4.82853	4.76439	1.17233	3.81942	1.65076	5.33849	4.98817	5.45189	2.81549	1.93864	2.23933	3.75404	2.44119	2.24868	2.84932	3.61702	1.44614	3.69468	5.24631	4.79967	3.35879	1.84868	5.23365	2.20783	4.38085	3.6526	2.75295	5.26343	4.57966	2.65863	3.54036	3.74621	5.08359	4.65285	3.22673	4.57323	1.9399	1.10874	4.7882	2.89809	3.62228	4.26625	3.5982	2.60065
P-methyltoluene	p_xyl	1	1	NA	NA	4.99584	NA	3.32115	3.23685	4.63988	NA	3.30978	3.5046	1.34944	0.260252	4.07317	4.02347	1.88819	3.70751	NA	4.56959	5.00359	4.00114	NA	0.478764	4.14448	3.81915	NA	5.29362	1.10409	2.7417	NA	NA	3.9588	NA	1.77816	2.19204	2.00432	2.51836	4.20894	2.47476	3.86689	NA	3.83924	NA	NA	NA	NA	1.74587
Cob(I)alamin	cbl1	1	1	4.2137	0.622966	6.28231	4.25337	1.48033	4.56451	2.24163	4.15759	4.44332	4.99142	2.56497	3.66358	2.51463	4.56778	2.58353	3.66081	0.00868644	4.36663	4.961	2.85477	0.819815	4.01293	5.12255	0.394749	4.96265	3.23765	3.976	3.28203	2.45018	4.45335	3.50458	3.89167	2.97469	4.52871	2.95903	2.51468	2.74883	3.70017	3.54976	1.19479	2.15364	4.08492	5.02485	4.94305	4.12968	3.76488
ac_amn_b_gly_glc	ac_amn_b_gly_glc	1	1	5.38853	3.13837	4.33831	4.92629	3.92377	1.46771	3.1108	5.07641	2.08397	3.1919	2.60749	2.70923	3.05457	3.76545	3.83501	4.36467	3.82081	2.44639	4.72627	2.47255	4.76803	4.2122	3.91124	3.68655	3.63488	1.26779	4.18931	3.85067	4.5573	1.91948	3.00271	1.96672	3.02083	4.78461	4.15796	3.61917	3.5539	2.46258	NA	1.7173	3.65279	2.82786	4.04339	5.71835	5.59194	3.17465
clobi_glc	clobi_glc	1	1	4.863	4.61144	2.47885	4.17142	1.50257	5.0919	4.48631	4.31753	3.32192	4.34738	2.27959	4.21509	3.47427	3.22508	3.54816	3.29062	3.86478	0.8293	2.72105	4.79162	3.04667	2.85137	2.96537	2.91528	2.12447	3.04889	3.24421	4.10223	1.85457	4.41323	3.65493	5.42893	4.49908	3.90271	4.79067	4.97244	5.47298	4.59374	NA	2.01341	5.23631	5.09295	4.85858	4.1715	4.31034	3.90643
eltr	eltr	1	1	2.46848	2.91504	4.23479	3.41889	5.40561	2.65438	3.88072	4.00958	1.86737	5.66587	0.376505	4.97686	3.65956	3.22505	5.13804	3.54722	2.72085	3.33439	2.69256	1.3845	1.67697	5.52408	4.35692	4.24768	5.05588	4.92368	2.32418	4.07709	2.22698	4.36969	5.41394	2.55005	3.31219	3.04992	5.17587	3.42501	3.15159	4.55742	NA	0.315999	3.42218	3.02042	5.08606	4.5159	3.85309	1.95672
Galactitol	galt	1	1	5.13167	2.23309	1.74182	4.74921	3.23635	3.58987	3.99949	3.86242	3.59013	5.31205	3.70088	4.0967	4.12497	4.68452	2.83408	4.02932	3.07288	1.55727	4.03427	4.04637	5.26304	2.62015	4.61805	4.02222	2.14717	3.86109	4.23177	3.2385	4.81636	5.56988	3.32489	2.73039	4.21296	1.75251	4.14341	3.56001	3.58415	3.30691	3.93632	0.828714	4.25824	3.88224	2.73886	2.33648	4.40756	5.50293
neopront	neopront	1	1	NA	3.6903	5.15598	4.89218	3.15064	4.66717	4.19713	NA	0.830637	5.13847	2.58666	0.526544	0.225272	NA	3.30243	2.54148	2.88747	NA	5.43336	3.03699	3.9328	NA	NA	1.33476	2.91633	3.28512	1.83631	2.63539	4.45487	NA	NA	2.87224	3.25978	3.19718	4.85815	0.191228	3.67771	NA	4.02503	0.795301	4.7162	NA	3.94461	3.94527	5.14579	2.94308
doh_vcz	doh_vcz	1	1	3.21085	3.7516	5.99677	4.40149	4.24953	4.01736	4.00488	4.26286	4.15713	3.94872	0.59693	1.78659	4.45402	3.96695	4.2432	3.68145	1.29748	3.07863	3.34318	4.66931	3.22301	4.07273	4.18489	2.64122	4.49622	3.92978	4.40643	4.14596	2.57674	3.18895	4.00868	2.08936	0.414764	2.8731	4.83052	4.46305	2.07484	1.16409	NA	2.3697	3.97181	2.00566	5.14091	1.23034	5.36652	4.74044
Cold adapted KDO(2)-lipid (A)	lipa_cold	1	1	2.43393	4.26102	5.6126	2.51756	4.7716	3.9817	3.1651	3.58465	2.53371	3.90923	2.36733	3.33418	3.7392	2.10004	3.84816	1.64705	1.93274	4.86491	2.41901	4.52173	0.89224	2.41917	4.77562	3.8949	3.11071	3.78243	2.49143	4.5094	5.485	2.39699	5.65003	4.95951	4.40476	1.85006	3.59509	4.79072	4.11565	1.7986	3.89221	2.14631	3.92642	4.6635	3.59522	3.73244	3.58043	4.11922
4oh_dcf	4oh_dcf	1	1	4.90588	3.03549	4.40552	2.97119	4.90604	5.23301	3.38675	3.28422	6.10259	4.77939	4.0428	4.66629	4.77713	4.35472	3.67894	3.67206	5.13575	2.65412	3.9953	4.44294	5.47418	2.50748	3.8836	4.09075	2.79271	2.26616	3.89069	5.35319	5.04288	1.67108	2.31227	4.72357	1.85865	1.0789	3.22328	2.60761	4.1443	2.96717	NA	1.97004	3.84214	5.26289	1.41524	4.25887	5.90357	4.15587
Glycyl-L-aspartate	glyasp	1	1	4.46798	3.39663	4.17033	5.09224	3.29058	4.20869	3.16566	4.43519	4.03486	5.27582	3.097	4.06324	3.82475	4.43765	4.96322	1.41579	2.59847	0.756533	3.55031	4.36239	4.78304	1.48084	5.20206	5.20467	4.51027	4.8937	4.46327	3.81652	4.8907	4.12194	1.06054	3.51349	0.357119	2.6581	3.48353	4.80839	1.85125	4.63655	3.69569	1.11259	4.9255	2.978	5.13242	5.13266	5.26406	5.70826
Cerivastatin-M23-glucuronide	cvm23gluc	1	1	2.02981	2.09791	3.33882	2.75795	1.4294	4.49467	2.86746	5.02167	5.00064	4.99464	3.84241	4.57223	5.44149	4.16075	3.83656	1.30292	4.68899	2.52029	4.91927	0.991037	2.38835	3.03904	3.97076	4.59611	4.83574	4.25506	3.89712	5.504	3.93005	4.02184	4.42799	1.88453	3.9462	1.34138	2.10322	1.94826	3.66133	0.363173	NA	1.66927	5.16086	2.83038	5.59858	3.56616	1.85989	3.90419
Kestopentaose (4 fru, 1 glc inulin-type fructo-oligosaccharide)	kestopt	1	1	4.07471	4.88432	5.47321	3.5474	4.25071	1.60726	1.57636	5.60238	4.41484	3.29188	4.03106	3.22003	5.44402	3.39886	3.05352	5.15944	4.55619	1.1513	3.55277	4.09281	4.75546	1.94915	4.58648	2.86062	3.4117	1.63478	4.23412	5.42844	3.44225	3.55888	4.61565	3.38899	3.33872	3.43389	4.51052	4.02161	4.65892	2.82211	2.23606	2.78962	3.25631	4.10508	1.05009	5.731	0.645335	3.60474
D-Galactose	gal	1	1	4.73219	4.36566	3.20248	4.80626	4.08734	3.87352	3.28874	3.33651	5.39395	2.8888	2.71789	2.87106	5.18535	3.61365	1.98091	3.37122	4.07632	2.45682	4.50992	2.69948	5.20179	4.93879	4.23702	2.22877	0.587586	3.80442	2.96818	5.03258	3.43167	5.62798	4.02237	3.59078	3.29773	4.60158	6.46731	4.51353	2.93735	1.88937	2.81215	0.283891	4.04392	5.57262	6.05247	0.698457	3.73913	3.56344
Magnesium	mg2	1	1	2.2803	0.220536	5.64734	1.7377	3.38136	3.37763	3.32413	4.07833	4.22892	4.56147	4.23165	2.53007	4.42147	3.68063	4.77523	3.90646	4.79989	2.57624	0.511968	0.387828	4.82078	2.26137	4.65281	3.19348	2.21204	3.76729	4.97638	5.17219	3.96063	3.07035	4.98687	1.09995	3.52623	5.34486	0.165519	2.49877	1.86105	3.80359	2.56453	1.89861	2.59135	5.04884	5.88354	4.82468	3.17815	4.52876
L-Phenylalanine	phe_L	1	1	4.92057	4.40694	3.43048	2.48774	4.25568	3.14611	0.00342051	4.2519	3.48121	0.0671655	2.11705	4.46633	4.24986	3.11543	2.3157	2.94233	4.85874	2.34276	4.80042	3.23824	2.5049	1.28184	4.86265	4.45382	4.21584	1.42253	4.38585	4.07948	2.46013	2.22076	5.30871	4.3768	3.7375	3.78205	4.17602	2.71641	2.98564	4.51292	3.46052	0.445039	4.39799	4.62276	4.34014	2.93806	1.44018	2.22284
prob_glc	prob_glc	1	1	2.88019	2.2315	1.53417	2.92611	2.78429	3.74232	2.80484	0.15559	4.81447	3.84849	4.08248	2.22608	4.77694	3.0753	4.86935	3.51545	5.42809	4.2979	5.75273	4.86729	3.95369	2.78946	3.92986	4.30963	3.62805	4.70244	2.11228	4.6975	5.27053	4.35474	4.17407	3.58356	3.46034	4.82566	4.33891	2.32303	3.69205	2.66037	NA	3.04219	5.43128	3.75076	2.92526	4.6852	4.65814	4.19821
spz_glc	spz_glc	1	1	4.00301	2.88074	3.50504	4.59684	2.88136	4.36822	3.54311	6.01499	1.0601	3.94108	3.37635	4.04702	5.02489	3.06079	4.23892	3.74805	4.28675	3.86985	2.74206	3.0924	3.58132	4.00268	4.23274	3.98399	2.28443	4.0736	3.25213	4.86369	4.67078	3.10938	2.99333	1.39828	3.25188	1.02147	3.31736	3.34673	2.56653	4.978	NA	1.72861	4.95378	3.54584	3.19113	4.29332	5.48307	5.26334
D-Galacturonate	galur	1	1	3.11445	3.29629	3.31165	0.132117	1.55859	3.5293	4.65284	2.21484	2.82918	2.50095	3.43538	4.35313	5.33317	0.0020088	4.67525	0.95629	4.66633	3.80898	4.6143	3.55079	4.45817	3.68695	4.07196	4.77638	0.656666	0.800162	0.908077	3.8269	1.5837	4.17564	2.96847	5.38411	2.36425	3.78232	3.96538	2.60872	4.52706	3.07327	3.30267	1.31965	4.90536	5.08175	4.0229	5.17865	5.64583	3.5959
2-hydroxy-atorvastatin-acid / ortho-hydroxy-atorvastatin acid	2hatvacid	1	1	4.19639	4.28543	4.10892	2.66899	2.62843	2.93034	3.85796	5.52323	4.2452	4.2022	2.17472	3.21621	3.40037	3.6893	4.23294	1.28857	5.54477	4.18043	4.99755	2.35248	4.49672	2.73128	3.42518	3.96739	3.90244	2.33071	4.40758	4.76381	5.39652	4.23087	3.97934	4.6175	1.54842	4.20265	4.04986	1.9117	3.88675	4.4792	NA	2.03563	1.79177	3.40798	4.08345	4.50469	5.01685	5.03436
rpn_96990_glc	rpn_96990_glc	1	1	3.23994	1.07507	5.46663	4.81485	3.58314	2.05806	2.83064	3.49953	4.85094	3.4617	3.29068	3.5572	4.01092	1.57247	1.27571	1.99342	3.50593	3.69411	3.07168	1.69985	2.30947	2.31911	0.629029	3.60336	2.96476	2.24084	5.49251	4.17198	2.46972	2.40703	2.94337	4.98324	2.74914	2.86812	4.84617	0.979307	1.99539	3.34992	NA	1.2944	3.32991	3.91614	2.94998	3.69169	2.76522	4.64626
2-Oxobutanoate	2obut	1	1	2.70898	1.68296	5.04476	3.58148	4.45539	2.79584	0.618005	6.12163	4.91211	6.25991	2.16503	4.4731	2.02125	2.26846	4.94531	4.53198	3.14143	0.655974	2.67635	4.41914	4.91044	3.65944	3.80631	2.68537	4.37027	1.28677	5.29426	4.05504	2.27112	3.90196	4.83036	2.03024	2.77789	4.41501	5.21165	3.77132	2.19698	4.21137	4.76569	1.18532	4.4084	2.45395	6.0832	4.06374	4.61098	6.20525
6-beta-OH-gliclazide	6bhglz	1	1	4.01146	3.28356	5.68184	2.62836	3.25425	4.28114	5.35481	4.77854	2.06378	3.33645	4.2163	4.76372	4.96327	4.00314	3.73408	0.943897	1.19723	3.09979	5.80005	3.22095	5.77	4.23794	1.57389	3.12347	0.677256	3.9646	1.93204	4.48194	5.1519	4.74422	4.86147	2.73618	2.08918	3.00994	5.35273	5.14908	3.09109	0.431799	NA	2.05911	4.18375	3.5293	4.24414	4.79307	4.27508	5.32275
mrphn	mrphn	1	1	3.74225	3.12309	5.66446	3.53704	4.25505	1.58007	5.00148	5.19902	4.49345	3.82195	0.322457	1.39219	4.52778	1.19926	2.9853	4.61013	4.3571	3.78078	1.86119	4.48597	4.51253	4.50372	2.33986	3.78067	3.37117	2.50523	4.80289	5.37189	2.26562	5.11081	3.51967	4.47815	1.7606	4.06248	4.81233	2.19668	0.751967	4.66728	NA	1.80987	2.88835	3.26952	4.57767	3.98602	4.5602	3.72136
3,4-Dihydroxy-trans-cinnamate	34dhcinm	1	1	NA	2.76407	4.68781	NA	0.966221	NA	2.12831	NA	2.94114	1.22611	1.05364	4.88196	4.47745	3.40749	3.86032	3.56221	3.67589	1.70392	4.61459	4.23984	2.37847	3.81256	4.76154	3.91904	3.96136	5.72797	4.59871	4.59263	3.05697	5.04296	4.58894	NA	NA	4.69227	4.73267	4.93204	4.34492	3.78693	4.82935	0.534724	4.61594	5.36234	NA	4.65534	1.52048	5.38688
AM1c (cyclosporine)	am1ccs	1	1	4.00175	1.70165	5.18372	1.56111	3.29658	3.41083	3.49315	4.34695	4.04012	4.6938	1.03482	4.08016	4.22409	1.50252	4.02589	1.66046	3.14709	2.08227	4.45559	4.58062	5.39136	1.90137	1.90077	0.838671	2.84917	5.3417	3.97278	5.18365	4.15306	5.36458	4.15928	5.15431	2.52828	4.15342	3.82842	3.15632	4.39146	2.81168	NA	1.82863	4.20506	3.06767	2.26242	3.34786	4.06811	3.98683
Arabinotriose	arabttr	1	1	1.84446	3.72287	3.51474	3.39001	5.0252	1.94949	2.60825	NA	3.88672	4.67258	2.24337	1.90369	3.37878	3.75691	0.452212	4.63034	2.17132	2.25326	4.06974	2.47371	3.81331	4.32129	2.00381	2.98796	3.44313	3.48981	3.68646	4.4655	4.21717	5.31925	2.3637	2.49092	3.39579	0.603202	3.98466	4.0603	3.41044	3.4897	3.55506	1.88501	3.96167	4.93669	3.63	NA	3.91728	5.05226
Glycerol 3-phosphate	glyc3p	1	1	5.31402	0.00169804	4.44393	1.47261	0.0343995	2.26206	2.77874	3.40596	4.24256	4.29905	0.200039	0.0059878	1.8584	0.0163419	0.0620806	0.160686	1.1351	0.00527196	3.75445	0.0596313	3.18101	0.0755085	0.061446	3.05074	3.57989	0.00919849	4.43285	0.897588	2.01893	0.456178	0.0175884	0.526155	2.23408	3.47177	0.0207415	0.088317	0.0715703	0.0370423	0.0546197	0.869156	3.58822	2.01475	0.0817123	4.45931	1.75823	0.249756
R_8oh_warf_glc	R_8oh_warf_glc	1	1	3.71033	2.23883	4.5803	2.87057	0.669987	5.16124	3.17684	5.20136	4.1342	5.18643	3.79589	5.46975	5.63874	2.32055	1.67364	0.118118	5.54208	4.24922	3.15393	3.85211	5.48895	5.62657	2.65164	5.42795	3.78839	2.68655	3.96933	1.91288	3.20724	3.81714	3.65031	2.50997	1.69716	4.02623	4.09109	3.67186	0.28523	2.39565	NA	1.89672	4.38454	1.21392	5.50766	4.70424	3.97761	4.50487
Oxidized glutathione	gthox	1	1	4.77543	3.21952	0.0597932	3.87561	3.53195	4.69638	3.29338	3.25332	2.26791	5.29337	2.24282	0.653091	3.56728	3.60265	5.06676	3.25938	3.84344	3.56455	2.81751	3.10703	4.38695	3.44122	0.554487	3.73228	4.00243	5.1105	4.72924	1.26164	4.21599	4.14951	4.68887	3.8291	3.26487	4.02605	4.40224	1.00598	2.33897	4.96748	4.37599	0.051641	3.19727	4.73796	5.39119	2.61634	3.5128	4.1343
dnpz_m9	dnpz_m9	1	1	4.9624	1.35458	4.42817	4.18991	4.26021	3.38175	1.89952	3.74285	3.93261	3.13852	2.17075	1.31329	3.85027	4.7845	4.93377	3.41934	3.03277	3.69267	4.6804	4.59943	0.914575	3.04156	4.22343	2.73789	2.1712	2.75561	4.25123	5.21556	5.04534	2.22342	4.11595	4.51224	2.08725	3.02633	4.65535	2.72459	3.09855	2.25872	NA	2.17152	2.85593	2.1921	1.6479	3.67054	4.28005	3.06497
L-alanine-D-glutamate-meso-2,6-diaminoheptanedioate-D-alanine	LalaDgluMdapDala	1	1	3.20291	4.81775	1.96003	3.97163	3.8678	0.0700089	3.22344	2.50111	2.06796	4.67302	0.445124	4.96614	2.57201	4.75869	4.03441	4.67575	2.27145	4.00295	2.61018	4.60892	4.90207	2.96285	3.9588	4.71777	2.31261	4.0251	4.0229	4.94797	2.17694	0.231061	3.79814	NA	2.69047	3.14842	4.67058	3.30206	2.52437	2.86098	4.56024	0.918941	1.84909	2.3514	6.14173	2.60329	3.80972	3.78883
Glycocholate	gchola	1	1	4.06287	3.45669	1.34327	4.12909	4.8106	2.7093	2.22492	3.06092	3.15477	2.04195	3.43965	2.42134	3.49119	3.07819	1.26602	1.77715	0.594543	3.21923	4.40496	2.39942	5.10816	4.24058	5.47157	2.19103	1.951	3.97351	2.16153	2.07801	4.86109	4.45406	3.53336	2.84946	2.57528	2.97761	2.37427	4.43976	1.72984	2.99287	2.35361	2.0237	4.05111	5.02391	2.87558	2.32761	1.50984	2.22206
Isocaproic acid	isocapr	1	1	3.20413	5.14184	4.84755	3.05389	3.66148	2.90546	3.09466	5.67735	3.72405	4.91761	3.8609	3.24878	3.32223	2.49773	1.66679	3.71544	2.88665	2.53744	4.12658	3.82151	4.18219	0.406292	5.1392	1.212	3.05444	4.37463	3.94465	4.39164	0.264816	5.93148	3.84136	5.27237	2.13461	2.86139	3.74759	0.0722347	4.49332	4.15373	5.6904	1.20306	5.06141	2.7907	3.61921	4.70131	4.50811	2.54756
Cerivastatin-M1-glucuronide	cvm1gluc	1	1	4.67766	2.28461	4.17718	5.59722	2.0154	5.3384	4.27782	6.50258	4.26324	3.00643	4.03506	4.3436	5.25648	5.20845	2.9044	3.74616	3.99038	3.00631	4.09758	1.87422	3.52923	2.73355	3.41826	5.48662	4.67269	3.85447	2.72027	4.54288	4.82907	4.00797	4.16547	0.689844	3.67785	4.26334	4.56945	4.06324	2.24026	4.9236	NA	0.166503	3.23812	4.55542	5.83568	2.8928	3.07103	4.88352
3-Oxoadipate	3oxoadp	1	1	2.99629	2.40533	3.84349	3.82466	3.52522	2.72406	4.6716	2.55947	4.04005	4.15102	2.31132	4.4882	3.43139	4.92793	2.27025	2.92284	4.27895	3.01092	1.91394	1.28751	0.834023	4.04882	4.27531	4.4609	4.75454	4.1996	2.13929	4.93733	5.31283	4.56146	5.62337	NA	1.52206	4.10082	4.61259	2.55081	3.31492	3.6333	0.69447	0.0900536	0.180427	0.344712	5.85047	4.24641	4.27463	5.8368
Selenate	sel	1	1	4.22218	NA	2.64368	4.2103	4.76717	4.1663	3.96091	NA	3.84723	3.96673	3.34154	3.317	5.33202	4.17672	3.9078	1.33039	3.98987	4.06648	5.01094	3.68954	3.96641	5.18615	5.10047	3.02811	2.04618	5.29782	3.44998	3.39348	5.48728	4.30067	5.71066	NA	NA	3.54814	5.05052	2.6687	4.58148	NA	2.73013	0.272132	NA	3.45674	4.65909	3.58086	5.47315	3.95213
2 Hydroxymethyl phenol C7H8O2	2hxmp	1	1	NA	NA	4.51891	NA	2.21738	NA	4.41143	NA	5.29009	NA	NA	2.80346	NA	NA	3.43065	3.70064	NA	2.97509	NA	4.52158	NA	4.68458	NA	5.02533	NA	NA	3.45376	5.09758	NA	NA	3.10008	NA	NA	NA	3.0297	3.73643	4.12386	NA	4.61007	NA	NA	NA	NA	NA	NA	4.30686
Isethionate C2H5O4S	istnt	1	1	NA	3.30846	5.62446	NA	2.51779	3.89221	4.83271	NA	4.54056	NA	2.51346	3.55699	2.37096	3.85552	4.16493	4.34572	4.67997	4.21252	3.63235	3.46723	NA	1.84553	2.10544	0.75933	2.59777	3.81075	3.68091	5.44574	4.74419	2.44248	6.03309	NA	NA	4.47256	2.29306	4.77442	2.20118	4.54523	3.46257	1.48665	4.07504	5.60679	NA	5.44981	4.15614	1.37831
Siroheme C42H36FeN4O16	sheme	1	1	4.67772	3.6963	5.96871	3.81144	2.8084	5.01571	4.63784	4.34047	1.86102	4.47754	2.14757	4.60281	4.58114	2.99764	0.307508	5.30946	3.07742	2.05106	3.07135	3.51779	4.90557	3.88823	2.82682	5.04236	4.58943	3.20746	5.45423	5.04161	3.39181	1.76474	5.20084	4.32222	2.5424	4.34317	5.43081	3.50498	4.19537	3.51541	5.30742	0.148765	4.28974	3.9775	5.28397	1.13223	3.32394	3.97041
AMP C10H12N5O7P	amp	1	1	5.52125	4.29811	2.96261	3.12821	3.99556	3.61375	4.49231	NA	1.06589	4.56877	2.99336	4.32824	4.63559	3.67219	4.25498	NA	4.06588	4.10584	2.60284	3.1422	5.14829	0.741918	5.74272	4.68308	4.90567	NA	4.17171	4.93089	2.48952	NA	NA	4.82011	1.11363	3.77593	2.85722	3.6625	NA	3.58311	4.08397	NA	4.32751	3.0988	4.70018	5.40626	4.6818	5.44286
Undecaprenyl diphosphate	udcpdp	1	1	3.17266	4.05517	2.63331	4.48278	3.85154	1.7827	4.10333	3.90588	5.04388	4.59587	1.62193	4.02007	4.68546	1.7675	3.52608	5.47759	4.68557	3.87861	4.05346	4.35007	5.03319	4.62642	1.1396	3.32811	4.26546	2.71173	5.8131	4.48329	4.14206	2.83876	4.77723	NA	3.82645	3.25276	2.28356	4.50136	2.32877	3.63309	5.81041	2.28972	2.87962	2.29678	5.47159	5.71036	5.13371	3.90518
hst_7_glc	hst_7_glc	1	1	4.3744	3.60613	4.02266	3.54042	4.31782	4.03099	4.35407	3.80236	4.55441	4.67205	2.27734	2.47812	4.64025	5.59113	3.68969	1.17676	4.91686	4.50303	4.26814	4.71592	4.35936	3.40955	4.17084	4.1576	4.6467	4.54008	5.65301	5.16686	4.44474	1.16779	5.11421	2.08103	2.65782	5.4904	0.688584	2.18522	2.77796	4.1993	NA	0.352924	5.41548	3.12003	4.6661	4.64915	4.16769	4.58757
UMP C9H11N2O9P	ump	1	1	5.13158	3.64512	5.97896	4.66712	3.50648	3.82248	4.04153	3.91896	2.98868	5.16584	3.74613	0.303347	3.94403	4.21213	2.66811	2.7882	3.39153	2.84921	3.2972	3.25406	NA	3.54875	2.52338	3.71944	5.63357	NA	4.18034	5.53387	2.23812	NA	2.71294	3.78359	3.34043	3.10707	3.24505	1.59231	NA	3.78852	3.50393	NA	4.70694	5.47479	5.59517	4.97934	1.76887	4.20941
Ethanesulfonate	ethso3	1	1	4.29693	1.71367	5.23845	2.6313	4.34036	0.45824	0.864851	2.40066	3.42368	4.46854	3.31841	4.23425	3.52719	4.30426	4.51333	3.76695	4.28495	2.61841	3.26366	1.18193	4.09912	2.64425	3.26469	0.0846835	3.96264	2.06115	2.20256	4.18519	2.99795	4.57025	4.66505	5.52146	3.19123	4.11796	4.71149	1.08621	0.201745	4.50835	4.17259	1.93491	2.51008	4.14939	0.983407	4.59283	3.70472	5.27284
Phenylacetic acid	pac	1	1	5.44168	4.2087	6.02189	3.98144	1.83495	2.84535	4.01019	1.33271	3.93738	4.71148	1.28788	3.45556	3.43091	2.23923	3.20533	4.87588	4.63763	4.96229	3.54382	4.38796	3.52104	3.94342	3.70885	2.47666	3.83239	4.94505	4.11542	4.34004	2.75103	5.14227	4.09067	4.78881	3.93411	1.27668	4.37447	4.34555	4.62091	2.12811	4.73387	1.503	3.15072	2.62022	4.21438	5.20557	1.49535	2.71391
S-Methyl-L-methionine	mmet	1	1	NA	NA	1.87669	3.81893	3.78916	3.15245	0.71153	3.64603	5.48719	5.8491	0.917247	5.02113	3.65694	0.640425	3.29431	4.38888	3.34272	4.23546	3.75381	4.20171	4.37272	4.09726	1.38943	4.53507	NA	4.09727	1.21259	4.01761	3.96497	NA	4.79078	NA	2.77967	0.759956	2.71123	2.34839	3.36743	3.8975	4.69732	0.107483	4.67969	NA	4.13779	NA	4.17443	5.17323
4oh_meth_glc	4oh_meth_glc	1	1	3.49233	2.06308	5.9802	4.03217	4.09702	4.27802	1.56468	4.72838	2.68533	4.27097	2.92353	0.595825	3.40659	2.56892	2.14828	0.996742	4.85967	3.23648	5.17528	3.5615	3.47247	3.72109	4.65039	4.39241	5.08278	4.60727	2.85179	4.79748	2.54117	4.51021	3.36111	4.60422	0.862315	3.65969	5.67448	2.27164	3.9862	1.37694	NA	0.875395	3.40276	4.57394	3.56345	3.75412	3.90483	2.51343
Hexadecanoate (n-C16:0)	hdca	1	1	4.01536	4.53512	3.44969	3.24201	2.51782	4.74465	2.91796	4.21611	4.10652	4.44428	3.74845	2.3528	3.857	3.38711	3.52814	2.83582	3.67349	3.66101	4.58278	2.67416	4.99195	5.22355	3.21937	5.47978	4.23381	3.60939	4.85632	3.20401	4.04832	2.18025	2.87136	2.19165	3.23728	4.26379	5.61154	4.16613	5.00521	3.0785	2.96455	1.63616	3.83854	5.27623	4.12498	2.72909	5.19297	4.95726
D-Lactate	lac_D	1	1	5.95229	4.79763	2.38351	3.64874	4.56212	4.83892	3.47082	4.49532	5.17206	0.522475	3.68912	2.74381	1.60192	2.85817	4.92832	4.43645	4.98301	4.03827	4.89903	4.447	5.29936	4.10038	3.47537	2.61727	4.17328	0.276481	3.06766	2.87307	3.08196	4.02689	4.52706	3.19018	3.31049	3.24959	0.513652	5.24427	2.17427	3.86652	4.71804	2.2852	0.894369	4.2341	6.69535	4.43319	4.78219	4.61262
mdz_glc	mdz_glc	1	1	2.34424	3.33378	0.679503	3.20163	3.17873	2.92864	2.90963	4.94137	4.64955	4.25198	2.21892	2.15046	2.93704	2.1105	4.67657	3.22472	3.25435	3.24393	5.39933	3.35748	4.24917	5.32546	4.14294	2.57634	3.78709	1.39292	4.65588	5.21335	3.61743	3.34514	5.55399	4.99558	3.65893	1.14522	5.25089	4.64938	4.0296	1.33808	NA	1.59261	4.03899	2.62811	2.29201	4.24323	4.23021	5.29779
tlf_a_m3	tlf_a_m3	1	1	2.98245	2.73189	0.653653	3.81754	5.05204	2.69009	4.44149	4.91794	5.14982	4.27735	3.97401	3.89696	4.10067	1.86403	2.86483	2.5418	3.06314	0.170473	4.53287	2.42695	5.20442	1.78042	4.28115	4.23845	4.48381	3.91575	4.79047	3.58653	3.55873	3.96226	5.69393	5.56623	2.92895	2.40691	3.63138	3.53554	4.86941	3.60054	NA	2.369	3.75501	4.62493	5.74614	5.23628	3.47305	5.68675
Acetaminophen/paracetamol	acmp	1	1	2.60024	2.46465	3.39329	3.59991	4.41599	1.87445	3.49514	4.9778	4.76779	2.76562	2.50113	2.68177	0.97603	3.58593	1.44641	3.2794	3.28148	3.21727	4.13327	4.22782	5.54881	4.61819	1.97176	5.53348	4.01156	2.73894	1.72892	4.69267	3.97961	4.09539	4.02476	0.683838	1.66642	0.503994	4.58318	3.27727	2.97076	3.11505	NA	0.938196	6.0481	3.88462	4.57526	2.50163	3.84631	4.38087
Dephospho-CoA	dpcoa	1	1	4.19401	0.678903	4.0144	2.61429	4.20578	3.87668	5.2398	4.71912	5.12899	4.0897	3.26416	3.42085	4.60431	3.52233	2.64864	3.53721	4.63076	3.58112	1.55889	2.95731	4.66411	3.41938	4.54083	3.74869	3.89328	3.13521	4.97498	3.76893	4.86959	4.58697	3.50212	NA	3.09751	4.41492	3.22547	1.87087	4.45529	3.31451	3.69221	1.18088	4.79975	4.10066	5.5014	3.76245	0.995221	4.58308
Isovaleric acid	isoval	1	1	1.3378	5.16364	4.48656	1.72412	3.96644	4.38474	2.69386	2.51331	4.85566	5.26533	0.337075	3.74842	2.72993	3.1738	4.57128	3.37505	4.14974	3.12628	2.89074	4.15476	3.24382	3.85924	4.12995	4.53746	5.02595	2.64951	4.50217	5.34536	2.52687	5.12656	4.8643	3.74715	3.76299	2.93486	4.84025	5.02636	2.30873	4.35121	4.45121	1.84174	5.11154	4.57901	5.43291	3.82351	5.68455	4.57823
1,2-Diacyl-sn-glycerol (dioctadecanoyl, n-C18:0)	12dgr180	1	1	4.30297	3.8813	4.609	5.13357	4.06672	0.580642	4.35031	4.92805	3.75528	5.23593	2.89012	3.44833	2.68124	2.74793	3.13156	1.47877	2.58106	2.71616	4.43605	4.76712	4.65144	3.82268	3.42406	2.3796	4.63555	4.35658	3.83146	3.34569	3.8749	4.00542	3.49455	3.94845	4.07715	4.15528	3.48733	3.87778	2.84128	1.66659	2.46698	1.11759	1.68203	2.69849	3.05061	4.57596	4.93224	5.47249
Deoxyribose C5H10O4	drib	1	1	4.35202	4.19787	5.3298	3.65922	4.80055	4.61754	3.52882	3.14744	3.71034	5.51372	3.78401	4.88052	3.74517	3.38797	5.06811	2.20485	3.73132	4.3489	3.7127	4.54249	5.33319	4.59441	4.35784	1.69479	4.6513	3.4031	5.2804	0.851633	2.3537	4.28496	4.88213	3.45014	2.91799	4.88388	3.69773	4.0674	0.579662	3.77176	3.81812	1.21603	4.45389	1.16162	4.92138	4.38192	2.66917	5.22519
L glycinylglutamine	glygln	1	1	2.02856	1.49679	5.81111	2.77996	5.31604	4.0068	2.89962	3.77682	4.69857	5.17757	1.42367	4.4249	4.65634	4.35183	3.28751	2.81938	3.25264	2.1914	2.20006	1.63588	4.56709	4.21925	3.7089	2.72819	4.1532	3.48221	1.84989	4.71225	2.48248	3.53415	4.14955	4.67019	3.70172	5.15058	5.60051	4.45237	3.27271	4.22193	2.48562	0.853879	4.0761	5.02419	1.67616	3.88255	2.9635	3.53829
Maltohexaose	malthx	1	1	3.17599	3.94202	6.01175	4.76122	3.98044	4.54599	3.55681	2.40218	3.69392	3.81664	2.20484	4.60511	3.20173	4.41085	3.42989	1.20914	4.0549	2.87823	3.74909	4.22798	5.41009	4.72967	3.97077	0.955345	5.12573	3.78043	5.00033	4.12173	3.84493	4.33106	5.79238	4.16305	1.36945	3.96953	5.47445	0.688158	3.9878	3.93848	2.76128	0.245798	3.17626	2.82135	5.14331	4.18519	5.95796	5.36809
clcxb_c_glc	clcxb_c_glc	1	1	5.68894	4.86503	5.74953	0.429543	3.96511	1.79976	2.10745	4.28994	4.63407	3.69054	1.53102	1.86188	3.39268	1.44902	1.63018	0.368624	2.61078	4.40516	4.44498	3.52921	4.99617	2.71354	4.21253	4.69978	3.873	4.14863	4.16323	4.38766	2.00285	4.91225	4.52853	4.31111	2.04668	3.57332	5.20124	2.94134	3.51407	3.75853	NA	1.01742	3.1859	4.87289	5.06596	3.51833	5.57827	5.6133
D-Methionine	met_D	1	1	2.44116	4.64475	2.13788	4.62795	3.0894	2.43833	2.94931	1.61034	4.52149	5.60063	1.12658	1.68263	4.75913	4.0046	1.91983	3.01803	4.09715	3.70488	4.82024	2.62358	4.92688	3.08809	3.60573	5.25532	3.37568	1.46715	0.104675	3.44968	3.32813	3.9073	4.40222	1.32136	2.84391	2.97978	4.04429	2.73576	3.10849	4.83765	2.83305	1.46366	5.04419	3.13681	5.51194	2.94445	4.06525	5.44077
Carbonic acid	h2co3	1	1	NA	NA	3.77515	3.49408	5.19898	NA	4.84171	1.11526	4.51415	3.81222	0.697782	3.98551	4.46575	4.57006	4.05886	2.81349	NA	3.31076	5.17178	2.19395	NA	3.71756	4.84709	4.14685	NA	3.93241	5.70497	1.44103	NA	NA	3.58382	4.48675	3.27467	3.4513	4.13411	3.04011	4.49342	3.34833	5.45955	1.01317	4.95724	NA	NA	3.96599	5.70046	5.31079
7-Dehydrochenodeoxycholic acid; 7oxo-3alpha-hydroxy-5beta-cholan-24-oic acid	7dhcdchol	1	1	4.70777	NA	3.09061	4.16913	5.24636	NA	3.22231	NA	3.49952	4.92053	4.31507	4.11315	3.96205	4.1142	4.19819	3.15709	4.48567	0.63994	3.04915	2.59034	NA	4.32713	4.40531	3.02657	4.2682	4.20732	0.345319	4.60803	2.05007	5.72748	4.49212	NA	NA	3.19485	1.68882	2.51191	2.87501	NA	NA	2.07246	NA	3.53	4.63576	5.32934	4.1702	3.40417
Reduced glutathione	gthrd	1	1	3.20434	0.6722	3.76303	3.86548	3.52613	1.63633	3.71119	4.12552	4.67868	6.13029	2.93908	3.93925	4.22821	4.59109	4.28241	4.10427	3.5143	4.33417	2.41279	4.30647	5.37195	5.16004	4.53311	3.07019	3.84518	2.36879	5.41076	4.97736	3.12792	5.36926	2.73098	4.48282	3.4827	3.96018	4.4015	3.26805	2.63533	2.73087	3.0744	1.58916	1.11979	1.57461	1.74838	2.30045	3.50402	0.571889
Butyrate (n-C4:0)	but	1	1	1.3611	2.12784	2.76693	4.11221	0.710713	4.6627	0.756439	6.17237	5.1336	3.05582	3.41988	3.31993	4.61124	2.14716	2.6483	2.10673	4.87459	2.72995	1.67306	4.16446	5.09763	4.1592	1.88296	4.77108	4.75904	1.73155	2.65689	1.05115	0.242878	3.73944	3.12298	4.33271	3.95617	4.71275	3.68348	2.83465	4.43372	1.14805	3.4391	0.800191	4.368	6.00374	4.63855	3.99662	4.08088	5.2199
bilr_M10	bilr_M10	1	1	3.64414	4.73808	6.00168	3.96547	4.38314	3.53772	2.94841	4.67235	4.52999	2.38038	2.4692	3.8882	3.46991	4.2521	4.18079	2.45946	2.1016	2.73324	5.35864	4.08828	2.09079	4.87668	5.57007	3.36603	2.14238	4.8611	3.55883	5.96026	4.02356	4.11656	4.88371	5.00257	2.68519	3.56312	2.10055	3.07617	3.92327	3.15245	NA	0.597395	4.65691	3.92057	3.93886	4.97109	3.38419	4.25087
Estriol c	estriol	1	1	5.24786	3.54495	3.57865	4.49215	4.0563	2.35128	1.38727	5.16499	4.48379	1.83935	1.15859	4.50883	3.13819	3.51092	4.32001	4.67926	5.14351	4.12821	4.10303	3.2456	5.92079	3.30705	3.18368	2.85901	5.21979	5.5883	4.12705	4.82126	1.3602	4.47581	3.48018	3.51575	0.917339	3.63039	4.43911	3.83254	3.76749	3.82176	NA	1.30818	0.61462	2.82241	4.00883	5.31747	4.15772	4.2113
Catechol	catechol	1	1	NA	NA	0.63765	NA	1.90599	NA	3.92455	NA	NA	NA	3.63551	2.66318	NA	NA	3.39288	3.60648	NA	NA	NA	2.77597	NA	0.601128	NA	3.1797	NA	4.43476	5.23144	5.55834	NA	3.10191	4.0199	NA	3.52941	3.57001	4.18565	4.18753	3.07343	NA	3.53377	NA	NA	NA	NA	NA	NA	2.56378
Maltopentaose	maltpt	1	1	3.40723	4.70683	3.30112	3.81902	4.47234	4.32269	4.31384	NA	4.64778	0.588956	0.608396	3.93081	2.39634	3.93746	3.5981	1.46405	4.89789	1.24899	4.17114	4.68756	3.51417	2.84595	3.57122	2.09951	5.36784	3.87299	3.97229	1.26805	NA	NA	3.37594	NA	1.6287	2.40333	3.77524	3.14159	4.09081	4.03267	3.06098	1.05136	3.87491	5.81087	4.81423	NA	0.860043	1.62753
P-Cresol	pcresol	1	1	4.8822	4.2308	2.9705	3.00511	2.81474	4.64862	4.32786	5.04125	3.49667	5.3012	1.85501	4.73035	4.03632	3.28982	3.71209	3.20489	4.06112	3.09618	4.29164	3.11518	4.39477	1.55047	2.19794	3.87105	3.94797	1.02768	4.29733	4.90554	5.5501	5.39142	3.74325	2.33804	4.08501	5.40466	4.21288	5.00091	2.91313	3.29932	3.8923	1.65396	4.5802	4.35224	3.02646	1.90721	3.63094	3.68864
AM1c-glucuronide (cyclosporine)	am1cglc	1	1	3.11096	4.44558	4.82924	0.704361	4.91887	2.90186	0.78955	4.00151	1.90266	1.58375	2.8767	4.45728	4.90115	3.80628	3.23271	3.83804	4.58735	2.6193	3.42912	0.962404	3.17946	4.86272	2.09956	2.49588	1.49576	1.06184	0.0230476	3.74427	4.95162	1.41191	3.85356	5.3583	2.16885	3.87797	3.26521	3.90325	4.50331	1.01175	NA	1.28915	4.98317	2.28959	4.18787	3.37171	5.46171	1.43006
D-Galactonate	galctn_D	1	1	5.34261	4.49008	5.48028	4.86559	2.84138	4.3254	1.76367	NA	3.88405	5.06257	2.30295	3.48326	2.23573	4.21337	2.25384	3.04046	4.32111	1.89689	2.06289	3.36222	5.65139	1.71463	4.21788	4.37318	4.53323	2.74384	4.86112	5.66765	3.92479	4.51804	3.69071	5.44673	3.83926	4.03035	2.85824	1.90013	3.486	3.76438	2.13092	2.04658	3.00199	4.3484	5.28546	2.12425	3.23877	1.9756
inv_m1	inv_m1	1	1	3.22446	4.00107	5.89494	5.10444	3.34099	4.76303	3.52816	4.08306	4.212	5.31818	2.58915	4.67531	4.4296	4.26393	5.0856	4.88539	3.60097	4.44844	4.64664	3.54066	0.840318	2.09085	5.13219	5.07361	3.55857	2.27534	3.85507	3.07724	0.66323	2.7442	4.12598	4.0591	1.97169	4.34329	2.59061	2.93569	4.73663	4.5327	NA	2.0696	3.43192	4.56761	5.48964	4.97712	4.01791	0.653126
Isobutyric acid	isobut	1	1	1.96236	4.36528	2.576	2.29719	3.42549	1.64465	3.73704	4.51464	2.05433	3.87053	2.32418	4.1121	3.79399	2.85846	4.11986	2.67857	3.32183	3.84906	5.34773	4.64517	5.40197	2.66445	2.99887	2.69782	4.90179	2.76617	5.67837	2.80048	4.96789	0.580833	3.92528	2.11286	4.43787	5.24874	5.13558	3.3473	3.03188	0.774851	3.5167	1.96689	2.16989	3.99975	5.2169	5.98165	4.51862	4.70228
Thymine C5H6N2O2	thym	1	1	4.85726	3.51068	4.36658	4.4094	2.93946	2.81946	4.14776	4.98298	3.29792	0.515565	3.47507	2.31489	2.21271	2.04695	3.77643	4.54766	4.79236	2.57048	4.68221	4.10214	3.89357	3.42073	2.10605	3.34418	4.4933	NA	5.04091	2.33186	3.28383	NA	0.680001	NA	0.812924	0.770106	4.03483	3.48783	4.88315	4.732	4.70862	2.35294	4.50225	5.22619	3.59436	5.21004	NA	3.77964
Phthiocerol dimycocerosate A (Mtb)	pdima	1	1	1.53211	0.392471	3.78004	0.353164	3.55439	3.90733	1.47547	4.51298	2.3551	4.09811	3.52122	4.66084	3.13934	3.04174	3.45893	4.38164	4.88862	2.49255	4.28164	1.89425	0.777715	0.449791	3.69824	4.16053	2.39449	2.69269	4.32693	4.88369	3.53303	4.47741	3.96627	3.57926	2.25032	4.36294	2.47988	2.78106	3.4932	0.668073	3.47989	0.90656	3.47673	3.51867	5.50807	2.33316	5.03716	3.85427
Propionate (n-C3:0)	ppa	1	1	2.10961	2.7664	5.45386	4.53491	4.86573	0.935129	0.297407	2.56667	3.85695	4.60789	2.66453	2.89029	4.68918	3.2496	3.70981	3.71231	3.89177	2.14672	3.35992	4.7347	3.7613	3.36955	1.69958	3.85167	3.13345	3.25624	4.1067	4.41886	1.87986	3.16273	2.63236	2.52583	2.67314	2.93847	6.1088	1.17701	1.63082	3.52929	2.64574	1.36599	4.2627	4.57097	4.86301	5.60871	4.84952	6.11096
2',3'-Cyclic AMP	23camp	1	1	3.34373	3.01207	3.75072	3.21405	4.05916	4.08658	1.22302	5.57283	3.01513	4.2473	3.63249	3.89713	4.60107	4.89661	2.03849	4.23698	3.36647	3.08638	3.50118	4.10396	2.37559	3.27971	4.78704	4.42275	3.04141	3.8952	3.73415	4.73011	4.29913	4.4384	2.66463	4.27286	1.2448	2.25282	5.10399	4.92636	3.37979	3.40548	4.8909	2.75632	4.00851	3.74087	4.83677	4.60429	1.25849	3.9631
kprofen	kprofen	1	1	5.28935	2.9264	6.00094	5.19265	3.75901	1.99891	3.91064	5.49053	4.14188	2.45615	3.99185	5.25173	2.59277	3.94044	3.85586	5.29582	4.79899	2.80117	1.54885	4.77649	4.14731	4.06159	2.46497	4.67936	3.21478	5.07184	1.61143	3.09762	3.76978	4.30781	4.17121	3.1689	2.98023	3.36431	2.47198	3.61382	1.83097	2.88061	NA	0.532075	2.64886	0.808321	3.31234	4.26304	4.61013	2.38457
nchlphncl	nchlphncl	1	1	4.09466	3.73394	3.77979	5.34433	4.24912	4.27153	4.29177	4.58541	2.83457	5.23583	1.09237	5.01061	3.32435	1.94108	3.53623	3.60732	4.73044	3.71234	3.4093	3.78116	3.30604	3.04455	2.69691	4.52291	3.64041	2.21807	3.1948	4.36534	5.08296	4.45181	3.70963	4.77603	2.19561	4.0296	4.98652	3.9021	2.61255	2.96084	3.51386	0.908232	3.08268	4.11651	2.53744	4.93135	2.77984	6.05649
Spermidine	spmd	1	1	5.06714	5.46829	5.59529	4.50588	0.433672	2.43173	2.9929	3.8951	1.00911	2.98868	3.88517	3.95061	4.8051	2.95641	1.65992	5.01456	1.8126	3.51746	3.59718	4.19622	3.63395	3.0117	4.51973	4.10312	1.88806	3.86498	2.79974	4.67328	2.91369	2.78456	3.85748	4.32242	1.74413	3.14357	2.27623	4.2568	3.37895	3.9909	2.41984	1.29351	4.15166	0.308573	5.64141	3.23649	3.93988	4.24278
(R)-Pantothenate	pnto_R	1	1	2.7795	3.03602	4.11597	5.23232	4.79556	5.14331	4.12998	3.74927	5.10898	4.58834	2.63278	2.14907	3.78066	2.23965	3.75229	3.31745	5.32772	0.373689	4.90323	2.78419	4.44325	4.0384	4.40842	1.24668	3.58064	4.10218	5.19887	5.27394	3.9681	0.0225209	4.07589	3.40999	2.97728	2.06961	4.77456	4.28227	3.42604	3.7067	1.70232	2.53209	3.1828	5.3261	6.03759	2.3566	4.46223	5.11733
D-Malate	mal_D	1	1	3.71341	2.51929	2.89591	2.33497	4.03524	4.78184	3.50985	0.716057	4.32487	2.83197	1.78316	4.75843	3.05592	1.68612	2.17347	3.97718	1.40755	4.13472	4.5586	2.27249	4.18959	4.15261	4.14563	4.53411	5.17331	1.59297	3.9276	3.84433	4.54289	4.15743	2.90645	4.22782	3.3468	4.67314	5.22255	1.45447	4.45781	4.90366	4.96237	1.18432	0.478223	5.55303	NA	4.01641	5.10709	1.38728
D-Glucose 6-phosphate	g6p	1	1	2.69354	3.34567	5.10292	0.041667	0.046508	3.03379	0.904575	3.87271	4.21187	2.93607	0.259424	0.0334981	0.515362	0.00596445	0.0735228	0.0141597	0.0430475	0.0317037	4.41814	0.041711	1.08948	0.0151986	0.0076161	3.7081	4.15656	0.0685462	4.32461	0.0554437	4.12538	0.0299002	0.0961714	1.12382	0.538256	4.62987	0.0490892	0.145846	0.00432303	0.0284265	0.0799816	2.14461	0.458524	3.14837	3.01315	2.63384	2.26695	0.037489
tpnoh	tpnoh	1	1	5.46025	4.2871	3.23196	4.09415	1.35438	3.26521	1.15849	5.43417	2.76527	4.56385	3.19079	3.97099	3.6637	3.98764	4.05997	4.70515	4.98611	4.60665	3.48023	2.9064	0.721883	2.75756	5.1355	4.66758	4.37677	3.75212	4.52961	4.40808	3.74405	2.63266	5.27862	5.39258	3.58676	3.44916	4.15316	3.56373	4.27413	3.21824	NA	1.3663	1.71399	4.98071	2.20457	0.430996	3.46836	1.65534
Glycolaldehyde	gcald	1	1	4.16161	2.58632	4.35314	4.48702	3.41055	4.5939	2.45091	5.83051	4.62158	4.84882	3.62955	3.01469	1.49953	3.51978	3.20112	4.39225	3.341	3.07036	3.2409	3.54255	5.81967	3.15459	4.38336	5.13708	2.41093	3.28698	4.88881	4.66505	4.13572	3.01803	3.3823	5.88123	1.93261	0.986678	3.21888	5.10747	4.25837	3.0863	4.04044	0.390923	4.21205	3.64755	4.1616	2.33583	4.47367	2.417
Gly-Cys	glycys	1	1	3.69123	3.16563	1.94025	3.79886	2.36964	1.259	1.45729	4.03949	5.12634	5.13875	2.73982	2.94478	4.05388	4.77458	3.64117	2.48738	5.54758	2.65371	4.01225	3.89348	3.59614	3.13235	4.61757	1.0021	2.34068	3.12844	4.20577	5.19619	2.50913	1.52573	3.20186	4.34137	1.96041	1.30727	4.53704	4.33721	4.0893	1.69042	4.07446	0.188162	3.40792	4.49613	4.32816	4.12012	4.84439	3.67979
M-Xylene	m_xyl	1	1	NA	NA	5.25692	NA	1.53337	1.25832	4.35753	NA	5.31049	5.20351	2.09046	1.89495	4.77744	1.88998	1.57821	4.54045	NA	3.50936	2.66255	0.692651	NA	4.76036	4.74111	3.9369	NA	3.82166	4.76919	1.00761	NA	NA	2.62321	NA	4.35428	3.01162	5.28597	4.18454	4.66448	0.75391	3.91515	NA	3.78689	NA	NA	NA	NA	5.63286
alpz_4oh	alpz_4oh	1	1	4.08056	2.92839	4.77459	2.71948	4.64216	4.07698	4.18519	5.31326	2.25416	4.77266	3.83287	3.34524	3.60572	2.07955	3.17488	4.10474	4.25061	2.14887	1.61291	3.53152	4.44701	0.515351	5.42045	2.28576	0.916276	2.79441	4.53218	3.65408	5.21778	5.47502	4.65911	3.92926	0.328863	3.7986	4.13378	4.55706	3.00778	1.30633	NA	0.066261	3.79752	1.21187	4.83206	5.98616	4.56433	4.90671
Acetate	ac	1	1	3.53853	0.880205	4.26104	3.54485	4.81645	5.67912	3.77199	2.14218	0.890465	1.27915	1.7183	3.26668	2.0888	2.45748	4.99975	2.8886	3.60897	3.07645	4.56369	2.42257	1.82475	3.49814	3.13786	3.14405	4.78911	3.74403	3.7911	3.55324	3.32059	2.97724	2.72298	4.19809	1.9991	1.11021	5.69503	3.12766	4.45738	1.28977	4.69841	1.77603	2.1425	4.1074	5.56822	3.48497	4.23371	1.24042
R R 2 3 Butanediol C4H10O2	btd_RR	1	1	4.22894	0.818256	4.67657	5.0266	4.45527	3.71944	4.05716	3.86343	4.90581	6.05393	3.8468	2.35124	4.52277	2.13915	4.24426	4.39716	4.66434	2.36939	3.63863	3.84207	4.50159	4.00717	3.91191	3.09028	3.17228	4.46679	3.59384	2.2403	5.34934	2.36442	2.66402	4.21618	0.855727	2.46465	4.70596	0.611148	2.35274	3.6838	3.415	1.08856	3.63318	4.20668	4.35281	3.92046	4.34115	4.6053
eztmb_glc	eztmb_glc	1	1	3.91056	4.54399	1.71668	4.90349	0.645483	3.73345	3.47188	4.43872	4.60696	2.78603	3.3469	4.60183	4.5351	3.20988	3.88306	5.1069	5.34387	1.9079	3.69612	4.64657	3.06743	4.78353	4.8634	2.60159	4.11871	4.66915	2.61914	3.58043	2.92804	2.75685	3.91067	5.45276	4.44992	2.82565	3.66567	4.16018	4.6439	3.26293	NA	0.591598	3.56385	5.04155	3.86329	5.55089	1.84188	5.44483
tlf_a_m2	tlf_a_m2	1	1	4.8367	4.43559	4.30707	3.71712	4.29722	3.24727	4.73589	5.05553	4.49377	2.27727	0.836102	3.41702	2.09005	1.32058	2.21586	4.30831	4.11929	2.91967	5.96859	4.37127	5.47215	1.8263	3.93081	4.49952	2.23154	5.21419	3.85089	5.07772	2.05285	5.80041	4.67596	2.43719	1.45903	3.77816	4.93534	2.8106	3.66273	4.18944	NA	0.644253	2.40453	2.21078	5.09865	4.84854	5.05704	4.76879
daa_glc	daa_glc	1	1	2.4971	5.04414	5.40895	3.81946	1.10748	2.23293	4.02696	5.2337	4.60169	4.11358	3.51768	2.86403	3.99284	5.1147	2.29915	1.90522	3.4048	4.12107	2.48499	4.45399	6.05502	2.32508	3.1071	0.00961141	3.79953	4.81287	3.50404	2.23875	1.3989	4.37036	4.72862	3.99026	2.3627	4.05494	3.56308	2.60794	4.02113	3.60759	NA	1.72011	4.06956	3.51481	5.34932	4.50247	2.9478	3.36724
Beta-1,3/1,4-glucan (Barley, n=4, Glc beta1->3,4 Glc)	glucan4	1	1	3.99487	3.21992	5.36272	2.45819	4.31552	2.12988	3.09138	2.26423	4.62854	2.71035	3.83888	2.81466	4.28933	2.52243	5.08083	4.57162	2.75896	4.63634	3.76043	1.85357	5.72072	3.62394	3.69572	3.27175	3.18743	0.747345	4.05589	4.7183	4.15825	1.68951	4.04275	NA	4.43936	3.94413	2.164	4.41032	1.82513	3.79318	4.48843	1.6174	3.4362	1.84119	5.31656	0.0389649	2.15896	4.58412
bz_glc	bz_glc	1	1	4.85104	4.57588	4.80459	3.6476	2.34233	5.52886	3.61129	4.07748	1.9304	4.61838	3.25788	3.95298	4.8663	2.42392	4.41532	4.31686	5.1956	2.71102	4.84515	1.14277	2.38043	4.98291	2.38227	3.41068	4.42615	4.07286	4.35216	4.37057	4.61834	4.23554	3.20367	5.66413	4.43264	0.846895	0.379881	3.50675	0.651754	3.39776	NA	1.68913	4.16744	4.75107	4.87043	0.290884	4.66312	2.80246
Fluvastatin	fvs	1	1	0.250336	4.03099	6.10458	4.06814	3.69478	4.2798	4.41691	4.80416	4.53756	3.46699	4.99191	3.44466	3.28705	1.47622	5.17479	5.13708	4.75856	0.351719	5.57524	1.27962	4.36474	1.68415	4.7457	4.15774	2.33384	4.20387	1.08802	2.24799	2.85607	1.43064	2.28938	4.53177	3.37675	0.0546373	4.81535	5.23463	3.9056	3.99193	NA	2.21154	3.00765	4.32695	4.52371	4.50786	5.93325	4.29202
D-Fructose	fru	1	1	2.5492	3.8906	4.36322	4.61034	4.20955	2.54169	4.15751	5.3818	3.4513	3.7232	1.83749	4.09998	2.11847	2.63357	4.14931	4.17637	4.27953	1.92031	1.75587	4.02578	3.70885	3.98535	4.51356	2.85818	5.01012	3.55703	4.26239	0.398803	1.20837	3.54383	2.89001	2.51898	2.9279	3.54225	5.49536	1.28305	3.74741	4.26515	1.24357	0.360616	3.45751	3.4721	4.5042	4.16437	3.98509	5.28679
digoxin_glc	digoxin_glc	1	1	5.94491	4.15244	4.0506	2.75164	1.6474	2.7277	3.5885	3.33958	2.57596	3.71542	2.1285	3.93355	1.25085	4.72805	4.46225	3.31249	2.82387	3.82497	3.26023	4.6239	3.94762	2.94653	2.57388	3.82985	5.39538	2.74238	2.08555	5.43706	4.01534	4.79764	4.53799	1.95513	4.01456	4.66007	3.86208	2.40959	2.90958	4.32605	NA	1.95452	4.494	3.23679	5.4163	2.23877	4.0773	4.89845
Hyaluronan degradation product 1	ha_deg1	1	1	5.25776	2.29537	2.58295	1.88155	4.75496	3.71745	2.2215	4.64449	2.47656	4.8665	3.23603	5.13585	3.79014	4.02139	2.54099	3.70661	2.84013	3.053	1.94742	4.08089	1.80365	2.79087	1.84188	4.17022	1.31746	0.915776	1.92473	4.44091	0.631489	4.71331	2.09337	NA	0.0465067	3.59592	3.87487	1.47978	3.01565	2.4535	4.79356	1.52032	3.87889	3.75714	2.73464	3.37988	4.2834	4.50336
abz_ala_b	abz_ala_b	1	1	NA	5.25519	5.84956	5.43916	3.40087	3.76292	3.5341	NA	4.05371	5.68872	2.33651	5.19784	4.10224	NA	3.97371	4.51318	2.51024	NA	4.43965	5.4726	4.78383	NA	NA	3.80252	3.70202	0.926602	4.63844	4.04078	4.75791	NA	NA	3.81551	3.73735	4.50194	3.86764	3.60019	0.194563	NA	4.91073	0.251892	4.05131	NA	2.66729	5.32662	5.21876	5.07226
Xanthosine	xtsn	1	1	5.15182	3.9049	4.66485	0.0206167	4.21657	2.80429	4.3219	3.32496	4.28772	5.32008	3.6915	3.05953	4.8613	3.70968	2.85665	1.30643	3.40915	3.11446	4.34975	0.729653	3.79731	2.65021	4.66532	4.35478	0.380423	3.38282	4.20106	4.58097	1.79645	0.739564	3.52064	3.66355	3.56972	3.93555	4.14086	3.46793	3.71158	4.05421	0.579761	0.432002	4.40951	4.24537	5.08448	4.66953	5.11268	1.19333
Thiamin	thm	1	1	2.75616	3.52716	4.07076	4.70885	1.81421	5.27191	0.704039	1.83598	1.13487	3.255	2.83464	2.2274	4.303	4.1644	0.269459	5.47215	0.966233	3.57518	4.63175	3.64976	2.29688	3.46238	5.12645	1.97496	4.02937	0.876399	4.5596	3.71185	4.03975	5.48521	3.98901	4.48943	3.96162	3.65344	5.36465	4.71063	2.28549	3.31723	5.27437	0.883923	0.0135301	4.0358	4.80089	5.73059	0.189981	3.85465
daa	daa	1	1	1.73545	3.78678	5.43074	3.67573	4.69395	4.56407	2.12255	4.91531	5.71694	5.32	3.25556	3.38666	0.624116	3.88703	4.32191	4.18895	3.65732	4.12124	4.737	3.06178	4.18638	1.85851	0.932948	3.2405	3.90618	2.51985	5.18045	4.35403	3.7331	4.38856	2.96819	4.72907	4.28317	4.51691	5.00633	3.8505	3.50333	4.39302	NA	1.06599	1.11549	3.79252	5.51809	3.9959	0.834036	4.78705
tolcp_am	tolcp_am	1	1	3.90039	3.99189	5.79411	4.0488	2.62362	4.64262	4.09599	4.50013	4.35756	5.59774	3.62494	3.94675	4.59454	2.95273	1.62554	3.36765	3.13581	3.5703	4.4736	2.6033	4.51041	2.64728	3.11233	4.03163	3.02187	4.74149	4.60359	4.98611	3.94356	4.68159	3.09963	4.48351	4.17705	3.26687	1.44218	1.27363	4.09048	0.81213	NA	0.354477	5.94005	1.90812	3.68337	3.43603	3.62737	4.85272
814dioh_efv_glc	814dioh_efv_glc	1	1	4.90718	2.48257	5.00889	5.03467	2.74523	4.19731	4.23406	4.09838	4.43204	4.69233	1.52156	2.37121	4.13094	5.0774	4.15732	3.10669	3.47624	4.48331	1.99673	1.39115	4.60845	2.25832	3.65256	4.16338	4.87629	4.17391	3.78268	4.41663	2.43486	3.77321	3.4817	4.09424	2.47237	0.735474	4.15885	3.83631	2.68704	5.27986	NA	0.583401	4.74717	4.26054	5.05643	4.0357	5.20996	4.7759
L alaninylleucine	alaleu	1	1	1.53228	4.94665	3.89844	0.520952	3.39913	4.59356	5.22876	3.88556	3.81443	4.38184	3.5427	4.25577	2.24231	4.56278	3.66783	3.33085	0.528399	2.82387	2.89782	2.77402	2.17455	4.06433	4.77761	4.9059	3.99637	3.84933	4.01366	2.18134	2.47766	5.92225	3.38065	4.83405	2.1631	1.89178	3.31049	3.63192	4.32509	3.67778	3.05037	0.431929	3.92691	3.77559	5.4803	4.72526	3.03252	2.10956
CMP C9H12N3O8P	cmp	1	1	4.64731	4.55408	3.49794	5.30968	4.37321	4.06207	3.81409	NA	2.13862	4.26972	1.26853	3.76235	3.30847	4.87606	3.569	NA	4.14026	2.041	1.83278	3.2998	4.79643	3.12959	2.53011	0.521491	2.12782	NA	1.66694	2.85589	3.41044	NA	NA	3.73467	1.2338	1.42847	1.81603	4.47301	NA	3.80667	3.13824	NA	4.92685	5.09169	5.24834	3.27248	2.15677	4.81289
Beta-1,3/1,4-glucan (Barley, n=1500, Glc beta1->3,4 Glc)	glucan1500	1	1	NA	NA	5.90014	3.01012	2.98716	NA	3.9521	NA	0.881568	NA	1.30084	3.84506	NA	NA	0.613895	1.01936	NA	4.25609	3.90896	1.03374	NA	4.08232	4.73246	3.33548	NA	4.16649	3.59334	2.50652	0.741652	NA	2.33094	NA	NA	3.7057	3.99129	3.75397	4.7125	0.215308	1.84875	NA	NA	NA	NA	NA	2.56055	4.71008
Diacetyl C4H6O2	diact	1	1	0.640061	2.5011	4.64194	4.3988	3.14842	4.58455	3.25399	2.88573	2.61108	5.56899	1.94048	0.894963	4.8495	1.33398	3.54107	2.27503	4.27245	0.867784	4.82542	4.33719	3.8969	3.07694	3.90234	3.30623	4.4373	5.71172	4.10032	2.2413	4.28625	4.55823	2.59998	5.13418	3.56149	3.22511	4.97686	4.97257	2.13414	3.96453	4.85315	2.38121	3.33278	4.32091	4.99792	5.4243	4.82293	5.25148
Three linked disacharide pentapeptide murein units (uncrosslinked, middle of chain)	murein5p5p5p	1	1	NA	NA	4.83662	NA	4.21583	NA	3.11635	3.26318	3.57113	4.59149	3.36785	NA	3.53126	NA	2.76949	3.30074	NA	3.55935	5.04644	3.65607	NA	3.87713	0.622623	4.07086	NA	NA	NA	2.54648	1.48295	NA	1.96229	NA	2.5074	1.92875	NA	3.1075	NA	3.14411	NA	NA	4.10768	NA	NA	NA	NA	4.61086
amn_b_gly_glc	amn_b_gly_glc	1	1	4.88675	3.59716	3.21156	4.99065	3.65318	3.03055	0.567551	3.94247	4.55355	5.53573	3.28518	1.67919	4.93808	0.839708	1.93081	0.624341	5.38872	4.34846	2.51808	2.0784	0.0799427	3.71872	0.678837	3.91278	3.03013	5.0445	3.61776	5.76692	2.88072	3.99166	3.05547	5.42455	0.0561308	3.72134	5.08252	3.59216	4.28251	3.36612	NA	1.44741	3.19736	3.0661	4.26312	3.2375	5.15375	5.24159
Stachyose	stys	1	1	0.838268	3.40995	5.13881	2.78816	4.51706	4.26652	4.6812	3.71987	5.57733	4.07973	4.58086	3.33968	2.11923	3.90115	3.48821	3.77027	3.11012	1.70198	3.73857	1.08856	5.54376	4.93227	1.18596	4.19817	5.37306	3.2744	5.40281	3.68584	4.6042	5.01111	5.06654	3.29954	3.22196	1.19626	3.75221	1.22532	3.59604	4.47002	5.24875	1.67112	3.99118	2.31868	5.21627	4.99236	1.78075	2.79266
N-Acetyl-D-glucosamine	acgam	1	1	2.57902	1.59583	2.79593	4.92895	4.01392	2.75368	3.20864	4.22766	4.53602	1.98471	2.59372	3.55003	2.15956	4.44029	4.40198	3.53708	5.2636	4.32749	5.18071	1.90437	5.45424	1.22614	4.99865	0.279587	4.76581	4.30693	4.79236	3.90825	1.94916	5.6589	3.89593	3.65838	2.14078	1.42098	5.2205	1.55614	4.53152	4.53616	3.93892	2.05077	5.09121	5.33689	3.90744	4.86227	4.48535	2.08497
Guanine	gua	1	1	3.14876	2.13214	3.98207	5.17156	3.26233	4.20285	4.12318	4.73742	4.82141	4.71322	2.56688	1.97285	3.82035	3.83017	4.71466	1.70833	1.92122	4.20091	2.59275	1.59697	3.64241	4.20102	4.35079	4.13512	1.88334	4.13814	3.55527	1.51443	1.79434	3.08313	4.23952	4.61819	2.70391	5.49464	6.1043	4.8438	4.52813	4.27569	4.37759	1.08737	4.81397	2.49999	4.1366	4.12954	4.1524	4.50217
5-hydroxy-fluvastatin-glucuronide	5ohfvsglu	1	1	4.35378	3.75943	4.94453	4.73254	4.9575	4.61605	2.90832	3.77794	4.99004	0.589523	2.49175	2.84714	1.53206	5.11617	3.93914	4.91905	2.44324	2.48869	1.29239	3.69952	5.35902	3.39179	4.23772	2.96958	2.94607	1.7716	4.69136	3.74378	3.05708	3.95479	4.15011	1.0952	4.86837	3.44794	5.37975	3.50562	2.91989	3.68592	NA	1.10738	4.36037	3.6016	4.78213	3.21667	2.46688	3.16104
2,3-dihydroxicinnamic acid	dhcinnm	1	1	4.99173	NA	0.724482	2.888	3.62806	4.84191	2.34273	NA	0.349648	4.52767	3.96509	4.42828	3.82064	3.22296	5.14232	3.74612	5.17331	2.74765	5.06301	4.39112	3.57283	4.61277	4.0835	1.01823	1.76499	0.416352	5.71061	1.9651	4.65002	5.77049	3.59772	NA	4.36694	3.90318	4.96962	4.28824	2.27405	2.87782	4.6145	1.71251	5.22506	3.91091	5.98574	3.17725	4.56962	1.74386
brv	brv	1	1	3.84723	2.54196	4.15295	2.61515	3.57134	4.90916	4.34202	3.18565	4.34997	4.31178	0.495099	2.94147	4.71783	3.14213	5.02168	2.54883	4.81217	4.1496	4.10393	3.23333	4.13919	3.65319	5.17503	2.57869	4.45776	3.38031	4.27348	2.91741	3.49805	4.84611	3.57559	1.01686	4.00701	4.34958	2.93966	3.46452	2.90108	2.96883	3.56688	0.696412	3.40865	5.72231	5.22073	4.1444	2.20453	4.52256
Atorvastatin-acyl-glucuronide / G2	atvacylgluc	1	1	5.26974	0.944646	2.56427	4.55317	1.23376	1.69429	1.05147	3.83904	5.73968	4.03116	3.23307	1.44901	3.77321	3.15227	2.56527	1.57864	4.14779	2.1436	3.0547	3.47208	3.59758	3.6831	4.16329	4.34586	3.60832	2.64066	3.02818	4.32749	3.53158	2.85168	2.61391	3.70657	2.37269	1.54694	4.06421	2.03223	4.23566	3.17184	NA	1.74461	1.37281	3.50048	3.82373	4.17218	3.96862	4.32782
nsldp_m5_glc	nsldp_m5_glc	1	1	4.73048	4.34595	2.62191	3.96956	3.87374	3.9058	4.66748	0.868522	3.43629	5.66633	4.122	2.83512	1.33843	2.61264	4.37768	2.3572	3.6216	4.69672	5.0318	4.84071	3.1114	2.75141	5.33964	3.63125	0.538511	3.04972	2.60786	4.71991	4.34858	5.00422	4.53665	4.81596	0.486568	2.07179	2.77153	5.01602	2.62565	3.45233	NA	0.737487	3.60184	4.13851	4.29467	4.60762	3.68195	0.817625
2oh_mtz	2oh_mtz	1	1	3.69783	3.324	3.45219	3.68692	2.95394	4.53301	1.64471	1.57806	3.91441	3.75227	2.84878	5.68337	1.88807	2.96298	3.05062	2.43732	3.16188	0.958402	4.62864	0.868813	3.78988	1.52554	4.13146	1.82407	5.06047	4.81354	5.16843	3.67313	2.88427	5.13451	2.26469	4.29922	4.40059	4.49599	4.53125	4.70268	3.563	2.89849	NA	1.20106	3.62059	5.03653	3.55612	0.777752	5.36539	6.2584
dcf	dcf	1	1	3.1322	2.23119	0.333124	1.84681	4.2756	3.95652	2.62389	5.47534	2.73996	4.95043	0.857047	4.2215	2.00968	4.17991	0.375874	4.49732	3.38954	2.51653	4.57594	4.54389	3.10898	2.92046	2.47607	0.0378574	2.36989	1.31625	5.34426	4.36943	3.54091	4.74164	5.00272	4.86608	4.06468	3.98094	1.81599	2.37634	4.46982	3.4494	NA	0.563895	3.86563	5.0779	3.93933	3.84606	4.9205	4.84377
prob	prob	1	1	3.91531	4.2638	5.73544	3.21517	3.76668	4.48694	4.98294	1.47716	1.38192	4.74658	0.81178	2.68597	3.53837	3.32532	3.38087	2.90383	4.24118	4.04715	3.68944	3.67615	4.93545	3.83475	4.67886	0.948929	3.61989	3.13782	2.24948	5.26556	2.22325	3.54782	4.21574	0.956265	2.94684	4.27134	5.29272	2.15674	5.31876	1.51231	NA	1.72145	4.88384	1.10197	6.03838	4.79769	2.13117	2.97197
4-Hydroxyphenylacetate	4hphac	1	1	5.97214	4.2685	3.96883	4.16579	2.71716	2.80698	4.87937	4.60415	3.47945	4.30278	3.84363	3.62289	1.19957	3.8537	2.81718	4.50703	3.23183	1.63813	5.27309	2.75075	2.56475	3.94734	4.5785	4.21332	3.46789	2.51411	3.75601	3.8701	2.88164	4.69559	4.44317	3.57589	2.31288	3.53987	4.65394	3.99761	2.42866	4.68679	4.93377	1.8683	2.60478	5.18914	4.13905	3.4685	4.42974	5.3002
Kestose (2 fru, 1 glc inulin-type fructo-oligosaccharide)	kesto	1	1	4.19798	2.49629	2.3592	5.24388	1.90733	3.69607	5.83198	3.63762	3.8099	2.3238	4.26949	2.03821	4.10914	3.90875	2.31854	2.17286	5.08898	3.58048	3.25592	0.972671	5.77156	1.01127	4.50415	2.35082	2.87565	4.32918	4.55446	2.53861	3.94186	5.15881	4.92647	4.31527	3.39712	4.73785	3.39663	4.07363	5.36941	2.43383	3.505	1.81067	4.71281	4.59002	4.46539	5.1707	4.91444	3.74993
Undecaprenyl phosphate	udcpp	1	1	5.58318	3.59138	4.98709	1.6381	2.27227	4.68409	2.7972	5.40676	4.9779	1.91553	2.69115	5.35678	4.42557	3.13079	5.48052	3.37305	4.01708	2.8899	4.75047	1.55567	5.04383	3.60386	0.0438866	5.51226	5.3673	4.44395	4.56518	2.72213	4.78805	4.05425	3.03585	NA	3.29838	3.61511	3.64772	4.35536	4.75121	4.89838	4.4048	1.60863	1.36488	4.8587	5.30159	3.60409	2.97797	4.90711
D-Serine	ser_D	1	1	5.04622	3.1169	4.99571	1.50744	3.7808	5.03757	4.14178	4.62627	4.41046	2.77949	2.03165	4.41629	3.00223	4.11266	3.60856	5.02485	5.22064	3.97096	1.98549	3.43486	5.34911	1.75442	3.17417	4.1747	4.65729	4.65904	3.76761	1.776	1.18218	0.798091	2.76392	0.204319	2.59102	4.9381	5.08535	2.86573	4.03841	4.72165	1.54419	1.6352	4.09657	3.70153	3.26553	4.38974	3.10492	3.78293
Malonate; propanedioate	HC00319	1	1	NA	NA	3.75975	5.20888	2.1736	4.18482	2.55343	NA	2.34114	3.56635	2.67304	4.70043	3.13138	4.65406	3.1856	3.33067	5.33615	1.55777	3.05499	2.31438	4.5356	4.77349	4.604	4.12923	4.804	3.83163	3.75306	3.98238	2.33021	NA	4.37644	NA	NA	4.74968	3.35577	4.3873	4.44139	3.54244	3.83858	NA	4.31334	0.490278	4.40219	NA	NA	3.58491
Atorvastatin-lactone	atvlac	1	1	5.64246	4.61094	4.47084	2.88853	4.25531	4.55367	2.377	5.10921	4.36639	2.97269	2.95209	4.64929	3.28159	4.52292	2.60715	2.54615	4.74825	3.22894	3.92207	1.57458	4.673	4.60179	4.50952	2.71244	4.71914	5.17754	5.50381	3.45429	2.44577	3.64317	2.93682	0.636174	1.97912	3.04319	2.23322	3.4517	3.97571	3.37035	NA	0.225666	3.12849	4.38403	4.56875	5.06595	5.64406	3.42079
Benzaldehyde	bzal	1	1	NA	4.85123	4.84542	4.51146	4.65215	NA	3.65986	3.73842	4.05666	NA	2.71063	5.02763	4.12235	3.80388	0.992748	3.52329	5.70254	1.6156	4.96743	3.22662	4.63802	4.12019	1.56354	3.66633	3.30047	4.40935	5.3813	6.0146	2.76123	2.12004	4.84887	3.48795	2.66622	4.01494	2.83514	5.47128	0.942341	2.9226	1.80841	1.5157	5.42879	5.26175	NA	3.4862	5.5238	1.55886
L-Methionine Sulfoxide	metsox_S_L	1	1	5.32123	4.11008	5.71526	4.11371	4.58289	4.53697	3.04284	3.54167	5.72623	2.75981	1.582	2.8714	5.71271	1.04279	1.12432	3.68207	0.874944	3.96016	4.82919	3.61731	1.81207	4.35954	0.886507	4.19906	5.79327	4.64465	4.85253	4.0415	5.41296	1.76825	5.50631	0.763402	4.16021	3.55424	4.36242	3.24071	3.05834	3.44663	3.4825	1.40331	1.50481	4.24734	3.94875	5.2873	2.73791	0.562587
hst	hst	1	1	3.34316	2.17032	3.24693	3.20543	3.61845	4.35435	3.02093	3.62625	4.52806	5.42426	1.63192	3.56179	2.74653	3.55513	4.10687	2.54418	1.40683	4.65627	5.06218	3.05409	6.34613	0.894519	3.88022	2.42834	2.53101	4.64816	4.0502	2.89912	4.21058	1.65665	5.54502	3.37894	4.05776	4.18656	4.56797	2.74609	3.84086	3.652	NA	0.741309	4.26678	4.29684	3.66432	3.8715	4.1746	5.39306
Trans 4 Hydroxycinnamate C9H7O3	T4hcinnm	1	1	NA	3.6981	6.06334	NA	2.63463	NA	3.91299	NA	2.71928	NA	2.15883	5.09022	4.33587	2.4945	3.89087	3.69187	4.68626	1.95076	2.25107	3.44439	4.66679	3.7394	5.48171	0.136042	4.21679	3.26717	4.55604	3.50811	3.7977	4.2093	4.88893	NA	NA	4.09118	5.60182	1.30588	3.38784	4.43941	4.30018	0.971493	4.14598	3.93609	NA	2.37949	3.18226	4.61241
Acetamide	ad	1	1	4.72731	3.76315	6.09437	2.17168	4.50514	4.90682	5.65434	NA	3.5946	4.80809	2.58607	4.45945	4.59244	2.9916	3.47991	2.87511	2.58838	1.60698	3.42402	4.00341	5.3446	4.77817	3.03462	5.27582	3.57285	0.656577	1.83808	4.2301	3.2127	4.1593	1.89165	NA	2.24332	3.54686	2.36464	3.5022	3.74643	4.41094	1.05515	2.33141	4.43368	4.09697	4.31919	3.77307	3.88336	5.04624
L-alanyl-L-glutamate	alaglu	1	1	4.47191	4.50832	3.81755	4.17085	2.61471	3.11623	0.959626	4.31925	1.7636	4.43239	3.83944	3.851	5.25267	2.96449	4.69962	3.4113	4.49784	3.63264	3.98458	2.64258	4.7144	3.85087	5.33428	0.466448	3.73416	4.31394	5.83426	4.93532	3.00645	5.39646	5.98757	0.57306	2.93411	3.90485	5.81532	2.7979	1.13893	3.37547	4.37442	0.467356	4.56222	4.89076	3.73554	3.59667	4.3714	4.93439
7-beta-OH-gliclazide-glucuronide	7bhglzglc	1	1	4.64089	0.462354	4.97015	3.18243	2.89125	3.34121	3.1135	4.3967	3.26509	3.92055	3.26192	4.21297	1.82346	4.2223	4.28985	4.18548	2.71488	0.442875	3.29643	1.91132	3.76177	4.3414	5.16361	4.93959	3.51271	2.93705	0.257645	4.7515	3.23257	4.84795	0.405395	4.76529	1.52345	4.04865	5.03549	2.74095	2.32885	4.3465	NA	0.991359	2.91929	4.9964	4.26973	4.15027	3.03365	3.20765
Benzoate	bz	1	1	4.17361	4.47535	2.60993	3.7572	4.01833	4.06539	2.71217	3.5504	2.4012	4.81276	1.41697	4.25224	4.2796	3.5078	2.06353	3.6932	4.71722	3.39235	3.79794	1.95615	2.30737	1.81715	3.88845	5.23711	3.08297	3.26794	4.64995	4.34847	1.66052	3.1554	5.85596	5.76362	2.83856	3.08374	3.97844	2.17912	4.32332	2.35219	1.71569	1.92243	3.91834	1.55546	5.99431	4.8469	5.79969	2.16665
N_oh_phtn	N_oh_phtn	1	1	4.33816	3.86677	2.89941	1.88646	3.92769	4.34439	3.6575	5.19455	5.12795	4.84608	2.64757	3.76872	2.99212	4.5897	4.09847	3.02479	1.36712	2.4447	3.07538	4.6299	2.91999	3.42322	5.20093	2.67428	2.73116	1.93422	0.87276	5.88695	4.27967	4.46731	2.59854	4.55829	2.84899	1.77513	6.25361	1.04473	4.45658	2.34695	NA	2.07841	3.20364	4.04666	5.30134	3.82167	4.22957	5.48973
Trimethylamine N-oxide	tmao	1	1	5.38165	5.03771	2.97266	3.71875	3.3046	1.01799	3.32286	3.29059	3.89986	4.60097	3.79457	4.87256	4.34511	3.36862	5.17526	3.80379	5.27509	1.81792	2.92695	2.00658	5.29378	2.76606	5.45847	2.05864	1.5936	1.81706	5.20046	4.96405	1.77569	4.88784	4.56944	4.30194	0.458675	4.13126	0.287571	1.80603	3.04606	2.40221	2.30873	0.730601	5.31845	4.08207	5.7793	4.64602	6.14934	1.21371
propl	propl	1	1	5.79519	4.39728	2.00533	4.89537	2.41475	0.408781	3.42497	4.05144	3.66153	5.97557	4.00561	3.63182	3.2752	3.52406	5.22499	2.43181	2.7377	4.02854	5.14575	1.4279	4.83214	4.71468	5.41353	0.654281	5.16429	2.25609	4.73284	1.76459	1.92852	3.51948	4.03124	4.56332	4.09221	2.39282	5.25492	4.01062	4.42268	4.9637	NA	1.10705	3.32216	3.24372	4.71867	4.72934	2.63862	3.59484
Cytidine	cytd	1	1	4.68611	4.3786	3.19988	3.08819	1.24895	2.99521	3.98001	3.60132	3.74486	3.23994	0.708102	2.22032	2.48632	3.45956	4.70755	4.7573	3.63319	0.737742	3.50516	3.9022	3.20069	3.81125	5.27164	4.88104	3.52075	3.54571	2.85678	0.0265749	4.85825	4.57431	3.88438	4.93456	3.19111	3.61479	5.70595	2.46613	4.13944	0.951611	4.4348	0.803815	3.46298	0.948379	2.68937	2.88134	4.73715	5.04788
Celluose (n=500 repeating units, beta-1,4 glc)	cell500	1	1	NA	NA	1.18293	3.09508	4.59297	NA	4.23893	NA	0.89891	NA	2.25891	3.10377	NA	NA	2.82578	4.52901	NA	0.589165	4.24172	3.26581	NA	4.04454	4.407	3.5274	NA	0.860741	1.09886	1.62774	3.54979	NA	3.5203	NA	NA	0.0214032	4.09635	2.91943	3.46549	2.56734	3.0056	NA	NA	NA	NA	NA	5.62489	4.99056
mrphn_6glc	mrphn_6glc	1	1	1.68171	2.63275	4.75894	2.00954	4.94934	1.89522	1.13535	5.30555	4.24529	3.88135	2.52705	1.71575	2.98427	3.8885	1.26436	0.375962	4.47725	2.71686	5.30707	2.68468	4.72472	4.33115	3.09494	1.92511	4.87739	2.77935	3.82217	2.98351	2.39355	5.9382	3.49746	5.45753	3.76785	2.56537	1.85672	3.47457	2.46132	0.127915	NA	1.37365	1.0778	2.93195	4.5745	4.95081	4.3814	5.29673
Fumarate	fum	1	1	4.03391	2.33551	5.3778	3.52283	2.89668	4.42378	3.66037	2.79194	2.95903	4.62524	1.56947	2.48181	4.7205	4.20056	2.00914	4.18537	4.34284	4.04927	3.72195	0.30066	4.42252	2.23031	4.45253	4.76799	4.10535	3.41858	1.73167	4.46841	1.59726	0.327791	3.38224	3.39082	3.92715	2.40011	4.99602	0.113467	4.67499	3.97457	4.40014	0.145404	0.387638	3.1252	3.5798	5.45062	4.58721	2.37407
L-alanyl-L-aspartate	alaasp	1	1	3.06906	2.76422	5.25499	2.5331	4.6361	3.53718	4.3151	1.54742	4.75867	4.82796	2.33131	5.24239	3.78641	2.33151	2.90977	4.30851	4.14073	3.06471	3.51872	3.62673	4.03862	4.30296	3.50227	3.20532	3.19884	4.22506	4.031	4.17864	3.18229	3.70768	4.46815	1.73346	3.74252	2.73841	1.53276	3.66618	0.374409	0.554458	0.518281	1.86913	2.2858	3.38844	5.37423	1.63644	5.99805	4.73705
7oh_efv	7oh_efv	1	1	3.73655	3.77414	4.94865	2.79986	4.48014	0.739934	4.87441	4.2554	3.05307	1.41678	3.92076	2.5509	1.49826	3.42218	2.38777	0.451311	0.940487	2.08298	4.36254	1.81736	4.61051	4.36902	4.67438	2.42631	5.44707	2.51902	5.42151	3.00904	3.94247	1.90838	5.11177	4.88131	2.61439	5.09548	0.414754	3.28862	4.51241	0.172081	NA	0.0287078	3.29122	5.21455	3.35723	3.97958	4.01599	2.09411
nverp_glc	nverp_glc	1	1	4.54986	3.34476	3.08414	1.75245	0.816103	2.5232	2.92609	4.67975	1.45085	4.80256	1.53424	3.15885	3.67491	0.846142	3.30688	1.88039	4.47726	3.96675	1.80422	2.86458	0.85303	3.52375	4.385	5.07424	2.7787	2.94613	2.70463	3.4695	4.67699	5.34782	1.74891	4.1762	4.28637	3.08487	4.57672	3.41044	3.15743	1.01267	NA	1.14415	4.74745	4.54569	2.34543	0.372195	5.04975	4.01875
rep	rep	1	1	4.80899	2.46355	2.81735	4.36971	4.28576	1.83277	3.14549	5.82388	4.3072	4.02846	4.02189	0.707951	4.70443	4.94758	2.76693	3.80482	2.43152	3.02576	5.0624	2.08338	2.81953	3.08313	0.833571	0.415629	2.59059	3.22579	2.76716	3.73944	4.05297	2.68105	4.90533	3.91669	2.64224	3.56574	2.01152	2.36375	1.94675	0.996304	NA	1.95553	3.52832	4.37572	4.02152	5.31623	1.73865	4.40995
5-Methyltetrahydrofolate	5mthf	1	1	3.98759	1.48618	3.92537	3.87555	2.4141	3.42964	5.70663	4.00078	1.68837	4.67004	2.04893	4.54208	5.83208	3.74781	3.67863	2.80077	3.78502	4.81708	2.4425	4.41382	5.67116	4.47116	3.92624	4.00655	4.3154	5.23478	5.42543	5.81312	3.33592	2.4679	0.0452284	NA	3.62837	2.43803	3.44229	3.43415	2.57223	5.18509	3.78964	0.636296	3.85421	0.757532	5.89142	5.10757	3.6861	4.09654
Glycolate C2H3O3	glyclt	1	1	4.81704	2.1792	2.67061	2.37826	4.7154	4.19239	1.14331	3.79119	4.24172	5.84694	1.89788	4.58208	4.92604	0.324929	5.00258	2.51488	2.95792	0.297873	3.50309	3.21801	5.47505	2.37043	4.19885	3.93235	2.54851	4.40376	5.03925	3.79649	3.8872	4.6635	4.98901	4.38511	0.646072	4.9418	4.74112	2.34772	3.92997	3.99175	3.38296	2.29366	4.19191	2.62632	5.32823	4.56853	5.32006	5.43359
dnpz_m14	dnpz_m14	1	1	3.98382	4.45305	2.6021	4.66294	3.65357	3.35096	4.04032	5.20518	4.44221	5.59111	2.07249	1.64385	4.59722	0.676672	3.06449	4.09763	1.35429	2.12992	3.4059	4.47377	4.95637	3.06763	3.71409	4.5568	2.1657	2.59358	5.54972	4.1375	5.51112	5.18362	3.00792	2.1774	4.212	3.27132	5.06251	3.82534	4.64741	1.07929	NA	1.45669	3.94905	4.80523	2.96206	2.67056	5.56971	5.64202
2-Hydroxyphenylacetate	2hyoxplac	1	1	3.86491	3.09567	4.09417	3.93836	1.92934	4.70483	2.83434	4.93201	2.1232	1.99546	2.83312	1.52579	4.9352	3.90975	3.35736	4.93384	3.59401	1.00813	3.25799	5.06216	4.06953	1.06723	4.97428	4.95022	4.15487	3.13035	4.00695	4.02143	3.48017	4.76633	2.47673	1.50024	3.95308	3.53675	3.5592	1.07627	1.75103	4.59283	5.10508	1.68309	1.85214	1.94656	5.3569	2.44521	2.09674	6.16707
odsm_egltmn	odsm_egltmn	1	1	4.52592	4.41654	5.78672	2.4424	3.57746	3.04625	3.59664	5.50576	4.16388	5.32578	2.76435	4.44192	4.1515	2.36394	4.44065	3.29698	3.50021	2.87602	4.75467	1.77716	3.1542	3.99727	3.57085	4.92112	0.751775	3.68445	4.01892	2.29776	4.82819	4.4695	3.74663	1.05814	4.0894	4.31387	4.72759	3.9802	2.54929	0.159084	NA	0.205924	3.10997	2.2447	5.14755	3.6442	2.27207	4.06391
DGMP C10H12N5O7P	dgmp	1	1	2.13745	2.05022	5.17877	1.96696	3.74797	1.28761	3.52619	5.17151	4.47448	4.65848	3.80886	3.09056	2.23242	4.52537	4.97641	2.89346	3.14892	3.4631	0.620562	3.0818	2.00485	1.32119	2.3721	4.03236	1.75494	NA	0.216753	4.77827	2.28016	NA	4.47773	3.98709	4.30059	4.89193	3.82831	4.92876	NA	4.12701	4.87201	2.05136	5.14951	2.28214	5.30242	4.60787	3.76796	4.20989
dh5fura	dh5fura	1	1	5.70843	NA	1.15948	1.86425	1.15534	4.45903	4.19635	NA	2.02123	3.54548	2.34735	4.55334	4.87278	4.14387	2.08068	2.99373	5.17691	2.42074	1.32954	4.96199	3.27136	4.10644	1.55005	4.99035	2.24014	3.14981	5.02645	3.78138	4.79262	4.88277	4.318	NA	NA	4.11396	4.72973	3.35556	4.78083	2.32607	2.9851	1.45093	4.16362	5.35623	5.25224	1.06405	2.79287	1.53635
D-Ribose	rib_D	1	1	3.4627	4.38551	5.55447	4.35644	3.12669	4.83589	1.6599	3.21198	4.0855	2.32513	3.52784	4.83716	5.44191	2.41431	4.02408	4.56295	5.40377	4.64418	3.40069	4.44408	1.29862	0.948111	4.43699	3.44399	0.811	3.4876	3.92331	0.303172	4.60308	2.51776	3.04955	4.11275	2.51645	3.44607	4.2716	2.09981	2.38937	4.02746	2.20294	3.1438	1.11018	3.2491	4.43882	3.36588	4.88906	5.2001
smap_glc	smap_glc	1	1	4.34184	3.79869	4.14649	4.19043	1.43695	5.23093	4.45148	5.3748	2.87568	3.47169	1.02208	4.59585	2.73164	4.62412	2.47571	3.78463	3.46614	3.00371	4.42126	2.62199	5.71521	3.8547	4.19372	3.63478	3.69727	1.53128	4.22016	5.79253	2.78509	0.172934	0.516394	3.162	2.07105	2.7071	5.4463	3.09885	2.90141	1.8093	NA	2.08709	5.66362	0.480252	4.35961	2.39212	2.45325	3.51098
6-hydroxy-fluvastatin-glucuronide	6ohfvsglu	1	1	4.63955	3.35765	3.76046	4.8028	4.1469	4.99546	1.78512	3.41403	5.46362	3.69457	0.738319	2.13597	4.7251	2.67749	4.07759	2.56952	3.41575	4.37595	2.64615	2.22805	2.47886	2.67763	4.80526	4.7105	4.81612	4.11858	2.99982	5.5937	2.77064	4.27217	5.43188	5.46303	2.84456	4.37976	5.32862	5.12468	2.6731	1.43776	NA	0.776745	5.13237	4.80711	2.98294	5.62695	5.00693	5.79186
Serotonin	srtn	1	1	5.30276	2.11511	4.89621	4.03338	4.16635	3.34149	2.99429	2.9722	4.55853	2.92557	3.39837	1.09842	4.91944	2.45042	2.76413	3.37111	4.96699	3.08742	4.07674	4.23971	4.11321	4.52957	4.13861	4.45442	4.18819	4.37069	1.57382	2.69744	3.76236	4.30503	3.86957	NA	3.49516	3.50561	3.8824	3.77344	3.27356	1.88175	3.00396	0.896098	3.13202	3.3948	5.45622	4.44226	3.94914	4.13819
Ethanesulfonate C2H5O3S	eths	1	1	NA	3.42838	3.62414	NA	5.48171	4.09343	3.66476	NA	4.64452	NA	0.895897	4.30854	2.59296	2.77243	4.73809	0.696522	4.92816	4.01831	1.02986	3.15418	NA	3.09611	4.66271	4.81188	3.55843	0.654662	3.70355	3.54082	2.42683	0.336021	3.5498	NA	NA	4.02008	4.59907	2.07237	4.80243	4.92336	1.78874	0.6869	2.47595	1.74367	NA	5.54371	4.97413	3.32979
tpno_4g	tpno_4g	1	1	1.80639	4.32357	5.24118	4.60868	3.94755	2.03589	4.023	5.29151	4.18635	3.26669	2.62543	5.52128	3.32952	2.07009	3.5875	3.06267	3.75278	2.91813	2.15474	4.09547	3.31853	3.81148	3.93552	4.48454	4.31909	4.36752	4.64252	2.32233	5.03667	2.37016	4.33578	4.52831	3.53936	1.43813	4.5203	4.81521	0.924822	2.2201	NA	1.66841	3.33118	1.20786	1.23207	4.48939	4.74375	5.63171
Core oligosaccharide lipid A	colipa	1	1	1.0586	NA	4.68175	NA	3.99478	3.42025	2.69329	NA	0.760104	4.54287	1.26522	3.6645	4.39284	4.55473	3.3837	3.82756	5.1466	3.0873	4.53921	3.93692	NA	4.26895	3.48668	0.987952	4.14163	1.93157	2.7346	3.14984	NA	6.52503	3.96216	3.39082	4.43902	2.21081	3.43918	0.917187	3.44348	3.98117	3.27566	2.29269	4.85364	3.42679	NA	NA	NA	6.06195
nsldp_m5	nsldp_m5	1	1	5.48746	3.31198	3.93652	4.49647	2.82925	3.41525	5.32173	4.61834	5.03954	0.0867836	0.577872	4.62784	4.56357	4.29803	5.02383	3.68383	0.196574	4.23788	3.56447	4.62302	0.853169	2.38408	2.94726	4.48346	3.93402	4.16529	4.12576	3.25621	2.84036	2.98647	3.19201	4.04599	0.831126	0.547725	2.15699	3.94911	1.61415	5.12256	NA	1.78961	4.5775	3.77744	1.50701	3.83904	5.41142	5.01835
CO2 CO2	co2	1	1	2.53662	1.86314	2.85195	3.55902	3.88255	4.26276	4.47776	1.76885	4.19849	5.26097	3.36255	0.264441	2.16612	4.56999	4.80962	3.57229	3.64058	3.84047	4.77529	2.77896	2.87657	2.42796	3.14924	3.03074	4.93277	2.95801	5.39083	2.71974	4.42349	4.72313	4.84948	0.272434	2.49157	4.73882	0.0174975	0.785932	4.23276	2.84179	5.20241	2.09143	2.35493	2.26654	2.41842	4.37848	5.66808	4.97986
imn	imn	1	1	4.0215	4.5374	5.12732	3.84101	4.41684	5.69538	2.50929	5.28185	5.03613	3.66797	2.32482	3.67798	2.06319	4.31144	3.99075	3.52094	5.67957	4.33267	3.60061	3.74881	2.7736	4.4636	3.60275	4.03328	4.70667	4.24201	1.99896	3.6261	4.96247	0.0779203	3.56511	2.64376	3.73503	5.04639	4.51397	4.66919	3.61603	4.49633	NA	1.24685	0.157753	4.51568	5.49361	5.74413	4.49482	4.93802
S_4oh_warf_glc	S_4oh_warf_glc	1	1	5.17331	2.99522	4.83184	3.3748	4.97208	4.52794	2.6841	3.99936	4.19598	3.56274	3.11713	3.65536	2.64609	2.58072	4.05249	2.40022	5.20231	4.71695	5.24183	3.06169	4.24444	4.75074	4.2223	3.88847	3.43203	3.53043	1.39806	5.57551	5.10328	4.82341	2.48325	5.04837	0.833409	4.02615	3.7515	3.94276	0.961848	3.92699	NA	2.42542	3.59869	4.85838	5.04997	4.97208	5.13104	4.70613
acisnzd	acisnzd	1	1	5.92347	4.41843	5.3045	4.972	4.5546	4.41171	0.850771	5.57238	5.42934	3.48549	2.34832	3.07013	4.05879	4.05997	4.53129	3.93464	3.44246	1.66461	3.81098	2.99516	5.49859	4.10858	3.80696	2.64761	3.35208	5.26327	4.41944	4.61447	3.38285	3.46289	5.30346	4.63774	3.06686	2.4219	0.419132	3.174	4.45986	3.82887	4.23211	1.91882	1.50391	3.02635	4.69319	3.18332	3.37784	5.10257
Xanthosine 5'-phosphate	xmp	1	1	1.40459	3.96785	3.74301	4.49724	3.96019	1.53175	4.15759	NA	3.0954	5.11964	3.38803	3.45455	4.57889	4.34131	5.06849	NA	2.25115	4.15918	3.53923	1.80167	5.30321	3.38694	4.5838	3.64351	4.73171	NA	5.11856	4.40067	3.06231	NA	NA	3.78925	2.4764	2.75212	3.42007	3.67828	NA	3.63905	3.80883	NA	4.86115	3.09972	5.13885	4.07204	4.11848	4.52842
3oh_cbz_glc	3oh_cbz_glc	1	1	4.10133	4.65874	5.16118	3.07627	2.56982	3.35225	2.84288	2.55914	3.7492	4.2698	4.06966	5.21722	3.79126	3.98694	4.40065	1.56736	0.459172	2.35518	4.67448	3.4055	5.09039	2.41589	4.90791	3.8827	5.04829	3.91702	4.92678	4.73677	2.70862	4.85292	4.57778	1.81245	2.55742	4.07076	2.01651	3.61817	3.40251	3.32912	NA	0.33664	4.86803	4.37321	4.40974	4.61456	4.57004	3.4865
dlb	dlb	1	1	4.1867	2.78061	4.75052	4.03817	2.07534	3.85397	1.94342	3.9627	2.21621	5.54696	3.15483	4.35014	4.90121	4.56337	2.88479	2.69649	1.43961	2.53737	2.76537	3.12204	1.70567	4.48808	2.05839	1.69615	3.17845	2.13638	4.83542	2.61599	4.07052	4.62017	4.06426	2.4498	3.92108	4.88991	4.25267	1.46103	4.17914	3.29356	NA	3.0486	2.48029	5.36541	3.20991	4.06278	0.712126	5.74324
L-methionine-R-sulfoxide	metsox_R_L	1	1	4.85091	1.22793	5.71623	4.26408	3.65305	3.35231	4.3121	5.51034	1.00644	3.3585	1.90344	3.04675	4.52272	1.67529	4.44713	3.23515	2.46023	3.68945	4.88395	1.93771	3.80843	4.39032	4.03208	4.58951	3.58573	4.13453	5.59057	4.84921	4.82905	4.96412	3.55379	3.70576	4.2637	3.23307	4.06176	3.53934	0.746161	4.10874	4.59012	1.42589	3.93073	3.61897	5.34686	4.80004	3.84	3.10547
Indole 3 acetate C10H8NO2	ind3ac	1	1	2.04977	NA	2.70033	4.23215	2.63506	NA	4.60797	NA	4.37104	3.73299	2.58848	4.42317	4.96137	4.54473	3.21596	2.14797	2.76564	2.93793	2.85091	0.891186	NA	4.12167	1.31592	0.860328	1.65451	2.90626	3.55417	3.29834	0.244425	4.42634	2.827	NA	NA	1.66851	1.8412	4.00264	4.69341	NA	NA	1.14285	NA	4.13044	5.64934	5.35672	3.9699	4.03358
Arsenite	aso3	1	1	4.11412	3.30673	5.19145	3.90731	4.8344	5.1182	2.77467	4.68767	2.87855	3.99123	3.15287	3.98069	1.8533	5.26595	4.19105	4.60108	4.38853	4.48781	3.59479	4.34728	4.90095	3.14078	1.84922	4.1145	2.65135	4.19738	1.58689	5.26952	4.59889	3.18624	0.375669	5.44028	2.87203	3.92984	5.74683	4.59433	3.35188	1.79831	0.0306826	0.796586	1.02513	3.00053	5.99212	3.98815	3.17747	2.82984
4-Aminobutanoate	4abut	1	1	0.216992	0.728985	5.013	2.00655	3.84839	5.10419	2.93369	3.52216	4.43153	4.33959	1.5231	4.71119	5.15866	5.11961	1.03291	3.22202	2.6775	3.02996	3.47885	3.56929	4.64966	2.7042	4.90351	3.60617	3.70488	1.17457	2.22691	0.974252	3.64313	2.86656	3.8137	2.42089	3.17064	2.3634	4.92708	4.46641	3.80034	2.99004	3.98843	0.41629	4.76948	3.53628	5.50931	4.937	3.43984	1.60087
miso	miso	1	1	5.39772	4.53537	4.41548	2.4006	5.35963	2.93751	4.42395	5.69475	2.1122	3.41676	1.43936	4.96484	3.01261	2.23627	3.09357	1.9238	3.0094	0.439857	2.01897	5.31918	4.46082	0.221156	4.58501	5.76943	4.23346	4.60848	3.96575	5.50551	2.86718	2.83029	5.15755	4.16447	3.66608	3.5673	4.69433	3.54292	4.18014	2.08414	NA	1.5749	3.9668	3.71412	1.90338	3.86494	4.42459	4.92911
Galactomannan (n=600 repeat units mannose, alpha-1,4 man)	galman600	1	1	4.33495	2.70041	5.46528	3.43605	4.45836	4.54685	3.91473	4.14371	3.55581	3.37111	4.18933	3.51342	5.66901	1.219	3.90851	2.31681	5.209	4.54575	3.89077	4.03543	4.19552	4.93269	3.25505	3.13516	3.29669	2.92271	0.0922997	2.56433	2.90805	NA	2.00938	NA	2.11705	1.60339	4.04163	4.8809	3.39478	3.49239	0.931253	0.575497	NA	4.08409	4.23543	4.38788	NA	4.41438
7oh_efv_glc	7oh_efv_glc	1	1	5.01727	1.11902	5.5796	4.50885	3.49812	3.66817	4.54921	6.13011	1.28711	3.36658	4.65596	4.7791	2.59027	3.68117	5.42964	4.36197	4.7588	3.98001	4.23381	4.57516	4.50495	3.76414	1.34659	2.63806	4.32746	2.67821	2.83301	5.06947	4.67206	2.33781	3.73794	4.77864	3.5051	0.328339	4.13733	3.19922	1.12447	0.23446	NA	2.15282	4.19373	3.87968	6.10852	5.13503	3.82482	5.3442
4dh_tpno	4dh_tpno	1	1	4.11055	4.73586	4.17256	2.2169	2.2354	4.25694	3.81315	3.58155	2.42584	2.15356	3.62594	4.43789	3.75892	4.58734	3.85674	1.68436	5.5737	3.22012	4.9997	4.73647	4.38427	0.666198	4.31211	4.58008	3.80499	2.55355	3.15364	5.44046	4.01959	3.13839	5.13088	3.89707	2.68545	2.1704	3.62996	2.13468	3.34004	2.88364	NA	0.298737	4.29301	2.58125	5.33647	4.47093	1.42375	3.93323
sulfp	sulfp	1	1	NA	3.71868	5.88623	4.14538	1.88473	3.82603	3.31828	NA	4.23108	5.35604	3.83415	2.66125	3.90732	NA	1.94483	5.19405	3.80219	NA	5.23098	3.93489	4.23526	NA	NA	2.34158	4.47002	4.4946	4.3062	4.7133	4.32283	NA	NA	4.70466	3.97142	2.1739	6.25798	4.56503	2.79207	NA	4.42423	2.02315	1.63323	NA	3.37671	4.95525	5.70579	5.4361
des_astzl	des_astzl	1	1	5.24501	2.63409	3.75927	5.28222	4.69562	2.4816	0.253387	2.91823	4.40769	2.84467	0.681432	4.05252	3.72197	2.60283	5.01014	3.02404	0.293454	4.5526	4.7607	3.20602	5.68825	4.27863	3.12011	2.99216	5.03242	1.85403	3.79935	3.71035	3.20775	5.08033	4.31609	0.57235	0.917559	1.86533	4.53159	2.26209	4.43537	4.68635	NA	1.21886	2.35869	3.32064	2.63514	4.66571	0.32668	5.22982
tlf_a_4	tlf_a_4	1	1	5.85455	4.28464	5.97472	2.5245	4.75718	2.89875	2.3681	5.24801	3.67036	4.24425	2.07807	3.77622	3.86263	4.15405	2.40951	2.98656	4.1417	2.31857	5.08681	2.81351	3.18501	4.20839	4.41564	4.51407	4.20376	3.05434	5.06642	4.92152	4.8957	4.67975	3.09064	4.75132	1.9774	3.68621	5.09969	3.12073	1.88478	4.78401	NA	0.528935	3.56334	2.32476	1.93889	3.14638	2.46787	3.74062
L Sorbose C6H12O6	srb_L	1	1	5.29356	NA	4.18472	1.29636	2.55546	2.62689	0.790588	NA	5.40741	NA	0.28658	2.39428	2.10022	5.4168	1.80856	1.05422	4.78089	3.18914	4.37015	3.68533	5.37143	3.92757	0.860539	5.36682	5.07777	3.59978	3.74697	3.92832	5.18317	4.69879	4.3258	NA	2.1319	2.80449	3.22306	0.685728	3.69565	3.23106	1.73155	NA	NA	4.19971	5.59204	4.97709	2.74959	4.6163
Nitrous oxide	n2o	1	1	5.03688	2.52638	1.51912	1.67045	2.82384	4.71051	2.98064	4.70328	1.9869	5.01952	3.26302	3.63447	3.45366	1.64393	1.82456	4.72828	4.50857	1.28322	5.56146	4.11072	3.91772	5.13699	3.23197	4.26409	3.57055	3.03801	2.5951	6.45041	3.98475	4.90728	4.29939	1.26641	2.46353	4.65169	4.1967	1.57787	2.62584	0.992772	3.4266	0.948309	4.88756	3.74722	1.78868	3.78918	5.53237	5.3856
4oh_kp	4oh_kp	1	1	2.69069	2.60879	5.57574	3.48631	2.85111	2.07534	3.89409	4.88799	4.63054	3.39773	3.28896	2.91354	3.47421	1.43619	2.05743	0.784264	2.23829	3.94268	1.90089	2.70672	2.52626	3.66075	3.50648	5.15879	4.0444	2.64958	3.19983	4.73385	4.97157	0.0953334	3.20077	5.38875	3.65526	4.13026	1.04332	0.755858	3.48137	0.779301	NA	1.18155	4.58427	0.463571	5.98646	4.64655	5.4382	5.21352
mtz	mtz	1	1	4.59706	2.8683	3.88452	3.57146	3.86247	0.49354	3.62472	4.21875	5.06211	4.47292	2.0977	3.45885	2.72648	5.14955	4.71097	4.1674	4.52453	4.80868	1.50305	3.46313	4.18711	3.06465	3.99314	3.02473	3.71234	4.27567	5.41802	4.2368	5.03105	4.79099	4.7449	2.67306	1.81194	3.08081	5.82286	2.5185	3.61196	0.662614	NA	0.553491	1.79136	3.10739	4.07729	4.33602	3.30873	2.13618
3-Methylbutanoic acid	3mb	1	1	4.89165	3.88675	1.24455	4.3025	1.07781	1.80078	3.9208	5.24804	4.2572	5.33823	2.89258	1.00411	4.58076	3.22478	4.12006	0.418002	4.94013	3.93366	5.23185	4.70786	4.16759	5.03675	4.21545	4.90042	3.64612	4.54432	1.68187	4.36462	3.3891	3.80173	1.86121	4.42048	0.328589	4.05634	5.55641	4.83869	1.5746	3.95931	4.76266	2.19611	5.30891	4.06482	0.993154	4.76175	2.98997	2.65112
Phosphate	pi	1	1	4.54284	0.110248	5.88442	1.63257	1.76902	4.87054	3.64617	5.8742	4.39181	2.93797	4.38015	1.113	2.31457	0.234764	0.823867	0.583632	2.11565	0.194897	5.51151	0.939775	1.2264	1.36693	1.16101	4.76021	1.43154	0.561864	3.51132	2.41681	2.71996	4.57224	2.30881	1.60735	3.58676	4.38866	2.59319	1.3172	1.1877	0.00416906	1.24693	1.33845	0.302861	4.43645	0.404699	5.26556	4.1319	1.09339
L-Threonine	thr_L	1	1	3.48405	2.80957	4.09255	3.17673	1.97512	4.6929	1.51355	4.54055	3.34899	5.0339	3.29085	4.33684	1.25471	4.10586	1.37854	1.93053	1.3748	4.25082	4.40749	3.18621	4.81783	2.46785	4.19587	3.30176	4.55126	4.48877	3.35408	5.78103	5.41375	1.8263	4.7451	4.77547	1.0649	2.99427	1.70631	3.84708	3.38786	3.36205	3.25626	1.05321	3.99019	5.65271	5.07209	4.41533	0.426239	5.38957
Formamide	frmd	1	1	0.756635	1.74826	3.41825	1.39617	4.30266	3.56256	4.35123	NA	4.21899	1.30583	1.21396	4.88315	3.49613	NA	5.1411	2.87972	5.33663	2.86932	4.55619	2.75717	3.0457	3.4001	4.57668	5.20432	2.85204	4.50108	5.01685	4.77605	5.27114	4.71396	4.90503	NA	3.21462	2.37846	5.03219	2.28946	4.04823	3.16377	4.04716	0.307139	NA	5.2409	5.95608	4.40245	4.39943	3.87709
Pimelate	pime	1	1	3.85528	4.20988	5.16115	2.50906	2.68397	1.82401	3.50466	4.77909	3.82464	4.11722	4.37267	3.98106	4.68135	1.56221	4.99676	1.52651	3.8766	1.79677	3.14114	2.76003	5.58457	2.56629	2.87754	4.39239	3.89535	4.08016	4.98549	1.98955	1.5735	5.79457	2.55924	4.82872	2.82321	4.5956	2.65633	4.04931	4.65984	4.85367	4.07247	0.974635	2.67615	4.71683	5.64641	4.39048	5.0653	5.03426
Sn-Glycero-3-phosphocholine	g3pc	1	1	5.14498	2.19117	4.19654	4.47216	4.28379	0.666243	4.63578	NA	2.51734	3.13142	3.93939	4.67627	4.52868	2.93698	4.28225	3.13712	3.58499	3.86514	4.93663	5.15155	6.00958	2.78712	3.05671	0.286293	3.77204	5.16615	3.69864	4.35419	3.51923	3.27165	5.30847	NA	3.57412	4.87106	2.59017	1.91592	4.36457	3.98458	5.78642	1.20137	1.95571	3.49366	4.46106	4.95132	5.42304	4.55282
L-Methionine	met_L	1	1	4.15665	4.95144	5.4679	4.25448	4.33404	3.12542	2.84278	4.83248	3.69741	2.09653	0.238483	3.20954	4.59857	2.28975	1.95304	3.17601	5.27008	1.32853	4.60269	0.929388	4.21537	2.04254	4.0233	4.44636	4.50548	3.52367	4.69199	5.00416	5.06421	4.23737	3.59971	3.22586	2.95762	4.44429	4.44058	4.1455	5.35797	4.2946	2.38199	0.844452	5.36384	5.01305	5.82932	5.08272	4.63222	4.36369
Riboflavin C17H20N4O6	ribflv	1	1	0.0183387	3.22491	2.20991	0.0139017	4.12996	2.24734	3.04716	0.000431301	3.91683	1.93739	1.79733	3.04291	5.10449	1.3323	2.4179	3.85735	5.41288	3.21897	5.12989	4.51449	4.65391	3.71034	4.26045	2.55917	1.28834	3.88075	2.97664	4.05126	4.3641	4.95994	5.05944	4.37988	0.894666	3.8341	3.84961	4.88765	4.14648	4.52741	4.78388	1.54293	3.66011	1.29728	3.83025	4.49657	5.05505	5.38935
Hexanesulfonate C6H13O3S	hexs	1	1	4.94636	3.71077	4.78689	5.37029	3.72455	4.0913	2.34061	5.20903	5.38284	3.90722	4.49796	2.9529	2.53627	3.56097	5.65979	0.777915	5.0542	0.285739	4.98254	3.10401	3.76835	4.55822	3.80413	3.88172	2.03017	3.44758	3.72023	4.43104	4.32403	1.37042	2.3076	4.30204	3.02631	4.7833	5.50893	3.94703	4.01185	4.41888	2.19572	2.99002	4.9796	3.53073	1.04746	3.04054	0.245272	3.90476
Salmochelin-S4-Fe-III	salchs4fe	1	1	4.76893	3.71229	5.01272	2.93734	2.62835	3.90218	3.66519	2.72258	1.9448	1.94426	3.69032	1.3996	4.40751	3.79576	1.35208	4.47958	1.27596	0.430793	2.56767	2.94935	3.25629	4.66725	5.11041	4.09436	0.220969	2.26994	3.69427	5.77504	3.09912	3.37086	6.05926	3.7135	3.27235	1.98668	5.50272	4.00236	3.47114	4.16453	4.22749	2.53671	4.21405	4.17327	5.95985	4.75333	4.76814	4.83075
Cadmium	cd2	1	1	5.15685	3.35014	6.02623	4.07526	4.10927	4.29063	3.05993	3.76146	2.0298	3.80143	1.5279	2.87697	0.366185	4.34163	5.30331	2.62506	4.22868	4.02859	4.09177	1.5296	3.06942	4.49981	3.74979	2.67346	0.896436	4.99726	2.45237	4.51614	4.92877	3.32968	4.05314	3.68098	1.881	0.0153706	4.07238	3.78132	3.94739	4.50197	3.69099	0.202564	4.24056	3.19379	6.34053	2.83062	4.48972	5.57546
4-Amino-4-deoxy-L-arabinose modified core oligosaccharide lipid A (G. metallireducens, variant 1)	gm1lipa	1	1	4.47346	3.4454	5.69637	4.37971	3.47262	5.49843	3.38284	NA	3.80517	4.71463	3.90459	4.59736	4.7972	3.82874	2.32939	1.91614	4.12364	2.53218	5.43317	1.00211	4.54124	4.29043	3.55786	2.67304	4.55428	3.10726	2.86584	4.45054	2.67764	3.65697	1.78919	NA	2.20922	0.287655	4.09934	4.54854	4.2499	1.17357	4.72187	1.73781	0.125679	0.791088	3.22997	3.27923	3.66712	5.4828
Methanol	meoh	1	1	5.78061	1.59783	4.52322	4.52153	2.75511	4.50496	2.52084	4.93769	3.47762	4.67797	4.01022	0.855527	5.26915	2.72641	2.02963	3.53559	3.68666	2.47037	5.26897	4.06578	4.97435	2.56958	2.91243	3.64541	0.218818	2.61108	3.94075	2.90926	5.31477	4.50237	4.39095	4.78986	3.41584	3.96731	1.69603	4.57805	3.19686	5.30506	3.6569	0.357064	5.65817	4.11479	4.14404	2.35035	6.10677	6.18492
3-(2,3-Dihydroxyphenyl)propanoate	dhpppn	1	1	4.95163	NA	2.65545	0.265215	0.991015	1.87195	4.29814	NA	3.08279	3.80326	2.06838	4.49012	3.95873	1.06756	3.60276	4.84737	4.61732	1.31163	2.22856	2.1911	2.13864	3.84554	3.26227	4.02755	1.97992	5.5392	4.22183	4.56083	2.03046	2.65238	2.21507	2.83125	0.039938	3.76975	5.52452	4.05914	1.73009	3.6704	1.94142	0.4963	4.12449	4.61094	3.72205	1.58602	1.85287	3.96385
Maltose C12H22O11	malt	1	1	3.02651	3.45772	2.60546	2.51264	4.0172	4.81579	3.4277	1.09264	4.75642	2.69181	2.56949	4.31882	5.05101	4.47378	1.18725	3.13982	4.28667	3.0699	4.25805	2.86995	5.96971	3.38134	4.78846	0.167764	2.15569	4.8182	4.56874	5.14479	5.81808	4.52735	5.44112	3.12443	4.29633	3.18371	3.46125	0.470754	4.2749	4.61461	5.87049	1.80888	4.65063	0.28644	5.21698	3.92079	4.92247	5.35114
O2 O2	o2	1	1	1.6957	0.497086	4.56827	4.22017	4.23374	3.86606	2.93923	5.16146	4.02011	4.21099	0.21742	3.58158	4.15887	3.62312	4.53968	4.16831	1.21757	2.77586	4.19246	4.85751	1.2841	3.19853	2.836	3.57906	3.3336	5.70144	0.304399	0.246199	4.21576	4.20955	4.06852	3.85231	3.77698	1.70037	0.162647	1.74377	3.7751	2.93411	3.09328	1.57049	1.20751	2.70436	4.29666	3.78584	4.53531	5.44319
Taurochenodeoxycholate	tdchola	1	1	3.92955	0.755535	5.54151	4.04314	2.36412	1.65616	3.84932	5.12315	4.32419	5.71038	2.03621	3.98938	0.651769	2.62422	4.12586	2.55088	1.83668	1.92025	4.8915	3.43695	5.85824	3.80798	3.44737	0.360296	4.33107	4.64703	3.12386	4.93538	4.85962	4.49439	5.62539	4.18464	3.93492	5.35633	4.90527	3.02079	3.68545	3.5115	4.97538	0.343474	5.14759	4.29026	4.00243	5.56857	4.04131	4.67995
1-Propanol	ppoh	1	1	NA	NA	5.90914	NA	4.2934	NA	2.51598	NA	3.01047	NA	2.73034	4.79318	3.85156	4.04892	3.49987	3.58689	1.68228	4.00477	4.76356	2.23136	2.12102	NA	5.34878	4.39341	3.29153	3.86421	4.8649	4.73594	2.85915	NA	0.443778	NA	NA	4.53763	6.02541	1.62172	4.28885	NA	3.28878	0.643606	2.57602	4.26598	4.40929	NA	3.90523	4.44784
Simvastatin dihydroxy acid form	smvacid	1	1	3.47944	2.84768	4.17607	4.41119	3.96482	3.46814	4.76413	4.30729	2.57837	4.62474	3.7896	3.05202	3.02895	0.667095	4.20384	4.02133	5.69764	4.92073	2.67273	4.93865	4.11704	3.32604	5.04828	3.78791	1.43077	6.0832	5.40854	4.27904	1.38506	4.97626	3.82226	4.18239	1.06319	0.625924	3.92886	2.53862	3.07245	3.65582	NA	1.07532	4.85567	5.09754	3.43771	4.22086	4.50613	5.43059
am5_glc	am5_glc	1	1	4.83966	2.70133	1.51119	4.50318	3.35383	2.29238	2.83272	5.01064	5.13996	4.72711	3.15749	3.99881	2.64471	2.17878	4.47229	1.40801	2.20916	4.12393	0.518364	4.85823	4.23991	3.72301	3.21819	3.05536	5.30942	3.96143	3.72202	3.19924	4.82823	4.0598	4.44667	3.20368	2.95249	3.14447	4.20337	4.27633	4.05196	3.05702	NA	1.85415	4.53496	2.98983	3.73574	5.04301	5.27613	3.90755
r529_glc	r529_glc	1	1	3.41406	3.34468	0.757298	1.20053	4.00319	3.11593	2.73189	5.14779	5.26817	5.08422	2.68076	0.956803	5.42274	1.66866	3.7304	3.47861	3.02554	1.7814	2.49525	2.35649	4.48272	4.78933	4.33054	3.32121	4.96118	2.99112	3.46023	1.65118	0.34839	2.78339	0.295995	0.638783	1.16061	4.02378	2.347	4.29351	4.89415	4.00585	NA	0.793154	0.321223	3.01704	4.3714	3.68138	2.95629	3.27761
Ibuprofen-S	ibup_S	1	1	4.98061	4.06295	5.48042	3.30653	4.3641	3.08191	3.81926	4.86129	2.19364	5.08196	1.86275	3.69799	4.6462	2.56714	1.581	0.95585	5.14475	4.08687	5.00827	1.4779	5.62435	4.32446	4.87689	4.02617	3.80344	4.30145	1.39357	5.81069	4.83988	5.37082	3.59129	0.744275	4.15506	2.00158	1.49745	4.3551	2.71141	3.48211	NA	1.67986	2.7018	3.80121	4.92152	4.53771	5.81362	2.44553
ddea	ddea	1	1	6.0861	3.77673	5.65948	3.84747	2.8232	0.759517	2.94981	3.8654	4.47906	0.983567	4.08422	3.57484	5.08922	3.03547	3.82276	4.59463	2.99572	2.86846	2.85207	3.18944	5.87112	3.66586	4.52782	2.25498	3.94266	5.02032	3.39631	4.41905	3.8265	5.44194	3.33045	2.86226	2.67516	3.62577	5.01837	2.17584	3.23287	3.38451	NA	1.08579	5.08194	2.87569	6.00575	5.0198	1.76771	4.64585
ac_amn_b_gly	ac_amn_b_gly	1	1	2.23568	2.96349	2.17356	3.36322	5.03006	4.36007	4.67404	4.69089	3.36119	1.14416	2.48417	4.14837	4.32	3.62993	4.99593	0.0338923	5.26569	3.44858	2.87651	3.53153	5.05152	4.3808	3.90377	3.68541	4.29795	4.27713	3.94972	4.46772	3.44255	5.71263	0.604119	4.53064	3.32977	4.20851	5.53344	4.49515	3.95208	5.57162	NA	0.581988	3.23874	4.18021	5.06906	3.88843	0.474759	4.7072
4oh_levole_glc	4oh_levole_glc	1	1	5.80995	4.40915	4.15025	3.88813	3.65637	4.63485	3.96625	5.28364	3.61735	5.3186	1.15472	3.26439	3.6081	3.00251	1.87644	2.33482	3.10832	3.25487	5.49239	3.66122	2.62807	4.51113	1.22871	2.00168	4.28746	4.01729	5.36681	4.30552	3.02735	4.70381	4.80798	1.21623	3.23393	4.97407	5.41227	3.99079	3.36605	1.2877	NA	1.31251	3.64635	4.14173	3.99882	3.12676	4.58816	4.80908
Cerivastatin-M23	crvsm23	1	1	4.33697	5.18591	3.57659	4.38819	4.86147	2.88298	4.53797	3.69114	2.8472	3.70864	2.52449	5.32572	3.19446	4.32025	3.6267	4.32349	5.34993	1.94909	5.08127	3.78524	4.86438	4.22049	4.84843	3.17524	4.32593	3.28448	4.12242	5.49393	4.62046	3.85412	2.1867	2.89639	2.74221	3.92606	3.7388	2.63641	1.39007	4.06916	NA	0.967423	4.92999	3.57362	4.48885	2.80762	4.14726	4.99181
tolcp	tolcp	1	1	3.70063	0.901847	4.55793	4.50941	4.76108	3.33924	3.52186	3.73417	4.66523	5.49312	1.81794	3.79994	3.69929	2.11506	0.590255	3.54666	2.77898	0.79623	2.79912	3.98019	5.13059	1.30369	3.74458	3.15432	4.01479	2.84249	2.40964	4.85214	5.32142	3.72316	2.24382	4.15224	3.4959	4.51616	3.42015	5.03621	4.03482	1.76833	NA	1.0538	4.96962	4.1467	5.28136	3.32792	3.50148	4.40571
Glycylleucine	glyleu	1	1	3.76292	4.25661	0.502137	3.99595	3.42256	5.25436	5.01168	4.91603	5.51273	4.82402	0.806021	2.49094	3.09195	3.16345	3.92159	2.63919	2.64868	3.75928	2.67771	4.51731	5.2456	2.97313	3.70013	3.26013	3.66175	2.75125	4.52488	4.20449	3.44894	5.62899	1.97928	4.13206	0.0790977	3.91675	3.3377	3.61943	0.803038	4.08929	4.79194	1.19683	3.52052	4.93049	2.92543	2.73864	4.74496	5.09305
L Arabinitol C5H12O5	abt_L	1	1	3.66881	2.05006	2.90614	2.99139	5.19933	4.80567	3.11695	4.06602	5.14681	0.231562	4.38979	3.88081	2.80135	2.53253	3.55132	3.94463	5.19766	3.33021	4.95792	3.56557	3.62982	1.53	3.04828	3.5241	4.56092	4.01401	3.82686	2.64294	3.28471	4.57444	4.46284	NA	1.87638	4.43142	3.75515	4.67376	NA	1.95059	5.66632	0.0312958	5.62596	2.25183	5.81428	4.01533	3.89429	3.95355
oh_etr_glc	oh_etr_glc	1	1	4.48523	4.62643	5.66139	2.68486	2.54889	3.55266	3.52722	5.01449	4.07783	4.87925	3.81933	0.833248	4.63642	2.67555	3.72063	3.91189	4.97391	4.50179	4.20266	2.81242	5.44662	3.62176	4.86264	4.77254	3.73445	2.71166	3.86136	0.92314	4.18613	0.774442	3.41829	3.67518	2.68536	3.07812	5.03553	0.975967	3.34133	3.02589	NA	1.21681	4.15578	4.00391	5.07763	2.43665	4.04077	4.41491
Two disacharide linked murein units, tetrapeptide corsslinked tetrapeptide (A2pm->D-ala) (middle of chain)	murein4px4p	1	1	NA	NA	5.83274	NA	3.96989	NA	3.86004	NA	NA	NA	4.37756	4.11817	NA	NA	3.72431	2.72334	NA	NA	3.21592	4.44814	NA	NA	NA	4.00922	NA	3.40679	3.13802	0.839497	NA	NA	5.93455	NA	3.87155	NA	3.50262	4.1126	NA	NA	3.47391	NA	NA	NA	NA	NA	NA	NA
Sulfate	so4	1	1	0.850813	2.50628	4.86936	5.80149	2.94407	3.53821	0.159473	3.39509	2.15372	4.17371	3.98283	3.57177	4.80198	4.41783	4.41738	3.72883	4.61726	1.1069	3.73992	4.20913	3.95093	4.63818	3.44595	4.28723	0.014247	3.50035	4.3714	3.90956	0.0112188	5.33897	4.31427	4.71733	3.289	0.0193747	0.0261081	1.16969	3.72634	4.83316	5.19669	1.87361	5.27695	4.35382	3.90987	3.71572	0.0124571	3.91538
S-carboxy ibuprofen	caribup_s	1	1	0.538611	2.78256	4.45356	3.87349	5.09126	3.20543	3.58972	5.22995	1.4629	3.91403	2.89437	4.99103	2.8675	4.19629	0.375787	3.47463	0.814976	2.13185	4.95622	1.82349	3.08757	3.276	5.06049	4.36091	3.9604	3.35549	3.52393	3.32041	4.1241	5.40813	4.94746	3.88955	4.14187	3.31176	4.02386	4.89447	2.91942	2.52166	NA	1.3316	4.37941	3.17085	3.33692	5.2405	4.59935	4.99689
Atorvastatin-acid	atvacid	1	1	4.87547	0.853789	3.1501	3.47804	2.86107	3.0053	2.75397	4.79435	4.0733	5.29962	0.0367624	4.39712	3.88805	4.04343	4.94954	3.03685	4.0197	4.13709	4.60968	3.73394	2.33422	3.85504	2.53573	2.80142	3.67449	3.03838	2.1474	5.08732	4.16509	3.77912	1.31625	3.35318	3.30652	4.54383	4.42642	4.57047	4.68083	2.4819	NA	1.38925	5.15479	3.10121	4.13579	3.49873	3.8597	3.23579
814dioh_efv	814dioh_efv	1	1	5.15308	1.88018	3.57477	4.14085	4.51008	2.83078	4.10142	3.71018	4.27963	5.27425	2.90125	3.70307	3.09335	3.5914	3.61789	3.66272	3.84908	3.98287	4.71248	3.17512	3.12904	4.06945	3.98123	3.41659	4.39337	3.0364	4.41977	4.17476	3.97413	3.41067	5.28549	4.32798	2.34769	3.56039	5.67309	3.97552	5.64854	3.64093	NA	0.230648	4.24769	4.82168	5.12003	4.96814	4.94531	5.16415
L Methionine S oxide C5H11NO3S	metox	1	1	NA	NA	NA	NA	NA	NA	4.28293	NA	NA	NA	NA	3.16057	NA	NA	4.71148	4.22735	NA	NA	5.36055	3.95235	NA	NA	NA	4.00929	NA	4.19463	NA	5.46696	NA	NA	NA	NA	NA	NA	4.39593	NA	NA	NA	2.49093	NA	NA	NA	NA	NA	NA	NA
D-Xylose	xyl_D	1	1	5.34599	3.86572	4.1805	4.75923	4.739	2.76654	4.51348	2.24611	3.94123	5.04081	1.73589	3.04002	5.45417	4.06851	1.29002	1.28385	4.11224	4.17325	3.35531	2.5109	4.12182	1.30635	1.93035	3.17672	4.91845	2.642	1.88647	2.70688	5.3319	2.58643	4.83514	5.57317	1.94765	4.9823	4.04543	2.6884	1.04073	2.42285	3.96725	1.18681	5.09452	3.82848	5.50319	1.79392	5.28617	5.08884
D Galactarate C6H8O8	galctr_D	1	1	NA	4.00061	4.17065	1.73231	4.34352	NA	3.88421	NA	5.17704	5.18642	3.06786	3.04062	3.69206	1.56016	2.83673	3.04871	3.22217	2.01896	0.661298	1.97868	5.86651	4.05608	3.66876	3.89174	5.63801	4.10106	6.05486	4.24671	3.02501	4.37825	4.19512	NA	NA	2.1709	3.65249	1.73637	3.5394	4.15663	4.26951	0.537878	5.18261	4.34949	NA	3.50136	5.26429	3.09195
R_7oh_warf	R_7oh_warf	1	1	3.13435	5.22463	4.17675	1.24447	4.49932	1.84089	4.20811	5.34109	4.72266	5.69493	1.86886	3.35948	2.49185	3.29514	4.78867	2.76509	5.36442	4.39576	1.90836	4.3864	5.32535	4.69897	4.93753	5.03185	2.12291	3.22718	5.14778	2.80443	3.35629	4.5127	3.88966	4.71005	2.70428	2.91948	4.15165	4.19059	3.18799	5.11872	NA	1.26787	1.26956	0.496916	1.2883	3.91905	1.64189	5.20547
Lactose C12H22O11	lcts	1	1	1.89935	1.35989	3.93137	3.88385	3.26755	3.64971	2.48474	4.02321	1.54916	5.41634	2.19242	3.54172	1.83553	3.81681	2.71842	5.10363	4.84438	2.92017	3.7426	2.07111	6.29917	5.09983	4.00434	1.59527	3.647	4.91228	3.09289	3.3894	4.62543	3.61147	4.71848	4.30185	3.84537	2.90846	3.60539	2.86443	4.1809	3.81986	5.31661	1.76034	4.71988	3.0792	0.9441	1.0438	1.98988	2.97451
bilr_M12	bilr_M12	1	1	5.32808	2.37916	1.17907	4.69459	3.40277	3.63932	2.60615	3.68494	4.00315	3.25937	2.08948	4.0239	4.04234	2.90828	3.65256	3.39429	5.57801	2.71858	5.09344	4.39863	4.97862	4.73237	4.32105	3.05967	4.16528	4.40053	4.21724	3.55648	1.70979	4.06566	5.1863	4.86676	2.87262	4.49268	4.95175	2.66887	3.84159	3.40296	NA	1.07109	2.6921	4.48089	3.4405	5.31545	3.43696	3.03519
tab	tab	1	1	NA	2.77485	5.39195	2.56502	1.67218	4.09829	3.0783	NA	4.64615	5.45949	0.433751	4.45715	0.404794	NA	4.41578	0.350924	5.36004	NA	1.64095	5.09435	4.98301	NA	NA	4.99456	1.81642	3.77642	5.04654	3.60458	5.69319	NA	NA	3.26429	2.73978	3.1368	2.93426	4.4379	5.15615	NA	5.32742	0.864542	0.981063	NA	3.18956	5.1353	2.55799	4.93824
Selenite	selni	1	1	1.66195	NA	4.37039	4.04017	2.92113	4.1108	4.08465	NA	5.00388	5.04728	1.54024	1.6597	4.11438	4.39354	0.196769	1.07047	2.30581	3.21852	1.7979	4.5001	4.64006	3.3617	4.17056	4.21662	0.900759	5.38321	0.222939	4.87339	2.5402	5.66344	0.0955613	NA	NA	3.66526	1.50795	2.05141	4.32181	NA	5.26993	0.879127	NA	1.45301	4.44279	4.28957	1.37955	5.13606
Glycogen, structure 2 (glycogenin-1,6-{7[1,4-Glc], 4[1,4-Glc]})	glygn2	1	1	1.66115	2.72381	3.74219	3.07115	1.14499	1.85005	3.78605	4.12025	4.50103	1.17671	3.49662	1.70364	3.95411	4.44441	4.45801	4.58984	3.87314	3.3381	2.40351	3.81701	4.92314	5.0015	4.67245	4.67391	4.21707	2.13244	4.51151	3.12777	3.19413	4.98535	3.99982	4.38606	4.03725	2.7469	5.76019	3.07348	4.91963	3.18669	2.19851	1.88199	4.49942	0.799046	4.07483	3.51132	4.20383	4.89633
Atorvastatin-ether-glucuronide -G1	atvethgluc	1	1	4.25933	3.52901	6.10151	0.966232	2.62039	3.48584	4.60786	1.3841	3.07873	3.02265	2.97717	4.30979	4.66121	3.68155	3.44265	3.82135	2.5235	3.05135	2.82129	3.12108	4.38894	4.69288	3.20041	3.02974	4.17353	3.78033	4.3544	3.42628	2.60329	4.21675	4.49996	3.03868	2.88818	4.2429	0.172311	3.75906	4.82814	2.77995	NA	0.655922	4.93045	2.31114	2.23822	4.90742	3.61966	3.53259
Deoxyadenosine	dad_2	1	1	1.56779	3.69762	1.56137	1.19972	5.21642	1.62929	3.4475	4.7329	5.66493	2.71265	2.28521	4.1136	1.08127	3.39184	4.06506	4.31358	2.64049	1.76744	5.11595	2.20889	4.73557	5.13414	4.56238	3.20859	1.34708	1.90303	4.62762	4.95527	0.382252	2.40478	5.69062	3.71107	4.01911	2.89941	4.02537	3.95755	2.76435	4.02679	5.18417	1.8165	4.35866	4.90973	2.6688	6.05678	3.44772	0.531757
L-Lyxose	lyx_L	1	1	NA	NA	3.44793	3.35017	1.34132	NA	3.46192	NA	3.686	NA	NA	2.04544	4.27874	NA	3.59045	4.78295	NA	1.98632	4.96252	1.19692	NA	NA	4.27347	2.90663	4.5984	3.26024	2.92334	3.10815	NA	NA	NA	NA	3.04566	3.68148	2.56111	3.4127	1.89029	4.38884	3.03078	0.56712	NA	NA	3.25951	NA	3.79322	2.13179
Glycogen (n=1500 repeat units) (glc alpha 1,4/6 glc)	glycogen1500	1	1	3.58695	3.93516	5.09893	2.17833	4.19309	1.56455	4.55265	4.13021	5.05795	2.69892	2.98862	4.16281	4.0589	3.19083	4.33622	3.75307	3.8094	4.09083	0.85396	4.03505	3.53394	1.74593	5.3234	4.28497	4.65583	5.08709	1.43065	4.80293	4.22145	5.09034	5.13958	NA	2.84568	2.52698	4.91828	1.70354	4.24085	2.35936	4.75702	1.42028	NA	1.32254	4.31395	2.7755	4.71884	4.69673
L-Galactonate	galctn_L	1	1	NA	NA	5.85285	NA	3.66097	NA	3.46127	NA	2.67948	5.40935	2.04441	2.81744	2.38473	NA	2.69903	2.55845	5.27181	4.09933	4.22802	3.40357	NA	4.74105	NA	3.49831	NA	1.90215	NA	5.04638	NA	NA	NA	NA	NA	2.57011	3.86436	2.84399	4.88802	NA	4.79115	0.985065	2.94846	NA	NA	NA	NA	1.97221
Pravastatin glucuronide	pvsgluc	1	1	5.17376	2.32191	1.02114	5.3095	4.28009	2.62464	5.03339	4.29555	1.52843	2.191	3.80942	4.67853	1.55793	2.09771	0.13704	2.62601	4.52639	1.89036	2.38271	4.59359	2.87865	4.8201	4.00898	3.7321	3.64614	5.16009	1.50778	4.55307	3.41454	1.74867	5.42604	4.75592	1.85768	4.5445	4.42719	4.46499	3.96723	4.87323	NA	1.73015	4.07458	3.80788	4.71326	5.40529	2.16173	2.27609
4oh_levole	4oh_levole	1	1	3.18956	0.779532	4.48147	0.899532	5.4994	3.90601	3.29961	4.55036	4.658	5.74795	3.95813	3.76455	3.8831	2.00462	4.36484	1.02031	3.89763	3.98295	2.36282	3.88868	4.04935	4.57552	4.72426	3.2377	4.69247	2.3312	4.65003	4.8457	5.04385	4.70039	4.56486	4.38588	0.378475	2.36671	4.71655	3.88296	4.34851	3.8988	NA	0.771097	4.2124	4.69451	2.43559	4.09721	4.78379	5.06586
DTMP C10H13N2O8P	dtmp	1	1	3.22693	1.70759	3.76637	5.0706	2.68386	0.434884	4.84004	NA	5.17851	5.41116	4.32982	1.8521	4.18325	3.05764	4.40746	1.41287	4.05146	2.16185	4.72947	2.76518	4.24616	4.35381	4.4748	2.45964	3.15455	4.77338	4.21249	5.77314	4.5286	4.66361	4.22806	5.01648	2.24456	3.63535	5.2251	1.7205	NA	2.42506	2.77428	1.21014	4.6037	5.53935	5.22486	0.834457	2.56638	4.40794
6-hydroxy-fluvastatin	6ohfvs	1	1	2.19998	4.40305	4.54259	3.27623	4.3994	4.91973	3.90293	4.10834	4.8163	4.68912	2.81283	3.2818	4.87733	4.73778	4.51241	4.10697	3.91405	4.62888	3.43134	2.55268	4.77184	2.29656	3.67282	4.67675	0.448006	1.87356	2.43328	5.49366	2.03128	5.89233	4.09144	2.92091	3.01479	4.74578	3.47808	3.7047	4.30801	3.21105	NA	0.844755	3.0898	4.30246	3.18058	4.60504	3.44174	0.412145
Manganese	mn2	1	1	3.05691	2.04412	4.07344	4.69299	2.52882	3.96509	1.65908	1.69198	4.90588	2.59831	3.59894	2.12566	5.15647	5.40178	5.16163	2.34329	4.35141	2.11523	4.72444	3.25508	5.25905	3.22531	2.94523	1.9915	4.82342	3.78567	3.75748	0.942735	4.97672	2.97571	2.44188	4.78365	2.78906	3.74901	2.44969	3.54008	3.33019	0.651306	2.42162	1.16553	5.2768	2.55298	3.28695	4.33645	2.44284	4.07367
Thiomethyl-sulphoxide-conjugate-acetaminophen	thsacmp	1	1	0.477506	3.17249	5.93934	2.31454	1.06486	4.18664	0.423153	0.621812	4.5743	2.60316	3.22049	2.42237	5.18835	2.23717	4.46145	3.58004	4.8211	4.17921	3.90887	1.65819	5.23257	3.02393	4.94176	3.76951	4.30242	5.42525	4.4463	0.851502	1.88652	2.91673	4.73581	4.87336	2.90068	3.11107	3.2574	4.07998	4.61256	0.830682	NA	2.35957	4.93119	3.35257	4.22981	3.92168	5.48397	4.51229
8oh_efv_glc	8oh_efv_glc	1	1	3.2633	4.72922	5.14706	1.35989	0.678703	5.57638	2.96817	3.82221	4.70493	3.76353	2.05911	2.75078	5.45697	4.77827	4.02633	3.16208	3.4137	4.42454	3.68568	0.975147	3.98703	4.89823	3.68412	2.36943	4.46031	3.92918	5.3868	5.14328	3.28642	4.00743	5.34374	2.56908	2.86108	4.11362	2.56408	3.44944	2.64823	4.76793	NA	1.56509	4.09576	3.5003	4.75523	4.45898	4.92651	3.66044
Isobutyrate	ibt	1	1	3.94222	4.86397	3.97731	4.37342	4.71916	5.22408	3.2113	3.83305	1.48704	3.97345	0.901658	4.7428	4.54559	3.53499	4.32033	1.40921	3.158	2.09913	5.05858	0.20967	4.39202	2.02977	4.87148	2.1669	3.77596	3.5978	6.16106	2.72114	4.20264	4.82375	0.162818	4.77079	2.2981	3.69144	4.84974	4.61575	4.39455	3.92488	3.6525	2.11714	4.6015	5.26779	5.54459	4.22343	4.53778	5.13467
3,4-Dihydroxybenzoate	34dhbz	1	1	3.70965	3.96057	5.27196	4.09957	2.52381	3.52197	3.15845	5.3525	4.23594	5.36462	1.14262	4.47981	4.47742	2.94758	2.0448	3.37522	2.42584	3.168	3.8947	2.50211	3.98539	2.46444	4.50863	1.66447	3.22523	3.98763	4.90333	0.675985	5.30911	4.90378	3.45977	4.2725	0.942114	1.00355	4.83131	0.726376	4.67392	3.77397	4.26061	1.29505	4.34742	5.78874	1.74493	3.3329	4.93159	3.82173
chlphncl	chlphncl	1	1	3.20091	3.38328	3.25931	5.43015	3.0281	0.8938	3.28029	5.10866	3.73679	3.00219	1.15493	2.05619	3.97525	1.34626	2.94114	3.91666	4.42816	2.68007	3.29734	3.2738	4.82103	4.99094	5.34309	2.11183	4.57366	3.32047	0.917119	3.44738	3.98338	3.0667	5.85172	3.0159	3.70864	4.85139	3.30497	1.23927	5.26356	2.03618	4.33629	1.92568	3.41205	4.64275	6.16964	5.60757	4.80685	4.29412
5asa	5asa	1	1	3.47528	4.54621	1.60241	3.18745	5.22248	4.892	4.92918	4.08583	3.68824	0.167583	2.20628	4.1395	3.08178	4.03754	3.5021	4.41655	5.27184	4.08948	5.44436	3.55279	4.54159	3.42563	3.77623	1.44708	5.54329	3.60782	0.665798	5.11634	3.91518	4.77177	1.88565	4.4546	4.38254	1.86213	4.10833	4.08276	3.75263	2.99088	4.60495	0.947112	4.08685	4.96042	5.25245	5.2977	4.14891	2.67086
D-Mannose 1-phosphate	man1p	1	1	5.39259	4.93915	4.08724	3.9852	4.01515	5.33168	5.41171	3.65759	4.68859	5.61728	3.10239	3.16353	4.715	4.0611	4.04267	2.38892	5.85961	3.45377	5.75747	4.69149	5.67882	4.94328	2.85996	2.12084	0.143352	NA	5.15327	4.48223	4.16271	NA	3.81471	NA	3.33643	4.40084	4.16532	5.31041	5.06607	3.10095	1.8144	1.40483	NA	5.6473	5.90575	3.83747	4.13548	5.76972
am14_glc	am14_glc	1	1	3.34319	3.10572	3.43968	4.45868	5.46465	3.45447	3.05873	3.68249	3.54161	3.02981	0.594609	3.61142	5.03481	2.69674	3.05648	4.39886	4.49926	2.98617	0.971078	2.23339	4.48233	4.17751	4.85623	5.04587	4.27957	4.9571	4.15005	4.06797	2.57976	1.70977	5.79607	4.55064	2.69453	4.97282	4.54181	3.82699	2.89579	2.49356	NA	0.74861	3.35047	3.99933	2.3695	3.29427	5.05818	5.05027
r406_glc	r406_glc	1	1	3.65109	3.61039	2.31086	3.89328	3.4564	5.04022	2.65873	3.67332	3.96368	4.4438	2.55723	3.78043	4.44648	4.13314	3.99679	2.54648	3.92792	2.73471	3.11098	3.32324	4.60494	4.57262	5.31723	3.71935	5.13361	4.42959	4.93664	4.91903	5.87739	5.0811	4.14396	4.50588	2.71318	4.28373	3.58784	3.80222	3.16296	0.1671	NA	1.8944	5.13638	3.98882	2.69266	4.40427	5.58729	4.21679
oh_etr	oh_etr	1	1	3.8268	2.72756	5.04171	4.17939	3.98891	2.87543	3.21624	5.43921	4.37697	3.60268	4.26663	3.94653	2.75509	4.71638	1.99093	4.79604	0.674785	3.40036	3.28819	2.81526	4.04288	1.73966	3.2294	4.9034	4.62177	4.34573	5.58927	4.89824	2.06765	2.47025	3.77116	2.28143	4.49936	4.01377	2.66327	4.16639	2.41201	0.857826	NA	1.24223	2.63741	3.41294	5.64304	3.5516	5.93742	5.73168
Galactomannan(n=4 repeat units mannose, alpha-1,4 man)	galman4	1	1	4.76067	3.90876	5.77741	4.28378	4.97574	5.35695	2.9065	5.73438	3.40877	2.07878	4.39276	1.7308	4.12832	4.27721	2.21342	3.94655	4.4862	3.07185	3.24477	4.45271	4.3763	2.60227	3.80235	4.5953	4.31171	2.29197	3.39997	3.36866	5.18186	NA	4.19616	NA	4.51171	3.64549	5.18492	3.89001	4.41173	4.06185	4.31041	1.27657	NA	5.06584	1.72157	1.38904	NA	4.59585
GMP C10H12N5O8P	gmp	1	1	4.46372	3.77876	3.32801	5.33806	4.51796	2.30873	4.14357	NA	4.05706	2.20057	2.67531	4.70185	4.47311	5.39872	4.00615	NA	5.0127	3.76065	4.88548	4.48784	2.47601	2.96045	3.07914	2.42701	3.85754	NA	5.31304	3.19691	4.83271	NA	NA	5.00523	4.50088	1.33547	4.57806	3.21809	NA	5.01886	3.40353	NA	3.86916	2.88663	3.19226	1.10855	5.00301	4.57038
Hydrogen sulfide	h2s	1	1	5.20833	1.00007	4.59728	3.13522	4.53405	3.85989	1.57424	4.65181	4.33132	4.52436	1.76948	5.14702	4.15931	4.69788	5.14159	4.22054	3.51466	3.283	3.28411	2.40795	0.982456	3.36644	2.45356	1.71823	2.77037	2.86552	2.49132	3.2314	3.27028	4.81609	3.88182	4.31011	2.07751	1.65757	5.21913	0.990264	3.2008	3.40088	3.89739	1.38332	1.31916	4.16563	4.43017	4.88391	2.37084	5.0732
dcf_glc	dcf_glc	1	1	3.03493	2.44455	3.97023	2.06824	3.32423	1.89151	2.59619	2.93061	5.12031	5.64834	2.41553	4.65965	3.8378	3.80313	5.13092	1.90285	2.9854	3.71668	3.53701	1.70237	1.87394	3.77317	5.00061	3.92201	3.2197	3.65943	3.58942	3.26055	3.21019	3.41565	3.0014	3.655	2.87093	2.15032	5.10168	4.39476	3.73945	4.10813	NA	1.92307	3.98198	3.92456	1.65659	3.48286	1.8031	2.26267
sb_611855	sb_611855	1	1	5.28227	4.16866	3.02766	3.90901	0.689756	4.34059	1.10342	4.56538	3.67519	5.68652	2.7989	4.43777	4.35547	1.84686	4.72749	2.41184	5.17628	1.9521	1.57184	3.36775	3.72909	1.87624	3.45392	1.47065	4.64562	4.34362	0.875709	4.94042	2.17337	2.87151	2.11579	1.50578	0.152477	3.82191	4.60813	3.79779	0.814606	3.23378	NA	1.67265	1.87041	1.36658	4.45913	3.43881	4.62278	2.72829
L-Isoleucine	ile_L	1	1	4.24394	1.96865	4.39105	2.18196	3.89257	2.05164	0.0121292	5.14343	4.61462	1.67901	1.35922	3.36192	1.80895	4.4413	3.20262	3.02393	3.98898	2.1917	4.5969	3.99641	4.70838	2.60901	4.43709	4.01217	3.74319	1.91966	3.90679	2.97133	2.71571	3.63765	2.00633	3.66338	0.330163	3.00387	2.80069	1.77425	2.5916	4.51241	3.61788	0.956774	3.66351	3.85836	4.7415	4.09478	4.86143	4.5348
Agmatine	agm	1	1	4.61655	5.01506	3.29835	3.93928	1.30151	4.00403	4.94896	NA	5.18916	5.04656	1.11322	4.13995	0.233804	4.24333	2.32147	3.92152	3.12355	1.80786	0.645527	2.52409	5.38928	2.25924	1.91513	4.45981	2.1388	4.40468	4.01756	3.67916	4.83193	5.20503	2.0874	NA	1.86213	3.9576	3.0332	1.20154	3.59079	3.79737	4.56294	0.563217	4.72008	3.04813	5.70556	3.02775	4.86429	5.4684
5oh_sulfp	5oh_sulfp	1	1	5.60091	3.76154	5.27068	4.82622	3.44876	2.33333	3.802	4.77837	2.90825	2.30433	2.6978	4.67497	3.70011	3.43767	3.15388	4.74799	4.63081	0.791961	4.8565	2.36344	1.2249	1.48754	4.18337	4.85303	1.89523	0.815323	3.38315	3.03709	5.06587	0.43455	1.57766	1.52367	3.96166	4.98539	5.31689	1.01914	3.59858	2.96361	NA	2.29898	4.9237	4.23052	6.05933	2.24511	3.93054	4.35062
4oh_vcz	4oh_vcz	1	1	5.94864	2.87106	2.3643	4.69664	4.57585	3.25142	4.88301	1.76338	5.45057	5.82866	3.47127	3.77219	4.09232	4.02281	2.36611	3.22715	3.04605	2.06852	3.87937	3.71755	4.90443	3.99671	4.50038	0.613672	3.94425	0.291297	2.98718	4.42793	4.33247	2.0817	4.92451	3.82155	2.92719	2.46081	4.70088	2.99292	4.34182	4.86186	NA	0.733848	4.09815	2.97506	3.36972	0.794352	5.17273	4.8689
Estradiol c	estradiol	1	1	5.64654	3.78109	2.15158	3.0867	4.85799	3.16382	2.20078	3.41273	2.7686	3.23679	1.77711	3.91475	2.0135	2.87122	3.50397	2.19232	3.95138	4.73049	3.40449	1.93173	3.04546	5.59435	4.18299	3.23213	3.10291	2.13354	4.69355	2.46635	4.7394	5.51405	5.08627	3.44226	4.2722	4.10602	3.03176	1.56141	4.99814	3.73169	NA	1.86667	4.5841	0.392302	1.89212	5.39411	3.59339	5.37223
Xylotriose	xyl3	1	1	3.25676	2.48064	4.08373	3.61634	3.789	3.77986	3.73224	4.28325	4.99874	4.35694	2.86167	3.7844	3.58027	2.5886	3.60764	3.85385	1.5923	2.04194	3.77165	4.12511	3.49012	5.11564	4.31513	4.1499	5.03444	3.82815	4.84131	3.48573	2.46515	5.28613	1.22302	NA	0.590284	3.78662	2.95244	4.3465	2.40254	2.00994	1.11976	0.909687	3.54201	3.02962	4.67799	5.17001	5.20373	0.371895
dnpz_m13	dnpz_m13	1	1	4.58618	2.97171	4.64635	4.22808	4.52661	2.46246	3.73388	4.30274	5.36929	4.44809	3.29057	2.86228	5.28081	3.6721	2.81148	3.96073	4.14882	3.73072	3.23861	3.39317	4.52095	1.75394	3.5162	4.1544	4.74741	3.96297	2.12895	5.50165	2.04803	4.47682	5.50792	5.17831	2.91768	4.83833	2.98886	2.02462	1.4725	0.517838	NA	0.580773	3.04202	2.32695	4.87591	1.39461	5.15401	3.76276
xylottr	xylottr	1	1	5.24804	NA	5.66788	4.83802	4.13836	0.614236	4.21821	NA	3.35665	3.2686	1.57849	4.95476	3.26296	0.991072	4.01623	2.82032	4.19828	3.62643	1.81008	2.49253	5.38492	4.22341	4.12736	3.18009	4.77431	2.9543	1.48023	3.59169	3.14043	4.65206	2.96817	NA	2.75554	1.00144	2.47515	4.22389	2.77402	3.21681	2.42065	NA	4.69956	4.52423	3.79695	2.41868	4.55193	5.20986
gmfl_mI_glc	gmfl_mI_glc	1	1	5.01235	2.23616	3.83258	3.18655	1.4343	3.80993	1.31244	2.56099	4.64673	0.184986	1.84025	5.28804	4.26122	5.15662	4.59572	3.88674	5.06102	0.72509	1.42885	3.35963	3.63878	2.96814	4.03661	4.84401	3.84543	3.65615	1.29815	3.73888	2.13601	4.95652	3.32336	3.813	2.39596	3.11084	5.51135	4.77192	4.04396	3.66475	NA	0.714567	3.42793	4.51046	3.31433	4.87132	3.80918	2.62098
ddea_glc	ddea_glc	1	1	2.11222	3.88247	1.07475	1.98079	5.42274	4.60373	3.65151	1.84423	5.61962	3.07923	3.35891	3.82832	1.03565	4.58085	3.53022	1.6596	2.52901	1.95662	3.375	2.69644	3.84288	1.91264	3.65376	3.55671	4.3013	3.0015	4.88019	3.50367	5.05011	4.41779	5.06873	3.88711	4.44588	4.33781	0.589816	2.90204	1.29223	5.01652	NA	0.928696	0.346963	3.2877	5.49161	4.14863	1.85587	4.14548
2oh_mtz_glc	2oh_mtz_glc	1	1	5.26539	2.3114	4.81298	4.46824	5.10636	4.79324	4.83008	4.54192	5.15397	4.33216	2.04895	3.44068	1.58392	3.99668	4.30464	4.13293	0.643559	3.74911	4.21597	2.54078	5.91743	1.42056	2.69745	4.33003	1.25991	5.72859	3.93595	4.02021	2.17985	1.25561	5.18641	4.66412	2.10557	1.06631	5.77466	2.64865	3.65884	4.05713	NA	1.09499	2.54125	4.59713	4.43092	3.9757	4.47834	4.59511
L glycinylglutamate	glyglu	1	1	4.1739	2.22452	3.51604	3.65825	2.0765	1.91862	4.19556	5.13571	3.54528	4.38739	3.18435	1.15487	4.1152	4.37053	3.88028	2.65917	4.3997	3.42852	4.00387	3.033	1.87571	3.22944	2.4904	3.75976	1.49289	5.1127	3.20801	5.04538	3.3493	2.75261	5.02235	4.01971	2.7561	4.25581	3.11145	3.7084	1.72977	3.89048	1.10163	1.53204	3.71125	5.14287	5.21632	3.45532	3.0525	4.44615
2oh_cbz_glc	2oh_cbz_glc	1	1	5.60948	2.21605	4.77427	4.03477	4.17834	4.70588	4.75947	1.98187	3.79321	3.95111	2.91138	3.87113	5.68134	3.66809	4.57534	4.62444	3.46895	2.4038	3.49167	1.84197	3.42248	3.39383	5.19102	2.83802	3.90146	3.38905	1.71345	3.81658	3.63835	2.80644	2.28207	3.91373	1.76898	4.56829	4.5177	4.24144	4.43254	3.76518	NA	1.57016	4.14958	4.67166	1.33048	4.72293	4.81088	5.48583
Myo-Inositol	inost	1	1	3.92976	3.92369	4.78433	2.71934	5.28986	5.07026	3.94573	5.0276	3.7682	3.85249	2.9284	2.63815	0.831036	5.22505	2.29352	2.20586	3.63743	2.15383	2.25966	3.25351	5.23223	2.66031	5.05484	5.10047	4.4118	2.97917	4.39273	0.347954	4.44191	2.75915	5.1578	5.97765	2.02446	2.02386	4.73961	4.53168	3.40592	4.60888	2.35057	0.526499	0.525155	2.14311	4.57116	1.52191	3.98267	3.24565
5-Methylthioadenosine	5mta	1	1	4.57017	3.38937	2.18751	3.48009	3.84581	4.65201	2.89658	NA	3.8714	4.26897	1.26717	3.94273	4.67227	4.28713	2.89561	4.72674	2.54681	0.672925	3.70649	4.24621	4.28115	3.23608	2.26704	4.72476	4.38972	1.95353	3.63182	3.25842	0.990083	3.61925	5.96849	NA	3.41991	3.68382	5.28282	4.86977	3.18256	NA	2.59805	1.23361	4.81694	4.75182	4.9901	5.07412	2.96346	3.54754
Glycerophosphoglycerol	g3pg	1	1	3.74174	1.12443	3.06426	4.90632	2.68589	4.09831	3.12312	4.8852	2.04571	5.41175	2.76682	4.10098	4.38132	1.35983	0.354773	1.8573	2.44658	3.98267	5.40776	4.54859	3.40693	2.64857	4.63025	5.14877	1.25737	3.85245	5.71512	5.10365	4.1601	NA	0.573179	NA	3.69472	3.57687	4.93749	4.36475	2.30803	3.95908	4.11445	0.755293	5.27869	3.66572	2.82827	4.0485	5.20933	5.83815
Deoxyguanosine	dgsn	1	1	5.38907	4.95895	4.94358	4.65319	4.98481	3.18822	5.05526	3.26505	0.759303	5.07843	3.99585	3.68536	4.62651	3.91608	3.13862	4.38948	5.01857	0.412375	2.54525	3.60993	5.32889	2.97544	1.78277	3.22484	0.424892	3.43031	5.50085	4.47167	3.40552	5.03837	4.71759	4.15083	3.73821	4.4532	5.24621	5.04573	2.53756	4.86852	2.94597	1.3965	5.84984	4.11365	6.36776	0.727569	4.06153	4.22012
Sulfoacetate	sulfac	1	1	5.16163	3.41504	5.77653	2.70461	2.82413	2.43059	3.67503	4.49991	4.76806	3.18689	4.45141	2.34268	2.56368	4.02461	2.3462	2.61794	3.07781	3.7689	4.61149	4.6441	3.68808	4.5397	1.55333	4.35194	3.89879	3.50918	0.729298	4.34472	3.67446	2.21956	3.05452	4.33231	4.1555	4.66029	4.28363	3.66616	3.61442	4.15595	3.72171	2.10949	1.89661	0.125524	3.74602	2.06574	5.30535	4.48782
Menaquinone 7 C46H64O2	mqn7	1	1	3.26078	2.46428	2.94495	3.45081	0.736372	4.06277	3.51476	4.13015	4.36485	3.49426	2.75435	3.36303	1.15746	2.596	4.12258	4.02263	1.38333	0.216132	4.3603	2.84498	3.79641	2.79988	4.96212	2.6279	3.49705	3.38981	4.64306	1.75385	1.83715	4.94137	5.17068	2.97918	1.95131	3.16447	2.65228	4.16165	3.31764	3.65903	4.44288	1.37173	4.54106	1.96758	1.60298	3.66925	4.34678	5.38406
prx_mI_glc	prx_mI_glc	1	1	3.78611	1.79705	4.71548	4.00391	4.33358	4.53573	4.89373	3.55918	5.40056	4.40905	3.655	4.54278	2.08498	4.57383	1.97872	4.14397	5.44031	2.68726	5.42114	3.3961	6.07736	4.11647	5.3542	1.71741	2.97589	4.16926	5.45846	1.998	4.4612	5.10527	3.84398	3.38802	3.84407	3.96812	3.20633	1.40794	4.571	2.95071	NA	1.74066	4.63997	4.35567	4.97889	5.03703	1.62024	4.46806
Losartan-N1-glucuronide	lstn1gluc	1	1	4.84083	2.66267	5.32847	4.84802	3.89037	4.7317	3.12759	2.14334	3.44033	5.87983	2.28416	2.72672	4.40751	4.80919	3.10875	3.25772	4.79006	1.19401	4.94801	0.407661	3.81276	4.16087	4.10363	5.0035	3.3407	4.11946	4.21218	5.36769	0.4621	5.64219	3.90072	4.58733	3.83395	0.921317	3.39878	4.9058	0.864907	2.91217	NA	0.603361	4.23758	2.44389	5.8651	3.12457	1.42439	3.87475
Myo-Inositol hexakisphosphate	minohp	1	1	NA	NA	4.63161	2.95189	2.69636	1.25226	4.40735	NA	3.61174	5.3441	1.34752	4.77034	4.53637	3.42797	1.93271	4.5963	3.05302	3.23168	4.6084	4.12865	5.12041	2.03793	3.40381	2.98479	NA	4.55705	3.99006	4.52542	3.69636	5.04042	2.70158	NA	NA	0.827073	2.28949	4.33246	1.56187	1.78047	3.42366	2.22802	3.90164	NA	4.59732	NA	0.961298	5.68777
amio_glc	amio_glc	1	1	5.03561	4.535	4.9748	3.71223	1.99662	4.17546	3.16187	3.01269	4.84906	4.49726	3.88481	4.24301	3.93057	2.0516	3.80419	3.04682	3.15457	1.73066	5.28214	1.03678	2.5411	2.06465	5.53166	4.36211	2.42384	4.79489	2.3624	4.91558	3.87432	5.75324	3.40093	4.95324	3.7849	4.80664	0.839616	4.62676	4.56844	2.68673	NA	1.75545	4.90333	3.03512	5.15926	4.17563	5.11968	3.07575
mtz_glc	mtz_glc	1	1	5.03582	2.04836	3.98951	2.41249	4.02867	2.97071	4.25538	2.73151	4.28197	4.2481	3.94276	2.28211	2.5168	2.83508	3.55945	5.52828	0.571316	1.99935	4.52393	1.07189	4.08544	4.55396	4.12547	4.39338	3.66896	0.678206	2.48969	3.19827	4.47545	5.41383	1.5442	3.95363	1.93742	3.35533	4.70587	2.75751	3.30509	3.783	NA	1.96021	3.8458	4.57581	4.9129	4.2374	5.09204	1.91175
psics_D	psics_D	1	1	4.94619	3.90142	4.84864	4.38652	5.42467	2.36993	1.8018	NA	3.30761	4.56768	2.05352	4.53504	4.02349	3.12981	4.67942	3.39459	5.01847	2.81568	3.96609	3.0547	5.18487	4.01854	4.24098	3.07701	3.48513	3.95036	1.60931	1.06691	4.69518	NA	4.80879	NA	2.35158	4.92202	5.39079	3.61058	3.96058	3.85186	1.21729	1.60993	4.20257	3.07581	4.87752	5.22334	2.41669	5.40897
Phosphoethanolamine KDO(2)-lipid (A)	enlipa	1	1	3.90745	2.92874	4.92684	3.91139	2.66316	3.70783	2.40795	3.60889	2.50404	3.57519	2.73876	4.34036	5.3736	3.04123	1.76428	4.05343	2.14509	2.97987	3.97517	0.703408	2.66494	4.88769	3.53566	5.35876	4.05553	0.932871	4.58925	4.8138	4.91303	1.36153	4.84758	5.43852	2.00203	4.26812	4.19418	3.0324	3.43734	2.99914	1.02081	1.6118	1.89746	3.20055	4.51298	5.34032	3.29843	4.14763
1-hydroxy S-ibuprofen	1hibup_S	1	1	2.06443	4.70035	3.88256	2.63476	5.06168	4.43706	2.28713	1.53234	1.53726	2.81345	3.87156	4.33108	3.64728	2.89969	2.48884	2.86937	3.4656	2.9806	3.55099	3.56102	5.84365	0.900848	3.5378	4.67832	2.69886	3.42639	1.64139	4.36394	3.17216	4.19131	4.36223	4.62015	1.97754	4.39469	5.22524	0.494506	1.4972	3.07825	NA	0.803573	1.66238	3.22668	3.50459	1.09647	4.95718	4.86946
3,4-Dihydroxy-L-phenylalanine	34dhphe	1	1	4.82633	3.19486	4.06615	4.71354	3.62529	2.70331	4.70864	4.5648	4.54006	3.15672	1.56919	3.36571	5.66843	4.02143	1.59606	1.61494	0.767481	3.28944	4.60156	2.58252	2.15821	4.09135	1.51845	4.2839	4.66941	3.17257	0.519454	4.6828	4.96794	3.25115	4.89507	NA	3.43228	4.18279	4.28972	3.62731	4.71261	2.28238	4.90128	0.591949	3.03774	4.09827	3.3722	1.4203	5.30227	3.38214
sb_y	sb_y	1	1	3.79281	4.67785	4.35006	4.28029	4.05415	0.940031	3.42524	2.89953	4.02814	3.73293	3.84279	2.26797	5.03901	2.79811	5.07996	4.344	3.13911	3.02274	4.76288	4.24141	0.504747	4.05553	1.67537	0.730208	3.91918	4.693	1.79002	4.47505	2.86081	5.03709	4.05597	4.44711	3.15186	2.13921	0.415449	1.53817	0.922572	1.69001	NA	0.610131	1.90428	1.47788	3.03217	4.10573	5.94481	3.29126
Xanthine	xan	1	1	3.08319	4.20508	5.64191	2.57471	3.7928	5.16254	5.07239	5.41394	4.88966	3.933	1.78907	3.62981	1.53139	4.61762	3.09857	4.52005	2.86969	3.12732	5.88329	2.81619	3.75456	3.56876	4.16307	4.82293	1.0965	5.0817	4.77885	3.32711	3.1474	4.45803	4.15325	4.14781	4.00942	2.64133	4.14752	3.65599	4.56922	2.09798	2.19338	1.94529	3.75894	3.68168	5.29132	1.6342	3.72594	5.22481
Coniferol	confrl	1	1	NA	3.18485	5.73765	NA	4.67714	NA	3.31351	NA	3.12888	NA	2.89159	2.66716	3.94121	4.50834	0.767468	2.21641	6.22196	1.62743	3.22085	2.77479	NA	2.73068	0.168986	2.70276	4.17753	4.45785	4.91931	5.67697	4.04613	5.77578	4.66782	NA	NA	1.77224	3.99948	4.61245	4.35757	1.27697	2.99566	1.05521	2.84323	4.03432	NA	4.6238	4.06081	5.28073
Biomass: total	biomass	1	1	4.37154	4.20554	4.26727	2.81432	2.83607	3.6214	1.88274	5.72093	1.96485	5.27617	2.464	4.3135	5.3748	4.23312	4.2155	4.35686	2.14354	2.7883	4.31888	2.57425	5.36245	1.18594	3.12778	1.65703	4.12005	4.53032	5.21388	1.6383	4.17839	5.44839	2.40273	2.24077	3.9952	3.3313	4.7164	2.71758	1.99334	4.03152	5.71626	1.06863	4.05435	0.348967	3.55419	5.51197	3.92614	0.92107
Losartan	lstn	1	1	2.09241	3.11904	5.45679	3.27598	2.63849	3.1048	2.09754	3.88898	2.90675	4.09883	0.68239	4.15561	4.39419	3.54067	3.95253	4.12789	4.79022	2.4651	5.73759	2.27277	3.70298	5.7406	5.5768	4.61925	3.5487	2.07013	5.62926	2.71171	2.674	4.69346	3.50544	2.39772	3.48953	5.46366	5.514	3.16701	3.04703	4.83882	NA	0.0869793	2.5315	3.78882	6.01156	2.05291	3.34065	4.82157
Hexadecenoate (n-C16:1)	hdcea	1	1	0.741907	4.91033	5.06852	2.70352	3.529	4.62918	3.73644	4.99516	3.22096	5.41526	0.217417	2.78617	4.72772	3.3607	3.24384	3.11582	4.72504	3.51446	4.62038	1.52424	4.06865	2.12728	2.72916	2.65193	3.34805	2.31875	4.52276	4.07426	4.48054	4.54253	0.486199	4.27329	2.34913	2.14978	3.93593	1.91463	2.90194	1.19499	5.29636	1.75844	3.07449	4.34621	2.55592	4.07551	2.70578	1.1367
r788	r788	1	1	3.82601	1.34306	3.77979	0.0171923	2.54706	4.45045	4.11859	5.21178	1.48541	0.367585	0.91702	2.81087	4.48777	2.57403	2.50132	3.11998	0.0780015	3.22489	2.89423	2.40161	5.20762	3.48866	4.2426	2.73938	4.31329	2.62109	5.09596	2.27606	4.31989	0.155742	2.33612	1.00432	0.250154	4.90759	4.66255	3.77308	2.54057	3.39729	4.28454	1.5001	3.08782	4.69019	3.54643	5.07062	1.80817	2.92157
sftz	sftz	1	1	4.72563	4.32522	4.00043	3.30014	4.9969	3.41573	4.73443	2.88067	3.52662	4.19305	1.06145	1.10988	5.07769	3.17215	1.98613	4.41759	4.02733	4.03165	4.39408	4.95151	2.78692	4.42588	5.3318	2.65718	3.64208	3.14602	3.16937	4.90408	4.40095	2.13077	5.4686	2.74068	1.85235	5.05415	4.93893	0.23702	1.70064	4.74699	NA	1.42978	0.509115	2.71936	1.98648	2.4605	5.12091	2.90238
am14	am14	1	1	5.31198	2.2275	4.08623	1.90709	4.27978	4.33006	4.88869	3.81989	2.92751	3.4711	2.73598	2.65551	2.60541	3.83385	0.826635	2.88211	3.82558	4.68483	5.12926	3.7464	5.62857	3.95349	2.08947	3.64831	4.36985	4.10698	2.21101	3.49387	3.75286	2.65833	3.17297	1.82753	3.91986	4.40289	4.82491	3.9085	4.13629	3.3642	NA	1.97974	3.92869	4.82529	5.76914	3.84922	5.34185	3.01028
L-alanine-D-glutamate	LalaDglu	1	1	NA	NA	5.04304	NA	4.65947	NA	4.93553	NA	4.13304	NA	NA	1.52638	NA	NA	3.21999	2.94325	NA	2.43589	5.05807	2.03905	NA	3.98218	NA	4.7275	NA	4.49774	3.65804	2.94593	NA	NA	NA	NA	NA	4.41945	4.30325	4.82978	4.99699	NA	1.11699	NA	NA	NA	NA	NA	NA	3.18931
bilr_M16	bilr_M16	1	1	5.18708	3.59399	4.37168	3.03374	4.5254	4.44198	3.67253	4.62928	4.44773	4.37963	4.58946	4.01521	4.70828	2.59233	3.67106	4.59001	0.863596	0.831289	5.4331	4.71692	4.27437	3.62468	4.00583	4.07144	3.52867	2.79432	2.61151	1.9859	1.95118	3.05645	3.72841	3.29591	4.13967	4.48999	4.85064	1.58316	3.92522	4.0887	NA	1.60498	5.12128	3.50432	2.80346	4.03322	4.85307	2.76773
Sn-Glycero-3-phospho-1-inositol	g3pi	1	1	4.60026	2.62053	5.55861	2.62943	4.71957	1.51569	3.3146	NA	3.8103	4.7996	3.7479	4.43701	5.38399	3.43873	2.91079	3.96859	3.60438	3.14202	3.88181	3.66817	5.59343	3.11628	4.8411	3.18921	3.62644	3.96822	0.593732	5.02858	2.0641	4.92735	4.89492	NA	4.96581	4.00029	5.10693	2.0754	4.24434	1.17695	3.63803	1.37643	3.35011	5.47747	4.24741	5.02802	2.78057	2.6361
tlf_a_2a	tlf_a_2a	1	1	4.28662	1.58996	2.66994	3.04167	4.79456	5.0517	4.04463	4.01839	2.53309	4.1329	2.02052	4.65752	2.93841	4.2235	2.15783	2.17101	1.6515	2.14694	4.6633	2.75856	3.63671	4.09983	4.48	4.1927	3.05599	3.80136	3.6202	4.64299	4.4409	5.72594	4.73891	2.81085	1.83644	3.50019	2.26737	5.10482	2.90002	0.48478	NA	2.30099	0.948639	4.36644	2.45487	4.96776	4.66943	5.55021
bilr_M15	bilr_M15	1	1	3.02202	0.137547	3.09539	2.60351	4.14849	2.05883	4.71696	4.39015	5.69825	4.24599	0.122771	4.39653	4.85293	3.64766	4.66148	3.58471	4.42204	1.23139	4.31933	2.7067	4.95923	3.1876	2.87008	1.76232	4.94474	2.30446	4.73821	3.39447	3.80732	4.39242	0.720526	2.90041	3.23717	4.30306	2.81977	1.87513	3.92107	4.55017	NA	1.5523	1.97249	3.54097	4.50822	4.20208	1.68217	5.40604
Hypoxanthine	hxan	1	1	4.81906	4.03527	4.70606	2.70806	4.82103	1.63344	2.35558	3.17869	4.52069	4.4921	1.53179	2.89384	4.16874	3.42998	2.61599	4.3518	4.38251	4.34117	3.26555	3.14392	4.32676	3.08692	4.86876	4.07323	4.30766	4.9283	2.84988	2.55842	2.33221	4.08126	2.5229	1.40598	2.72595	2.67257	2.63806	4.07802	3.58482	3.16024	3.65133	1.31637	3.42829	3.03895	4.46773	4.99294	4.39973	4.48487
regfnb_glc	regfnb_glc	1	1	5.53111	3.63309	3.67021	4.60934	4.52593	4.01947	3.63812	NA	4.2838	3.53659	3.92172	3.73403	1.88901	3.51217	1.81638	3.31079	5.23909	2.73666	5.05865	2.86704	5.37768	1.36283	3.04851	2.6623	5.21497	3.65706	2.29516	0.176431	4.18939	3.21114	0.508478	4.32666	2.99976	4.0752	1.50004	3.08544	4.00278	NA	NA	2.05216	4.69783	4.64309	4.89435	3.7912	4.87872	3.07273
propl_glc	propl_glc	1	1	2.39728	4.60024	4.95681	4.84071	4.74836	4.20133	2.1897	4.14619	3.75657	4.26495	2.21767	5.03411	3.11554	4.87995	4.23099	2.39371	4.63216	1.85799	4.31043	3.45167	3.46636	3.31281	4.17054	4.82058	2.37706	4.48278	4.07901	2.35088	4.8217	5.48936	0.104927	5.57118	1.11709	4.5773	4.77157	4.40887	4.19068	4.23119	NA	0.857558	4.36099	5.96028	6.3505	3.79756	3.88686	3.73732
doh_vcz_glc	doh_vcz_glc	1	1	4.2797	0.880942	0.119246	3.33582	4.57625	1.73907	0.264875	4.93419	5.02913	4.68509	2.56379	4.43701	4.92545	4.31018	2.69717	3.1572	4.63352	3.31592	3.71515	4.39487	4.56157	4.03854	3.80712	3.35188	3.14568	4.34574	4.55667	3.92808	2.0251	2.90712	3.53696	5.15991	4.33827	4.11058	5.78961	4.71209	4.32622	2.80182	NA	1.04694	4.12563	4.96785	4.59379	4.21931	4.90601	3.37247
L-Alanine	ala_L	1	1	5.32929	0.187713	3.93834	3.28992	0.938842	1.16697	0.939321	4.13724	3.96108	3.59428	3.25497	1.67663	4.41087	2.58556	3.88991	3.54266	4.43321	4.00884	4.25833	4.16222	4.1384	2.27606	0.587407	4.65533	4.25687	2.68138	3.8966	4.76161	4.31385	5.51034	4.17193	5.41952	3.40768	3.40072	3.00679	3.81996	4.56372	0.544511	3.57184	1.72366	3.21235	4.74289	5.08262	4.61779	3.42306	2.8159
L-Tyrosine	tyr_L	1	1	4.14798	2.01118	3.35497	4.67394	4.50971	0.395167	3.91609	4.00252	4.11899	3.76937	2.01932	3.86075	4.06821	3.05234	3.19655	4.15985	2.50467	0.00848024	5.34712	3.14642	4.40258	2.88208	5.32645	4.08293	3.3512	1.55869	4.82365	4.2977	4.20361	4.83659	2.66177	4.09304	2.70508	4.13586	4.17935	3.87147	4.93099	4.07305	2.27459	1.21176	3.3128	3.12251	3.99554	4.8002	3.76201	4.76647
tolcp_ac_glc	tolcp_ac_glc	1	1	4.39496	3.13844	4.06025	3.2887	4.51049	5.61328	3.54105	3.04237	4.14126	3.54279	2.93522	3.58153	0.600518	3.25628	2.30816	2.19002	4.94937	2.1798	3.79691	3.71689	4.31113	5.00176	3.61312	1.75282	1.21384	0.493818	4.007	1.81953	1.66808	1.47577	4.8132	2.54496	4.18003	3.23192	2.68772	0.266552	2.73336	2.29531	NA	0.690365	3.86208	2.24413	4.09163	1.80344	4.82762	3.15171
Two linked disacharide pentapeptide and tripeptide murein units (uncrosslinked, middle of chain)	murein5p3p	1	1	NA	NA	4.88821	NA	3.07351	NA	3.06291	NA	NA	NA	0.896773	2.71135	NA	NA	0.173822	4.06407	NA	NA	3.70178	3.68158	NA	NA	NA	2.3907	NA	4.11778	5.33863	0.784117	NA	NA	3.55784	NA	4.08166	NA	2.60081	3.63298	NA	NA	4.94365	NA	NA	NA	NA	NA	NA	NA
Deoxycytidine	dcyt	1	1	3.69476	0.811691	1.27348	4.30893	4.23004	3.27503	1.77119	3.89763	2.24732	2.06919	1.94225	2.50957	4.60538	3.80048	4.23885	2.42618	4.9899	2.43926	5.52681	4.07514	3.22796	0.991365	1.65067	3.83091	4.40112	3.16819	4.66025	3.29833	3.107	0.434586	2.78454	5.26169	4.1068	3.36589	3.84982	3.82248	2.95623	4.23571	2.5288	1.35477	5.5796	2.02078	3.07185	4.31949	1.99653	4.85404
sfnd_1689_glc	sfnd_1689_glc	1	1	4.22606	3.62272	3.17635	3.54062	4.68317	3.56334	3.08093	2.0407	5.83301	3.79776	2.92096	3.96852	4.78055	3.14336	4.39167	2.11705	2.78019	3.69661	4.73489	3.68987	4.31641	3.92909	5.95221	2.8021	3.87981	3.13421	3.56164	5.01651	1.38484	4.58992	5.45455	4.33416	3.9991	4.29465	4.32436	4.66997	0.932342	4.50495	NA	1.25442	1.18533	3.76567	5.4571	4.50716	3.98708	4.84073
KDO(2)-lipid IV(A)	kdo2lipid4	1	1	4.77077	2.72076	3.13826	4.13127	3.78889	4.28383	1.70301	3.94199	3.92212	3.21611	2.79082	0.689521	1.84207	4.07218	4.99694	3.92299	4.39007	4.55271	4.97703	0.165527	5.13811	0.930601	2.77706	5.2529	1.1387	4.22553	5.13224	2.8114	2.49917	3.57564	6.11736	4.54883	4.0809	3.72737	2.74929	3.17555	1.57356	4.48661	3.54529	0.145938	3.57089	3.50521	4.91461	5.09965	1.43302	1.13013
tolcp_glc	tolcp_glc	1	1	4.03325	3.53117	3.67086	0.962863	1.99707	2.1484	1.4441	5.07897	0.278045	1.34768	4.09768	3.88794	4.92428	3.78364	0.931491	4.18698	3.87842	3.70899	2.1466	3.33147	4.00927	3.70219	5.51181	4.95491	4.81463	4.23624	2.4442	3.15928	4.56452	5.48065	4.58085	5.25991	2.72724	3.55587	4.25683	4.90515	5.31912	3.95662	NA	0.561904	1.76148	3.7127	4.66235	5.08825	2.79216	4.66808
Hyaluronan	ha	1	1	3.72287	4.61453	4.77228	3.67303	4.6186	3.17281	3.57341	3.32624	3.34191	5.03987	3.382	2.98049	3.77622	4.5744	2.7055	3.11733	3.3451	3.19216	4.97906	4.62934	5.10876	4.22655	5.16772	4.58268	5.00604	4.34856	1.48983	5.00904	4.7214	1.72403	4.04654	NA	4.32987	5.51919	3.06022	2.03588	4.90754	4.65831	4.61345	1.01281	5.19811	5.02871	5.70949	5.10145	2.14601	2.23196
Shikimate	skm	1	1	5.35537	4.12027	4.70996	1.88565	4.53136	4.11834	4.39158	3.44035	4.62961	4.92622	2.29029	2.81442	4.17065	2.77657	2.7286	2.28268	4.3201	4.99479	1.57194	2.56166	6.0508	4.20231	3.99514	4.39667	2.46679	2.80208	3.02234	2.58829	5.81635	4.64168	4.23414	3.90984	2.59383	3.80349	2.14689	4.87865	2.18512	1.82303	3.97198	0.819181	0.744791	3.05593	5.52529	2.35111	5.17086	4.94379
Acetyl-cystine-bimane	acysbmn	1	1	5.16912	4.56168	4.77412	2.01563	1.00033	4.96248	5.14916	NA	2.81501	2.85144	2.00809	2.28928	4.118	NA	2.04746	3.67561	2.46033	3.71376	3.16296	3.82688	4.87859	0.417988	4.81552	4.21734	3.28605	3.81623	4.26078	3.30523	NA	0.210249	2.70298	NA	2.93504	NA	3.71085	4.28902	NA	0.944346	4.34377	1.31415	NA	3.3269	5.12951	4.92861	4.39573	4.15354
Dextran 40, 1,6-alpha-D-Glucan	dextran40	1	1	4.06783	5.04797	1.5991	5.24183	2.76099	5.69129	4.34373	3.04872	3.89403	3.48752	0.796948	4.42315	5.08758	NA	2.58923	2.53147	1.50029	4.38491	3.14753	4.67465	3.8694	4.25677	2.80984	4.381	3.85492	3.8926	3.97839	NA	4.1083	NA	NA	NA	1.68826	NA	1.70984	3.08633	NA	2.99894	2.33497	NA	2.73529	4.36393	1.21333	4.01119	2.64698	5.60301
Generic ferrioxamine-Fe-III	feoxam	1	1	4.35778	2.26428	4.65502	4.14512	3.89451	4.02658	3.70933	NA	5.4353	NA	3.93827	NA	4.16816	2.83561	5.03039	NA	3.06723	4.54275	4.79011	0.302961	NA	NA	3.95268	4.34424	4.599	NA	3.53726	4.54923	NA	NA	NA	NA	3.97127	3.33765	3.80422	4.69555	NA	NA	3.06581	NA	NA	1.02233	3.4011	NA	4.38156	NA
3 UMP C9H11N2O9P	3ump	1	1	2.53708	3.32309	2.82789	3.18531	2.37895	5.45954	4.30717	NA	6.03868	3.46841	0.146565	4.3166	2.9637	2.90964	2.69304	2.8258	3.98664	4.15608	5.02101	4.07975	5.01387	2.79159	2.88546	3.91127	3.98599	1.07887	5.82298	4.26547	5.30543	5.92635	5.73186	NA	1.47225	3.43262	4.72433	2.31805	4.31128	3.2823	3.55257	1.61153	NA	4.81691	4.33552	5.5102	4.31319	4.55349
3 AMP C10H12N5O7P	3amp	1	1	2.59657	3.55828	1.29405	4.2258	3.19095	4.81454	3.0201	NA	3.94701	5.28205	2.24697	1.64314	4.77268	4.56312	4.01683	1.90424	2.78783	1.59619	3.61074	2.62895	3.3311	3.85997	4.30205	3.58224	0.252679	5.04789	4.89424	3.68227	4.60576	4.63364	4.74826	NA	1.64073	3.53703	1.78481	2.75579	2.10952	4.25498	3.33555	0.233074	NA	1.03876	3.10664	3.15006	3.37302	2.89473
UDP-N-acetyl-D-glucosamine	uacgam	1	1	4.10307	1.86717	5.32468	3.65654	3.11187	3.72712	3.55475	NA	5.33577	0.162385	3.89519	1.99965	0.232286	3.63493	2.59245	NA	4.94013	2.82972	3.86254	2.84154	3.96877	4.21501	3.50474	4.47192	0.3663	NA	2.7487	4.9406	4.86519	NA	NA	2.7649	0.265206	3.98205	3.55332	3.16976	NA	2.09107	3.10168	NA	1.07107	3.70157	2.70996	0.000308704	4.08914	5.74349
Guanosine 3 phosphate C10H12N5O8P	3gmp	1	1	4.99834	2.34728	2.21035	2.33354	3.82659	5.17275	2.34983	NA	4.16361	4.96082	2.12569	1.94771	3.77169	3.92661	3.94164	4.86805	4.40693	4.91907	1.14455	4.37328	3.83555	3.18344	3.92626	4.95351	4.19401	3.78039	5.50723	4.91179	2.70664	4.10848	2.91256	NA	1.17454	4.24492	2.74566	1.34412	4.40364	3.14063	2.64536	1.95893	NA	4.36078	5.49116	4.8559	4.04131	4.26408
N-Acetylmuramate	acmum	1	1	5.31219	3.71039	5.61609	3.4712	3.62883	4.13665	3.52218	NA	4.44309	2.79123	3.52362	3.19539	4.32457	NA	3.88111	NA	5.11936	3.09704	0.654559	2.15936	NA	5.33562	4.75847	1.79173	4.0656	NA	2.44685	4.31663	3.86478	NA	NA	NA	NA	3.44508	5.23813	2.85395	NA	3.76152	NA	NA	NA	4.72972	3.08323	3.9489	3.88152	1.52991
UDP-D-glucuronate	udpglcur	1	1	3.03804	2.97256	4.42433	4.94654	4.36977	4.32711	5.07147	NA	2.8296	3.21665	1.84181	5.42517	1.57948	2.35873	3.587	NA	4.10676	1.7414	4.72364	2.04737	4.4744	3.52352	0.839664	4.98163	3.38816	NA	5.07324	0.891175	3.60995	NA	NA	3.65279	2.67909	3.09427	5.14106	2.7775	NA	2.51224	2.75519	NA	5.66679	1.15593	3.56168	2.59756	5.531	4.92882
UDPglucose	udpg	1	1	4.27659	2.80569	4.28571	2.0958	5.03068	3.86149	2.71582	3.99865	4.45182	4.98949	2.49666	2.36095	4.80272	1.87379	3.23601	1.09847	5.25087	2.66127	3.90312	3.43026	4.89288	4.58095	4.36101	4.75785	2.31564	NA	2.75029	3.55171	4.67408	NA	3.98506	4.20178	3.11818	1.60914	4.0354	3.76042	NA	2.95312	4.60577	1.88238	4.43854	2.21226	2.9118	4.83207	5.2146	4.23415
Aminoimidazole-riboside	airs	1	1	4.91509	3.68787	3.01592	5.03867	2.14422	3.20831	4.52503	NA	4.86198	NA	1.85468	NA	2.9951	3.92079	4.00161	NA	2.14091	3.56138	1.96996	3.41117	NA	NA	4.06216	4.18327	2.86554	NA	4.20088	2.92661	NA	NA	NA	NA	3.59275	0.665725	3.67216	1.6125	NA	NA	2.03272	NA	NA	2.03078	4.91307	NA	3.86523	NA
Fe(III)hydoxamate, unloaded	fe3hox_un	1	1	NA	4.17787	4.53623	NA	NA	1.45275	3.37691	NA	2.85017	3.62545	4.48272	3.967	0.859945	0.286062	5.06929	NA	NA	1.18813	2.99057	5.03376	3.51634	3.16454	NA	3.90836	3.47143	NA	4.83126	3.93046	NA	NA	NA	NA	3.55427	NA	3.14548	4.28146	NA	NA	4.80358	NA	NA	2.98678	NA	NA	4.23121	NA
L-Ascorbate	ascb_L	1	1	5.09738	3.99011	3.39708	0.573838	3.08723	0.778434	4.74949	NA	5.2085	5.0541	3.97064	4.39939	4.26917	1.97611	2.44171	1.784	3.13686	4.89176	3.54141	4.52486	4.37885	3.67771	5.31921	4.56365	3.34864	4.65669	3.77649	4.15184	5.45648	4.78952	4.095	NA	3.50067	4.24124	2.59788	4.03137	NA	1.01282	4.5666	0.476056	NA	1.59702	5.48365	4.44772	4.33808	6.29573
Ferrioxamine-B	feroxB	1	1	4.53447	1.81826	3.37843	NA	NA	2.36369	4.31939	NA	5.6989	5.31173	0.0273953	2.26983	5.08774	4.16758	2.24231	NA	4.9523	4.15512	3.24238	3.14689	4.12042	3.15443	4.65633	4.35001	2.80984	NA	2.44037	3.09963	NA	NA	NA	2.98154	3.11423	NA	4.02624	4.47458	NA	NA	1.31843	NA	5.02093	4.27096	NA	NA	4.49816	NA
Thiocyanate	tcynt	1	1	3.96298	2.87364	4.91316	1.31421	5.18232	4.93231	4.66815	NA	5.49211	NA	3.0305	1.47516	4.1517	1.84916	4.64983	0.878336	3.63342	2.25266	4.14828	3.29219	NA	NA	3.34065	4.92912	4.57052	3.00432	3.96274	4.98119	NA	NA	4.21216	NA	3.79962	4.55294	4.60355	4.46981	3.72488	NA	1.15455	NA	2.96391	0.756574	2.54528	NA	1.56093	4.78856
Propanal	ppal	1	1	4.83814	4.29702	3.78751	4.11732	1.36979	1.3009	1.62333	NA	3.52211	4.39192	3.05883	2.46968	1.57862	1.77527	2.24103	3.09967	4.53992	3.26998	2.82104	2.54316	3.9274	3.71562	4.61364	3.9714	3.63954	NA	4.28851	3.21508	1.6786	NA	NA	NA	3.61068	2.86132	3.73407	3.89439	NA	3.95128	4.99692	0.819862	2.3547	3.88857	4.24413	3.07369	4.50331	3.23997
Bimane	bmn	1	1	2.51388	5.07452	2.61994	3.21363	4.46044	2.71716	4.1318	NA	0.62647	4.74036	0.766915	4.43498	3.96754	NA	2.39081	5.05192	4.32322	4.13904	5.10938	4.8747	3.94188	3.5547	5.27011	3.28315	2.13641	4.21628	4.42888	3.95751	NA	4.90807	4.79108	NA	2.05465	NA	3.36111	4.8681	NA	2.58945	5.24725	1.19086	NA	2.85564	1.12035	3.36157	3.83546	4.14749
UDPgalactose	udpgal	1	1	5.28775	4.21337	5.87444	2.2857	2.6988	3.07114	2.1215	0.881461	5.1731	2.44521	0.754548	1.9736	3.34189	4.41528	4.49159	3.80743	2.9895	4.68145	4.73097	3.58087	5.72556	2.30009	3.69312	4.6598	5.13467	NA	2.36103	5.08471	4.50154	NA	5.54753	1.38159	2.42809	2.60862	4.66468	1.78171	NA	2.94913	5.51325	0.941071	2.66773	4.00479	5.91705	3.88467	5.40466	4.44088
D-Fructose 6-phosphate	f6p	1	1	4.20867	4.1889	4.37904	4.50936	2.20454	4.63128	2.67857	NA	2.53573	3.82319	2.8882	4.93441	4.14421	4.09767	4.8181	NA	1.28631	1.67476	4.82175	2.96548	NA	3.18263	4.01901	1.44234	4.75739	NA	4.03232	4.95957	5.44191	NA	NA	NA	NA	3.72216	5.16794	0.182764	NA	4.42307	2.67619	NA	NA	3.57439	4.37965	4.49501	4.45173	1.60508
N-Acetyl-D-galactosamine 1-phosphate	acgal1p	1	1	4.8277	3.44944	2.96648	4.45816	4.58044	3.16121	4.60757	NA	3.66524	3.02921	1.79912	3.31448	5.17297	2.81186	4.56972	NA	1.5069	2.07181	3.09148	4.40617	4.26597	3.3568	3.55674	1.89981	4.50033	NA	4.51491	3.43108	3.97715	NA	NA	4.50988	2.50222	2.63654	3.02666	3.86292	NA	4.12743	5.40542	NA	2.68471	5.49012	5.02264	3.21383	5.7458	2.24545
Ferrioxamine-E	feroxE	1	1	2.47801	2.88278	6.11874	3.18564	4.84382	2.98589	1.25347	NA	4.3972	NA	2.72304	NA	3.46467	3.40209	3.3976	NA	5.25456	4.21159	2.45028	2.08723	NA	NA	4.02017	2.21559	1.61312	NA	2.21597	3.96231	NA	NA	NA	NA	3.7792	3.26891	5.17933	4.8528	NA	NA	5.0687	NA	NA	4.30182	3.403	NA	5.21281	NA
Ferrioxamine-B-fe	feroxBfe	1	1	3.67492	1.36303	5.99177	NA	NA	3.53525	4.0881	NA	4.23859	4.14461	1.57485	4.65599	3.62489	3.91712	2.62736	NA	4.57037	3.86728	3.6304	1.55996	4.49476	4.17977	4.7926	3.30037	4.79442	NA	3.42629	1.40765	NA	NA	NA	5.29743	3.58506	NA	4.03018	2.47912	NA	NA	4.13416	NA	3.81168	4.62789	NA	NA	4.9424	NA
D-Glucosamine 6-phosphate	gam6p	1	1	3.79378	4.04158	5.00243	3.99543	4.35506	2.07925	4.204	2.90987	4.2551	4.85357	3.68611	4.72335	3.45817	4.33846	0.677026	3.68605	4.61182	4.22219	3.78765	2.73798	4.95877	4.8938	3.38037	5.02737	3.65205	NA	3.03983	4.73614	3.45761	NA	3.35491	NA	0.912722	3.4166	5.37131	4.67002	NA	4.23869	5.48148	1.63814	NA	4.17103	2.20524	2.80307	5.51957	3.36279
Hydrogen cyanide	cyan	1	1	4.10104	3.16589	5.57498	2.09814	3.81903	3.33411	3.68094	NA	2.8287	NA	4.22517	3.88363	4.87173	4.21184	3.3689	2.48053	5.10546	1.76282	5.01093	2.16557	NA	NA	4.14793	3.4216	1.47442	4.49085	5.48835	4.56136	NA	NA	5.14426	NA	1.53808	5.89488	2.53634	4.06955	4.35031	NA	2.68323	NA	4.50272	2.8671	5.3482	NA	4.32732	4.73413
UDP-N-acetyl-D-galactosamine	udpacgal	1	1	3.91673	4.17418	4.02759	5.07301	1.1435	3.97107	2.36788	NA	4.62621	2.93046	3.68241	2.9637	3.54042	3.69768	3.12873	NA	3.40156	4.47153	4.45097	5.02025	5.70533	2.8673	2.70559	3.99065	4.62112	NA	3.29723	4.84235	2.8601	NA	NA	4.41379	4.06391	2.68349	5.36131	4.67051	NA	2.22086	0.778552	NA	2.34253	4.39715	2.47773	2.9628	4.52166	3.7718
L Kynurenine C10H12N2O3	Lkynr	1	1	NA	NA	NA	NA	5.39291	NA	3.83505	NA	NA	NA	NA	3.80828	4.47008	NA	2.57777	3.95937	NA	1.95638	4.82142	4.29078	NA	2.41159	5.30689	4.82338	NA	NA	NA	3.69032	3.95198	4.60411	3.25692	NA	NA	4.47635	4.83544	NA	4.71886	4.52552	3.39197	NA	NA	NA	NA	5.76381	4.89749	2.39604
Phosphotyrosine	tyrp	1	1	5.53326	1.08065	6.19985	3.26474	3.9567	0.870713	2.73931	NA	5.38168	NA	4.1459	NA	2.89973	4.55973	2.87042	NA	0.744619	0.691225	4.91783	3.79036	NA	NA	2.56394	5.11369	4.31238	NA	4.31379	4.82161	NA	NA	NA	NA	1.73867	2.64918	3.66565	2.09099	NA	NA	3.54961	NA	NA	3.95082	4.30706	NA	5.16225	NA
D-Glucuronate 1-phosphate	glcur1p	1	1	4.08373	2.55303	3.85186	4.44995	4.50858	1.97601	4.92971	NA	1.40891	3.40617	3.59658	0.808702	2.91715	3.64964	3.23148	NA	3.19965	4.70297	3.59775	4.2288	5.08257	4.14074	2.09229	0.925318	3.55236	NA	3.54495	3.81612	3.00884	NA	NA	2.3503	2.50702	4.87563	3.51968	2.96097	NA	3.54947	4.3269	NA	3.26106	1.31	4.26702	4.79795	4.38678	5.62315
3 CMP C9H12N3O8P	3cmp	1	1	4.92544	2.79514	5.06191	4.35202	2.55339	1.53306	2.95554	NA	4.01066	5.25439	2.73143	4.55794	3.24854	4.62037	3.82991	4.891	3.58647	3.88027	4.79078	2.00669	3.76546	0.584542	4.7849	1.63427	4.60892	3.09859	5.04059	5.57387	1.80613	2.59665	5.81488	NA	4.93153	5.03701	5.51809	4.4527	3.21445	4.35762	3.80758	0.259927	NA	4.0674	1.02702	4.53363	5.6249	6.06787
3,4-Dihydroxyphenylacetaldehyde	34dhpac	1	1	4.74469	1.33504	3.81745	1.73235	3.91466	4.8655	3.81213	NA	3.76198	NA	0.701189	NA	1.82344	2.27413	4.54778	NA	4.69371	4.39628	5.22203	2.22001	NA	NA	4.76043	3.02725	3.90705	NA	2.90383	3.24507	NA	NA	NA	NA	1.54649	4.59305	2.2959	2.75017	NA	NA	4.09569	NA	NA	3.67951	6.05967	NA	2.72041	NA
Alpha-D-Ribose 5-phosphate	r5p	1	1	5.60795	1.82918	4.00639	3.23267	4.79251	3.09582	4.33357	NA	2.83313	4.05113	2.28926	2.43295	4.51516	2.39966	4.05565	NA	5.38643	4.26532	3.37144	4.12606	5.57439	1.34986	4.04795	2.71649	3.03698	NA	2.50956	5.86654	NA	NA	NA	NA	3.40741	2.88369	3.45356	2.98274	NA	NA	3.51593	NA	NA	5.26601	3.03372	NA	5.78554	NA
Salmochelin-SX	salchsx	1	1	4.30137	3.89474	3.27594	4.07401	4.07214	4.06564	4.55441	NA	4.48417	3.82157	1.52929	4.89286	4.34913	NA	3.57064	NA	4.15892	3.54681	5.10273	3.60726	NA	5.40301	0.964666	1.89751	4.04255	NA	3.88859	4.67153	1.6178	NA	NA	NA	NA	4.6267	3.76209	4.97155	NA	1.87318	NA	NA	NA	1.51762	2.012	3.17396	3.64903	5.62499
L-Threonine O-3-phosphate	thrp	1	1	5.59215	3.15206	3.8863	3.44046	4.30438	3.32643	3.2876	NA	4.50069	2.83217	1.00451	NA	5.10247	1.15225	2.77417	NA	2.3674	2.80881	1.84593	2.2239	NA	NA	3.67678	5.25461	5.02827	NA	5.37479	4.2802	NA	NA	NA	1.56975	3.32582	2.69693	4.33849	2.10837	NA	NA	3.43229	NA	3.03984	3.37522	5.21504	NA	4.75459	NA
1,4-Dihydroxy-2-naphthoate	dhna	1	1	3.17577	4.15982	6.01656	4.71002	3.39264	3.15778	4.25584	1.85273	3.08808	5.52693	0.0734006	2.21112	1.54549	4.9183	3.84159	3.83584	5.99937	2.08617	3.75203	2.90894	4.02671	3.10404	2.95355	4.45667	4.99948	NA	0.752513	5.52294	4.98893	3.78594	5.8355	NA	2.5929	1.65221	4.49002	3.63438	NA	1.57211	5.18946	1.3777	2.71078	4.47264	3.67759	5.18333	6.0518	5.73657
DUMP C9H11N2O8P	dump	1	1	3.11221	5.05056	4.54501	4.56808	4.47687	5.01252	0.620573	4.66475	5.7563	0.539934	3.53019	4.50127	4.20918	1.97895	4.87062	4.14177	3.61264	2.13042	2.6834	4.5469	5.47529	4.53463	2.45355	4.72774	3.53262	1.30545	4.87029	3.55902	4.31212	NA	3.50222	5.72084	3.29233	2.98747	4.94049	3.56576	3.92466	4.56729	5.07455	1.46845	1.87391	2.81264	4.98138	4.89826	2.61536	4.45989
3-Hydroxypropanoate	3hpp	1	1	5.16515	3.16397	3.28499	4.36684	1.04811	2.75642	3.72239	2.1379	3.54467	2.22828	3.97788	2.01325	4.04425	5.37612	2.90795	4.65008	4.30495	2.22148	3.29514	2.27222	5.54336	2.80662	3.9142	3.0292	5.58257	3.76462	5.61422	1.88092	2.5088	NA	4.81107	NA	3.83335	1.58393	4.63327	3.44029	2.22643	2.27426	4.42961	2.17504	NA	4.31191	3.88433	1.57314	2.61702	1.53929
O-Phospho-L-serine	pser_L	1	1	3.18636	3.34076	4.01608	1.40134	2.9903	4.68902	2.46963	NA	4.38211	3.10454	4.07221	NA	3.65762	0.959891	4.2686	NA	4.02992	3.79601	3.21648	4.33826	NA	NA	3.17546	3.72596	3.89762	NA	3.87669	1.92102	NA	NA	NA	2.85405	3.23442	3.67441	5.34541	3.92476	NA	NA	4.86575	NA	2.97764	3.60685	6.13156	NA	3.92592	NA
DIMP C10H12N4O7P	dimp	1	1	3.95418	3.49441	4.02746	4.10318	3.78365	4.00432	0.832416	4.17093	4.29574	1.87903	3.19306	4.92599	2.3241	4.59904	5.35452	4.70075	4.40305	3.29149	3.75476	3.03067	4.89145	4.83238	5.19213	3.34162	1.76039	NA	2.47587	6.09989	3.36175	NA	4.80346	4.44087	3.4181	2.99156	3.48407	3.55615	NA	2.14819	3.00372	0.635907	0.110275	5.6737	3.52455	4.69731	4.26043	3.79135
S-Adenosyl-L-homocysteine	ahcys	1	1	3.43035	NA	5.57106	5.45002	2.82253	3.18093	3.2225	NA	4.43504	3.34824	2.69452	4.30066	4.08463	NA	3.38542	NA	4.78691	3.45924	4.26965	3.54606	5.41214	0.936494	4.43212	3.72357	1.29009	NA	4.33913	1.49687	NA	5.16297	NA	NA	3.28696	NA	5.7436	2.30363	NA	NA	1.82426	2.63865	NA	5.31603	2.42322	NA	4.79538	3.28545
5-Methylthio-D-ribose	5mtr	1	1	2.85069	0.880666	4.95935	1.12357	4.82877	3.7004	3.08962	NA	1.58159	4.83748	3.15482	3.85852	4.96968	4.15327	3.37153	NA	1.92477	2.93796	5.04542	4.56693	NA	NA	4.58505	2.98517	2.36882	NA	3.23961	3.73325	NA	NA	NA	4.85824	2.51172	3.18968	5.9751	3.00992	NA	NA	5.53646	NA	3.89876	4.1567	5.59534	NA	5.62971	NA
Ferroxamine minus Fe(3)	feoxam_un	1	1	1.87944	4.44656	4.7125	3.38165	4.4722	4.97241	2.34451	NA	5.60195	NA	3.13693	NA	5.16571	2.24233	0.572073	NA	3.7306	4.52933	3.78033	2.95049	NA	NA	5.05214	2.33053	2.10574	NA	5.27883	4.43697	NA	NA	NA	NA	1.98759	2.55797	1.44882	4.63646	NA	NA	1.41341	NA	NA	2.89318	6.31562	NA	2.32297	NA
O-Acetyl-L-serine	acser	1	1	2.40954	4.64843	3.44514	4.88405	4.26625	2.06098	5.18109	NA	4.26991	5.5742	2.96635	2.86664	3.95027	1.61844	4.57395	4.669	4.3243	3.06916	4.58757	1.85693	NA	3.77223	4.43917	3.52901	3.50986	4.84765	5.36207	2.03539	4.85875	5.66683	4.18423	NA	NA	2.40434	4.60478	3.37813	2.18538	3.5759	0.811915	NA	4.48195	3.2553	3.13572	0.334923	4.17072	5.09761
Ferrioxamine-E-fe	feroxEfe	1	1	1.61393	4.45707	4.90731	2.75963	1.31062	4.35692	4.65177	NA	3.6729	NA	3.06853	NA	4.07959	3.00653	1.33688	NA	2.92639	1.77337	4.86267	4.55096	NA	NA	1.44257	4.88118	2.5166	NA	3.43089	4.56107	NA	NA	NA	NA	1.44411	4.70681	4.51034	2.11319	NA	NA	5.6217	NA	NA	2.06408	4.15544	NA	4.42816	NA
(enterobacterial common antigen)x4 core oligosaccharide lipid A	eca4colipa	1	1	NA	2.81157	5.40941	NA	NA	2.71313	2.56847	NA	4.13628	6.31274	1.73468	3.6389	4.51997	1.49314	2.96659	NA	3.29469	4.19965	5.10395	3.71305	5.6894	4.70324	3.51018	3.34243	3.07849	NA	5.41245	5.16774	NA	NA	NA	NA	4.11658	NA	4.80246	1.83027	NA	NA	1.30205	NA	NA	3.39965	NA	NA	2.24698	NA
N-Acetyl-D-glucosamine 1-phosphate	acgam1p	1	1	5.15345	3.44603	2.90993	4.63296	4.8209	4.22784	3.59363	NA	3.55078	1.65104	0.93625	4.15951	4.08411	1.5614	1.67136	NA	2.01416	1.57561	5.6	1.68376	NA	1.95052	1.70113	4.06407	4.51353	NA	4.17232	1.41235	5.48243	NA	NA	4.99383	NA	4.4024	0.821766	4.86523	NA	2.87783	1.79964	NA	2.25749	4.35392	5.32583	4.42846	3.65942	3.68444
Salmochelin-S2-Fe-III	salchs2fe	1	1	4.75549	2.15182	4.10395	3.15447	4.06656	5.45138	0.736954	NA	3.358	2.47651	2.18438	4.90484	5.01496	NA	2.2809	NA	2.89212	5.06539	3.72318	3.50975	NA	4.25971	1.60452	3.67466	2.8084	NA	0.736898	4.40167	4.23011	NA	NA	NA	NA	0.671406	4.18883	3.71437	NA	1.85137	NA	NA	NA	2.76621	4.7496	5.79951	3.20787	5.05752
Fe(III)hydroxamate	fe3hox	1	1	NA	2.45426	6.61612	NA	NA	4.32647	4.23731	NA	0.0269995	1.6191	1.81568	2.87397	3.52315	4.57705	4.02531	NA	NA	4.05726	2.41198	2.96939	3.3265	3.26289	NA	3.8099	3.59571	NA	5.09283	4.71583	NA	NA	NA	NA	3.73777	NA	5.05071	4.07346	NA	NA	3.80003	NA	NA	3.85818	NA	NA	3.79713	NA
Coprostanol	coprost	1	1	5.51063	NA	5.32646	NA	0.602973	NA	4.2296	NA	4.43305	5.24236	1.38404	NA	4.08213	NA	4.67707	NA	NA	NA	4.00163	0.730952	NA	NA	2.3514	NA	NA	NA	NA	NA	NA	NA	NA	NA	NA	NA	4.85649	3.06079	1.77575	NA	NA	NA	4.69595	NA	NA	NA	NA	4.37741
STn antigen g	sTn_antigen	1	1	0.37832	NA	3.89506	NA	NA	NA	3.56608	NA	NA	1.76552	NA	NA	5.60892	4.49349	1.27774	4.31068	NA	NA	3.14147	3.37186	NA	NA	5.09237	3.75271	NA	NA	4.02472	5.26459	4.55624	5.17958	3.4253	NA	NA	NA	NA	3.9813	NA	NA	NA	NA	3.85386	2.16191	NA	NA	NA	NA
Core8 g	core8	1	1	3.84048	NA	4.07824	NA	NA	NA	4.27291	NA	NA	5.3981	NA	NA	5.53513	2.22284	4.77427	4.04757	NA	NA	3.60275	4.89033	NA	NA	3.85061	2.96148	NA	NA	5.22256	4.28755	4.46811	3.68357	3.84891	NA	NA	NA	NA	3.13194	NA	NA	NA	NA	5.37223	5.34114	NA	NA	NA	NA
Glutarate	glutar	1	1	3.86323	1.34631	5.89357	0.164907	2.82155	5.50747	3.81169	2.08944	4.95366	5.82932	2.74997	4.05733	4.24092	4.55492	4.18443	4.89773	4.31969	5.04938	4.70362	3.08242	5.38199	NA	4.11225	2.38213	3.34489	3.4186	4.59836	5.08926	2.3116	1.75558	NA	NA	1.32455	4.28023	5.89032	2.54638	3.96877	3.66864	4.92391	2.27919	2.64549	4.97915	4.12968	5.31242	NA	4.47799
Core5 g	core5	1	1	4.62257	NA	4.37932	NA	NA	NA	2.91258	NA	NA	5.8157	NA	NA	3.75216	0.622603	4.31098	3.68702	NA	NA	3.81956	4.62142	NA	NA	5.29468	3.21772	NA	NA	4.08382	1.50487	4.34052	3.83745	4.46228	NA	NA	NA	NA	2.38687	NA	NA	NA	NA	2.98182	3.07601	NA	NA	NA	NA
Pyridoxal 5'-phosphate	pydx5p	1	1	NA	NA	NA	NA	4.07259	NA	2.0866	NA	NA	NA	1.82628	NA	3.88924	NA	3.80879	4.30091	3.31636	NA	2.71172	3.94869	2.33566	NA	0.206295	NA	0.719794	NA	NA	NA	NA	NA	NA	NA	NA	NA	NA	3.47914	NA	NA	NA	1.23285	2.28223	4.13553	4.62138	NA	NA	NA
N-Acetyl-D-galactosamine	acgal	1	1	1.43804	NA	1.57954	NA	NA	NA	3.25242	NA	NA	4.99904	NA	NA	4.77147	3.26493	5.42881	3.95208	NA	NA	2.48105	3.15124	NA	NA	4.63448	4.46134	NA	NA	3.52872	3.23886	2.88651	4.0257	4.16007	NA	NA	NA	NA	1.48977	NA	NA	NA	NA	4.61061	4.10802	NA	NA	NA	NA
4-Hydroxy-benzyl alcohol	4hba	1	1	5.16916	NA	3.44206	5.0005	NA	3.43827	2.47321	2.94485	3.90608	5.24009	3.1235	4.44261	3.40635	3.0294	2.60396	1.18095	3.90247	0.811304	5.01221	3.41425	5.18306	NA	3.37606	3.49088	2.40297	4.94417	4.00823	NA	4.44446	NA	NA	NA	0.939876	NA	1.73313	5.37866	NA	3.32185	2.5481	1.63814	NA	3.87246	4.78586	1.32139	NA	NA
Glucomannan (n=4 repeat units, glc beta-1,4 man)	glcman4	1	1	NA	NA	4.56103	3.50865	3.51564	NA	4.7802	NA	NA	NA	NA	4.69038	NA	NA	2.54472	NA	NA	4.38573	4.18168	2.41698	NA	NA	1.54761	5.04938	NA	1.13848	NA	4.89069	2.14142	NA	2.85595	NA	NA	NA	NA	3.25975	3.97201	3.66817	3.63672	NA	NA	NA	NA	NA	NA	3.8733
Glucomannan (n=600 repeat units, glc beta-1,4 man)	glcman600	1	1	NA	NA	2.53242	2.89177	5.29637	NA	3.07428	NA	NA	NA	NA	2.42306	NA	NA	4.09117	NA	NA	3.61277	3.67091	4.13759	NA	NA	5.43917	3.33881	NA	4.6569	NA	5.81412	3.63087	NA	5.22434	NA	NA	NA	NA	4.55736	3.98651	4.49121	0.168202	NA	NA	NA	NA	NA	NA	5.16076
Chitin monomer C8H13NO5	chitin	1	1	NA	NA	4.33954	5.18236	3.56949	4.63205	4.063	NA	3.21941	3.53275	3.82634	2.14582	1.80253	NA	3.31907	0.5114	NA	NA	1.57963	1.80571	3.87694	NA	NA	NA	4.73624	NA	NA	NA	4.09003	4.64384	4.60952	NA	3.264	NA	2.7705	4.00705	1.86587	NA	NA	NA	1.58484	3.66035	2.17265	NA	NA	5.46163
L-Citrulline	citr_L	1	1	NA	NA	5.38167	NA	3.85983	NA	4.53853	NA	0.908012	3.68643	NA	3.11263	4.30014	NA	4.625	4.80074	NA	4.49684	NA	2.30072	NA	NA	NA	NA	NA	NA	NA	3.64311	NA	NA	NA	NA	NA	NA	NA	1.81544	2.28162	NA	2.79487	NA	NA	NA	NA	NA	NA	4.9609
Ferrichrome minus Fe(III)	fecrm_un	1	1	1.83785	0.736271	5.88215	3.65254	4.28498	3.46024	2.70126	NA	2.80641	5.9479	1.29654	1.23606	4.94238	NA	2.84033	NA	4.80031	2.74084	3.77839	2.54882	6.2769	3.11044	3.72434	NA	3.42285	NA	3.8265	3.92671	4.63976	NA	NA	NA	2.73042	NA	5.31171	4.77694	NA	NA	2.62455	1.74736	NA	2.26127	3.41243	NA	NA	5.23332
butam	butam	1	1	5.58295	NA	2.95759	NA	NA	NA	2.86253	NA	NA	4.07558	NA	NA	3.72734	3.97764	3.38965	3.00082	NA	NA	1.71122	3.18105	NA	NA	2.51725	4.16181	NA	NA	1.70092	0.938716	3.14709	4.55006	0.967564	NA	NA	NA	NA	3.07081	NA	NA	NA	NA	3.38492	4.57927	NA	NA	NA	NA
Core2 g	core2	1	1	5.07446	NA	3.83042	NA	NA	NA	2.24907	NA	NA	3.99566	NA	NA	3.68363	3.20673	0.949823	1.69839	NA	NA	2.36701	1.34319	NA	NA	4.07697	1.97482	NA	NA	1.98805	3.61721	4.58853	4.85244	2.70424	NA	NA	NA	NA	4.02781	NA	NA	NA	NA	3.50047	4.52001	NA	NA	NA	NA
Citrate-Mg	Cit_Mg	1	1	NA	NA	4.49681	NA	1.47125	4.94672	2.30257	NA	4.23906	2.82807	3.1917	4.00049	NA	NA	3.64744	3.71887	NA	0.449634	2.70708	2.98094	5.10012	NA	NA	NA	NA	5.13084	NA	5.23197	NA	NA	5.24296	NA	NA	NA	1.89568	2.53219	0.00260995	NA	NA	NA	NA	NA	4.8703	NA	NA	5.67794
4-Amino-4-deoxy-L-arabinose modified core oligosaccharide lipid B (G. metallireducens, variant 1)	gm1lipb	1	1	NA	NA	5.92072	NA	5.72391	NA	0.4311	NA	NA	NA	NA	4.40499	NA	NA	4.02853	2.92817	NA	4.28768	3.09181	3.98933	NA	NA	NA	4.2448	NA	2.39454	NA	NA	NA	NA	NA	NA	NA	2.71403	6.07098	3.9504	1.56835	NA	NA	NA	NA	NA	NA	NA	NA	3.98505
D Gluconate C6H11O7	glcn_D	1	1	3.61383	2.35624	4.44876	2.8281	4.7678	4.99867	4.44323	NA	4.09374	2.76136	2.52092	4.15745	5.69709	NA	2.52225	NA	5.25901	0.75601	5.35721	4.50531	1.76149	4.01102	3.07651	NA	3.68148	NA	4.30225	5.23689	4.73248	NA	NA	NA	0.71338	NA	2.33696	2.76683	NA	NA	2.38114	0.413471	NA	4.80489	2.59953	NA	NA	5.41215
norval_L	norval_L	1	1	4.69416	NA	4.99586	NA	NA	NA	2.31032	NA	NA	4.08498	NA	NA	2.87527	4.47087	3.27855	3.6929	NA	NA	3.81492	3.60962	NA	NA	3.77822	3.88916	NA	NA	3.07721	4.39206	4.45153	4.29137	1.53355	NA	NA	NA	NA	5.21715	NA	NA	NA	NA	4.77786	2.8568	NA	NA	NA	NA
Hepta-acylated core oligosaccharide lipid A (E. coli)	hacolipa	1	1	NA	NA	NA	NA	2.05595	NA	4.53819	NA	NA	NA	NA	3.11001	NA	NA	4.70713	NA	NA	NA	NA	3.58092	NA	3.58055	NA	NA	NA	NA	NA	3.33611	NA	3.61953	NA	NA	NA	1.2426	NA	5.2184	2.94527	NA	5.05365	NA	NA	NA	NA	NA	NA	5.2372
Valeric Acid	M03134	1	1	0.158735	NA	3.43269	NA	NA	NA	5.22199	NA	NA	3.31765	NA	NA	3.07262	3.1661	2.68898	4.93783	NA	NA	3.68796	4.18232	NA	NA	3.2669	1.03211	NA	NA	5.26059	4.58932	5.18802	4.02432	4.6974	NA	NA	NA	NA	3.75779	NA	NA	NA	NA	4.37746	3.18216	NA	NA	NA	NA
Alpha-L-Arabinan (3 subunits)	araban_L	1	1	NA	NA	2.525	3.61383	4.63207	NA	3.7851	NA	NA	NA	3.83282	3.86574	NA	NA	1.62968	NA	NA	3.53033	4.19146	3.67189	NA	NA	4.24716	3.60429	NA	3.43529	NA	3.3397	4.74316	NA	5.11984	NA	NA	NA	4.52428	3.96572	3.45115	2.03245	2.59585	NA	NA	NA	NA	NA	NA	4.76977
KDO(2)-lipid IV(B)	kdo2lipid4b	1	1	NA	NA	0.563209	NA	2.90667	NA	4.29269	NA	NA	NA	NA	4.80437	NA	NA	1.68323	3.25615	NA	5.3464	4.02054	1.23148	NA	NA	NA	0.116668	NA	3.65273	NA	NA	NA	NA	NA	NA	NA	4.51063	3.94162	2.54613	5.27209	NA	NA	NA	NA	NA	NA	NA	NA	3.96784
Phosphoenolpyruvate	pep	1	1	NA	NA	3.86697	NA	NA	4.73597	3.84749	NA	2.68786	4.78617	4.44587	NA	2.92839	0.275177	4.37502	NA	NA	2.46193	5.51383	4.40467	NA	NA	NA	4.65603	5.21983	NA	4.5973	4.26309	NA	NA	NA	NA	NA	NA	4.12535	5.01601	NA	NA	4.53126	NA	NA	NA	NA	NA	NA	NA
Core7 g	core7	1	1	4.44978	NA	3.75007	NA	NA	NA	2.32719	NA	NA	3.84933	NA	NA	4.57028	3.18554	2.34956	3.64192	NA	NA	2.95266	4.42428	NA	NA	4.12233	1.74026	NA	NA	5.3079	2.90614	2.06515	5.77324	3.64075	NA	NA	NA	NA	3.18122	NA	NA	NA	NA	3.17359	4.04171	NA	NA	NA	NA
D-O-Phosphoserine	pser_D	1	1	3.31992	1.83882	5.46289	4.81131	5.27644	3.69616	4.87171	5.7917	2.38027	4.56438	1.81887	NA	2.90169	3.06475	2.91898	2.91001	3.46764	2.25311	4.63814	3.40717	5.28948	4.6274	4.88606	3.17637	3.47051	NA	4.57001	NA	4.4352	NA	2.74866	NA	3.2177	0.217344	3.24325	5.24722	NA	NA	4.65102	0.928222	NA	3.32667	4.77375	2.63494	NA	3.96977
Glucomannan (n=6 repeat units, glc beta-1,4 man)	glcman6	1	1	NA	NA	4.19404	3.31317	4.17736	NA	4.23372	NA	NA	NA	NA	3.58285	NA	NA	5.04206	NA	NA	3.2726	4.38507	4.18377	NA	NA	2.16676	4.24475	NA	5.6355	NA	3.79699	5.06984	NA	5.29956	NA	NA	NA	NA	3.87591	0.574699	0.999386	2.52252	NA	NA	NA	NA	NA	NA	3.85706
Core3 g	core3	1	1	0.611668	NA	4.4527	NA	NA	NA	0.577634	NA	NA	2.44874	NA	NA	3.69597	4.62758	3.40943	2.88705	NA	NA	3.87552	2.12883	NA	NA	3.71876	3.97455	NA	NA	5.19134	4.89563	3.73297	4.93312	3.97999	NA	NA	NA	NA	2.61582	NA	NA	NA	NA	5.16103	4.34762	NA	NA	NA	NA
(R)-Propane-1,2-diol	12ppd_R	1	1	NA	NA	3.55401	NA	4.29375	NA	3.75942	NA	NA	NA	3.35398	3.96895	NA	2.87941	2.50659	3.67063	NA	4.07974	4.62902	1.17735	NA	NA	NA	4.26771	NA	4.29503	NA	NA	NA	NA	2.10065	NA	NA	1.95319	5.53188	4.47934	3.80743	NA	NA	NA	3.16797	NA	NA	NA	NA	3.07169
DsT antigen g	dsT_antigen	1	1	4.72523	NA	5.06042	NA	NA	NA	1.39259	NA	NA	5.01477	NA	NA	5.63002	0.0981909	3.63174	4.56814	NA	NA	5.17823	3.51855	NA	NA	4.22721	4.41366	NA	NA	2.41285	5.6267	5.03431	4.43513	4.44783	NA	NA	NA	NA	2.61854	NA	NA	NA	NA	4.19546	4.0668	NA	NA	NA	NA
Ser FSLASH Thr g	Ser_Thr	1	1	4.20514	NA	3.90917	NA	NA	NA	3.10668	NA	NA	5.22342	NA	NA	3.76778	1.21553	3.96429	0.0267549	NA	NA	4.42797	3.90466	NA	NA	4.24079	5.17976	NA	NA	3.89358	4.08906	3.83774	3.86352	5.27905	NA	NA	NA	NA	3.85237	NA	NA	NA	NA	4.61589	2.28067	NA	NA	NA	NA
Chsterol c	chsterol	1	1	3.8211	NA	5.35037	NA	2.45335	NA	3.98576	NA	1.47	3.47177	4.60627	NA	3.14302	NA	2.11652	3.12446	4.53341	NA	4.9381	1.4171	4.91056	NA	3.8657	NA	1.4322	NA	NA	NA	NA	NA	NA	NA	NA	NA	4.87905	1.87805	5.70882	NA	NA	0.88119	3.65682	2.70778	3.60908	NA	NA	5.84556
D Galactosamine C6H13NO5	galam	1	1	3.82604	NA	3.22584	NA	NA	NA	3.77814	NA	NA	4.75079	NA	NA	4.43079	1.25332	3.47579	3.82871	NA	NA	4.04623	4.02395	NA	NA	4.07419	1.2328	NA	NA	2.83084	3.29198	4.01304	2.53218	5.11476	NA	NA	NA	NA	3.71935	NA	NA	NA	NA	5.06398	2.62169	NA	NA	NA	NA
L methionine R oxide C5H11NO3S	metox_R	1	1	4.8048	4.365	5.14342	4.34749	3.40623	NA	2.00288	NA	2.71525	NA	4.02719	3.7995	NA	3.74414	3.69488	NA	NA	3.31959	4.24767	3.25698	NA	0.64952	2.11218	3.13434	NA	3.8667	NA	5.10053	2.10668	NA	3.96708	NA	NA	NA	NA	NA	2.47858	4.07252	5.03274	NA	NA	NA	NA	2.60604	NA	1.74097
Core6 g	core6	1	1	1.56233	NA	4.7298	NA	NA	NA	4.18959	NA	NA	3.9363	NA	NA	2.63947	2.69844	4.09144	4.74591	NA	NA	4.91416	2.91631	NA	NA	5.19917	1.65808	NA	NA	5.16027	4.89114	5.35645	2.75921	5.43057	NA	NA	NA	NA	4.1882	NA	NA	NA	NA	0.332143	2.92327	NA	NA	NA	NA
5-Dehydro-D-gluconate	5dglcn	1	1	2.8363	4.10554	5.24874	4.1258	1.31716	2.63242	5.27889	5.42405	3.09069	3.8263	1.63566	3.92695	4.69328	1.30084	3.84891	4.26518	4.43096	4.1615	4.66379	4.52601	4.97551	4.61502	2.43699	1.61456	4.13462	3.00464	4.63828	3.342	4.50599	NA	4.38582	NA	0.943845	3.61765	3.60774	1.01734	4.31627	0.304743	3.31475	0.821351	NA	1.90529	4.68888	2.20831	NA	5.35318
Glycolithocholate	HC02193	1	1	4.98948	NA	0.755461	4.82097	NA	NA	2.76803	NA	4.68989	5.65203	2.29611	NA	4.56628	4.65996	1.85821	2.36582	NA	NA	4.24639	2.44007	NA	NA	4.04438	3.31945	2.91829	NA	0.938696	5.11291	5.6566	0.064871	4.02657	NA	NA	NA	NA	5.11892	NA	NA	NA	0.209106	4.15753	4.53092	NA	NA	NA	NA
Core4 g	core4	1	1	1.22022	NA	5.18767	NA	NA	NA	4.30717	NA	NA	3.9292	NA	NA	2.32459	2.1831	3.94374	2.99219	NA	NA	4.95208	3.3869	NA	NA	5.19975	1.58539	NA	NA	3.47096	3.21295	5.60913	6.51781	4.47433	NA	NA	NA	NA	4.217	NA	NA	NA	NA	4.16713	3.84443	NA	NA	NA	NA
Starch n=1200 repeat units (300 repeat units amylose, 900 repeat units amylopectin, corresponds to potatoe starch)	starch1200	1	1	4.93732	4.40412	3.78537	4.2849	2.89942	2.21974	3.36503	5.11744	4.0291	4.66909	0.084006	NA	4.16466	2.47153	1.88991	3.54271	4.95608	4.06584	3.86847	2.89791	4.21448	1.77502	4.46205	4.63866	3.60906	NA	1.31859	NA	4.62344	NA	1.35951	NA	1.44696	2.37189	5.79005	3.7655	NA	NA	5.54047	1.50772	NA	2.58445	2.18038	4.98768	NA	3.55084
F1alpha	f1a	1	1	5.0164	NA	4.89211	NA	NA	NA	4.00191	NA	NA	5.14629	NA	NA	1.41296	4.12981	4.89807	4.2419	NA	NA	5.27235	3.07223	NA	NA	5.26744	0.511824	NA	NA	5.55149	5.31171	1.80592	1.55222	4.05041	NA	NA	NA	NA	2.26879	NA	NA	NA	NA	2.48984	5.31085	NA	NA	NA	NA
Fe(III)dicitrate	fe3dcit	1	1	NA	NA	NA	NA	NA	NA	3.80892	NA	NA	NA	3.98847	NA	NA	NA	NA	NA	NA	NA	NA	4.02666	NA	NA	NA	4.12785	NA	NA	NA	NA	NA	NA	NA	NA	NA	NA	3.70636	NA	NA	NA	NA	NA	NA	NA	NA	NA	NA	NA
Tn antigen g	Tn_antigen	1	1	4.20471	NA	4.89475	NA	NA	NA	4.7153	NA	NA	5.01119	NA	NA	1.85035	5.14064	4.02177	5.57769	NA	NA	4.55606	1.98386	NA	NA	3.6835	4.2256	NA	NA	1.82767	5.0438	4.3879	2.46674	3.23539	NA	NA	NA	NA	2.09437	NA	NA	NA	NA	2.67987	3.77183	NA	NA	NA	NA
Indole 3 acetaldehyde C10H9NO	id3acald	1	1	4.23635	2.61704	3.41162	2.2617	3.48297	2.32242	2.51049	NA	3.33844	5.43157	2.1902	4.20511	4.087	NA	4.52027	4.13242	5.17839	4.25839	2.92241	2.65269	5.79892	4.95404	2.93435	1.62509	1.5064	5.18861	1.11989	5.56911	2.9022	2.56967	NA	NA	3.36263	3.97372	5.39927	4.49682	3.44543	3.23839	4.57174	2.73659	NA	1.00636	2.86968	NA	NA	4.603
3-hydroxy tetradecanoate (n-C14:0)	3httdca	1	1	NA	NA	2.35747	NA	2.48003	NA	2.4345	NA	NA	NA	NA	1.68192	NA	NA	4.48944	2.71335	NA	2.61622	4.23001	0.641863	NA	NA	NA	4.16403	NA	4.79781	NA	NA	NA	NA	NA	NA	NA	2.4302	5.6655	4.58131	3.24288	NA	NA	NA	NA	NA	NA	NA	NA	5.70226
Taurolithocholate	HC02192	1	1	5.64987	NA	2.09654	1.39161	NA	NA	2.75758	NA	5.10422	5.42698	2.45914	NA	3.64211	4.06352	3.38139	3.63802	NA	NA	3.28481	1.49022	NA	NA	4.65582	3.63854	4.5905	NA	3.81318	3.49544	0.636935	1.04197	5.39789	NA	NA	NA	NA	5.00191	NA	NA	NA	0.835061	4.60759	3.8885	NA	NA	NA	NA
ST antigen g	sT_antigen	1	1	5.04473	NA	5.26998	NA	NA	NA	3.03535	NA	NA	2.83825	NA	NA	4.10045	1.7536	3.23704	1.58076	NA	NA	4.46866	2.81072	NA	NA	3.74643	3.73605	NA	NA	4.48899	1.58006	4.79029	3.00242	5.62818	NA	NA	NA	NA	3.71071	NA	NA	NA	NA	4.59087	5.09159	NA	NA	NA	NA
Larch arabinogalactan, gal/ara 6:1, small amount of glcur, MW ~ 116000	arabinogal	1	1	3.22815	NA	5.7895	NA	NA	NA	3.85377	NA	NA	5.18513	NA	NA	3.59319	4.45173	4.75733	1.83866	NA	NA	1.08215	4.37252	NA	NA	2.27423	3.69551	NA	NA	3.77102	4.5551	0.847676	3.94684	3.19309	NA	NA	NA	NA	4.51077	NA	NA	NA	NA	5.87154	1.04414	NA	NA	NA	NA
Phenethylamine	peamn	1	1	3.91871	NA	2.61021	NA	NA	NA	2.70079	NA	NA	3.99138	NA	NA	0.063367	4.7752	3.98039	4.7567	NA	NA	4.69406	2.90734	NA	NA	4.68811	4.50114	NA	NA	1.87432	3.81722	3.21948	4.37013	3.48496	NA	NA	NA	NA	2.89739	NA	NA	NA	NA	3.32193	4.79202	NA	NA	NA	NA
D-Cysteine	cys_D	1	1	NA	NA	5.17038	NA	1.77947	NA	2.7103	NA	NA	NA	3.82084	3.61677	NA	3.29579	3.78017	3.07579	NA	1.26304	3.76753	4.32777	NA	NA	NA	NA	NA	3.46037	NA	NA	NA	NA	4.99619	NA	NA	NA	4.42763	NA	4.24104	NA	NA	NA	3.62718	NA	NA	NA	NA	3.06902
GlcNAc-alpha-1,4-Core 1	gncore1	1	1	3.95646	NA	3.7005	NA	NA	NA	1.80699	NA	NA	2.48281	NA	NA	4.63965	5.33335	3.80454	3.42574	NA	NA	4.48126	2.29593	NA	NA	3.66067	3.85589	NA	NA	2.65154	2.13143	5.11192	3.60733	4.63751	NA	NA	NA	NA	1.53176	NA	NA	NA	NA	3.43325	3.1792	NA	NA	NA	NA
GlcNAc-alpha-1,4-Core 2	gncore2	1	1	4.15144	NA	5.38642	NA	NA	NA	2.53366	NA	NA	2.15092	NA	NA	4.64405	2.92469	3.63164	0.886393	NA	NA	5.72954	1.86378	NA	NA	3.16623	5.63216	NA	NA	4.69882	3.16604	3.72408	4.22652	4.63621	NA	NA	NA	NA	4.081	NA	NA	NA	NA	3.70877	4.98071	NA	NA	NA	NA
T antigen (core 1)	T_antigen	1	1	4.61536	NA	5.55969	NA	NA	NA	1.98411	NA	NA	3.72466	NA	NA	4.91956	3.88244	1.15298	1.74306	NA	NA	4.08149	2.16371	NA	NA	4.42047	2.61601	NA	NA	3.66095	4.38187	5.29692	3.60128	5.04077	NA	NA	NA	NA	4.58679	NA	NA	NA	NA	4.13453	4.41834	NA	NA	NA	NA
KDO(2)-lipid (B)	lipb	1	1	NA	NA	4.66716	NA	3.14089	NA	4.63223	NA	NA	NA	NA	4.34581	NA	NA	3.73287	3.14139	NA	3.7666	4.10185	3.47414	NA	NA	NA	2.67251	NA	3.36118	NA	NA	NA	NA	NA	NA	NA	1.9752	3.80008	5.20113	3.53074	NA	NA	NA	NA	NA	NA	NA	NA	5.67922
Hepta-acylated KDO(2)-lipid (A)	halipa	1	1	NA	NA	NA	NA	5.26854	NA	4.59884	NA	NA	NA	NA	3.94159	NA	NA	2.93401	NA	NA	NA	NA	1.89629	NA	3.62342	NA	NA	NA	NA	NA	5.26971	NA	2.0824	NA	NA	NA	3.40511	NA	4.18788	1.46858	NA	0.798756	NA	NA	NA	NA	NA	NA	6.2604
2,3-diaminopropionate	23dappa	1	1	NA	NA	5.20154	NA	3.14217	NA	4.8925	NA	NA	NA	NA	4.55642	NA	NA	5.0851	4.15399	NA	3.95899	1.96874	3.29832	NA	NA	NA	4.12162	NA	3.88305	NA	NA	NA	NA	NA	NA	NA	1.67202	2.8901	3.18722	0.660545	NA	NA	NA	NA	NA	NA	NA	NA	3.26766
Lithocholate	HC02191	1	1	4.91928	NA	2.65214	2.898	NA	NA	2.91412	NA	5.63902	4.2034	3.31102	NA	5.63026	4.19755	3.01118	1.562	NA	NA	5.51894	3.09063	NA	NA	0.323062	3.44296	2.48774	NA	2.62775	3.62784	4.23495	3.95084	2.27092	NA	NA	NA	NA	4.1803	NA	NA	NA	0.482275	3.50393	2.29389	NA	NA	NA	NA
Isomaltose C12H22O11	isomal	1	1	4.7765	NA	4.31962	NA	NA	NA	1.62247	NA	NA	3.35877	NA	NA	4.65461	2.86419	4.57947	4.15766	NA	NA	5.67919	3.36566	NA	NA	2.32943	4.37116	NA	NA	3.91837	5.38618	2.96647	5.45548	5.67734	NA	NA	NA	NA	3.94866	NA	NA	NA	NA	4.71277	3.9536	NA	NA	NA	NA
Glycodeoxycholic Acid	M01989	1	1	4.75053	NA	5.24501	4.62259	NA	NA	2.50377	NA	4.56364	5.27235	2.03846	NA	5.2965	4.42299	2.61911	3.08043	NA	NA	4.42906	3.95834	NA	NA	3.54054	0.747849	3.19732	NA	4.9793	4.096	4.10103	1.37644	4.61076	NA	NA	NA	NA	3.41972	NA	NA	NA	1.18123	3.61486	3.69702	NA	NA	NA	NA
2-3-dihydroxybenzoylserine trimer-Fe-III	fe3dhbzs3	1	1	6.14286	NA	4.8537	NA	NA	4.17331	5.47789	NA	2.53716	0.977568	NA	NA	2.90975	NA	4.30578	NA	1.39058	NA	5.62411	2.72513	NA	NA	4.11416	NA	NA	NA	NA	5.86025	NA	NA	NA	4.06632	NA	NA	2.24492	3.6998	NA	NA	NA	NA	3.59422	5.45252	NA	NA	NA	NA
[truncated: 34 more columns]

## Sheet: paired Wilc test of 77 reaction
	lower bound			upper bound
Reaction ID in A.f. strain GEMs	fold_change	p	Adjusted p	fold_change	p	Adjusted p	Subsystem	Reaction name	Reaction equation	EC-Number	Gene association
R111	1	1	1	0.858437	1.14486e-09	3.91338e-09	Amino sugar and nucleotide sugar metabolism	ATP:D-glucosamine 6-phosphotransferase	ATP [cytoplasm] + D-glucosamine [cytoplasm] --> ADP [cytoplasm] + D-glucosamine 6-phosphate [cytoplasm]	2.7.1.1; 2.7.1.8	AFUA_7G04040 or AFUA_6G03980 or AFUA_2G00450 or AFUA_2G16330 or AFUA_6G02230 or AFUA_2G05910
R1266	1	1	1	1.10172	1.14486e-09	3.91338e-09	Glyoxylate and dicarboxylate metabolism	glycolaldehyde:NAD+ oxidoreductase	H2O [cytoplasm] + NAD(+) [cytoplasm] + glycolaldehyde [cytoplasm] --> NADH [cytoplasm] + glycolate [cytoplasm]	1.2.1.21	NA
R1280	1.04286	4.04405e-11	3.7956e-10	0.113294	0.00460848	0.00752021	Glyoxylate and dicarboxylate metabolism	5,10-Methylenetetrahydrofolate:glycine hydroxymethyltransferase	L-serine [mitochondrion] + tetrahydrofolate [mitochondrion] <=> H2O [mitochondrion] + glycine [mitochondrion] + 5,10-methylenetetrahydrofolate [mitochondrion]	2.1.2.1	AFUA_2G07810
R1371	1	1	1	0.784112	3.55271e-15	9.11017e-14	Inositol phosphate metabolism	1D-myo-inositol 1-phosphate phosphohydrolase	H2O [cytoplasm] + 1D-myo-inositol 1-phosphate [cytoplasm] --> phosphate [cytoplasm] + myo-inositol [cytoplasm]	3.1.3.25	AFUA_1G11600 or AFUA_3G04250
R1381	1.05617	1.14486e-09	4.36078e-09	0.801668	1.77636e-14	3.27032e-13	Inositol phosphate metabolism	1-Phosphatidyl-D-myo-inositol inositolphosphohydrolase	H2O [endoplasmic_reticulum] + 1-phosphatidyl-1D-myo-inositol [endoplasmic_reticulum] <=> 1,2-Diacyl-sn-glycerol [endoplasmic_reticulum] + 1D-myo-inositol 1-phosphate [endoplasmic_reticulum]	3.1.4.3; 3.1.4.11; 4.6.1.13	AFUA_1G17590 or AFUA_1G13250 or AFUA_7G04910 or AFUA_3G01530
R1388	1	1	1	0.816347	3.55271e-15	9.11017e-14	Inositol phosphate metabolism	PI synthase	myo-inositol [endoplasmic_reticulum] + CDP-diacylglycerol [endoplasmic_reticulum] --> CMP [endoplasmic_reticulum] + 1-phosphatidyl-1D-myo-inositol [endoplasmic_reticulum]	2.7.8.11	AFUA_1G15790
R153	1.0372	1.18781e-07	3.44585e-07	0.896605	5.19374e-07	1.00787e-06	Arachidonic acid metabolism	NADPH:oxidized-thioredoxin oxidoreductase	NADPH [cytoplasm] + Oxidized thioredoxin [cytoplasm] --> NADP(+) [cytoplasm] + Reduced thioredoxin [cytoplasm]	1.8.1.9	AFUA_4G12990
R1646	1	1	1	1.31936	1.14405e-09	3.91338e-09	Nitrogen metabolism	L-glutamate:NAD+ oxidoreductase (transaminating)	NADH [cytoplasm] + 2-oxoglutarate [cytoplasm] + L-glutamine [cytoplasm] --> NAD(+) [cytoplasm] + 2.0 L-glutamate [cytoplasm]	1.4.1.14	AFUA_1G07380
R1838	0.926544	0.0136254	0.0332192	0.829061	1.14459e-09	3.91338e-09	Phenylalanine, tyrosine and tryptophan metabolism	L-arogenate hydro-lyase (decarboxylating; L-phenylalanine-forming)	L-arogenate [cytoplasm] <=> H2O [cytoplasm] + CO2 [cytoplasm] + L-phenylalanine [cytoplasm]	4.2.1.51; 4.2.1.91	AFUA_5G05690
R1843	0.829062	3.39251e-06	9.20917e-06	0.953418	1.14486e-09	3.91338e-09	Phenylalanine, tyrosine and tryptophan metabolism	L-arogenate:NADP+ oxidoreductase	NADP(+) [cytoplasm] + L-arogenate [cytoplasm] <=> NADPH [cytoplasm] + CO2 [cytoplasm] + L-tyrosine [cytoplasm]	1.3.1.78; 1.3.1.79	NA
R1852	1.01186	8.75002e-05	0.0002314	0.829054	0.0195922	0.0308491	Phenylalanine, tyrosine and tryptophan metabolism	L-arogenate:2-oxoglutarate aminotransferase	oxaloacetate [cytoplasm] + L-arogenate [cytoplasm] <=> L-aspartate [cytoplasm] + prephenate [cytoplasm]	2.6.1.57; 2.6.1.78	AFUA_2G13630
R1856	1	1	1	0.836948	2.91038e-11	2.6285e-10	Phenylalanine, tyrosine and tryptophan metabolism	Tyramine:oxygen oxidoreductase(deaminating)(flavin-containing)	H2O [cytoplasm] + oxygen [cytoplasm] + tyramine [cytoplasm] --> H2O2 [cytoplasm] + NH3 [cytoplasm] + (4-hydroxyphenyl)acetaldehyde [cytoplasm]	1.4.3.4; 1.4.3.21; 1.4.9.2	AFUA_3G00100
R1870	1	1	1	0.836948	2.91038e-11	2.6285e-10	Phenylalanine, tyrosine and tryptophan metabolism	4-Hydroxyphenylacetaldehyde:NADP+ oxidoreductase	H2O [cytoplasm] + NADP(+) [cytoplasm] + (4-hydroxyphenyl)acetaldehyde [cytoplasm] --> NADPH [cytoplasm] + 4-hydroxyphenylacetate [cytoplasm]	1.2.1.5	AFUA_4G08600 or AFUA_8G02310
R1948	1.07369	3.55271e-15	1.59428e-13	1.12932	1.14486e-09	3.91338e-09	Phenylalanine, tyrosine and tryptophan metabolism	L-quinate:NAD+ 3-oxidoreductase;///Quinate:NAD+ 5-oxidoreductase	NAD(+) [mitochondrion] + Quinate [mitochondrion] <=> NADH [mitochondrion] + 3-dehydroquinate [mitochondrion]	1.1.1.24; 1.1.1.282	AFUA_1G11590 or AFUA_3G14800
R1965	1	1	1	1.16467	8.49167e-08	1.7596e-07	Phenylalanine, tyrosine and tryptophan metabolism	Chorismate pyruvate-lyase (amino-accepting)	L-glutamine [cytoplasm] + chorismate [cytoplasm] --> pyruvate [cytoplasm] + L-glutamate [cytoplasm] + anthranilate [cytoplasm]	4.1.3.27	AFUA_6G12580 and AFUA_1G13090
R1975	0.974048	1.08762e-05	2.91929e-05	1.22579	1.3778e-09	4.26702e-09	Phenylalanine, tyrosine and tryptophan metabolism	L-Phenylalanine:2-oxoglutarate aminotransferase	2-oxoglutarate [cytoplasm] + L-phenylalanine [cytoplasm] <=> L-glutamate [cytoplasm] + keto-phenylpyruvate [cytoplasm]	2.6.1.1; 2.6.1.5; 2.6.1.9; 2.6.1.57	AFUA_2G13630
R1994	1.12932	1.14486e-09	4.36078e-09	1.07369	3.55271e-15	9.11017e-14	Phenylalanine, tyrosine and tryptophan metabolism	Quinate 5-dehydrogenase	NADP(+) [mitochondrion] + Quinate [mitochondrion] <=> NADPH [mitochondrion] + 3-dehydroquinate [mitochondrion]	1.1.1.24	AFUA_3G14790
R2016	1	1	1	0.652717	2.66614e-12	3.01356e-11	Phenylalanine, tyrosine and tryptophan metabolism	L-serine hydro-lyase (adding indole; L-tryptophan-forming)	L-serine [cytoplasm] + Indole [cytoplasm] --> H2O [cytoplasm] + L-tryptophan [cytoplasm]	4.2.1.20; 4.2.1.122	AFUA_2G13250 or AFUA_6G13520
R2309	0.849446	3.55271e-15	1.59428e-13	1.03352	1.14405e-09	3.91338e-09	Pyrimidine metabolism	Uridine triphosphate:AMP phosphotransferase; UTP:AMP phosphotransferase	AMP [mitochondrion] + UTP [mitochondrion] <=> ADP [mitochondrion] + UDP [mitochondrion]	2.7.4.10	AFUA_1G03420
R2311	1.03558	1.68193e-09	5.98422e-09	0.877451	1.14486e-09	3.91338e-09	Pyrimidine metabolism	2'-Deoxyuridine 5'-diphosphate:oxidized-thioredoxin 2'-oxidoreductase	UDP [cytoplasm] + Reduced thioredoxin [cytoplasm] --> H2O [cytoplasm] + Oxidized thioredoxin [cytoplasm] + dUDP [cytoplasm]	1.17.4.1	AFUA_4G06690 or AFUA_5G12350
R2317	1	1	1	1.15476	1.3021e-05	2.35197e-05	Pyrimidine metabolism	HCO3-:L-glutamine amido-ligase (ADP-forming, carbamate-phosphorylating)	H2O [cytoplasm] + 2.0 ATP [cytoplasm] + L-glutamine [cytoplasm] + bicarbonate [cytoplasm] --> 2.0 ADP [cytoplasm] + phosphate [cytoplasm] + L-glutamate [cytoplasm] + carbamoyl phosphate [cytoplasm]	6.3.5.5	AFUA_5G06780 and AFUA_6G11310 and AFUA_2G10070
R2319	1.03352	1.14405e-09	4.36078e-09	0.848789	3.55271e-15	9.11017e-14	Pyrimidine metabolism	UTP:L-glutamine amido-ligase (ADP-forming)	H2O [cytoplasm] + ATP [cytoplasm] + L-glutamine [cytoplasm] + UTP [cytoplasm] --> ADP [cytoplasm] + phosphate [cytoplasm] + L-glutamate [cytoplasm] + CTP [cytoplasm]	6.3.4.2	AFUA_7G05210
R2329	1	1	1	0.876065	1.14486e-09	3.91338e-09	Pyrimidine metabolism	ATP:dTMP phosphotransferase	ATP [cytoplasm] + dTMP [cytoplasm] --> ADP [cytoplasm] + dTDP [cytoplasm]	2.7.4.9; 2.7.4.12	AFUA_5G03460
R2330	1.03348	2.13777e-08	6.7214e-08	0.881887	4.9738e-14	8.30509e-13	Pyrimidine metabolism	dUTP nucleotidohydrolase	H2O [cytoplasm] + dUTP [cytoplasm] --> diphosphate [cytoplasm] + dUMP [cytoplasm]	3.6.1.23; 3.6.1.-	AFUA_1G02890 or AFUA_7G04990 or AFUA_5G05560 or AFUA_3G14580
R2334	1	1	1	0.876065	1.14486e-09	3.91338e-09	Pyrimidine metabolism	ATP:dTDP phosphotransferase	ATP [cytoplasm] + dTDP [cytoplasm] --> ADP [cytoplasm] + dTTP [cytoplasm]	2.7.4.6	AFUA_5G03490
R2335	1.03352	2.13777e-08	6.7214e-08	0.885934	3.55271e-15	9.11017e-14	Pyrimidine metabolism	ATP:dUDP phosphotransferase	ATP [cytoplasm] + dUDP [cytoplasm] <=> ADP [cytoplasm] + dUTP [cytoplasm]	2.7.4.6	AFUA_5G03490
R2342	1.03352	1.14405e-09	4.36078e-09	0.877451	1.14486e-09	3.91338e-09	Pyrimidine metabolism	5,10-Methylenetetrahydrofolate:dUMP C-methyltransferase	5,10-methylenetetrahydrofolate [cytoplasm] + dUMP [cytoplasm] --> dTMP [cytoplasm] + dihydrofolate [cytoplasm]	2.1.1.45	AFUA_4G04270
R2343	1.03352	1.14405e-09	4.36078e-09	0.849446	3.55271e-15	9.11017e-14	Pyrimidine metabolism	ATP:UMP phosphotransferase	ATP [mitochondrion] + UMP [mitochondrion] --> ADP [mitochondrion] + UDP [mitochondrion]	2.7.4.4; 2.7.4.14; 2.7.4.22	AFUA_7G03990
R2546	1	1	1	1.18605	1.68317e-09	4.93392e-09	Steroid biosynthesis	episteryl ester hydrolase	H2O [lipid_particle] + episteryl oleate [lipid_particle] --> (9Z)-Octadecenoic acid [lipid_particle] + episterol [lipid_particle]	3.1.1.13	AFUA_5G08960
R2548	1	1	1	1.18532	1.68317e-09	4.93392e-09	Steroid biosynthesis	fecosteryl ester hydrolase	H2O [lipid_particle] + fecosteryl oleate [lipid_particle] --> (9Z)-Octadecenoic acid [lipid_particle] + fecosterol [lipid_particle]	3.1.1.13	AFUA_5G08960
R2550	1	1	1	1.18425	1.68317e-09	4.93392e-09	Steroid biosynthesis	lanosteryl ester hydrolase (18:1), lipid particle	H2O [lipid_particle] + lanosteryl oleate [lipid_particle] --> (9Z)-Octadecenoic acid [lipid_particle] + lanosterol [lipid_particle]	3.1.1.13	AFUA_5G08960
R2552	1	1	1	1.18543	1.68317e-09	4.93392e-09	Steroid biosynthesis	zymosteryl ester hydrolase	H2O [lipid_particle] + zymosteryl oleate [lipid_particle] --> (9Z)-Octadecenoic acid [lipid_particle] + zymosterol [lipid_particle]	3.1.1.13	AFUA_5G08960
R2554	1	1	1	1.43229	3.55271e-15	9.11017e-14	Steroid biosynthesis	TAG lipase	6.0 Triacylglycerol [mitochondrion] --> 10.0 B00002 [mitochondrion] + 14.0 H2O [mitochondrion] + 4.0 Diacylglycerol [mitochondrion] + palmitate [mitochondrion]	3.1.1.-; 3.1.1.3	AFUA_4G04010 or AFUA_8G04210 or AFUA_7G02040 or AFUA_6G06510 or AFUA_4G08440 or AFUA_1G09110 or AFUA_2G10900
R2557	1.03568	1.14405e-09	4.36078e-09	1.35856	1.14486e-09	3.91338e-09	Steroid biosynthesis	diacylglycerol acyltransferase	10.0 B00002 [mitochondrion] + 15.0 H2O [mitochondrion] + 4.0 Diacylglycerol [mitochondrion] + palmitoleoyl-CoA [mitochondrion] --> coenzyme A [mitochondrion] + 6.0 Triacylglycerol [mitochondrion]	2.3.1.20; 2.3.1.22; 2.3.1.26	AFUA_2G08380 or AFUA_7G03700 or AFUA_1G06040
R2559	1	1	1	1.18532	1.68317e-09	4.93392e-09	Steroid biosynthesis	acyl-CoA:sterol acyltransferase (oleoyl-CoA:episterol)	oleoyl-CoA [endoplasmic_reticulum] + episterol [endoplasmic_reticulum] <=> coenzyme A [endoplasmic_reticulum] + episteryl oleate [endoplasmic_reticulum]	2.3.1.26	AFUA_1G06040
R2561	1	1	1	1.19414	1.68317e-09	4.93392e-09	Steroid biosynthesis	acyl-CoA:sterol acyltransferase (oleoyl-CoA:fecosterol)	oleoyl-CoA [endoplasmic_reticulum] + fecosterol [endoplasmic_reticulum] <=> coenzyme A [endoplasmic_reticulum] + fecosteryl oleate [endoplasmic_reticulum]	2.3.1.26	AFUA_1G06040
R2563	1	1	1	1.18251	2.96148e-08	6.66564e-08	Steroid biosynthesis	acyl-CoA:sterol acyltransferase (oleoyl-CoA:lanosterol)	oleoyl-CoA [endoplasmic_reticulum] + lanosterol [endoplasmic_reticulum] <=> coenzyme A [endoplasmic_reticulum] + lanosteryl oleate [endoplasmic_reticulum]	2.3.1.26	AFUA_1G06040
R2567	1	1	1	1.19091	0.00184723	0.00307016	Steroid biosynthesis	acyl-CoA:sterol acyltransferase (oleoyl-CoA:zymosterol)	oleoyl-CoA [endoplasmic_reticulum] + zymosterol [endoplasmic_reticulum] <=> coenzyme A [endoplasmic_reticulum] + zymosteryl oleate [endoplasmic_reticulum]	2.3.1.26	AFUA_1G06040
R2573	1	0.011737	0.0286638	1.25997	3.55271e-15	9.11017e-14	Sulfur metabolism	hydrogen-sulfide:NADP+ oxidoreductase	3.0 NADPH [cytoplasm] + sulfite [cytoplasm] <=> 3.0 H2O [cytoplasm] + 3.0 NADP(+) [cytoplasm] + H2S [cytoplasm]	1.8.1.2	AFUA_2G15590 and AFUA_6G08920
R2575	1	1	1	0.777976	2.353e-07	4.69292e-07	Sulfur metabolism	adenosine 3',5'-bisphosphate,sulfite:oxidized-thioredoxin oxidoreductase (3'-phosphoadenosine-5'-phosphosulfate -forming)	3'-phospho-5'-adenylyl sulfate [cytoplasm] + Reduced thioredoxin [cytoplasm] --> adenosine 3',5'-bisphosphate [cytoplasm] + sulfite [cytoplasm] + Oxidized thioredoxin [cytoplasm]	1.8.4.8	AFUA_3G06540
R2585	1	1	1	1.39798	1.16415e-10	8.44305e-10	Sulfur metabolism	O4-succinyl-L-homoserine:hydrogen sulfide S-(3-amino-3-carboxypropyl)transferase; O-succinyl-L-homoserine succinate-lyase (adding hydrogen sulfide)	H2S [cytoplasm] + O-succinyl-L-homoserine [cytoplasm] --> succinate [cytoplasm] + L-homocysteine [cytoplasm]	2.5.1.48; 2.5.1.-	AFUA_3G05480
R2589	1	1	1	1.46216	3.55271e-15	9.11017e-14	Sulfur metabolism	Sulfite:oxygen oxidoreductase	H2O [cytoplasm] + oxygen [cytoplasm] + sulfite [cytoplasm] --> H2O2 [cytoplasm] + sulfate [cytoplasm]	1.8.3.1	AFUA_5G02190
R2591	1.3008	2.00766e-11	2.01608e-10	1.72469	1.14486e-09	3.91338e-09	Taurine and hypotaurine metabolism	hypotaurine:NAD+ oxidoreductase	H2O [cytoplasm] + NAD(+) [cytoplasm] + hypotaurine [cytoplasm] <=> NADH [cytoplasm] + taurine [cytoplasm]	1.8.1.3	NA
R2593	1.18033	3.55271e-15	1.59428e-13	1.72469	1.14486e-09	3.91338e-09	Taurine and hypotaurine metabolism	Cysteamine:oxygen oxidoreductase	oxygen [cytoplasm] + cysteamine [cytoplasm] <=> hypotaurine [cytoplasm]	1.13.11.19	NA
R2602	1	1	1	1.15829	3.55271e-15	9.11017e-14	Taurine and hypotaurine metabolism	3-sulfino-L-alanine carboxy-lyase	3-sulfino-L-alanine [cytoplasm] --> CO2 [cytoplasm] + hypotaurine [cytoplasm]	4.1.1.15; 4.1.1.29	AFUA_6G13490 or AFUA_3G11120 or AFUA_8G06020
R2650	1	1	1	1.20652	9.95802e-08	2.05161e-07	Valine, leucine and isoleucine metabolism	ketol-acid reductoisomerase (NADP+)	NADPH [cytoplasm] + 2-aceto-2-hydroxy-butanoate [cytoplasm] --> NADP(+) [cytoplasm] + 2,3-Dihydroxy-3-methylpentanoate [cytoplasm]	1.1.1.86	AFUA_3G14490
R2651	1	1	1	1.19784	1.13201e-07	2.31561e-07	Valine, leucine and isoleucine metabolism	ketol-acid reductoisomerase (NADP+)	NADPH [mitochondrion] + 2-aceto-2-hydroxy-butanoate [mitochondrion] --> NADP(+) [mitochondrion] + 2,3-Dihydroxy-3-methylpentanoate [mitochondrion]	1.1.1.86	AFUA_3G14490
R2652	1	0.789268	1	1.20659	7.88215e-09	2.01044e-08	Valine, leucine and isoleucine metabolism	pyruvate:2-oxobutanoate acetaldehydetransferase (decarboxylating)	pyruvate [cytoplasm] + 2-oxobutanoate [cytoplasm] <=> CO2 [cytoplasm] + 2-aceto-2-hydroxy-butanoate [cytoplasm]	2.2.1.6	(AFUA_4G07210 and AFUA_3G10310) or AFUA_3G10310
R2653	1	1	1	1.19886	4.98619e-08	1.07834e-07	Valine, leucine and isoleucine metabolism	pyruvate:2-oxobutanoate acetaldehydetransferase (decarboxylating)	pyruvate [mitochondrion] + 2-oxobutanoate [mitochondrion] <=> CO2 [mitochondrion] + 2-aceto-2-hydroxy-butanoate [mitochondrion]	2.2.1.6	(AFUA_4G07210 and AFUA_3G10310) or AFUA_3G10310
R2654	1	1	1	1.20659	7.88215e-09	2.01044e-08	Valine, leucine and isoleucine metabolism	(R)-2,3-Dihydroxy-3-methylpentanoate hydro-lyase	2,3-Dihydroxy-3-methylpentanoate [cytoplasm] --> H2O [cytoplasm] + (S)-3-methyl-2-oxopentanoate [cytoplasm]	4.2.1.9	AFUA_1G07330 or AFUA_2G16300 or AFUA_1G03550
R2655	1	1	1	1.19761	1.39536e-06	2.63304e-06	Valine, leucine and isoleucine metabolism	(R)-2,3-Dihydroxy-3-methylpentanoate hydro-lyase	2,3-Dihydroxy-3-methylpentanoate [mitochondrion] --> H2O [mitochondrion] + (S)-3-methyl-2-oxopentanoate [mitochondrion]	4.2.1.9	AFUA_2G14210
R2660	1.12939	2.51611e-08	7.82062e-08	1.06565	3.93662e-05	7.01362e-05	Valine, leucine and isoleucine metabolism	(S)-2-Acetolactate methylmutase	(2S)-2-hydroxy-2-methyl-3-oxobutanoate [cytoplasm] <=> 3-hydroxy-3-methyl-2-oxobutanoate [cytoplasm]	1.1.1.86; 5.4.99.3	AFUA_3G14490
R2661	1.109	3.55271e-15	1.59428e-13	1	0.100348	0.150261	Valine, leucine and isoleucine metabolism	(S)-2-Acetolactate methylmutase	(2S)-2-hydroxy-2-methyl-3-oxobutanoate [mitochondrion] <=> 3-hydroxy-3-methyl-2-oxobutanoate [mitochondrion]	1.1.1.86; 5.4.99.3	AFUA_3G14490
R2663	0.961382	0.0424317	0.100053	1.13328	3.55271e-15	9.11017e-14	Valine, leucine and isoleucine metabolism	L-Leucine synthase	H2O [mitochondrion] + 7.0 L-glutamate [mitochondrion] + 11.0 (2S)-2-isopropyl-3-oxosuccinate [mitochondrion] <=> 14.0 2-oxoglutarate [mitochondrion] + 7.0 L-leucine [mitochondrion]	NA	NA
R2664	1	1	1	1.19537	1.68317e-09	4.93392e-09	Valine, leucine and isoleucine metabolism	Ketol-acid reductoisomerase	4.0 H2O [cytoplasm] + NADPH [cytoplasm] + 5.0 acetohydroxybutyrate [cytoplasm] --> NADP(+) [cytoplasm] + 6.0 (R)-2,3-dihydroxy-3-methylbutanoate [cytoplasm]	1.1.1.86	AFUA_3G14490
R2665	1	1	1	1.19888	4.15161e-06	7.64323e-06	Valine, leucine and isoleucine metabolism	Ketol-acid reductoisomerase	4.0 H2O [mitochondrion] + NADPH [mitochondrion] + 5.0 acetohydroxybutyrate [mitochondrion] --> NADP(+) [mitochondrion] + 6.0 (R)-2,3-dihydroxy-3-methylbutanoate [mitochondrion]	1.1.1.86	AFUA_3G14490
R2674	1	1	1	2.99515e+06	9.9349e-05	0.000173137	Valine, leucine and isoleucine metabolism	pyruvate:2-oxobutanoate acetaldehydetransferase (decarboxylating)	pyruvate [mitochondrion] + 2-oxobutanoate [mitochondrion] --> CO2 [mitochondrion] + acetohydroxybutyrate [mitochondrion]	2.2.1.6	(AFUA_4G07210 and AFUA_3G10310) or AFUA_3G10310
R2684	1	1	1	1.19886	7.88215e-09	2.01044e-08	Valine, leucine and isoleucine metabolism	(R)-2,3-Dihydroxy-3-methylpentanoate hydro-lyase	(2R,3R)-2,3-dihydroxy-3-methylpentanoate [mitochondrion] --> H2O [mitochondrion] + (S)-3-methyl-2-oxopentanoate [mitochondrion]	4.2.1.9	AFUA_2G14210 or AFUA_1G07330 or AFUA_2G16300 or AFUA_1G03550
R2692	1	0.789268	1	1.19784	7.65408e-07	1.47732e-06	Valine, leucine and isoleucine metabolism	ketol-acid reductoisomerase (2-aceto-2-hydroxybutanoate)	NADPH [mitochondrion] + acetohydroxybutyrate [mitochondrion] --> NADP(+) [mitochondrion] + (2R,3R)-2,3-dihydroxy-3-methylpentanoate [mitochondrion]	1.1.1.86	AFUA_3G14490
R2698	1	0.801732	1	1.1208	8.07962e-09	2.04267e-08	Valine, leucine and isoleucine metabolism	L-Leucine:2-oxoglutarate aminotransferase	2-oxoglutarate [cytoplasm] + L-leucine [cytoplasm] <=> L-glutamate [cytoplasm] + 4-methyl-2-oxopentanoate [cytoplasm]	2.6.1.6; 2.6.1.42; 2.6.1.67	AFUA_4G06160 or AFUA_2G10420 or AFUA_1G01680
R2699	0.993431	0.0324615	0.0772136	1.14003	8.37707e-08	1.73836e-07	Valine, leucine and isoleucine metabolism	L-Leucine:2-oxoglutarate aminotransferase	2-oxoglutarate [mitochondrion] + L-leucine [mitochondrion] <=> L-glutamate [mitochondrion] + 4-methyl-2-oxopentanoate [mitochondrion]	2.6.1.6; 2.6.1.42; 2.6.1.67	AFUA_4G06160 or AFUA_2G10420 or AFUA_1G01680
R2710	1	0.202828	0.452971	1.19537	1.68317e-09	4.93392e-09	Valine, leucine and isoleucine metabolism	(S)-2-Aceto-2-hydroxybutanoate pyruvate-lyase (carboxylating)	2-oxobutanoate [cytoplasm] + 2-(alpha-Hydroxyethyl)thiamine diphosphate [cytoplasm] <=> thiamin diphosphate [cytoplasm] + acetohydroxybutyrate [cytoplasm]	2.2.1.6	(AFUA_4G07210 and AFUA_3G10310) or AFUA_3G10310
R2711	1	1	1	1.19033	0.000398506	0.000679638	Valine, leucine and isoleucine metabolism	(S)-2-Aceto-2-hydroxybutanoate pyruvate-lyase (carboxylating)	2-oxobutanoate [mitochondrion] + 2-(alpha-Hydroxyethyl)thiamine diphosphate [mitochondrion] <=> thiamin diphosphate [mitochondrion] + acetohydroxybutyrate [mitochondrion]	2.2.1.6	(AFUA_4G07210 and AFUA_3G10310) or AFUA_3G10310
R2713	1	1	1	1.13862	3.64159e-09	9.97963e-09	Valine, leucine and isoleucine metabolism	Ketol-acid reductoisomerase	NADPH [cytoplasm] + 2-Acetolactate [cytoplasm] --> NADP(+) [cytoplasm] + 3-hydroxy-3-methyl-2-oxobutanoate [cytoplasm]	1.1.1.86	AFUA_3G14490
R2714	1	1	1	1.11735	1.06581e-14	2.04068e-13	Valine, leucine and isoleucine metabolism	Ketol-acid reductoisomerase	NADPH [mitochondrion] + 2-Acetolactate [mitochondrion] --> NADP(+) [mitochondrion] + 3-hydroxy-3-methyl-2-oxobutanoate [mitochondrion]	1.1.1.86	AFUA_3G14490
R2724	1	0.583882	1	1.12553	3.55271e-15	9.11017e-14	Valine, leucine and isoleucine metabolism	2-isopropylmalate synthase	H2O [cytoplasm] + acetyl-CoA [cytoplasm] + (R)-3-methyl-2-oxobutanoate [cytoplasm] --> coenzyme A [cytoplasm] + 2-isopropylmalate [cytoplasm]	2.3.3.13	AFUA_1G15000
R273	0.0915147	0.00014167	0.000371238	1.04272	8.94697e-09	2.24613e-08	Butanoate metabolism	succinate-semialdehyde:NAD+ oxidoreductase	H2O [cytoplasm] + NAD(+) [cytoplasm] + succinate semialdehyde [cytoplasm] --> NADH [cytoplasm] + succinate [cytoplasm]	1.2.1.16; 1.2.1.24	AFUA_3G00110 or AFUA_4G08170
R280	1	1	1	3.48665e+06	3.16415e-06	5.84777e-06	Butanoate metabolism	4-aminobutanoate:2-oxoglutarate aminotransferase	2-oxoglutarate [mitochondrion] + gamma-aminobutyrate [mitochondrion] --> L-glutamate [mitochondrion] + succinate semialdehyde [mitochondrion]	2.6.1.19	AFUA_5G06680
R282	1	1	1	3.47996e+06	1.17356e-06	2.23506e-06	Butanoate metabolism	L-glutamate 1-carboxy-lyase (4-aminobutanoate-forming)	L-glutamate [cytoplasm] --> CO2 [cytoplasm] + gamma-aminobutyrate [cytoplasm]	4.1.1.15	AFUA_6G13490 or AFUA_3G11120 or AFUA_8G06020
R287	1.04272	8.94697e-09	2.94001e-08	-1.14184e-06	0.000220721	0.000381874	Butanoate metabolism	succinate-semialdehyde:NADP+ oxidoreductase	H2O [mitochondrion] + NADP(+) [mitochondrion] + succinate semialdehyde [mitochondrion] <-- NADPH [mitochondrion] + succinate [mitochondrion]	1.2.1.16; 1.2.1.79	AFUA_3G00110 or AFUA_4G08170
R2900	1.03264	6.18172e-10	4.36078e-09	1.10609	2.28922e-08	5.22626e-08	Xenobiotics biodegradation and metabolism	arylesterase	H2O [cytoplasm] + phenylacetate [cytoplasm] <=> acetate [cytoplasm] + Phenol [cytoplasm]	3.1.1.2	AFUA_3G05800
R2905	1.03264	6.18172e-10	4.36078e-09	1.10609	2.28922e-08	5.22626e-08	Xenobiotics biodegradation and metabolism	phenol,NADPH:oxogen oxidoreductase (2-hydroxylating)	NADPH [cytoplasm] + oxygen [cytoplasm] + Phenol [cytoplasm] <=> H2O [cytoplasm] + NADP(+) [cytoplasm] + catechol [cytoplasm]	1.14.13.7	AFUA_6G03030 or AFUA_6G11480 or AFUA_6G03490 or AFUA_3G02620 or AFUA_2G00140 or AFUA_2G01580
R751	2.89535	1.68193e-09	5.98422e-09	1.2226	1.21816e-09	3.91338e-09	Fatty acid metabolism	stearoyl-CoA desaturase	NADH [endoplasmic_reticulum] + oxygen [endoplasmic_reticulum] + stearoyl-CoA [endoplasmic_reticulum] --> 2.0 H2O [endoplasmic_reticulum] + NAD(+) [endoplasmic_reticulum] + oleoyl-CoA [endoplasmic_reticulum]	1.14.19.1	AFUA_7G05920
R752	1.03962	2.7968e-06	7.64992e-06	1.3707	3.55271e-15	9.11017e-14	Fatty acid metabolism	fatty-acid--CoA ligase (hexadecenoate)	ATP [cytoplasm] + coenzyme A [cytoplasm] + palmitoleate [cytoplasm] <=> diphosphate [cytoplasm] + AMP [cytoplasm] + palmitoleoyl-CoA [cytoplasm]	6.2.1.3	AFUA_5G04270 or AFUA_2G09910
R755	0.173937	1.14486e-09	4.36078e-09	1.22061	1.21816e-09	3.91338e-09	Fatty acid metabolism	fatty-acid--CoA ligase (octadecanoate)	ATP [cytoplasm] + coenzyme A [cytoplasm] + stearate [cytoplasm] <=> diphosphate [cytoplasm] + AMP [cytoplasm] + stearoyl-CoA [cytoplasm]	6.2.1.3	AFUA_5G04270 or AFUA_2G09910
R757	0.453183	1.21816e-09	4.49687e-09	0.970236	0.412356	0.582818	Fatty acid metabolism	fatty-acid--CoA ligase (octadecenoate)	ATP [cytoplasm] + coenzyme A [cytoplasm] + (9Z)-Octadecenoic acid [cytoplasm] <=> diphosphate [cytoplasm] + AMP [cytoplasm] + oleoyl-CoA [cytoplasm]	6.2.1.3	AFUA_5G04270 or AFUA_2G09910
R798	1.03352	1.14405e-09	4.36078e-09	0.89525	1.14486e-09	3.91338e-09	Folate biosynthesis	5,6,7,8-tetrahydrofolate:NADP+ oxidoreductase	NADPH [cytoplasm] + dihydrofolate [cytoplasm] --> NADP(+) [cytoplasm] + tetrahydrofolate [cytoplasm]	1.5.1.3	AFUA_3G06620 or AFUA_2G08890
