# Supplementary material for: Genome-scale metabolic modeling of Aspergillus fumigatus strains reveals growth dependencies on the lung microbiome
Source: Nat Commun. 2023 Jul 20;14:4369. doi: 10.1038/s41467-023-39982-5 (PMC10359302; doi:10.1038/s41467-023-39982-5)
Supplement: Supplementary file 12 — Supplementary Data S9 [file 41467_2023_39982_MOESM12_ESM.xlsx]

## Sheet: Description
Supplementary Table S9
Sheet name	Description
Reactions	reaction information in the pan-GEM of A. fumigatus
Metabolites	metabolite information in the pan-GEM of A. fumigatus
Genes	gene information in the pan-GEM of A. fumigatus
Compartments	compartment information in the pan-GEM of A. fumigatus
References	references used in the 'Reaction' sheet, column GEM-REFERENCE.

## Sheet: Reactions
#	ID	NAME	EQUATION	EC-NUMBER	GENE ASSOCIATION	LOWER BOUND	UPPER BOUND	OBJECTIVE	SUBSYSTEM	DATABASE-REFERENCE	GEM-REFERENCE
	R1	secretory phospholipase A2	H2O [cytoplasm] + phosphatidylcholine [cytoplasm] --> 1-acylglycerophosphocholine [cytoplasm] + (9Z,12Z,15Z)-Octadecatrienoic acid [cytoplasm]	3.1.1.4	AFUA_2G11970 or AFUA_4G08440	0	1000	0	alpha-Linolenic acid metabolism	KEGG:R07859
	R2	acyl-CoA oxidase	FAD [nucleus] + OPC8-CoA [nucleus] <-- FADH2 [nucleus] + trans-2-Enoyl-OPC8-CoA [nucleus]	1.3.3.6	AFUA_7G06090 or AFUA_7G06100	-1000	0	0	alpha-Linolenic acid metabolism	KEGG:R07888
	R3	acyl-CoA oxidase	FAD [cytoplasm] + OPC8-CoA [cytoplasm] <-- FADH2 [cytoplasm] + trans-2-Enoyl-OPC8-CoA [cytoplasm]	1.3.3.6	AFUA_7G06090 or AFUA_7G06100	-1000	0	0	alpha-Linolenic acid metabolism	KEGG:R07888
	R4	acyl-CoA oxidase	FAD [peroxisome] + OPC8-CoA [peroxisome] <-- FADH2 [peroxisome] + trans-2-Enoyl-OPC8-CoA [peroxisome]	1.3.3.6	AFUA_7G06090 or AFUA_7G06100	-1000	0	0	alpha-Linolenic acid metabolism	KEGG:R07888
	R5	enoyl-CoA hydratase/3-hydroxyacyl-CoA dehydrogenase	3-Hydroxy-OPC8-CoA [cytoplasm] <-- H2O [cytoplasm] + trans-2-Enoyl-OPC8-CoA [cytoplasm]	4.2.1.17; 4.2.1.74	AFUA_2G10920 or AFUA_8G01210	-1000	0	0	alpha-Linolenic acid metabolism	KEGG:R07889
	R6	enoyl-CoA hydratase/3-hydroxyacyl-CoA dehydrogenase	3-Hydroxy-OPC8-CoA [mitochondrion] <-- H2O [mitochondrion] + trans-2-Enoyl-OPC8-CoA [mitochondrion]	4.2.1.17; 4.2.1.74	AFUA_2G10920 or AFUA_8G01210	-1000	0	0	alpha-Linolenic acid metabolism	KEGG:R07889
	R7	acetyl-CoA acyltransferase	acetyl-CoA [extracellular] + OPC6-CoA [extracellular] <-- coenzyme A [extracellular] + 3-Oxo-OPC8-CoA [extracellular]	2.3.1.16	AFUA_4G10950 or AFUA_7G04080	-1000	0	0	alpha-Linolenic acid metabolism	KEGG:R07891
	R8	acetyl-CoA acyltransferase	acetyl-CoA [mitochondrion] + OPC6-CoA [mitochondrion] <-- coenzyme A [mitochondrion] + 3-Oxo-OPC8-CoA [mitochondrion]	2.3.1.16	AFUA_4G10950 or AFUA_7G04080	-1000	0	0	alpha-Linolenic acid metabolism	KEGG:R07891
	R9	acyl-CoA oxidase	FAD [nucleus] + OPC6-CoA [nucleus] <-- FADH2 [nucleus] + trans-2-Enoyl-OPC6-CoA [nucleus]	1.3.3.6	AFUA_7G06090 or AFUA_7G06100	-1000	0	0	alpha-Linolenic acid metabolism	KEGG:R07892
	R10	acyl-CoA oxidase	FAD [cytoplasm] + OPC6-CoA [cytoplasm] <-- FADH2 [cytoplasm] + trans-2-Enoyl-OPC6-CoA [cytoplasm]	1.3.3.6	AFUA_7G06090 or AFUA_7G06100	-1000	0	0	alpha-Linolenic acid metabolism	KEGG:R07892
	R11	acyl-CoA oxidase	FAD [peroxisome] + OPC6-CoA [peroxisome] <-- FADH2 [peroxisome] + trans-2-Enoyl-OPC6-CoA [peroxisome]	1.3.3.6	AFUA_7G06090 or AFUA_7G06100	-1000	0	0	alpha-Linolenic acid metabolism	KEGG:R07892
	R12	enoyl-CoA hydratase/3-hydroxyacyl-CoA dehydrogenase	3-Hydroxy-OPC6-CoA [cytoplasm] <-- H2O [cytoplasm] + trans-2-Enoyl-OPC6-CoA [cytoplasm]	4.2.1.17; 4.2.1.74	AFUA_2G10920 or AFUA_8G01210	-1000	0	0	alpha-Linolenic acid metabolism	KEGG:R07893
	R13	enoyl-CoA hydratase/3-hydroxyacyl-CoA dehydrogenase	3-Hydroxy-OPC6-CoA [mitochondrion] <-- H2O [mitochondrion] + trans-2-Enoyl-OPC6-CoA [mitochondrion]	4.2.1.17; 4.2.1.74	AFUA_2G10920 or AFUA_8G01210	-1000	0	0	alpha-Linolenic acid metabolism	KEGG:R07893
	R14	acetyl-CoA C-acyltransferase	acetyl-CoA [extracellular] + OPC4-CoA [extracellular] <-- coenzyme A [extracellular] + 3-Oxo-OPC6-CoA [extracellular]	2.3.1.16	AFUA_4G10950 or AFUA_7G04080	-1000	0	0	alpha-Linolenic acid metabolism	KEGG:R07895
	R15	acetyl-CoA C-acyltransferase	acetyl-CoA [mitochondrion] + OPC4-CoA [mitochondrion] <-- coenzyme A [mitochondrion] + 3-Oxo-OPC6-CoA [mitochondrion]	2.3.1.16	AFUA_4G10950 or AFUA_7G04080	-1000	0	0	alpha-Linolenic acid metabolism	KEGG:R07895
	R16	acyl-CoA oxidase	FAD [nucleus] + OPC4-CoA [nucleus] <-- FADH2 [nucleus] + trans-2-Enoyl-OPC4-CoA [nucleus]	1.3.3.6	AFUA_7G06090 or AFUA_7G06100	-1000	0	0	alpha-Linolenic acid metabolism	KEGG:R07896
	R17	acyl-CoA oxidase	FAD [cytoplasm] + OPC4-CoA [cytoplasm] <-- FADH2 [cytoplasm] + trans-2-Enoyl-OPC4-CoA [cytoplasm]	1.3.3.6	AFUA_7G06090 or AFUA_7G06100	-1000	0	0	alpha-Linolenic acid metabolism	KEGG:R07896
	R18	acyl-CoA oxidase	FAD [peroxisome] + OPC4-CoA [peroxisome] <-- FADH2 [peroxisome] + trans-2-Enoyl-OPC4-CoA [peroxisome]	1.3.3.6	AFUA_7G06090 or AFUA_7G06100	-1000	0	0	alpha-Linolenic acid metabolism	KEGG:R07896
	R19	enoyl-CoA hydratase/3-hydroxyacyl-CoA dehydrogenase	3-Hydroxy-OPC4-CoA [cytoplasm] <-- H2O [cytoplasm] + trans-2-Enoyl-OPC4-CoA [cytoplasm]	4.2.1.17; 4.2.1.74	AFUA_2G10920 or AFUA_8G01210	-1000	0	0	alpha-Linolenic acid metabolism	KEGG:R07897
	R20	enoyl-CoA hydratase/3-hydroxyacyl-CoA dehydrogenase	3-Hydroxy-OPC4-CoA [mitochondrion] <-- H2O [mitochondrion] + trans-2-Enoyl-OPC4-CoA [mitochondrion]	4.2.1.17; 4.2.1.74	AFUA_2G10920 or AFUA_8G01210	-1000	0	0	alpha-Linolenic acid metabolism	KEGG:R07897
	R21	acetyl-CoA C-acyltransferase	acetyl-CoA [extracellular] + (+)-7-Isojasmonic acid CoA [extracellular] <-- coenzyme A [extracellular] + 3-Oxo-OPC4-CoA [extracellular]	2.3.1.16	AFUA_4G10950 or AFUA_7G04080	-1000	0	0	alpha-Linolenic acid metabolism	KEGG:R07899
	R22	acetyl-CoA C-acyltransferase	acetyl-CoA [mitochondrion] + (+)-7-Isojasmonic acid CoA [mitochondrion] <-- coenzyme A [mitochondrion] + 3-Oxo-OPC4-CoA [mitochondrion]	2.3.1.16	AFUA_4G10950 or AFUA_7G04080	-1000	0	0	alpha-Linolenic acid metabolism	KEGG:R07899
	R23	L-aspartate 1-carboxy-lyase (beta-alanine-forming)	L-aspartate [cytoplasm] --> CO2 [cytoplasm] + beta-alanine [cytoplasm]	4.1.1.11; 4.1.1.15	AFUA_6G13490 or AFUA_3G11120 or AFUA_8G06020	0	1000	0	beta-Alanine metabolism	KEGG:R00489	R456ANIGER [2]
	R24	L-aspartate 1-carboxy-lyase (beta-alanine-forming)	L-aspartate [mitochondrion] --> CO2 [mitochondrion] + beta-alanine [mitochondrion]	4.1.1.11; 4.1.1.15	AFUA_6G13490 or AFUA_3G11120 or AFUA_8G06020	0	1000	0	beta-Alanine metabolism	KEGG:R00489	R456ANIGER [2]
	R25	3-aminopropanal:NAD+ oxidoreductase	H2O [cytoplasm] + NAD(+) [cytoplasm] + 3-aminopropanal [cytoplasm] --> NADH [cytoplasm] + beta-alanine [cytoplasm]	1.2.1.3; 1.2.1.5; 1.2.1.19	AFUA_2G00720 or AFUA_4G08600 or AFUA_6G11430 or AFUA_7G01000 or AFUA_8G02310 or AFUA_4G02830	0	1000	0	beta-Alanine metabolism	KEGG:R00904	r0172YCM606 [7]
	R26	3-aminopropanal:NAD+ oxidoreductase	H2O [mitochondrion] + NAD(+) [mitochondrion] + 3-aminopropanal [mitochondrion] --> NADH [mitochondrion] + beta-alanine [mitochondrion]	1.2.1.3; 1.2.1.5; 1.2.1.19	AFUA_2G00720 or AFUA_4G08600 or AFUA_6G11430 or AFUA_7G01000 or AFUA_8G02310 or AFUA_4G02830	0	1000	0	beta-Alanine metabolism	KEGG:R00904	r0172YCM606 [7]
	R27	(R)-Pantoate:beta-alanine ligase (AMP-forming)	ATP [cytoplasm] + beta-alanine [cytoplasm] + (R)-pantoate [cytoplasm] --> diphosphate [cytoplasm] + AMP [cytoplasm] + (R)-pantothenate [cytoplasm]	6.3.2.1	AFUA_5G11040	0	1000	0	beta-Alanine metabolism	KEGG:R02473	r0843YCM606 [7]
	R28	Aspartate alpha-decarboxylase	N-carbamoyl-beta-alanine [mitochondrion] --> CO2 [mitochondrion] + beta-alanine [mitochondrion] + NH3 [mitochondrion]	4.1.1.15	AFUA_6G12670	0	1000	0	beta-Alanine metabolism		A. fumigatus central metabolism [1]
	R29	primary-amine oxidase	H2O [nucleus] + oxygen [nucleus] + trimethylenediamine [nucleus] --> H2O2 [nucleus] + NH3 [nucleus] + 3-aminopropanal [nucleus]	1.4.3.21; 1.4.3.22	AFUA_7G04180 or AFUA_5G07360 or AFUA_7G08470 or AFUA_3G00680 or AFUA_5G01470 or AFUA_3G14590 or AFUA_1G13440	0	1000	0	beta-Alanine metabolism	KEGG:R03139	r242iLC915 [5]
	R30	primary-amine oxidase	H2O [cytoplasm] + oxygen [cytoplasm] + trimethylenediamine [cytoplasm] --> H2O2 [cytoplasm] + NH3 [cytoplasm] + 3-aminopropanal [cytoplasm]	1.4.3.21; 1.4.3.22	AFUA_7G04180 or AFUA_5G07360 or AFUA_7G08470 or AFUA_3G00680 or AFUA_5G01470 or AFUA_3G14590 or AFUA_1G13440	0	1000	0	beta-Alanine metabolism	KEGG:R03139	r242iLC915 [5]
	R31	primary-amine oxidase	H2O [peroxisome] + oxygen [peroxisome] + trimethylenediamine [peroxisome] --> H2O2 [peroxisome] + NH3 [peroxisome] + 3-aminopropanal [peroxisome]	1.4.3.21; 1.4.3.22	AFUA_7G04180 or AFUA_5G07360 or AFUA_7G08470 or AFUA_3G00680 or AFUA_5G01470 or AFUA_3G14590 or AFUA_1G13440	0	1000	0	beta-Alanine metabolism	KEGG:R03139	r242iLC915 [5]
	R32	polyamine oxidase	H2O [nucleus] + oxygen [nucleus] + spermidine [nucleus] --> H2O2 [nucleus] + 4-aminobutanal [nucleus] + trimethylenediamine [nucleus]	1.5.3.14; 1.5.3.16; 1.5.3.-	AFUA_5G09720 or AFUA_6G03510	0	1000	0	beta-Alanine metabolism		A. fumigatus central metabolism [1]
	R33	polyamine oxidase	H2O [cytoplasm] + oxygen [cytoplasm] + spermidine [cytoplasm] --> H2O2 [cytoplasm] + 4-aminobutanal [cytoplasm] + trimethylenediamine [cytoplasm]	1.5.3.14; 1.5.3.16; 1.5.3.-	AFUA_5G09720 or AFUA_6G03510	0	1000	0	beta-Alanine metabolism		A. fumigatus central metabolism [1]
	R34	polyamine oxidase	H2O [extracellular] + oxygen [extracellular] + spermidine [extracellular] --> H2O2 [extracellular] + 4-aminobutanal [extracellular] + trimethylenediamine [extracellular]	1.5.3.14; 1.5.3.16; 1.5.3.-	AFUA_5G09720 or AFUA_6G03510	0	1000	0	beta-Alanine metabolism		A. fumigatus central metabolism [1]
	R35	NAD-dependent aldehyde dehydrogenase	H2O [cytoplasm] + NAD(+) [cytoplasm] + D-Lactaldehyde [cytoplasm] --> NADH [cytoplasm] + (S)-lactate [cytoplasm]	1.2.1.3	AFUA_2G00720 or AFUA_4G08600 or AFUA_6G11430 or AFUA_7G01000 or AFUA_8G02310 or AFUA_4G02830	0	1000	0	beta-Alanine metabolism		r969AORYZAE [4]
	R36	NAD-dependent aldehyde dehydrogenase	H2O [mitochondrion] + NAD(+) [mitochondrion] + D-Lactaldehyde [mitochondrion] --> NADH [mitochondrion] + (S)-lactate [mitochondrion]	1.2.1.3	AFUA_2G00720 or AFUA_4G08600 or AFUA_6G11430 or AFUA_7G01000 or AFUA_8G02310 or AFUA_4G02830	0	1000	0	beta-Alanine metabolism		r969AORYZAE [4]
	R37	3beta-hydroxysteroid-4alpha-carboxylate 3-dehydrogenase (decarboxylating)	4.0 H2O [cytoplasm] + 3.0 NADP(+) [cytoplasm] + CO2 [cytoplasm] + 5alpha-cholest-7-en-3beta-ol [cytoplasm] <-- 3.0 NADPH [cytoplasm] + 3.0 oxygen [cytoplasm] + 4alpha-Methyl-5alpha-cholesta-7-en-3beta-ol [cytoplasm]	1.1.1.170; 1.1.1.270; 1.14.18.9	AFUA_4G11500 or AFUA_2G17400 or AFUA_2G01160 or AFUA_8G02440 or AFUA_2G15030 or AFUA_4G04820	-1000	0	0	2-Oxocarboxylic acid metabolism	KEGG:R04328
	R38	4-beta-D-mannan mannanohydrolase	H2O [extracellular] + 1,4-beta-D-mannan [extracellular] <=> 2.0 B00001 [extracellular] + 1,4-beta-D-Mannooligosaccharide [extracellular]	3.2.1.78	AFUA_8G07030 or AFUA_7G01070	-1000	1000	0	2-Oxocarboxylic acid metabolism	KEGG:R08612
	R39	(1R,2S)-1-hydroxybutane-1,2,4-tricarboxylate:NAD+ oxidoreductase (decarboxylating)	7.0 H2O [cytoplasm] + 13.0 NAD(+) [cytoplasm] + 2.0 Homoisocitrate [cytoplasm] --> 13.0 NADH [cytoplasm] + 7.0 CO2 [cytoplasm] + Oxaloglutarate [cytoplasm]	1.1.1.87; 1.1.1.286	AFUA_6G07390	0	1000	0	2-Oxocarboxylic acid metabolism	KEGG:R04862	R411ANIGER [2]
	R40	(1R,2S)-1-hydroxybutane-1,2,4-tricarboxylate:NAD+ oxidoreductase (decarboxylating)	Oxaloglutarate [cytoplasm] <=> CO2 [cytoplasm] + 2-Oxoadipate [cytoplasm]	1.1.1.87; 1.1.1.286	AFUA_6G07390	-1000	1000	0	2-Oxocarboxylic acid metabolism	KEGG:R01936	R412ANIGER [2]
	R42	S-adenosyl-L-methionine:sterigmatocystin 8-O-methyltransferase	S-adenosyl-L-methionine [nucleus] + sterigmatocystin [nucleus] <=> S-adenosyl-L-homocysteine [nucleus] + 8-O-methylsterigmatocystin [nucleus]	2.1.1.110	AFUA_5G02640	-1000	1000	0	Aflatoxin biosynthesis	KEGG:R03111	r1077ANIDULANS [3]
	R43	S-adenosyl-L-methionine:sterigmatocystin 8-O-methyltransferase	S-adenosyl-L-methionine [cytoplasm] + sterigmatocystin [cytoplasm] <=> S-adenosyl-L-homocysteine [cytoplasm] + 8-O-methylsterigmatocystin [cytoplasm]	2.1.1.110	AFUA_5G02640	-1000	1000	0	Aflatoxin biosynthesis	KEGG:R03111	r1077ANIDULANS [3]
	R44	Demethylsterigmatocystin 6-O-methyltransferase	S-adenosyl-L-methionine [nucleus] + Dihydrosterigmatocystin [nucleus] --> S-adenosyl-L-homocysteine [nucleus] + Dihydro-O-methylsterigmatocystin [nucleus]	2.1.1.110	AFUA_5G02640	0	1000	0	Aflatoxin biosynthesis		r1078ANIDULANS [3]
	R45	Demethylsterigmatocystin 6-O-methyltransferase	S-adenosyl-L-methionine [cytoplasm] + Dihydrosterigmatocystin [cytoplasm] --> S-adenosyl-L-homocysteine [cytoplasm] + Dihydro-O-methylsterigmatocystin [cytoplasm]	2.1.1.110	AFUA_5G02640	0	1000	0	Aflatoxin biosynthesis		r1078ANIDULANS [3]
	R46	2-oxoglutaramate amidohydrolase	H2O [cytoplasm] + 2-oxoglutaramate [cytoplasm] <=> 2-oxoglutarate [cytoplasm] + NH3 [cytoplasm]	3.5.1.3; 3.5.1.111	AFUA_6G13230	-1000	1000	0	Alanine, aspartate, asparagine, glutamate and glutamine metabolism	KEGG:R00269
	R47	2-oxoglutaramate amidohydrolase	H2O [mitochondrion] + 2-oxoglutaramate [mitochondrion] <=> 2-oxoglutarate [mitochondrion] + NH3 [mitochondrion]	3.5.1.3; 3.5.1.111	AFUA_6G13230	-1000	1000	0	Alanine, aspartate, asparagine, glutamate and glutamine metabolism	KEGG:R00269
	R48	(S)-1-pyrroline-5-carboxylate:NADP+ oxidoreductase	2.0 H2O [mitochondrion] + NADP(+) [mitochondrion] + (S)-1-pyrroline-5-carboxylate [mitochondrion] --> NADPH [mitochondrion] + L-glutamate [mitochondrion]	1.2.1.88	AFUA_6G08750	0	1000	0	Alanine, aspartate, asparagine, glutamate and glutamine metabolism	KEGG:R00708
	R49	L-cysteine-S-conjugate aryl-thiol-lyase (deaminating; pyruvate-forming)	H2O [nucleus] + RS-CH2-CH(NH3+)COO- [nucleus] <=> pyruvate [nucleus] + Aryl thiol [nucleus] + NH3 [nucleus]	4.4.1.13	AFUA_7G01590 or AFUA_4G03950	-1000	1000	0	Alanine, aspartate, asparagine, glutamate and glutamine metabolism	KEGG:R03528
	R50	L-cysteine-S-conjugate aryl-thiol-lyase (deaminating; pyruvate-forming)	H2O [cytoplasm] + RS-CH2-CH(NH3+)COO- [cytoplasm] <=> pyruvate [cytoplasm] + Aryl thiol [cytoplasm] + NH3 [cytoplasm]	4.4.1.13	AFUA_7G01590 or AFUA_4G03950	-1000	1000	0	Alanine, aspartate, asparagine, glutamate and glutamine metabolism	KEGG:R03528
	R51	Glutamine-fructose-6-phosphate transaminase (isomerizing)	L-glutamine [nucleus] + beta-D-fructofuranose 6-phosphate [nucleus] --> L-glutamate [nucleus] + D-glucosamine 6-phosphate [nucleus]	2.6.1.16	AFUA_6G06340	0	1000	0	Alanine, aspartate, asparagine, glutamate and glutamine metabolism		R292ANIGER [2]
	R52	Glutamine-fructose-6-phosphate transaminase (isomerizing)	L-glutamine [cytoplasm] + beta-D-fructofuranose 6-phosphate [cytoplasm] --> L-glutamate [cytoplasm] + D-glucosamine 6-phosphate [cytoplasm]	2.6.1.16	AFUA_6G06340	0	1000	0	Alanine, aspartate, asparagine, glutamate and glutamine metabolism		R292ANIGER [2]
	R53	L-Aspartic acid:oxygen oxidoreductase (deaminating)	H2O [cytoplasm] + oxygen [cytoplasm] + L-aspartate [cytoplasm] --> H2O2 [cytoplasm] + oxaloacetate [cytoplasm] + NH3 [cytoplasm]	1.4.3.2; 1.4.3.16	AFUA_7G06810 or AFUA_6G12060	0	1000	0	Alanine, aspartate, asparagine, glutamate and glutamine metabolism	KEGG:R00357	R335ANIGER [2]
	R54	(S)-1-pyrroline-5-carboxylate:NAD+ oxidoreductase	2.0 H2O [mitochondrion] + NAD(+) [mitochondrion] + (S)-1-pyrroline-5-carboxylate [mitochondrion] --> NADH [mitochondrion] + L-glutamate [mitochondrion]	1.2.1.88	AFUA_6G08750	0	1000	0	Alanine, aspartate, asparagine, glutamate and glutamine metabolism	KEGG:R00707	R363ANIGER [2]
	R55	L-Alanine:glyoxylate aminotransferase	glyoxylate [cytoplasm] + L-alanine [cytoplasm] --> pyruvate [cytoplasm] + glycine [cytoplasm]	2.6.1.44	AFUA_1G09470	0	1000	0	Alanine, aspartate, asparagine, glutamate and glutamine metabolism	KEGG:R00369	r0156YCM606 [7]
	R56	2-(Nomega-L-arginino)succinate arginine-lyase (fumarate-forming)	N-(L-Arginino)succinate [cytoplasm] <=> L-arginine [cytoplasm] + fumarate [cytoplasm]	4.3.2.1	AFUA_3G07790	-1000	1000	0	Alanine, aspartate, asparagine, glutamate and glutamine metabolism	KEGG:R01086	r0207YCM606 [7]
	R57	L-Citrulline:L-aspartate ligase (AMP-forming)	ATP [cytoplasm] + L-aspartate [cytoplasm] + L-citrulline [cytoplasm] <=> diphosphate [cytoplasm] + AMP [cytoplasm] + N-(L-Arginino)succinate [cytoplasm]	6.3.4.5	AFUA_2G04310	-1000	1000	0	Alanine, aspartate, asparagine, glutamate and glutamine metabolism	KEGG:R01954	r0208YCM606 [7]
	R58	L-aspartate:L-glutamine amido-ligase (AMP-forming)	H2O [cytoplasm] + ATP [cytoplasm] + L-aspartate [cytoplasm] + L-glutamine [cytoplasm] --> diphosphate [cytoplasm] + AMP [cytoplasm] + L-glutamate [cytoplasm] + L-asparagine [cytoplasm]	6.3.5.4	AFUA_4G06900	0	1000	0	Alanine, aspartate, asparagine, glutamate and glutamine metabolism	KEGG:R00578	r0211YCM606 [7]
	R59	L-glutamine amidohydrolase	H2O [cytoplasm] + L-glutamine [cytoplasm] --> L-glutamate [cytoplasm] + NH3 [cytoplasm]	1.4.1.13; 1.4.7.1; 3.5.1.2; 3.5.1.38; 4.3.2.10; 4.3.3.6; 6.3.4.2; 6.3.5.2; 6.3.5.4; 6.3.5.5	AFUA_2G08580 or AFUA_6G09920	0	1000	0	Alanine, aspartate, asparagine, glutamate and glutamine metabolism	KEGG:R00256	r0475YCM606 [7]
	R60	L-glutamine amidohydrolase	H2O [extracellular] + L-glutamine [extracellular] --> L-glutamate [extracellular] + NH3 [extracellular]	1.4.1.13; 1.4.7.1; 3.5.1.2; 3.5.1.38; 4.3.2.10; 4.3.3.6; 6.3.4.2; 6.3.5.2; 6.3.5.4; 6.3.5.5	AFUA_6G09910 or AFUA_3G10910 or AFUA_3G07030	0	1000	0	Alanine, aspartate, asparagine, glutamate and glutamine metabolism	KEGG:R00256	r0475YCM606 [7]
	R61	L-Asparagine amidohydrolase	H2O [cytoplasm] + L-asparagine [cytoplasm] --> L-aspartate [cytoplasm] + NH3 [cytoplasm]	3.5.1.1; 3.5.1.38; 3.5.5.4	AFUA_2G04280 or AFUA_5G02930	0	1000	0	Alanine, aspartate, asparagine, glutamate and glutamine metabolism	KEGG:R00485	r0679YCM606 [7]
	R62	L-Asparagine amidohydrolase	H2O [extracellular] + L-asparagine [extracellular] --> L-aspartate [extracellular] + NH3 [extracellular]	3.5.1.1; 3.5.1.38; 3.5.5.4	AFUA_1G02780	0	1000	0	Alanine, aspartate, asparagine, glutamate and glutamine metabolism	KEGG:R00485	r0679YCM606 [7]
	R63	D-alanine:oxygen oxidoreductase (deaminating)	H2O [cytoplasm] + oxygen [peroxisome] + L-alanine [peroxisome] --> pyruvate [peroxisome] + H2O2 [peroxisome] + NH3 [peroxisome]	1.4.3.3; 1.4.3.19	AFUA_5G11290 or AFUA_5G13940	0	1000	0	Alanine, aspartate, asparagine, glutamate and glutamine metabolism	KEGG:R05861	r1088iLC915 [5]
	R64	L-aspartate:ammonia ligase (AMP-forming)	ATP [cytoplasm] + L-aspartate [cytoplasm] + NH3 [cytoplasm] --> diphosphate [cytoplasm] + AMP [cytoplasm] + L-asparagine [cytoplasm]	6.3.1.1; 6.3.5.4	AFUA_4G06900	0	1000	0	Alanine, aspartate, asparagine, glutamate and glutamine metabolism	KEGG:R00483	r567AORYZAE [4]
	R65	Asparagine synthase	ATP [nucleus] + L-aspartate [nucleus] + tRNA(Asp) [nucleus] <=> diphosphate [nucleus] + AMP [nucleus] + L-aspartyl-tRNA(Asp) [nucleus]	6.3.5.4	AFUA_8G00100	-1000	1000	0	Alanine, aspartate, asparagine, glutamate and glutamine metabolism		A. fumigatus central metabolism [1]
	R66	Asparagine synthase	ATP [cytoplasm] + L-aspartate [cytoplasm] + tRNA(Asp) [cytoplasm] <=> diphosphate [cytoplasm] + AMP [cytoplasm] + L-aspartyl-tRNA(Asp) [cytoplasm]	6.3.5.4	AFUA_8G00100	-1000	1000	0	Alanine, aspartate, asparagine, glutamate and glutamine metabolism		A. fumigatus central metabolism [1]
	R67	Aspartyl-tRNA synthetase	ATP [nucleus] + L-aspartate [nucleus] + transfer RNA [nucleus] --> diphosphate [nucleus] + AMP [nucleus] + L-aspartyl-tRNA(Asp) [nucleus]	6.1.1.12	AFUA_1G02570	0	1000	0	Alanine, aspartate, asparagine, glutamate and glutamine metabolism		r585AORYZAE [4]
	R68	Aspartyl-tRNA synthetase	ATP [cytoplasm] + L-aspartate [cytoplasm] + transfer RNA [cytoplasm] --> diphosphate [cytoplasm] + AMP [cytoplasm] + L-aspartyl-tRNA(Asp) [cytoplasm]	6.1.1.12	AFUA_1G02570	0	1000	0	Alanine, aspartate, asparagine, glutamate and glutamine metabolism		r585AORYZAE [4]
	R69	Glutamyl-tRNA synthetase	7.0 ATP [cytoplasm] + 6.0 L-glutamate [cytoplasm] + 4.0 transfer RNA [cytoplasm] --> 2.0 H2O [cytoplasm] + 8.0 diphosphate [cytoplasm] + AMP [cytoplasm] + 6.0 L-glutamyl-tRNA(Glu) [cytoplasm]	6.1.1.17	AFUA_2G16280 or AFUA_5G03560	0	1000	0	Alanine, aspartate, asparagine, glutamate and glutamine metabolism		r703AORYZAE [4]
	R70	Glutamyl-tRNA synthetase	7.0 ATP [mitochondrion] + 6.0 L-glutamate [mitochondrion] + 4.0 transfer RNA [mitochondrion] --> 2.0 H2O [mitochondrion] + 8.0 diphosphate [mitochondrion] + AMP [mitochondrion] + 6.0 L-glutamyl-tRNA(Glu) [mitochondrion]	6.1.1.17	AFUA_2G16280 or AFUA_5G03560	0	1000	0	Alanine, aspartate, asparagine, glutamate and glutamine metabolism		r703AORYZAE [4]
	R71	Dimethylallyl-diphosphate:L-tryptophan dimethylallyltransferase	L-tryptophan [nucleus] + dimethylallyl diphosphate [nucleus] <=> diphosphate [nucleus] + 4-(3-methylbut-2-enyl)-L-tryptophan [nucleus]	2.5.1.34	AFUA_2G18040	-1000	1000	0	Alkaloid metabolism	KEGG:R01657
	R72	Dimethylallyl-diphosphate:L-tryptophan dimethylallyltransferase	L-tryptophan [mitochondrion] + dimethylallyl diphosphate [mitochondrion] <=> diphosphate [mitochondrion] + 4-(3-methylbut-2-enyl)-L-tryptophan [mitochondrion]	2.5.1.34	AFUA_2G18040	-1000	1000	0	Alkaloid metabolism	KEGG:R01657
	R73	Monophenol,L-dopa:oxygen oxidoreductase	NADH [cytoplasm] + oxygen [cytoplasm] + tyramine [cytoplasm] --> H2O [cytoplasm] + NAD(+) [cytoplasm] + dopamine [cytoplasm]	1.14.13.-; 1.14.18.1	AFUA_4G13780 or AFUA_1G17430	0	1000	0	Alkaloid metabolism	KEGG:R02383
	R74	Monophenol,L-dopa:oxygen oxidoreductase	NADH [extracellular] + oxygen [extracellular] + tyramine [extracellular] --> H2O [extracellular] + NAD(+) [extracellular] + dopamine [extracellular]	1.14.13.-; 1.14.18.1	AFUA_3G01070	0	1000	0	Alkaloid metabolism	KEGG:R02383
	R75	primary-amine oxidase	oxygen [nucleus] + N-methylputrescine [nucleus] <-- H2O2 [nucleus] + NH3 [nucleus] + 1-Methyl-delta(1)-pyrrolinium [nucleus]	1.4.3.21	AFUA_7G04180 or AFUA_5G07360 or AFUA_7G08470 or AFUA_3G00680 or AFUA_5G01470 or AFUA_3G14590 or AFUA_1G13440	-1000	0	0	Alkaloid metabolism	KEGG:R04027
	R76	primary-amine oxidase	oxygen [cytoplasm] + N-methylputrescine [cytoplasm] <-- H2O2 [cytoplasm] + NH3 [cytoplasm] + 1-Methyl-delta(1)-pyrrolinium [cytoplasm]	1.4.3.21	AFUA_7G04180 or AFUA_5G07360 or AFUA_7G08470 or AFUA_3G00680 or AFUA_5G01470 or AFUA_3G14590 or AFUA_1G13440	-1000	0	0	Alkaloid metabolism	KEGG:R04027
	R77	primary-amine oxidase	oxygen [peroxisome] + N-methylputrescine [peroxisome] <-- H2O2 [peroxisome] + NH3 [peroxisome] + 1-Methyl-delta(1)-pyrrolinium [peroxisome]	1.4.3.21	AFUA_7G04180 or AFUA_5G07360 or AFUA_7G08470 or AFUA_3G00680 or AFUA_5G01470 or AFUA_3G14590 or AFUA_1G13440	-1000	0	0	Alkaloid metabolism	KEGG:R04027
	R78	N-methylputrescine oxidase	H2O [nucleus] + oxygen [nucleus] + N-methylputrescine [nucleus] --> H2O2 [nucleus] + NH3 [nucleus] + N-methylaminobutanal [nucleus]	1.4.3.21	AFUA_7G04180 or AFUA_5G07360 or AFUA_7G08470 or AFUA_3G00680 or AFUA_5G01470 or AFUA_3G14590 or AFUA_1G13440	0	1000	0	Alkaloid metabolism	KEGG:R05334
	R79	N-methylputrescine oxidase	H2O [cytoplasm] + oxygen [cytoplasm] + N-methylputrescine [cytoplasm] --> H2O2 [cytoplasm] + NH3 [cytoplasm] + N-methylaminobutanal [cytoplasm]	1.4.3.21	AFUA_7G04180 or AFUA_5G07360 or AFUA_7G08470 or AFUA_3G00680 or AFUA_5G01470 or AFUA_3G14590 or AFUA_1G13440	0	1000	0	Alkaloid metabolism	KEGG:R05334
	R80	N-methylputrescine oxidase	H2O [peroxisome] + oxygen [peroxisome] + N-methylputrescine [peroxisome] --> H2O2 [peroxisome] + NH3 [peroxisome] + N-methylaminobutanal [peroxisome]	1.4.3.21	AFUA_7G04180 or AFUA_5G07360 or AFUA_7G08470 or AFUA_3G00680 or AFUA_5G01470 or AFUA_3G14590 or AFUA_1G13440	0	1000	0	Alkaloid metabolism	KEGG:R05334
	R81	chanoclavine-I:NAD+ oxidoreductase	NAD(+) [nucleus] + Chanoclavine-I [nucleus] --> NADH [nucleus] + Chanoclavine-I aldehyde [nucleus]	1.1.1.332	AFUA_2G18000	0	1000	0	Alkaloid metabolism	KEGG:R10128
	R82	chanoclavine-I:NAD+ oxidoreductase	NAD(+) [cytoplasm] + Chanoclavine-I [cytoplasm] --> NADH [cytoplasm] + Chanoclavine-I aldehyde [cytoplasm]	1.1.1.332	AFUA_2G18000	0	1000	0	Alkaloid metabolism	KEGG:R10128
	R83	festuclavine:NAD+ oxidoreductase	NAD(+) [cytoplasm] + Festuclavine [cytoplasm] <-- NADH [cytoplasm] + 6,8-Dimethyl-6,7-didehydroergoline [cytoplasm]	1.5.1.44	AFUA_2G17970	-1000	0	0	Alkaloid metabolism	KEGG:R10163
	R84	festuclavine:NAD+ oxidoreductase	NAD(+) [mitochondrion] + Festuclavine [mitochondrion] <-- NADH [mitochondrion] + 6,8-Dimethyl-6,7-didehydroergoline [mitochondrion]	1.5.1.44	AFUA_2G17970	-1000	0	0	Alkaloid metabolism	KEGG:R10163
	R85	S-adenosyl-L-methionine:4-(3-methylbut-2-enyl)-L-tryptophan N-methyltransferase	S-adenosyl-L-methionine [nucleus] + 4-(3-methylbut-2-enyl)-L-tryptophan [nucleus] --> S-adenosyl-L-homocysteine [nucleus] + 4-Dimethylallyl-L-abrine [nucleus]	2.1.1.261	AFUA_2G18060	0	1000	0	Alkaloid metabolism	KEGG:R10166
	R86	S-adenosyl-L-methionine:4-(3-methylbut-2-enyl)-L-tryptophan N-methyltransferase	S-adenosyl-L-methionine [cytoplasm] + 4-(3-methylbut-2-enyl)-L-tryptophan [cytoplasm] --> S-adenosyl-L-homocysteine [cytoplasm] + 4-Dimethylallyl-L-abrine [cytoplasm]	2.1.1.261	AFUA_2G18060	0	1000	0	Alkaloid metabolism	KEGG:R10166
	R87	acetyl-CoA:fumigaclavine B O-acetyltransferase	acetyl-CoA [mitochondrion] + Fumigaclavine B [mitochondrion] --> coenzyme A [mitochondrion] + Fumigaclavine A [mitochondrion]	2.3.1.205	AFUA_2G18020	0	1000	0	Alkaloid metabolism	KEGG:R10200
	R88	dimethylallyl-diphosphate:fumigaclavine A dimethylallyltransferase	dimethylallyl diphosphate [nucleus] + Fumigaclavine A [nucleus] --> diphosphate [nucleus] + Fumigaclavine C [nucleus]	2.5.1.100	AFUA_2G17990	0	1000	0	Alkaloid metabolism	KEGG:R10201
	R89	dimethylallyl-diphosphate:fumigaclavine A dimethylallyltransferase	dimethylallyl diphosphate [cytoplasm] + Fumigaclavine A [cytoplasm] --> diphosphate [cytoplasm] + Fumigaclavine C [cytoplasm]	2.5.1.100	AFUA_2G17990	0	1000	0	Alkaloid metabolism	KEGG:R10201
	R90	chanoclavine-I aldehyde:NAD+ oxidoreductase	NADP(+) [cytoplasm] + Dihydrochanoclavine-I aldehyde [cytoplasm] <-- NADPH [cytoplasm] + Chanoclavine-I aldehyde [cytoplasm]	1.3.1.100	AFUA_2G17960	-1000	0	0	Alkaloid metabolism	KEGG:R12090
	R91	chanoclavine-I aldehyde:NAD+ oxidoreductase	NADP(+) [mitochondrion] + Dihydrochanoclavine-I aldehyde [mitochondrion] <-- NADPH [mitochondrion] + Chanoclavine-I aldehyde [mitochondrion]	1.3.1.100	AFUA_2G17960	-1000	0	0	Alkaloid metabolism	KEGG:R12090
	R92	primary-amine oxidase	H2O [nucleus] + oxygen [nucleus] + cadaverine [nucleus] --> H2O2 [nucleus] + NH3 [nucleus] + 5-Aminopentanal [nucleus]	1.4.3.21	AFUA_7G04180 or AFUA_5G07360 or AFUA_7G08470 or AFUA_3G00680 or AFUA_5G01470 or AFUA_3G14590 or AFUA_1G13440	0	1000	0	Alkaloid metabolism	KEGG:R06740	r241iLC915 [5]
	R93	primary-amine oxidase	H2O [cytoplasm] + oxygen [cytoplasm] + cadaverine [cytoplasm] --> H2O2 [cytoplasm] + NH3 [cytoplasm] + 5-Aminopentanal [cytoplasm]	1.4.3.21	AFUA_7G04180 or AFUA_5G07360 or AFUA_7G08470 or AFUA_3G00680 or AFUA_5G01470 or AFUA_3G14590 or AFUA_1G13440	0	1000	0	Alkaloid metabolism	KEGG:R06740	r241iLC915 [5]
	R94	primary-amine oxidase	H2O [peroxisome] + oxygen [peroxisome] + cadaverine [peroxisome] --> H2O2 [peroxisome] + NH3 [peroxisome] + 5-Aminopentanal [peroxisome]	1.4.3.21	AFUA_7G04180 or AFUA_5G07360 or AFUA_7G08470 or AFUA_3G00680 or AFUA_5G01470 or AFUA_3G14590 or AFUA_1G13440	0	1000	0	Alkaloid metabolism	KEGG:R06740	r241iLC915 [5]
	R95	chitobiose N-acetylglucosaminohydrolase	H2O [cytoplasm] + chitobiose [cytoplasm] --> 2.0 2-Acetamido-2-deoxy-D-glucose [cytoplasm]	3.2.1.52	AFUA_8G04060 or AFUA_2G00640 or AFUA_3G11780	0	1000	0	Amino sugar and nucleotide sugar metabolism	KEGG:R00022
	R96	chitobiose N-acetylglucosaminohydrolase	H2O [extracellular] + chitobiose [extracellular] --> 2.0 2-Acetamido-2-deoxy-D-glucose [extracellular]	3.2.1.52	AFUA_8G05020	0	1000	0	Amino sugar and nucleotide sugar metabolism	KEGG:R00022
	R97	Phosphoenolpyruvate:UDP-N-acetyl-D-glucosamine 1-carboxyvinyl-transferase	UDP-N-acetyl-D-glucosamine [cytoplasm] + phosphoenolpyruvate [cytoplasm] <=> phosphate [cytoplasm] + UDP-N-acetyl-3-O-(1-carboxyvinyl)-alpha-D-glucosamine [cytoplasm]	2.5.1.7	AFUA_2G09590	-1000	1000	0	Amino sugar and nucleotide sugar metabolism	KEGG:R00660
	R98	Phosphoenolpyruvate:UDP-N-acetyl-D-glucosamine 1-carboxyvinyl-transferase	UDP-N-acetyl-D-glucosamine [mitochondrion] + phosphoenolpyruvate [mitochondrion] <=> phosphate [mitochondrion] + UDP-N-acetyl-3-O-(1-carboxyvinyl)-alpha-D-glucosamine [mitochondrion]	2.5.1.7	AFUA_2G09590	-1000	1000	0	Amino sugar and nucleotide sugar metabolism	KEGG:R00660
	R99	[1,4-(N-Acetyl-beta-D-glucosaminyl)]n glycanohydrolase	chitin [extracellular] --> 2-Acetamido-2-deoxy-D-glucose [extracellular]	3.2.1.14	AFUA_6G13720 or AFUA_3G07110 or AFUA_8G01410 or AFUA_7G08490 or AFUA_5G03850 or AFUA_6G09780 or AFUA_3G11280 or AFUA_1G02800 or AFUA_5G01400 or AFUA_5G03960 or AFUA_5G03530 or AFUA_5G06840 or AFUA_8G00700 or AFUA_1G00310 or AFUA_3G07160 or AFUA_7G05140 or AFUA_6G09310 or AFUA_5G03760	0	1000	0	Amino sugar and nucleotide sugar metabolism	KEGG:R01206
	R100	UDP-D-glucuronate carboxy-lyase (UDP-D-xylose-forming)	UDP-glucuronate [cytoplasm] <=> CO2 [cytoplasm] + UDP-alpha-D-xylose [cytoplasm]	4.1.1.35		-1000	1000	0	Amino sugar and nucleotide sugar metabolism	KEGG:R01384
	R101	ITP:D-glucosamine 6-phosphotransferase	ITP [cytoplasm] + D-glucosamine [cytoplasm] --> IDP [cytoplasm] + D-glucosamine 6-phosphate [cytoplasm]	2.7.1.1	AFUA_7G04040 or AFUA_6G03980 or AFUA_2G00450 or AFUA_2G16330 or AFUA_6G02230 or AFUA_2G05910	0	1000	0	Amino sugar and nucleotide sugar metabolism	KEGG:R01964
	R102	ITP:D-glucosamine 6-phosphotransferase	ITP [mitochondrion] + D-glucosamine [mitochondrion] --> IDP [mitochondrion] + D-glucosamine 6-phosphate [mitochondrion]	2.7.1.1	AFUA_7G04040 or AFUA_6G03980 or AFUA_2G00450 or AFUA_2G16330 or AFUA_6G02230 or AFUA_2G05910	0	1000	0	Amino sugar and nucleotide sugar metabolism	KEGG:R01964
	R103	dATP:D-glucosamine 6-phosphotransferase	dATP [cytoplasm] + D-glucosamine [cytoplasm] --> dADP [cytoplasm] + D-glucosamine 6-phosphate [cytoplasm]	2.7.1.1	AFUA_7G04040 or AFUA_6G03980 or AFUA_2G00450 or AFUA_2G16330 or AFUA_6G02230 or AFUA_2G05910	0	1000	0	Amino sugar and nucleotide sugar metabolism	KEGG:R01965
	R104	dATP:D-glucosamine 6-phosphotransferase	dATP [mitochondrion] + D-glucosamine [mitochondrion] --> dADP [mitochondrion] + D-glucosamine 6-phosphate [mitochondrion]	2.7.1.1	AFUA_7G04040 or AFUA_6G03980 or AFUA_2G00450 or AFUA_2G16330 or AFUA_6G02230 or AFUA_2G05910	0	1000	0	Amino sugar and nucleotide sugar metabolism	KEGG:R01965
	R105	beta-D-glucosaminide glucosaminohydrolase	3.0 D-glucosamine [cytoplasm] <=> 2.0 H2O [cytoplasm] + D-Glucosaminide [cytoplasm]	3.2.1.165	AFUA_4G00390	-1000	1000	0	Amino sugar and nucleotide sugar metabolism	KEGG:R01966
	R106	[1,4-(N-Acetyl-beta-D-glucosaminyl)]n glycanohydrolase	B00002 [extracellular] + chitin [extracellular] <=> N-Acetyl-D-glucosaminide [extracellular]	3.2.1.14	AFUA_6G13720 or AFUA_3G07110 or AFUA_8G01410 or AFUA_7G08490 or AFUA_5G03850 or AFUA_6G09780 or AFUA_3G11280 or AFUA_1G02800 or AFUA_5G01400 or AFUA_5G03960 or AFUA_5G03530 or AFUA_5G06840 or AFUA_8G00700 or AFUA_1G00310 or AFUA_3G07160 or AFUA_7G05140 or AFUA_6G09310 or AFUA_5G03760	-1000	1000	0	Amino sugar and nucleotide sugar metabolism	KEGG:R02334
	R107	UDP-D-galacturonate carboxy-lyase	UDP-D-galacturonate [cytoplasm] <=> CO2 [cytoplasm] + UDP-L-arabinose [cytoplasm]	4.1.1.67		-1000	1000	0	Amino sugar and nucleotide sugar metabolism	KEGG:R02636
	R108	Chitosan N-acetylglucosaminohydrolase	H2O [cytoplasm] + chitosan [cytoplasm] --> D-Glucosaminide [cytoplasm]	3.2.1.132	AFUA_8G00930 or AFUA_3G14980	0	1000	0	Amino sugar and nucleotide sugar metabolism	KEGG:R02833
	R109	UDP-D-galacturonate:1,4-alpha-poly-D-galacturonate 4-alpha-D-galacturonosyltransferase	H2O [cytoplasm] + UDP-D-galacturonate [cytoplasm] <=> UDP [cytoplasm] + pectin [cytoplasm]	2.4.1.43		-1000	1000	0	Amino sugar and nucleotide sugar metabolism	KEGG:R05191
	R110	(R)-lactate hydro-lyase (adding N-acetyl-D-glucosamine 6-phosphate; N-acetylmuramate 6-phosphate-forming)	(R)-lactate [cytoplasm] + N-acetyl-D-glucosamine 6-phosphate [cytoplasm] <=> H2O [cytoplasm] + N-acetyl-beta-muramate 6-phosphate [cytoplasm]	4.2.1.126	AFUA_1G17490	-1000	1000	0	Amino sugar and nucleotide sugar metabolism	KEGG:R08555
	R111	ATP:D-glucosamine 6-phosphotransferase	ATP [cytoplasm] + D-glucosamine [cytoplasm] --> ADP [cytoplasm] + D-glucosamine 6-phosphate [cytoplasm]	2.7.1.1; 2.7.1.8	AFUA_7G04040 or AFUA_6G03980 or AFUA_2G00450 or AFUA_2G16330 or AFUA_6G02230 or AFUA_2G05910	0	1000	0	Amino sugar and nucleotide sugar metabolism	KEGG:R01961	R300ANIGER [2]
	R112	ATP:D-glucosamine 6-phosphotransferase	ATP [mitochondrion] + D-glucosamine [mitochondrion] --> ADP [mitochondrion] + D-glucosamine 6-phosphate [mitochondrion]	2.7.1.1; 2.7.1.8	AFUA_7G04040 or AFUA_6G03980 or AFUA_2G00450 or AFUA_2G16330 or AFUA_6G02230 or AFUA_2G05910	0	1000	0	Amino sugar and nucleotide sugar metabolism	KEGG:R01961	R300ANIGER [2]
	R113	UDP-N-acetyl-D-glucosamine 4-epimerase	UDP-N-acetyl-D-glucosamine [cytoplasm] <=> UDP-N-acetyl-D-galactosamine [cytoplasm]	5.1.3.2; 5.1.3.7	AFUA_5G10780 or AFUA_3G07910 or AFUA_4G14090	-1000	1000	0	Amino sugar and nucleotide sugar metabolism	KEGG:R00418	R302ANIGER [2]
	R114	UDP-N-acetyl-D-glucosamine 4-epimerase	UDP-N-acetyl-D-glucosamine [mitochondrion] <=> UDP-N-acetyl-D-galactosamine [mitochondrion]	5.1.3.2; 5.1.3.7	AFUA_5G10780 or AFUA_3G07910 or AFUA_4G14090	-1000	1000	0	Amino sugar and nucleotide sugar metabolism	KEGG:R00418	R302ANIGER [2]
	R115	glcNAc-1,6-anhMurNAcaminidase	H2O [cytoplasm] + N-acetyl-beta-D-glucosamine(anhydrous)-N-acetylmuramate [cytoplasm] <=> 2-Acetamido-2-deoxy-D-glucose [cytoplasm] + 1,6-anhydro-N-acetyl-beta-muramate [cytoplasm]	3.2.1.52	AFUA_8G04060 or AFUA_2G00640 or AFUA_3G11780	-1000	1000	0	Amino sugar and nucleotide sugar metabolism	MetaCyc:RXN05226
	R116	glcNAc-1,6-anhMurNAcaminidase	H2O [extracellular] + N-acetyl-beta-D-glucosamine(anhydrous)-N-acetylmuramate [extracellular] <=> 2-Acetamido-2-deoxy-D-glucose [extracellular] + 1,6-anhydro-N-acetyl-beta-muramate [extracellular]	3.2.1.52	AFUA_8G05020	-1000	1000	0	Amino sugar and nucleotide sugar metabolism	MetaCyc:RXN05226
	R117	Chitin amidohydrolase	H2O [cytoplasm] + 3.0 chitin [cytoplasm] --> 3.0 acetate [cytoplasm] + chitosan [cytoplasm]	3.5.1.41	AFUA_6G10430	0	1000	0	Amino sugar and nucleotide sugar metabolism	KEGG:R02333	r0271YCM606 [7]
	R118	UDP-N-acetyl-D-glucosamine:chitin 4-beta-N-acetylglucosaminyl-transferase	H2O [cytoplasm] + UDP-N-acetyl-D-glucosamine [cytoplasm] --> UDP [cytoplasm] + chitin [cytoplasm]	2.4.1.16	AFUA_2G13440 or AFUA_3G14420 or AFUA_2G01870 or AFUA_1G12600 or AFUA_5G00760 or AFUA_8G05630 or AFUA_4G04180 or AFUA_2G13430	0	1000	0	Amino sugar and nucleotide sugar metabolism	KEGG:R02335	r0272YCM606 [7]
	R119	D-glucosamine-6-phosphate aminohydrolase (ketol isomerizing); D-glucosamine-6-phosphate ketol-isomerase(deaminating)	H2O [mitochondrion] + D-glucosamine 6-phosphate [mitochondrion] --> D-fructose 6-phosphate [mitochondrion] + NH3 [mitochondrion]	3.5.99.6	AFUA_8G04070 or AFUA_1G00480	0	1000	0	Amino sugar and nucleotide sugar metabolism	KEGG:R00765	r0465YCM606 [7]
	R120	L-glutamine:D-fructose-6-phosphate isomerase (deaminating); L-glutamine:D-fructose-6-phosphate aminotransferase (hexose isomerizing)	L-glutamine [cytoplasm] + D-fructose 6-phosphate [cytoplasm] --> L-glutamate [cytoplasm] + D-glucosamine 6-phosphate [cytoplasm]	2.6.1.16	AFUA_6G06340	0	1000	0	Amino sugar and nucleotide sugar metabolism	KEGG:R00768	r0477YCM606 [7]
	R121	acetyl-CoA:D-glucosamine-6-phosphate N-acetyltransferase	acetyl-CoA [cytoplasm] + D-glucosamine 6-phosphate [cytoplasm] <=> coenzyme A [cytoplasm] + N-acetyl-D-glucosamine 6-phosphate [cytoplasm]	2.3.1.4	AFUA_6G02460	-1000	1000	0	Amino sugar and nucleotide sugar metabolism	KEGG:R02058	r0760YCM606 [7]
	R122	N-Acetyl-D-glucosamine 1-phosphate 1,6-phosphomutase	N-acetyl-D-glucosamine 6-phosphate [cytoplasm] <=> N-Acetyl-alpha-D-glucosamine 1-phosphate [cytoplasm]	5.4.2.3	AFUA_1G06210	-1000	1000	0	Amino sugar and nucleotide sugar metabolism	KEGG:R08193	r0882YCM606 [7]
	R123	UTP:N-acetyl-alpha-D-glucosamine-1-phosphate uridylyltransferase	UTP [cytoplasm] + N-Acetyl-alpha-D-glucosamine 1-phosphate [cytoplasm] <=> diphosphate [cytoplasm] + UDP-N-acetyl-D-glucosamine [cytoplasm]	2.7.7.23	AFUA_7G02180	-1000	1000	0	Amino sugar and nucleotide sugar metabolism	KEGG:R00416	r1069YCM606 [7]
	R124	chitosan exo-1,4-beta-D-glucosaminidase; chitosan glucosaminohydrolase	2.0 H2O [cytoplasm] + chitosan [cytoplasm] --> 3.0 D-glucosamine [cytoplasm]	3.2.1.165	AFUA_4G00390	0	1000	0	Amino sugar and nucleotide sugar metabolism	KEGG:R08715	r443AORYZAE [4]
	R125	alpha-L-arabinan arabinofuranohydrolase	3.0 H2O [extracellular] + alpha-L-arabinan [extracellular] <=> 2.0 B00001 [extracellular] + 3.0 L-arabinose [extracellular]	3.2.1.55	AFUA_1G09900 or AFUA_2G15160 or AFUA_6G14620	-1000	1000	0	Amino sugar and nucleotide sugar metabolism	KEGG:R01762	r458ANIDULANS [3]
	R126	alpha-L-arabinan arabinofuranohydrolase	3.0 H2O [cytoplasm] + alpha-L-arabinan [cytoplasm] <=> 2.0 B00001 [cytoplasm] + 3.0 L-arabinose [cytoplasm]	3.2.1.55	AFUA_1G09900 or AFUA_2G15160 or AFUA_6G14620	-1000	1000	0	Amino sugar and nucleotide sugar metabolism	KEGG:R01762	r458ANIDULANS [3]
	R127	10-formyltetrahydropteroyldiglutamate:L-glutamate gamma-ligase (ADP-forming)	ATP [cytoplasm] + L-glutamate [cytoplasm] + 10-Formyltetrahydrofolyl L-glutamate [cytoplasm] <-- ADP [cytoplasm] + phosphate [cytoplasm] + 10-Formyltetrahydrofolylpolyglutamate [cytoplasm]	6.3.2.17	AFUA_4G08060 or AFUA_8G04160 or AFUA_6G09440	-1000	0	0	Aminoacyl-tRNA biosynthesis	KEGG:R05197
	R128	10-formyltetrahydropteroyldiglutamate:L-glutamate gamma-ligase (ADP-forming)	ATP [mitochondrion] + L-glutamate [mitochondrion] + 10-Formyltetrahydrofolyl L-glutamate [mitochondrion] <-- ADP [mitochondrion] + phosphate [mitochondrion] + 10-Formyltetrahydrofolylpolyglutamate [mitochondrion]	6.3.2.17	AFUA_4G08060 or AFUA_8G04160 or AFUA_6G09440	-1000	0	0	Aminoacyl-tRNA biosynthesis	KEGG:R05197
	R129	L-tryptophan -tRNA(Trp) ligase (AMP-forming)	ATP [nucleus] + L-tryptophan [nucleus] + tRNA(Trp) [nucleus] <=> diphosphate [nucleus] + AMP [nucleus] + L-Tryptophanyl-tRNA(Trp) [nucleus]	6.1.1.2	AFUA_6G05350 or AFUA_6G05330	-1000	1000	0	Aminoacyl-tRNA biosynthesis		A. fumigatus central metabolism [1]
	R130	L-tryptophan -tRNA(Trp) ligase (AMP-forming)	ATP [extracellular] + L-tryptophan [extracellular] + tRNA(Trp) [extracellular] <=> diphosphate [extracellular] + AMP [extracellular] + L-Tryptophanyl-tRNA(Trp) [extracellular]	6.1.1.2	AFUA_6G05350 or AFUA_6G05330	-1000	1000	0	Aminoacyl-tRNA biosynthesis		A. fumigatus central metabolism [1]
	R131	L-tryptophan -tRNA(Trp) ligase (AMP-forming)	ATP [mitochondrion] + L-tryptophan [mitochondrion] + tRNA(Trp) [mitochondrion] <=> diphosphate [mitochondrion] + AMP [mitochondrion] + L-Tryptophanyl-tRNA(Trp) [mitochondrion]	6.1.1.2	AFUA_6G05350 or AFUA_6G05330	-1000	1000	0	Aminoacyl-tRNA biosynthesis		A. fumigatus central metabolism [1]
	R132	L-serine:tRNA(Ser) ligase (AMP-forming)	ATP [endoplasmic_reticulum] + L-serine [endoplasmic_reticulum] + tRNA(Ser) [endoplasmic_reticulum] <=> diphosphate [endoplasmic_reticulum] + AMP [endoplasmic_reticulum] + L-Seryl-tRNA(Ser) [endoplasmic_reticulum]	6.1.1.11	AFUA_3G12630	-1000	1000	0	Aminoacyl-tRNA biosynthesis		A. fumigatus central metabolism [1]
	R133	4beta-hydroxymethyl-4alpha-methyl-5alpha-cholest-7-en-3beta-ol,ferrocytochrome-b5:oxygen oxidoreductase (hydroxylating)	NADH [endoplasmic_reticulum] + oxygen [endoplasmic_reticulum] + 4beta-hydroxymethyl-4alpha-methyl-5alpha-cholest-7-en-3beta-ol [endoplasmic_reticulum] --> 2.0 H2O [endoplasmic_reticulum] + NAD(+) [endoplasmic_reticulum] + 3beta-hydroxy-4beta-methyl-5alpha-cholest-7-ene-4alpha-carbaldehyde [endoplasmic_reticulum]	1.14.18.9	AFUA_4G04820 or AFUA_2G01160 or AFUA_8G02440	0	1000	0	Anthocyanin biosynthesis	KEGG:R05733
	R134	5-glucosyltransferase	13.0 H2O [extracellular] + 7.0 cyanidin [extracellular] <=> 5.0 cyanidin 5-O-beta-D-glucoside [extracellular]	2.4.1.-	AFUA_2G05340 or AFUA_7G01300 or AFUA_5G06050 or AFUA_5G00250 or AFUA_2G15910 or AFUA_6G04450 or AFUA_5G10760 or AFUA_2G14910 or AFUA_5G12160 or AFUA_4G09130 or AFUA_2G02360 or AFUA_4G11280 or AFUA_1G14140 or AFUA_5G13090 or AFUA_8G02130 or AFUA_4G10750 or AFUA_5G02740 or AFUA_6G11390 or AFUA_2G01170	-1000	1000	0	Anthocyanin biosynthesis	KEGG:R07908
	R135	5-glucosyltransferase	13.0 H2O [mitochondrion] + 7.0 cyanidin [mitochondrion] <=> 5.0 cyanidin 5-O-beta-D-glucoside [mitochondrion]	2.4.1.-	AFUA_2G05340 or AFUA_7G01300 or AFUA_5G06050 or AFUA_5G00250 or AFUA_2G15910 or AFUA_6G04450 or AFUA_5G10760 or AFUA_2G14910 or AFUA_5G12160 or AFUA_4G09130 or AFUA_2G02360 or AFUA_4G11280 or AFUA_1G14140 or AFUA_5G13090 or AFUA_8G02130 or AFUA_4G10750 or AFUA_5G02740 or AFUA_6G11390 or AFUA_2G01170	-1000	1000	0	Anthocyanin biosynthesis	KEGG:R07908
	R136	5-glucosyltransferase	13.0 H2O [endoplasmic_reticulum] + 7.0 cyanidin [endoplasmic_reticulum] <=> 5.0 cyanidin 5-O-beta-D-glucoside [endoplasmic_reticulum]	2.4.1.-	AFUA_2G05340 or AFUA_7G01300 or AFUA_5G06050 or AFUA_5G00250 or AFUA_2G15910 or AFUA_6G04450 or AFUA_5G10760 or AFUA_2G14910 or AFUA_5G12160 or AFUA_4G09130 or AFUA_2G02360 or AFUA_4G11280 or AFUA_1G14140 or AFUA_5G13090 or AFUA_8G02130 or AFUA_4G10750 or AFUA_5G02740 or AFUA_6G11390 or AFUA_2G01170	-1000	1000	0	Anthocyanin biosynthesis	KEGG:R07908
	R137	3-glucosyltransferase	13.0 H2O [extracellular] + 9.0 cyanidin 5-O-beta-D-glucoside [extracellular] <=> 7.0 cyanidin 3,5-di-O-beta-D-glucoside [extracellular]	2.4.1.-	AFUA_2G05340 or AFUA_7G01300 or AFUA_5G06050 or AFUA_5G00250 or AFUA_2G15910 or AFUA_6G04450 or AFUA_5G10760 or AFUA_2G14910 or AFUA_5G12160 or AFUA_4G09130 or AFUA_2G02360 or AFUA_4G11280 or AFUA_1G14140 or AFUA_5G13090 or AFUA_8G02130 or AFUA_4G10750 or AFUA_5G02740 or AFUA_6G11390 or AFUA_2G01170	-1000	1000	0	Anthocyanin biosynthesis	KEGG:R07909
	R138	3-glucosyltransferase	13.0 H2O [mitochondrion] + 9.0 cyanidin 5-O-beta-D-glucoside [mitochondrion] <=> 7.0 cyanidin 3,5-di-O-beta-D-glucoside [mitochondrion]	2.4.1.-	AFUA_2G05340 or AFUA_7G01300 or AFUA_5G06050 or AFUA_5G00250 or AFUA_2G15910 or AFUA_6G04450 or AFUA_5G10760 or AFUA_2G14910 or AFUA_5G12160 or AFUA_4G09130 or AFUA_2G02360 or AFUA_4G11280 or AFUA_1G14140 or AFUA_5G13090 or AFUA_8G02130 or AFUA_4G10750 or AFUA_5G02740 or AFUA_6G11390 or AFUA_2G01170	-1000	1000	0	Anthocyanin biosynthesis	KEGG:R07909
	R139	3-glucosyltransferase	13.0 H2O [endoplasmic_reticulum] + 9.0 cyanidin 5-O-beta-D-glucoside [endoplasmic_reticulum] <=> 7.0 cyanidin 3,5-di-O-beta-D-glucoside [endoplasmic_reticulum]	2.4.1.-	AFUA_2G05340 or AFUA_7G01300 or AFUA_5G06050 or AFUA_5G00250 or AFUA_2G15910 or AFUA_6G04450 or AFUA_5G10760 or AFUA_2G14910 or AFUA_5G12160 or AFUA_4G09130 or AFUA_2G02360 or AFUA_4G11280 or AFUA_1G14140 or AFUA_5G13090 or AFUA_8G02130 or AFUA_4G10750 or AFUA_5G02740 or AFUA_6G11390 or AFUA_2G01170	-1000	1000	0	Anthocyanin biosynthesis	KEGG:R07909
	R140	(5-Glutamyl)-peptide:amino-acid 5-glutamyltransferase	Amino acid [cytoplasm] + leukotriene-C4 [cytoplasm] <=> 5-L-Glutamyl amino acid [cytoplasm] + Leukotriene D4 [cytoplasm]	2.3.2.2	AFUA_7G04760 or AFUA_4G13580	-1000	1000	0	Arachidonic acid metabolism	KEGG:R03867
	R141	aryl hydrocarbon hydroxylase	(5Z,8Z,11Z,13E)-(15S)-15-hydroperoxyicosa-5,8,11,13-tetraenoate [cytoplasm] <=> 15H-11,12-EETA [cytoplasm]	1.14.14.1	AFUA_3G09220	-1000	1000	0	Arachidonic acid metabolism	KEGG:R07042
	R142	aryl hydrocarbon hydroxylase	(5Z,8Z,11Z,13E)-(15S)-15-hydroperoxyicosa-5,8,11,13-tetraenoate [cytoplasm] <=> 11H-14,15-EETA [cytoplasm]	1.14.14.1	AFUA_3G09220	-1000	1000	0	Arachidonic acid metabolism	KEGG:R07043
	R143	aryl hydrocarbon hydroxylase	H2O [cytoplasm] + 15H-11,12-EETA [cytoplasm] <-- 11,12,15-THETA [cytoplasm]	1.14.14.1	AFUA_3G09220	-1000	0	0	Arachidonic acid metabolism	KEGG:R07044
	R144	11,14,15-THETA: monooxygenase	H2O [cytoplasm] + 11H-14,15-EETA [cytoplasm] <-- 11,14,15-THETA [cytoplasm]	1.14.14.1	AFUA_3G09220	-1000	0	0	Arachidonic acid metabolism	KEGG:R07045
	R145	arachidonate: monooxygenase	NADPH [cytoplasm] + oxygen [cytoplasm] + arachidonate [cytoplasm] --> H2O [cytoplasm] + NADP(+) [cytoplasm] + 19(S)-HETE [cytoplasm]	1.14.13.-; 1.14.14.1; 1.14.14.80; 1.14.14.-	AFUA_6G12060 or AFUA_3G09220	0	1000	0	Arachidonic acid metabolism	KEGG:R07046
	R146	arachidonate: monooxygenase	NADPH [cytoplasm] + oxygen [cytoplasm] + arachidonate [cytoplasm] --> H2O [cytoplasm] + NADP(+) [cytoplasm] + 14,15-EET [cytoplasm]	1.14.13.-; 1.14.14.1; 1.14.14.-	AFUA_6G12060 or AFUA_3G09220	0	1000	0	Arachidonic acid metabolism	KEGG:R07048
	R147	arachidonate: monooxygenase	NADPH [cytoplasm] + oxygen [cytoplasm] + arachidonate [cytoplasm] --> H2O [cytoplasm] + NADP(+) [cytoplasm] + 11,12-EET [cytoplasm]	1.14.13.-; 1.14.14.1; 1.14.14.-	AFUA_6G12060 or AFUA_3G09220	0	1000	0	Arachidonic acid metabolism	KEGG:R07050
	R148	arachidonate: monooxygenase	NADPH [cytoplasm] + oxygen [cytoplasm] + arachidonate [cytoplasm] --> H2O [cytoplasm] + NADP(+) [cytoplasm] + (5Z,11Z,14Z)-8,9-Epoxyeicosa-5,11,14-trienoic acid [cytoplasm]	1.14.13.-; 1.14.14.1; 1.14.14.-	AFUA_6G12060 or AFUA_3G09220	0	1000	0	Arachidonic acid metabolism	KEGG:R07051
	R149	arachidonate: monooxygenase	NADPH [cytoplasm] + oxygen [cytoplasm] + arachidonate [cytoplasm] --> H2O [cytoplasm] + NADP(+) [cytoplasm] + 5,6-EET [cytoplasm]	1.14.13.-; 1.14.14.1	AFUA_3G09220	0	1000	0	Arachidonic acid metabolism	KEGG:R07052
	R150	arachidonate: monooxygenase	NADPH [cytoplasm] + oxygen [cytoplasm] + arachidonate [cytoplasm] --> H2O [cytoplasm] + NADP(+) [cytoplasm] + 16(R)-HETE [cytoplasm]	1.14.14.1	AFUA_3G09220	0	1000	0	Arachidonic acid metabolism	KEGG:R07054
	R151	(7E,9E,11Z,14Z)-(5S,6S)-5,6-Epoxyicosa-7,9,11,14-tetraenoate hydrolase	H2O [nucleus] + leukotriene A4 [nucleus] <=> leukotriene B4 [nucleus]	3.3.2.6	AFUA_2G07520	-1000	1000	0	Arachidonic acid metabolism	KEGG:R03057	r0707YCM606 [7]
	R152	(7E,9E,11Z,14Z)-(5S,6S)-5,6-Epoxyicosa-7,9,11,14-tetraenoate hydrolase	H2O [cytoplasm] + leukotriene A4 [cytoplasm] <=> leukotriene B4 [cytoplasm]	3.3.2.6	AFUA_2G07520	-1000	1000	0	Arachidonic acid metabolism	KEGG:R03057	r0707YCM606 [7]
	R153	NADPH:oxidized-thioredoxin oxidoreductase	NADPH [cytoplasm] + Oxidized thioredoxin [cytoplasm] --> NADP(+) [cytoplasm] + Reduced thioredoxin [cytoplasm]	1.8.1.9	AFUA_4G12990	0	1000	0	Arachidonic acid metabolism	KEGG:R02016	r1038YCM606 [7]
	R155	D-proline reductase	NADH [cytoplasm] + D-proline [cytoplasm] <=> NAD(+) [cytoplasm] + 5-aminopentanoate [cytoplasm]	1.4.1.12; 1.21.4.1		-1000	1000	0	Arginine and proline metabolism	MetaCyc:PRDABSTRXN
	R157	L-ornithine:2-oxoglutarate aminotransferase	2-oxoglutarate [cytoplasm] + L-ornithine [cytoplasm] <-- H2O [cytoplasm] + L-glutamate [cytoplasm] + (S)-1-pyrroline-5-carboxylate [cytoplasm]	2.6.1.13	AFUA_4G09140 or AFUA_8G02150	-1000	0	0	Arginine and proline metabolism	KEGG:R00668
	R158	L-ornithine:2-oxoglutarate aminotransferase	2-oxoglutarate [peroxisome] + L-ornithine [peroxisome] <-- H2O [peroxisome] + L-glutamate [peroxisome] + (S)-1-pyrroline-5-carboxylate [peroxisome]	2.6.1.13	AFUA_4G09140 or AFUA_8G02150	-1000	0	0	Arginine and proline metabolism	KEGG:R00668
	R159	L-ornithine ammonia-lyase (cyclizing; L-proline-forming)	L-ornithine [cytoplasm] <=> L-proline [cytoplasm] + NH3 [cytoplasm]	4.3.1.12	AFUA_6G08780	-1000	1000	0	Arginine and proline metabolism	KEGG:R00671
	R160	L-proline:NADP+ 2-oxidoreductase	NADP(+) [cytoplasm] + L-proline [cytoplasm] <=> NADPH [cytoplasm] + delta-(1)-pyrroline 2-carboxylate [cytoplasm]	1.5.1.1; 1.5.1.21; 1.5.1.49		-1000	1000	0	Arginine and proline metabolism	KEGG:R01249
	R161	L-Ornithine:2-oxo-acid aminotransferase	L-ornithine [cytoplasm] + 2-Oxo acid [cytoplasm] <=> L-2-Amino acid [cytoplasm] + L-Glutamate 5-semialdehyde [cytoplasm]	2.6.1.13	AFUA_4G09140 or AFUA_8G02150	-1000	1000	0	Arginine and proline metabolism	KEGG:R01343
	R162	L-Ornithine:2-oxo-acid aminotransferase	L-ornithine [peroxisome] + 2-Oxo acid [peroxisome] <=> L-2-Amino acid [peroxisome] + L-Glutamate 5-semialdehyde [peroxisome]	2.6.1.13	AFUA_4G09140 or AFUA_8G02150	-1000	1000	0	Arginine and proline metabolism	KEGG:R01343
	R163	Agmatine iminohydrolase	H2O [nucleus] + agmatine [nucleus] --> N-carbamoylputrescine [nucleus] + NH3 [nucleus]	3.5.3.12	AFUA_8G06520	0	1000	0	Arginine and proline metabolism	KEGG:R01416
	R164	Agmatine iminohydrolase	H2O [cytoplasm] + agmatine [cytoplasm] --> N-carbamoylputrescine [cytoplasm] + NH3 [cytoplasm]	3.5.3.12	AFUA_8G06520	0	1000	0	Arginine and proline metabolism	KEGG:R01416
	R165	4-Aminobutyraldehyde:NAD+ oxidoreductase	H2O [cytoplasm] + NADP(+) [cytoplasm] + 4-aminobutanal [cytoplasm] --> NADPH [cytoplasm] + gamma-aminobutyrate [cytoplasm]	1.2.1.3	AFUA_2G00720 or AFUA_4G08600 or AFUA_6G11430 or AFUA_7G01000 or AFUA_8G02310	0	1000	0	Arginine and proline metabolism	KEGG:R01986
	R166	4-Aminobutyraldehyde:NAD+ oxidoreductase	H2O [mitochondrion] + NADP(+) [mitochondrion] + 4-aminobutanal [mitochondrion] --> NADPH [mitochondrion] + gamma-aminobutyrate [mitochondrion]	1.2.1.3	AFUA_2G00720 or AFUA_4G08600 or AFUA_6G11430 or AFUA_7G01000 or AFUA_8G02310	0	1000	0	Arginine and proline metabolism	KEGG:R01986
	R167	D-Proline:oxygen oxidoreductase	oxygen [cytoplasm] + D-proline [cytoplasm] --> H2O2 [cytoplasm] + delta-(1)-pyrroline 2-carboxylate [cytoplasm]	1.4.3.3	AFUA_5G11290	0	1000	0	Arginine and proline metabolism	KEGG:R02894
	R168	D-Proline:oxygen oxidoreductase	oxygen [peroxisome] + D-proline [peroxisome] --> H2O2 [peroxisome] + delta-(1)-pyrroline 2-carboxylate [peroxisome]	1.4.3.3	AFUA_5G11290	0	1000	0	Arginine and proline metabolism	KEGG:R02894
	R169	N-Acetylputrescine:oxygen oxidoreductase(deaminating)(flavin-containing)	H2O [cytoplasm] + oxygen [cytoplasm] + N-acetylputrescine [cytoplasm] --> H2O2 [cytoplasm] + NH3 [cytoplasm] + 4-acetamidobutanal [cytoplasm]	1.4.3.4	AFUA_3G00100	0	1000	0	Arginine and proline metabolism	KEGG:R04025
	R170	cis-4-Hydroxy-D-proline:oxygen oxidoreductase (deaminating)	oxygen [cytoplasm] + cis-4-hydroxy-D-proline [cytoplasm] --> H2O2 [cytoplasm] + 1-pyrroline-4-hydroxy-2-carboxylate [cytoplasm]	1.4.3.3	AFUA_5G11290 or AFUA_6G10230 or AFUA_5G13940	0	1000	0	Arginine and proline metabolism	KEGG:R04221
	R171	cis-4-Hydroxy-D-proline:oxygen oxidoreductase (deaminating)	oxygen [peroxisome] + cis-4-hydroxy-D-proline [peroxisome] --> H2O2 [peroxisome] + 1-pyrroline-4-hydroxy-2-carboxylate [peroxisome]	1.4.3.3	AFUA_5G11290	0	1000	0	Arginine and proline metabolism	KEGG:R04221
	R172	L-1-pyrroline-3-hydroxy-5-carboxylate:NADP+ oxidoreductase	2.0 H2O [mitochondrion] + NADP(+) [mitochondrion] + L-1-pyrroline-3-hydroxy-5-carboxylate [mitochondrion] --> NADPH [mitochondrion] + erythro-4-hydroxy-L-glutamic acid [mitochondrion]	1.2.1.88	AFUA_6G08750	0	1000	0	Arginine and proline metabolism	KEGG:R04445
	R173	N4-Acetylaminobutanal:NAD+ oxidoreductase	H2O [cytoplasm] + NAD(+) [cytoplasm] + 4-acetamidobutanal [cytoplasm] --> NADH [cytoplasm] + 4-acetamidobutanoate [cytoplasm]	1.2.1.3	AFUA_2G00720 or AFUA_7G01000 or AFUA_6G11430	0	1000	0	Arginine and proline metabolism	KEGG:R05050
	R174	L-Ornithine:2-oxo-acid aminotransferase	2-oxoglutarate [cytoplasm] + L-ornithine [cytoplasm] --> L-glutamate [cytoplasm] + L-Glutamate 5-semialdehyde [cytoplasm]	2.6.1.13	AFUA_4G09140 or AFUA_8G02150	0	1000	0	Arginine and proline metabolism	KEGG:R00667	R339ANIGER [2]
	R175	L-Ornithine:2-oxo-acid aminotransferase	2-oxoglutarate [peroxisome] + L-ornithine [peroxisome] --> L-glutamate [peroxisome] + L-Glutamate 5-semialdehyde [peroxisome]	2.6.1.13	AFUA_4G09140 or AFUA_8G02150	0	1000	0	Arginine and proline metabolism	KEGG:R00667	R339ANIGER [2]
	R176	L-Arginine amidinohydrolase	H2O [cytoplasm] + L-arginine [cytoplasm] <=> L-ornithine [cytoplasm] + urea [cytoplasm]	3.5.3.1	AFUA_3G11430	-1000	1000	0	Arginine and proline metabolism	KEGG:R00551	R342ANIGER [2]
	R177	L-Arginine amidinohydrolase	H2O [mitochondrion] + L-arginine [mitochondrion] <=> L-ornithine [mitochondrion] + urea [mitochondrion]	3.5.3.1	AFUA_3G11430	-1000	1000	0	Arginine and proline metabolism	KEGG:R00551	R342ANIGER [2]
	R178	Carbamoyl-phosphate:L-ornithine carbamoyltransferase	L-ornithine [mitochondrion] + carbamoyl phosphate [mitochondrion] --> phosphate [mitochondrion] + L-citrulline [mitochondrion]	2.1.3.3	AFUA_4G07190	0	1000	0	Arginine and proline metabolism	KEGG:R01398	R346ANIGER [2]
	R179	N2-Acetyl-L-ornithine:L-glutamate N-acetyltransferase	L-glutamate [mitochondrion] + N2-acetyl-L-ornithine [mitochondrion] <=> L-ornithine [mitochondrion] + N-acetyl-L-glutamate [mitochondrion]	2.3.1.35	AFUA_5G08120	-1000	1000	0	Arginine and proline metabolism	KEGG:R02282	R351ANIGER [2]
	R180	L-glutamate gamma-semialdehyde:NAD+ oxidoreductase	NADH [mitochondrion] + L-glutamate [mitochondrion] <-- H2O [mitochondrion] + NAD(+) [mitochondrion] + L-Glutamate 5-semialdehyde [mitochondrion]	1.2.1.88	AFUA_6G08750	-1000	0	0	Arginine and proline metabolism	KEGG:R00245	R449ANIGER [2]
	R181	L-Proline:NADP+ 5-oxidoreductase	NADPH [cytoplasm] + (S)-1-pyrroline-5-carboxylate [cytoplasm] --> NADP(+) [cytoplasm] + L-proline [cytoplasm]	1.5.1.2	AFUA_3G02310 or AFUA_5G14770	0	1000	0	Arginine and proline metabolism	KEGG:R01251	R451ANIGER [2]
	R182	Gamma-glutamyl kinase, glutamate kinase	ATP [nucleus] + L-glutamate [nucleus] --> ADP [nucleus] + D-alpha-glutamyl phosphate [nucleus]	2.7.2.11	AFUA_2G07570	0	1000	0	Arginine and proline metabolism		R452ANIGER [2]
	R183	Gamma-glutamyl kinase, glutamate kinase	ATP [cytoplasm] + L-glutamate [cytoplasm] --> ADP [cytoplasm] + D-alpha-glutamyl phosphate [cytoplasm]	2.7.2.11	AFUA_2G07570	0	1000	0	Arginine and proline metabolism		R452ANIGER [2]
	R184	L-Proline:NAD+ 5-oxidoreductase	NAD(+) [cytoplasm] + L-proline [cytoplasm] <=> NADH [cytoplasm] + (S)-1-pyrroline-5-carboxylate [cytoplasm]	1.5.1.2	AFUA_3G02310 or AFUA_5G14770	-1000	1000	0	Arginine and proline metabolism	KEGG:R01248	R453ANIGER [2]
	R185	Urea amidohydrolase	H2O [nucleus] + urea [nucleus] <=> CO2 [nucleus] + 2.0 NH3 [nucleus]	3.5.1.5	AFUA_1G04560	-1000	1000	0	Arginine and proline metabolism	MetaCyc:UREASERXN
	R186	Urea amidohydrolase	H2O [cytoplasm] + urea [cytoplasm] <=> CO2 [cytoplasm] + 2.0 NH3 [cytoplasm]	3.5.1.5	AFUA_1G04560	-1000	1000	0	Arginine and proline metabolism	MetaCyc:UREASERXN
	R187	ATP:N-acetyl-L-glutamate 5-phosphotransferase	ATP [mitochondrion] + N-acetyl-L-glutamate [mitochondrion] --> ADP [mitochondrion] + N-acetyl-L-gamma-glutamyl phosphate [mitochondrion]	2.7.2.8	AFUA_6G02910	0	1000	0	Arginine and proline metabolism	KEGG:R02649	r0115YCM606 [7]
	R188	N2-Acetyl-L-ornithine:2-oxoglutarate aminotransferase	L-glutamate [mitochondrion] + N-acetyl-L-glutamate 5-semialdehyde [mitochondrion] --> 2-oxoglutarate [mitochondrion] + N2-acetyl-L-ornithine [mitochondrion]	2.6.1.11	AFUA_2G12470	0	1000	0	Arginine and proline metabolism	KEGG:R02283	r0118YCM606 [7]
	R189	4-Guanidinobutanamide amidohydrolase	H2O [cytoplasm] + 4-guanidinobutanamide [cytoplasm] --> 4-guanidinobutanoate [cytoplasm] + NH3 [cytoplasm]	3.5.1.4	AFUA_8G05220 or AFUA_5G01240 or AFUA_6G08000 or AFUA_1G14880 or AFUA_6G14410 or AFUA_5G00470 or AFUA_6G05020 or AFUA_5G09140 or AFUA_5G10490 or AFUA_3G04130	0	1000	0	Arginine and proline metabolism	KEGG:R03180	r0199YCM606 [7]
	R190	4-aminobutanal:NAD+ 1-oxidoreductase; 4-aminobutyraldehyde:NAD+ oxidoreductase	H2O [cytoplasm] + NAD(+) [cytoplasm] + 4-aminobutanal [cytoplasm] --> NADH [cytoplasm] + gamma-aminobutyrate [cytoplasm]	1.2.1.3; 1.2.1.19; 1.2.1.-	AFUA_2G00720 or AFUA_4G08600 or AFUA_6G11430 or AFUA_7G01000 or AFUA_8G02310	0	1000	0	Arginine and proline metabolism	KEGG:R02549	r0201YCM606 [7]
	R191	4-aminobutanal:NAD+ 1-oxidoreductase; 4-aminobutyraldehyde:NAD+ oxidoreductase	H2O [mitochondrion] + NAD(+) [mitochondrion] + 4-aminobutanal [mitochondrion] --> NADH [mitochondrion] + gamma-aminobutyrate [mitochondrion]	1.2.1.3; 1.2.1.19; 1.2.1.-	AFUA_2G00720 or AFUA_4G08600 or AFUA_6G11430 or AFUA_7G01000 or AFUA_8G02310	0	1000	0	Arginine and proline metabolism	KEGG:R02549	r0201YCM606 [7]
	R192	L-Aspartate:2-oxoglutarate aminotransferase	2-oxoglutarate [cytoplasm] + L-aspartate [cytoplasm] <=> L-glutamate [cytoplasm] + oxaloacetate [cytoplasm]	2.6.1.1	AFUA_1G04160 or AFUA_2G09650 or AFUA_6G02490	-1000	1000	0	Arginine and proline metabolism	KEGG:R00355	r0216YCM606 [7]
	R193	L-Aspartate:2-oxoglutarate aminotransferase	2-oxoglutarate [mitochondrion] + L-aspartate [mitochondrion] <-- L-glutamate [mitochondrion] + oxaloacetate [mitochondrion]	2.6.1.1	AFUA_4G10410	-1000	0	0	Arginine and proline metabolism	KEGG:R00355	r0216YCM606 [7]
	R194	L-Aspartate:2-oxoglutarate aminotransferase	2-oxoglutarate [peroxisome] + L-aspartate [peroxisome] <=> L-glutamate [peroxisome] + oxaloacetate [peroxisome]	2.6.1.1	AFUA_1G04160 or AFUA_2G09650 or AFUA_6G02490	-1000	1000	0	Arginine and proline metabolism	KEGG:R00355	r0216YCM606 [7]
	R195	ATP:L-glutamate 5-phosphotransferase	ATP [cytoplasm] + L-glutamate [cytoplasm] --> ADP [cytoplasm] + L-Glutamyl 5-phosphate [cytoplasm]	2.7.2.11	AFUA_2G07570	0	1000	0	Arginine and proline metabolism	KEGG:R00239	r0468YCM606 [7]
	R196	L-glutamate-5-semialdehyde:NADP+ 5-oxidoreductase (phosphorylating)	NADPH [cytoplasm] + L-Glutamyl 5-phosphate [cytoplasm] --> NADP(+) [cytoplasm] + phosphate [cytoplasm] + L-Glutamate 5-semialdehyde [cytoplasm]	1.2.1.41	AFUA_2G07350	0	1000	0	Arginine and proline metabolism	KEGG:R03313	r0473YCM606 [7]
	R197	L-1-pyrroline-3-hydroxy-5-carboxylate:NAD+ oxidoreductase	2.0 H2O [mitochondrion] + NAD(+) [mitochondrion] + L-1-pyrroline-3-hydroxy-5-carboxylate [mitochondrion] --> NADH [mitochondrion] + erythro-4-hydroxy-L-glutamic acid [mitochondrion]	1.2.1.88	AFUA_6G08750	0	1000	0	Arginine and proline metabolism	KEGG:R04444	r0672YCM606 [7]
	R198	L-erythro-4-Hydroxyglutamate:NAD+ oxidoreductase	H2O [mitochondrion] + NAD(+) [mitochondrion] + L-4-hydroxyglutamic semialdehyde [mitochondrion] <=> NADH [mitochondrion] + erythro-4-hydroxy-L-glutamic acid [mitochondrion]	1.2.1.88	AFUA_6G08750	-1000	1000	0	Arginine and proline metabolism	KEGG:R05051	r0673YCM606 [7]
	R199	L-Alanine:2-oxoglutarate aminotransferase	2-oxoglutarate [mitochondrion] + L-alanine [mitochondrion] <=> pyruvate [mitochondrion] + L-glutamate [mitochondrion]	2.6.1.2	AFUA_6G07770	-1000	1000	0	Arginine and proline metabolism	KEGG:R00258	r0674YCM606 [7]
	R200	trans-4-Hydroxy-L-proline:NADP+ 5-oxidoreductase	2.0 NADPH [cytoplasm] + L-1-pyrroline-3-hydroxy-5-carboxylate [cytoplasm] --> H2O [cytoplasm] + 2.0 NADP(+) [cytoplasm] + L-proline [cytoplasm]	1.5.1.2	AFUA_3G02310 or AFUA_5G14770	0	1000	0	Arginine and proline metabolism	KEGG:R03293	r0687YCM606 [7]
	R201	N-acetyl-L-glutamate-5-semialdehyde:NADP+ 5-oxidoreductase (phosphrylating)	NADPH [mitochondrion] + N-acetyl-L-gamma-glutamyl phosphate [mitochondrion] --> NADP(+) [mitochondrion] + phosphate [mitochondrion] + N-acetyl-L-glutamate 5-semialdehyde [mitochondrion]	1.2.1.38	AFUA_6G02910	0	1000	0	Arginine and proline metabolism	KEGG:R03443	r0759YCM606 [7]
	R202	acetyl-CoA:L-glutamate N-acetyltransferase	acetyl-CoA [mitochondrion] + L-glutamate [mitochondrion] --> coenzyme A [mitochondrion] + N-acetyl-L-glutamate [mitochondrion]	2.3.1.1	AFUA_2G11490 or AFUA_5G08120	0	1000	0	Arginine and proline metabolism	KEGG:R00259	r0761YCM606 [7]
	R203	spermidine:oxygen oxidoreductase (spermidine-forming)	H2O [cytoplasm] + oxygen [cytoplasm] + spermine [cytoplasm] --> H2O2 [cytoplasm] + spermidine [cytoplasm] + 3-aminopropanal [cytoplasm]	1.5.3.16; 1.5.3.17	AFUA_6G03510	0	1000	0	Arginine and proline metabolism	KEGG:R09076	r0937YCM606 [7]
	R204	spermidine:oxygen oxidoreductase (spermidine-forming)	H2O [vacuole] + oxygen [vacuole] + spermine [vacuole] --> H2O2 [vacuole] + spermidine [vacuole] + 3-aminopropanal [vacuole]	1.5.3.16; 1.5.3.17	AFUA_5G09720	0	1000	0	Arginine and proline metabolism	KEGG:R09076	r0937YCM606 [7]
	R205	Urea:carbon-dioxide ligase (ADP-forming)	ATP [cytoplasm] + urea [cytoplasm] + bicarbonate [cytoplasm] --> ADP [cytoplasm] + phosphate [cytoplasm] + urea-1-carboxylate [cytoplasm]	6.3.4.6	AFUA_1G15520	0	1000	0	Arginine and proline metabolism	KEGG:R00774	r1075YCM606 [7]
	R206	L-erythro-4-hydroxyglutamate:2-oxoglutarate aminotransferase	2-oxoglutarate [cytoplasm] + erythro-4-hydroxy-L-glutamic acid [cytoplasm] <=> L-glutamate [cytoplasm] + D-4-Hydroxy-2-oxoglutarate [cytoplasm]	2.6.1.1; 2.6.1.23	AFUA_1G04160 or AFUA_6G02490 or AFUA_2G09650	-1000	1000	0	Arginine and proline metabolism	KEGG:R05052	r519iLC915 [5]
	R207	L-erythro-4-hydroxyglutamate:2-oxoglutarate aminotransferase	2-oxoglutarate [mitochondrion] + erythro-4-hydroxy-L-glutamic acid [mitochondrion] <=> L-glutamate [mitochondrion] + D-4-Hydroxy-2-oxoglutarate [mitochondrion]	2.6.1.1; 2.6.1.23	AFUA_4G10410	-1000	1000	0	Arginine and proline metabolism	KEGG:R05052	r519iLC915 [5]
	R208	L-ornithine carboxy-lyase (putrescine-forming)	L-ornithine [cytoplasm] --> CO2 [cytoplasm] + putrescine [cytoplasm]	4.1.1.17	AFUA_7G08450 or AFUA_8G06540 or AFUA_4G08010	0	1000	0	Arginine and proline metabolism	KEGG:R00670	r522ANIDULANS [3]
	R209	Putrescine aminopropyltransferase	2.0 S-adenosyl-L-methionine [nucleus] + 5.0 putrescine [nucleus] --> 4.0 H2O [nucleus] + 2.0 5'-S-methyl-5'-thioadenosine [nucleus] + 4.0 spermidine [nucleus]	2.5.1.16	AFUA_1G13490	0	1000	0	Arginine and proline metabolism		r524ANIDULANS [3]
	R211	N2-Acetyl-L-ornithine amidohydrolase	H2O [extracellular] + N2-acetyl-L-ornithine [extracellular] --> acetate [extracellular] + L-ornithine [extracellular]	3.5.1.14; 3.5.1.16	AFUA_6G06800	0	1000	0	Arginine and proline metabolism	KEGG:R00669	r603AORYZAE [4]
	R212	Agmatine amidinohydrolase	H2O [extracellular] + agmatine [extracellular] <=> urea [extracellular] + putrescine [extracellular]	3.5.3.11	AFUA_2G05750 or AFUA_5G13180	-1000	1000	0	Arginine and proline metabolism	KEGG:R01157	r612AORYZAE [4]
	R213	L-Proline,2-oxoglutarate:oxygen oxidoreductase (4-hydroxylating)	oxygen [extracellular] + 2-oxoglutarate [extracellular] + L-proline [extracellular] --> CO2 [extracellular] + succinate [extracellular] + trans-4-hydroxy-L-proline [extracellular]	1.14.11.2	AFUA_3G11980	0	1000	0	Arginine and proline metabolism	KEGG:R01252	r618AORYZAE [4]
	R214	proline racemase	L-proline [cytoplasm] --> D-proline [cytoplasm]	5.1.1.4		0	1000	0	Arginine and proline metabolism	KEGG:R01255	r639AORYZAE [4]
	R215	Prolyl-tRNA synthetase	ATP [cytoplasm] + transfer RNA [cytoplasm] + L-proline [cytoplasm] --> diphosphate [cytoplasm] + AMP [cytoplasm] + L-Prolyl-tRNA(Pro) [cytoplasm]	6.1.1.15	AFUA_2G16010	0	1000	0	Arginine and proline metabolism		r652AORYZAE [4]
	R216	gamma-Glutamyl phosphate reductase	NADH [cytoplasm] + D-alpha-glutamyl phosphate [cytoplasm] --> NAD(+) [cytoplasm] + phosphate [cytoplasm] + L-Glutamate 5-semialdehyde [cytoplasm]	1.2.1.41	AFUA_2G07350	0	1000	0	Arginine and proline metabolism		r701ANIDULANS [3]
	R217	gamma-Glutamyl phosphate reductase	NADPH [cytoplasm] + D-alpha-glutamyl phosphate [cytoplasm] --> NADP(+) [cytoplasm] + phosphate [cytoplasm] + L-Glutamate 5-semialdehyde [cytoplasm]	1.2.1.41	AFUA_2G07350	0	1000	0	Arginine and proline metabolism		r702ANIDULANS [3]
	R218	trans-4-Hydroxy-L-proline:NADP+ 5-oxidoreductase	NADPH [cytoplasm] + L-1-pyrroline-3-hydroxy-5-carboxylate [cytoplasm] --> NADP(+) [cytoplasm] + trans-4-hydroxy-L-proline [cytoplasm]	1.5.1.2	AFUA_3G02310 or AFUA_5G14770	0	1000	0	Arginine and proline metabolism	KEGG:R03293	r706ANIDULANS [3]
	R219	trans-4-Hydroxy-L-proline:NAD+ 5-oxidoreductase	NADH [cytoplasm] + L-1-pyrroline-3-hydroxy-5-carboxylate [cytoplasm] --> NAD(+) [cytoplasm] + trans-4-hydroxy-L-proline [cytoplasm]	1.5.1.2	AFUA_3G02310 or AFUA_5G14770	0	1000	0	Arginine and proline metabolism	KEGG:R03291	r707ANIDULANS [3]
	R220	4-hydroxy-2-oxoglutarate glyoxylate-lyase (pyruvate-forming)	D-4-Hydroxy-2-oxoglutarate [cytoplasm] <=> pyruvate [cytoplasm] + glyoxylate [cytoplasm]	4.1.3.16	AFUA_2G01230 or AFUA_4G08690 or AFUA_8G05040	-1000	1000	0	Arginine and proline metabolism	KEGG:R00471	r856iLC915 [5]
	R221	4-hydroxy-2-oxoglutarate glyoxylate-lyase (pyruvate-forming)	D-4-Hydroxy-2-oxoglutarate [mitochondrion] <=> pyruvate [mitochondrion] + glyoxylate [mitochondrion]	4.1.3.16	AFUA_2G01230 or AFUA_4G08690 or AFUA_8G05040	-1000	1000	0	Arginine and proline metabolism	KEGG:R00471	r856iLC915 [5]
	R222	D-Glucuronolactone:NAD+ oxidoreductase	2.0 H2O [cytoplasm] + NAD(+) [cytoplasm] + D-Glucurone [cytoplasm] --> NADH [cytoplasm] + D-glucarate [cytoplasm]	1.2.1.3	AFUA_2G00720 or AFUA_7G01000 or AFUA_6G11430	0	1000	0	Ascorbate and aldarate metabolism	KEGG:R02957
	R223	UDP-glucuronate glucuronohydrolase	H2O [cytoplasm] + UDP-glucuronate [cytoplasm] <=> UDP [cytoplasm] + D-glucuronate [cytoplasm]	2.4.1.17		-1000	1000	0	Ascorbate and aldarate metabolism	KEGG:R08615
	R224	D-Glucuronolactone:NAD+ oxidoreductase	2.0 H2O [cytoplasm] + NAD(+) [cytoplasm] + D-glucuronolactone [cytoplasm] <=> NADH [cytoplasm] + D-glucarate [cytoplasm]	1.2.1.3	AFUA_2G00720 or AFUA_7G01000 or AFUA_6G11430	-1000	1000	0	Ascorbate and aldarate metabolism	MetaCyc:RXN14225
	R225	Isopenicillin-N N-acyltransferase	8.0 B00002 [cytoplasm] + 15.0 H2O [cytoplasm] + phenylacetyl-CoA [cytoplasm] + 8.0 isopenicillin N [cytoplasm] --> coenzyme A [cytoplasm] + 8.0 penicillins [cytoplasm] + 8.0 L-2-aminoadipate [cytoplasm]	2.3.1.164	AFUA_3G12620	0	1000	0	Biosynthesis of antibiotics		r1807AORYZAE [4]
	R226	fumiquinazoline F synthetase	3.0 ATP [mitochondrion] + L-tryptophan [mitochondrion] + anthranilate [mitochondrion] + L-alanine [mitochondrion] --> H2O [mitochondrion] + 3.0 diphosphate [mitochondrion] + 3.0 AMP [mitochondrion] + Fumiquinazoline F [mitochondrion]	6.3.2.-	AFUA_6G12080	0	1000	0	Biosynthesis of fumiquinazolines	KEGG:R12417
	R227	fumiquinazoline F monooxygenase	2.0 oxygen [cytoplasm] + 3.0 [Reduced NADPH---hemoprotein reductase] [cytoplasm] + Fumiquinazoline F [cytoplasm] --> 2.0 H2O [cytoplasm] + 3.0 [Oxidized NADPH---hemoprotein reductase] [cytoplasm] + Fumiquinazoline F-indoline-2',3'-diol [cytoplasm]	1.14.14.-	AFUA_6G12060	0	1000	0	Biosynthesis of fumiquinazolines	KEGG:R12418
	R228	fumiquinazoline A synthetase	ATP [cytoplasm] + L-alanine [cytoplasm] + Fumiquinazoline F-indoline-2',3'-diol [cytoplasm] --> H2O [cytoplasm] + diphosphate [cytoplasm] + AMP [cytoplasm] + Fumiquinazoline A [cytoplasm]	6.3.2.-	AFUA_6G12050	0	1000	0	Biosynthesis of fumiquinazolines	KEGG:R12419
	R229	fumiquinazoline A synthetase	ATP [mitochondrion] + L-alanine [mitochondrion] + Fumiquinazoline F-indoline-2',3'-diol [mitochondrion] --> H2O [mitochondrion] + diphosphate [mitochondrion] + AMP [mitochondrion] + Fumiquinazoline A [mitochondrion]	6.3.2.-	AFUA_6G12050	0	1000	0	Biosynthesis of fumiquinazolines	KEGG:R12419
	R230	fumiquinazoline A oxidase	oxygen [nucleus] + Fumiquinazoline A [nucleus] --> H2O2 [nucleus] + Fumiquinazoline D [nucleus]	1.5.3.-	AFUA_6G12070	0	1000	0	Biosynthesis of fumiquinazolines	KEGG:R12420
	R231	3-(2'-methylthio)ethylmalate:NAD+ oxidoreductase (decarboxylating)	3-(2'-methylthio)ethylmalic-acid [cytoplasm] <=> CO2 [cytoplasm] + 2-oxo-5-methylthiopentanoate [cytoplasm]	1.1.1.-	AFUA_3G00620 or AFUA_5G11240 or AFUA_5G00300 or AFUA_4G03900 or AFUA_3G11930	-1000	1000	0	Biosynthesis of secondary metabolites	MetaCyc:RXN2204
	R232	DIMBOA-glucoside dioxygenase	oxygen [mitochondrion] + 2-oxoglutarate [mitochondrion] + DIBOA-beta-D-glucoside [mitochondrion] <=> CO2 [mitochondrion] + succinate [mitochondrion] + TRIBOA-beta-D-glucoside [mitochondrion]		AFUA_2G09110	-1000	1000	0	Biosynthesis of secondary metabolites	MetaCyc:RXN6685
	R233	6'-deoxychalcone 4'-glucosyltransferase	UDP-glucose [endoplasmic_reticulum] + butein [endoplasmic_reticulum] <=> UDP [endoplasmic_reticulum] + butein 4'-beta-D-glucoside [endoplasmic_reticulum]	2.4.1.-	AFUA_2G05340 or AFUA_7G01300 or AFUA_5G06050 or AFUA_5G00250 or AFUA_2G15910 or AFUA_6G04450 or AFUA_5G10760 or AFUA_2G14910 or AFUA_5G12160 or AFUA_4G09130 or AFUA_2G02360 or AFUA_4G11280 or AFUA_1G14140 or AFUA_5G13090 or AFUA_8G02130 or AFUA_4G10750 or AFUA_5G02740 or AFUA_6G11390 or AFUA_2G01170	-1000	1000	0	Biosynthesis of secondary metabolites	MetaCyc:RXN8011
	R234	S-(4-methylthiobutylthiohydroximoyl)-L-cysteine 4-methylthiobutylthiohydroximate-lyase (deaminating; pyruvate-forming)	H2O [nucleus] + S-(4-methylthiobutylhydroximoyl)-L-cysteine [nucleus] <=> pyruvate [nucleus] + NH3 [nucleus] + 4-methylthiobutylhydroximate [nucleus]	4.4.1.13	AFUA_7G01590 or AFUA_4G03950	-1000	1000	0	Biosynthesis of secondary metabolites	MetaCyc:RXN8052
	R235	S-(4-methylthiobutylthiohydroximoyl)-L-cysteine 4-methylthiobutylthiohydroximate-lyase (deaminating; pyruvate-forming)	H2O [cytoplasm] + S-(4-methylthiobutylhydroximoyl)-L-cysteine [cytoplasm] <=> pyruvate [cytoplasm] + NH3 [cytoplasm] + 4-methylthiobutylhydroximate [cytoplasm]	4.4.1.13	AFUA_7G01590 or AFUA_4G03950	-1000	1000	0	Biosynthesis of secondary metabolites	MetaCyc:RXN8052
	R236	S-(phenylacetothiohydroximoyl)-L-cysteine phenylacetothiohydroximate-lyase (deaminating; pyruvate-forming)	H2O [nucleus] + S-(phenylacetothiohydroximoyl)-L-cysteine [nucleus] <=> pyruvate [nucleus] + NH3 [nucleus] + phenylacetothiohydroximate [nucleus]	4.4.1.13	AFUA_7G01590 or AFUA_4G03950	-1000	1000	0	Biosynthesis of secondary metabolites	MetaCyc:RXN8054
	R237	S-(phenylacetothiohydroximoyl)-L-cysteine phenylacetothiohydroximate-lyase (deaminating; pyruvate-forming)	H2O [cytoplasm] + S-(phenylacetothiohydroximoyl)-L-cysteine [cytoplasm] <=> pyruvate [cytoplasm] + NH3 [cytoplasm] + phenylacetothiohydroximate [cytoplasm]	4.4.1.13	AFUA_7G01590 or AFUA_4G03950	-1000	1000	0	Biosynthesis of secondary metabolites	MetaCyc:RXN8054
	R238	5-hydroxy-2-oxopentanoate synthase	H2O [cytoplasm] + 5.0 2-oxobutanoate [cytoplasm] <=> 4.0 5-hydroxy-2-oxopentanoate [cytoplasm]			-1000	1000	0	Biosynthesis of secondary metabolites	MetaCyc:RXN9167
	R239	2-oxopent-4-enoate	5-hydroxy-2-oxopentanoate [cytoplasm] <=> H2O [cytoplasm] + 2-oxopent-4-enoate [cytoplasm]			-1000	1000	0	Biosynthesis of secondary metabolites	MetaCyc:RXN9168
	R240	salicylate hydroxylase	NADH [cytoplasm] + oxygen [cytoplasm] + salicylate [cytoplasm] --> H2O [cytoplasm] + NAD(+) [cytoplasm] + CO2 [cytoplasm] + catechol [cytoplasm]	1.14.13.1	AFUA_1G12410 or AFUA_2G01680 or AFUA_2G01950 or AFUA_2G04330 or AFUA_2G05260 or AFUA_3G01460 or AFUA_3G01600 or AFUA_4G01530 or AFUA_5G10180 or AFUA_7G00270 or AFUA_8G07020	0	1000	0	Biosynthesis of secondary metabolites		A. fumigatus central metabolism [1]
	R241	Fatty acid synthase/Polyketide syntase	oxygen [nucleus] + acetyl-CoA [nucleus] + 9.0 malonyl-CoA [nucleus] --> Norsolorinic acid [nucleus]		AFUA_2G17600	0	1000	0	Biosynthesis of secondary metabolites		A. fumigatus central metabolism [1]
	R242	Fatty acid synthase/Polyketide syntase	oxygen [cytoplasm] + acetyl-CoA [cytoplasm] + 9.0 malonyl-CoA [cytoplasm] --> Norsolorinic acid [cytoplasm]		AFUA_2G17600	0	1000	0	Biosynthesis of secondary metabolites		A. fumigatus central metabolism [1]
	R243	Short-chain alcohol dehydrogenases	NAD(+) [cytoplasm] + S-adenosyl-L-methionine [cytoplasm] + 5-Hydroxyaverantin [cytoplasm] --> Averufin [cytoplasm] + NADH [cytoplasm]		AFUA_2G16570	0	1000	0	Biosynthesis of secondary metabolites		A. fumigatus central metabolism [1]
	R244	Short-chain alcohol dehydrogenases	NAD(+) [mitochondrion] + S-adenosyl-L-methionine [mitochondrion] + 5-Hydroxyaverantin [mitochondrion] --> Averufin [mitochondrion] + NADH [mitochondrion]		AFUA_2G16570	0	1000	0	Biosynthesis of secondary metabolites		A. fumigatus central metabolism [1]
	R245	Phenylacetate-CoA ligase	ATP [peroxisome] + coenzyme A [peroxisome] + phenylacetate [peroxisome] <=> diphosphate [peroxisome] + AMP [peroxisome] + phenylacetyl-CoA [peroxisome]	6.2.1.30	AFUA_5G14270 or AFUA_5G07410 or AFUA_2G10160	-1000	1000	0	Biosynthesis of secondary metabolites		A. fumigatus central metabolism [1]
	R246	Phenylacetate-CoA ligase	ATP [mitochondrion] + coenzyme A [mitochondrion] + phenylacetate [mitochondrion] <=> diphosphate [mitochondrion] + AMP [mitochondrion] + phenylacetyl-CoA [mitochondrion]	6.2.1.30	AFUA_5G14270 or AFUA_5G07410 or AFUA_2G10160	-1000	1000	0	Biosynthesis of secondary metabolites		A. fumigatus central metabolism [1]
	R247	malonyl-[acyl-carrier protein]-methyl-ester:malonyl-[acyl-carrier protein] C-acyltransferase	Malonyl-[acyl-carrier protein] [mitochondrion] + Malonyl-[acp] methyl ester [mitochondrion] <=> CO2 [mitochondrion] + Acyl-carrier protein [mitochondrion] + 3-Ketoglutaryl-[acp] methyl ester [mitochondrion]	2.3.1.41; 2.3.1.179	AFUA_2G05760	-1000	1000	0	Biotin metabolism	KEGG:R10115
	R248	3-hydroxyglutaryl-[acp]-methyl-ester:NADP+ oxidoreductase	NADPH [cytoplasm] + 3-Ketoglutaryl-[acp] methyl ester [cytoplasm] <=> NADP(+) [cytoplasm] + 3-Hydroxyglutaryl-[acp] methyl ester [cytoplasm]	1.1.1.100	AFUA_5G01040 or AFUA_2G17560 or AFUA_1G14380 or AFUA_3G10540 or AFUA_7G04980	-1000	1000	0	Biotin metabolism	KEGG:R10116
	R249	glutaryl-[acp]-methyl-ester:malonyl-[acyl-carrier protein] C-acyltransferase (decarboxylating)	Malonyl-[acyl-carrier protein] [mitochondrion] + Glutaryl-[acp] methyl ester [mitochondrion] <=> CO2 [mitochondrion] + Acyl-carrier protein [mitochondrion] + 3-Ketopimeloyl-[acp] methyl ester [mitochondrion]	2.3.1.41; 2.3.1.179	AFUA_2G05760	-1000	1000	0	Biotin metabolism	KEGG:R10119
	R250	3-hydroxypimeloyl-[acp]-methyl-ester:NADP+ oxidoreductase	NADPH [cytoplasm] + 3-Ketopimeloyl-[acp] methyl ester [cytoplasm] <=> NADP(+) [cytoplasm] + 3-Hydroxypimeloyl-[acp] methyl ester [cytoplasm]	1.1.1.100	AFUA_5G01040 or AFUA_2G17560 or AFUA_1G14380 or AFUA_3G10540 or AFUA_7G04980	-1000	1000	0	Biotin metabolism	KEGG:R10120
	R251	pimeloyl-[acyl-carrier protein]:L-alanine C-pimeloyltransferase (decarboxylating)	L-alanine [cytoplasm] + Pimeloyl-[acp] [cytoplasm] <=> CO2 [cytoplasm] + Acyl-carrier protein [cytoplasm] + 8-amino-7-oxononanoate [cytoplasm]	2.3.1.47	AFUA_3G14690 or AFUA_6G03640	-1000	1000	0	Biotin metabolism	KEGG:R10124
	R252	pimeloyl-[acyl-carrier protein]:L-alanine C-pimeloyltransferase (decarboxylating)	L-alanine [peroxisome] + Pimeloyl-[acp] [peroxisome] <=> CO2 [peroxisome] + Acyl-carrier protein [peroxisome] + 8-amino-7-oxononanoate [peroxisome]	2.3.1.47	AFUA_3G14690 or AFUA_6G03640	-1000	1000	0	Biotin metabolism	KEGG:R10124
	R253	B-ketoacyl-ACP synthase (c10,0), fatty acyl CoA synthase	4.0 NADPH [nucleus] + 3.0 malonyl-CoA [nucleus] --> 2.0 H2O [nucleus] + 4.0 NADP(+) [nucleus] + 2.0 coenzyme A [nucleus] + 2.0 CO2 [nucleus] + pimeloyl-CoA [nucleus]	6.4.1.2; 6.3.4.1; 2.3.1.85	AFUA_2G08670	0	1000	0	Biotin metabolism		R114ANIGER [2]
	R254	B-ketoacyl-ACP synthase (c10,0), fatty acyl CoA synthase	4.0 NADPH [cytoplasm] + 3.0 malonyl-CoA [cytoplasm] --> 2.0 H2O [cytoplasm] + 4.0 NADP(+) [cytoplasm] + 2.0 coenzyme A [cytoplasm] + 2.0 CO2 [cytoplasm] + pimeloyl-CoA [cytoplasm]	6.4.1.2; 6.3.4.1; 2.3.1.85	AFUA_2G08670	0	1000	0	Biotin metabolism		R114ANIGER [2]
	R255	biotin-carboxyl-carrier-protein:carbon-dioxide ligase (ADP-forming)	H2O [nucleus] + ATP [nucleus] + CO2 [nucleus] + Holo-[carboxylase] [nucleus] --> ADP [nucleus] + phosphate [nucleus] + carboxybiotin-carboxyl-carrier protein [nucleus]	6.3.4.14	AFUA_2G08670	0	1000	0	Biotin metabolism	KEGG:R04385	R600ANIGER [2]
	R256	biotin-carboxyl-carrier-protein:carbon-dioxide ligase (ADP-forming)	H2O [cytoplasm] + ATP [cytoplasm] + CO2 [cytoplasm] + Holo-[carboxylase] [cytoplasm] --> ADP [cytoplasm] + phosphate [cytoplasm] + carboxybiotin-carboxyl-carrier protein [cytoplasm]	6.3.4.14	AFUA_2G08670	0	1000	0	Biotin metabolism	KEGG:R04385	R600ANIGER [2]
	R257	6-Carboxyhexanoyl-CoA:L-alanine C-carboxyhexanoyltransferase (decarboxylating)	L-alanine [cytoplasm] + pimeloyl-CoA [cytoplasm] --> coenzyme A [cytoplasm] + CO2 [cytoplasm] + 8-amino-7-oxononanoate [cytoplasm]	2.3.1.47	AFUA_3G14690 or AFUA_6G03640	0	1000	0	Biotin metabolism	KEGG:R03210	r0094YCM606 [7]
	R258	S-Adenosyl-L-methionine:8-amino-7-oxononanoate aminotransferase	S-adenosyl-L-methionine [mitochondrion] + 8-amino-7-oxononanoate [mitochondrion] <=> 7,8-diaminononanoate [mitochondrion] + S-adenosyl-4-methylthio-2-oxobutanoate [mitochondrion]	2.6.1.62	AFUA_6G03660	-1000	1000	0	Biotin metabolism	KEGG:R03231	r0146YCM606 [7]
	R259	biotin synthase	3.0 dethiobiotin [mitochondrion] + Sulfur [mitochondrion] <=> 3.0 biotin [mitochondrion]	2.8.1.6	AFUA_6G03670	-1000	1000	0	Biotin metabolism		r0229YCM606 [7]
	R260	biotin:CoA ligase (AMP-forming); biotin:apo-[carboxylase] ligase (AMP-forming); ATP:biotin adenylyltransferase	ATP [mitochondrion] + biotin [mitochondrion] --> diphosphate [mitochondrion] + biotinyl-5'-AMP [mitochondrion]	6.2.1.11; 6.3.4.9; 6.3.4.10; 6.3.4.11; 6.3.4.15	AFUA_2G09550	0	1000	0	Biotin metabolism	KEGG:R01074	r0230YCM606 [7]
	R261	7,8-Diaminononanoate:carbon-dioxide cyclo-ligase	ATP [mitochondrion] + CO2 [mitochondrion] + 7,8-diaminononanoate [mitochondrion] <=> ADP [mitochondrion] + phosphate [mitochondrion] + dethiobiotin [mitochondrion]	6.3.3.3	AFUA_6G03660	-1000	1000	0	Biotin metabolism	KEGG:R03182	r0335YCM606 [7]
	R262	Biotin synthase	3.0 S-adenosyl-L-methionine [mitochondrion] + 3.0 dethiobiotin [mitochondrion] + Sulfur [mitochondrion] --> 3.0 L-methionine [mitochondrion] + 3.0 biotin [mitochondrion] + 3.0 2'-deoxyadenosine [mitochondrion]	2.8.1.6	AFUA_6G03670	0	1000	0	Biotin metabolism		r1795AORYZAE [4]
	R263	Biotinyl-5'-AMP:apo-[carboxylase] ligase (AMP-forming)	biotinyl-5'-AMP [mitochondrion] + Apo-[carboxylase] [mitochondrion] --> AMP [mitochondrion] + Holo-[carboxylase] [mitochondrion]	6.3.4.9; 6.3.4.10; 6.3.4.11; 6.3.4.15	AFUA_2G09550	0	1000	0	Biotin metabolism	KEGG:R05145	r1797AORYZAE [4]
	R264	dethiobiotin:sulfur sulfurtransferase	3.0 S-adenosyl-L-methionine [mitochondrion] + 3.0 dethiobiotin [mitochondrion] + Sulfur [mitochondrion] --> 3.0 L-methionine [mitochondrion] + 3.0 biotin [mitochondrion] + 3.0 5'-deoxyadenosine [mitochondrion]	2.8.1.6	AFUA_6G03670	0	1000	0	Biotin metabolism	KEGG:R01078	r669iLC915 [5]
	R265	(R)-Malate:NAD+ oxidoreductase (decarboxylating)	NAD(+) [cytoplasm] + (R)-malate [cytoplasm] --> NADH [cytoplasm] + CO2 [cytoplasm] + pyruvate [cytoplasm]	1.1.1.93; 4.1.1.73; 1.1.1.83	AFUA_8G01160 or AFUA_1G04150	0	1000	0	Butanoate metabolism	KEGG:R00215
	R266	pyruvate:pyruvate acetaldehydetransferase (decarboxylating); (S)-2-acetolactate pyruvate-lyase (carboxylating)	CO2 [cytoplasm] + (2S)-2-hydroxy-2-methyl-3-oxobutanoate [cytoplasm] <-- 2.0 pyruvate [cytoplasm]	2.2.1.6	(AFUA_4G07210 and AFUA_3G10310) or AFUA_3G10310	-1000	0	0	Butanoate metabolism	KEGG:R00226
	R267	pyruvate:pyruvate acetaldehydetransferase (decarboxylating); (S)-2-acetolactate pyruvate-lyase (carboxylating)	CO2 [mitochondrion] + (2S)-2-hydroxy-2-methyl-3-oxobutanoate [mitochondrion] <-- 2.0 pyruvate [mitochondrion]	2.2.1.6	(AFUA_4G07210 and AFUA_3G10310) or AFUA_3G10310	-1000	0	0	Butanoate metabolism	KEGG:R00226
	R268	(R)-3-Hydroxybutanoate:NAD+ oxidoreductase	NAD(+) [cytoplasm] + (R)-3-hydroxybutanoate [cytoplasm] <-- NADH [cytoplasm] + acetoacetate [cytoplasm]	1.1.1.30	AFUA_5G09290	-1000	0	0	Butanoate metabolism	KEGG:R01361
	R269	(S)-3-Hydroxybutanoyl-CoA:NADP+ oxidoreductase	NADP(+) [mitochondrion] + (S)-3-Hydroxybutanoyl-CoA [mitochondrion] <=> NADPH [mitochondrion] + acetoacetyl-CoA [mitochondrion]	1.1.1.157	AFUA_4G04410	-1000	1000	0	Butanoate metabolism	KEGG:R01976
	R270	butanol dehydrogenase	NADPH [cytoplasm] + butanal [cytoplasm] <=> NADP(+) [cytoplasm] + n-butanol [cytoplasm]	1.1.1.-	AFUA_3G00620 or AFUA_5G11240 or AFUA_5G00300 or AFUA_4G03900 or AFUA_3G11930	-1000	1000	0	Butanoate metabolism	KEGG:R03545
	R271	Butanoate:CoA ligase (AMP-forming)	ATP [cytoplasm] + coenzyme A [cytoplasm] + butyrate [cytoplasm] --> diphosphate [cytoplasm] + AMP [cytoplasm] + butyryl-CoA [cytoplasm]	6.2.1.2	AFUA_1G05980	0	1000	0	Butanoate metabolism	KEGG:R01176	R741ANIGER [2]
	R272	Butanoate:CoA ligase (AMP-forming)	ATP [mitochondrion] + coenzyme A [mitochondrion] + butyrate [mitochondrion] --> diphosphate [mitochondrion] + AMP [mitochondrion] + butyryl-CoA [mitochondrion]	6.2.1.2	AFUA_1G05980	0	1000	0	Butanoate metabolism	KEGG:R01176	R741ANIGER [2]
	R273	succinate-semialdehyde:NAD+ oxidoreductase	H2O [cytoplasm] + NAD(+) [cytoplasm] + succinate semialdehyde [cytoplasm] --> NADH [cytoplasm] + succinate [cytoplasm]	1.2.1.16; 1.2.1.24	AFUA_3G00110 or AFUA_4G08170	0	1000	0	Butanoate metabolism	KEGG:R00713	R84ANIGER [2]
	R274	succinate-semialdehyde:NAD+ oxidoreductase	H2O [mitochondrion] + NAD(+) [mitochondrion] + succinate semialdehyde [mitochondrion] --> NADH [mitochondrion] + succinate [mitochondrion]	1.2.1.16; 1.2.1.24	AFUA_3G00110 or AFUA_4G08170	0	1000	0	Butanoate metabolism	KEGG:R00713	R84ANIGER [2]
	R275	butanoyl-CoA:electron-transfer flavoprotein 2,3-oxidoreductase	FAD [peroxisome] + butyryl-CoA [peroxisome] <-- Crotonoyl-CoA [peroxisome] + FADH2 [peroxisome]	1.3.3.6; 1.3.8.1; 1.3.8.7; 1.3.99.-	AFUA_7G06090 or AFUA_5G06500 or AFUA_7G06100	-1000	0	0	Butanoate metabolism	KEGG:R01175	R854ANIGER [2]
	R276	butanoyl-CoA:electron-transfer flavoprotein 2,3-oxidoreductase	FAD [mitochondrion] + butyryl-CoA [mitochondrion] <-- Crotonoyl-CoA [mitochondrion] + FADH2 [mitochondrion]	1.3.3.6; 1.3.8.1; 1.3.8.7; 1.3.99.-	AFUA_7G06510	-1000	0	0	Butanoate metabolism	KEGG:R01175	R854ANIGER [2]
	R277	triacylglycerol lipase	H2O [extracellular] + tributyrin [extracellular] <=> butyrate [extracellular] + 1,2-dibutyrin [extracellular]	3.1.1.3	AFUA_1G09110 or AFUA_7G02040 or AFUA_2G10900 or AFUA_4G08440	-1000	1000	0	Butanoate metabolism	MetaCyc:RXN12086
	R278	triacylglycerol lipase	H2O [mitochondrion] + tributyrin [mitochondrion] <=> butyrate [mitochondrion] + 1,2-dibutyrin [mitochondrion]	3.1.1.3	AFUA_1G09110 or AFUA_7G02040 or AFUA_2G10900 or AFUA_4G08440	-1000	1000	0	Butanoate metabolism	MetaCyc:RXN12086
	R279	triacylglycerol lipase	H2O [nucleus] + tributyrin [nucleus] <=> butyrate [nucleus] + 1,2-dibutyrin [nucleus]	3.1.1.3	AFUA_1G09110 or AFUA_7G02040 or AFUA_2G10900 or AFUA_4G08440	-1000	1000	0	Butanoate metabolism	MetaCyc:RXN12086
	R280	4-aminobutanoate:2-oxoglutarate aminotransferase	2-oxoglutarate [mitochondrion] + gamma-aminobutyrate [mitochondrion] --> L-glutamate [mitochondrion] + succinate semialdehyde [mitochondrion]	2.6.1.19	AFUA_5G06680	0	1000	0	Butanoate metabolism	KEGG:R01648	r0068YCM606 [7]
	R281	acetaldehyde condensation	2.0 acetaldehyde [cytoplasm] --> (R)-acetoin [cytoplasm]	4.1.1.-; 4.1.1.1; 4.1.1.43; 4.1.1.74	AFUA_6G00750 or AFUA_5G14810 or AFUA_3G11070	0	1000	0	Butanoate metabolism		r0095YCM606 [7]
	R282	L-glutamate 1-carboxy-lyase (4-aminobutanoate-forming)	L-glutamate [cytoplasm] --> CO2 [cytoplasm] + gamma-aminobutyrate [cytoplasm]	4.1.1.15	AFUA_6G13490 or AFUA_3G11120 or AFUA_8G06020	0	1000	0	Butanoate metabolism	KEGG:R00261	r0469YCM606 [7]
	R283	L-glutamate 1-carboxy-lyase (4-aminobutanoate-forming)	L-glutamate [mitochondrion] --> CO2 [mitochondrion] + gamma-aminobutyrate [mitochondrion]	4.1.1.15	AFUA_6G13490 or AFUA_3G11120 or AFUA_8G06020	0	1000	0	Butanoate metabolism	KEGG:R00261	r0469YCM606 [7]
	R284	acetyl-CoA:acetoacetyl-CoA C-acetyltransferase (thioester-hydrolysing, carboxymethyl-forming)	H2O [cytoplasm] + acetyl-CoA [cytoplasm] + acetoacetyl-CoA [cytoplasm] --> coenzyme A [cytoplasm] + (S)-3-hydroxy-3-methylglutaryl-CoA [cytoplasm]	2.3.3.10	AFUA_8G07210 or AFUA_3G10660	0	1000	0	Butanoate metabolism	KEGG:R01978	r0559YCM606 [7]
	R285	acetyl-CoA:acetoacetyl-CoA C-acetyltransferase (thioester-hydrolysing, carboxymethyl-forming)	H2O [mitochondrion] + acetyl-CoA [mitochondrion] + acetoacetyl-CoA [mitochondrion] --> coenzyme A [mitochondrion] + (S)-3-hydroxy-3-methylglutaryl-CoA [mitochondrion]	2.3.3.10	AFUA_8G07210	0	1000	0	Butanoate metabolism	KEGG:R01978	r0559YCM606 [7]
	R286	succinate-semialdehyde:NADP+ oxidoreductase	H2O [cytoplasm] + NADP(+) [cytoplasm] + succinate semialdehyde [cytoplasm] <-- NADPH [cytoplasm] + succinate [cytoplasm]	1.2.1.16; 1.2.1.79	AFUA_3G00110 or AFUA_4G08170	-1000	0	0	Butanoate metabolism	KEGG:R00714	r1023YCM606 [7]
	R287	succinate-semialdehyde:NADP+ oxidoreductase	H2O [mitochondrion] + NADP(+) [mitochondrion] + succinate semialdehyde [mitochondrion] <-- NADPH [mitochondrion] + succinate [mitochondrion]	1.2.1.16; 1.2.1.79	AFUA_3G00110 or AFUA_4G08170	-1000	0	0	Butanoate metabolism	KEGG:R00714	r1023YCM606 [7]
	R290	(S)-3-hydroxy-3-methylglutaryl-CoA acetoacetate-lyase (acetyl-CoA-forming)	(S)-3-hydroxy-3-methylglutaryl-CoA [cytoplasm] --> acetyl-CoA [cytoplasm] + acetoacetate [cytoplasm]	4.1.3.4	AFUA_7G01720 or AFUA_2G12450	0	1000	0	Butanoate metabolism	KEGG:R01360	r809AORYZAE [4]
	R291	(S)-3-hydroxy-3-methylglutaryl-CoA acetoacetate-lyase (acetyl-CoA-forming)	(S)-3-hydroxy-3-methylglutaryl-CoA [mitochondrion] --> acetyl-CoA [mitochondrion] + acetoacetate [mitochondrion]	4.1.3.4	AFUA_7G01720 or AFUA_2G12450	0	1000	0	Butanoate metabolism	KEGG:R01360	r809AORYZAE [4]
	R292	(S)-3-hydroxybutanoyl-CoA hydro-lyase	H2O [mitochondrion] + Crotonoyl-CoA [mitochondrion] <=> (S)-3-Hydroxybutanoyl-CoA [mitochondrion]	4.2.1.17	AFUA_2G10920 or AFUA_8G01210 or AFUA_3G14520	-1000	1000	0	Butanoate metabolism	KEGG:R03026	r904iLC915 [5]
	R293	succinyl-CoA:acetoacetate CoA-transferase	succinyl-CoA [mitochondrion] + acetoacetate [mitochondrion] --> succinate [mitochondrion] + acetoacetyl-CoA [mitochondrion]	2.8.3.5	AFUA_6G12250 or AFUA_3G04030 or AFUA_1G04120	0	1000	0	Butanoate metabolism	KEGG:R00410	r92AORYZAE [4]
	R294	2-enoyl-CoA hydratase (3-hydroxybutanoyl-CoA)	H2O [peroxisome] + Crotonoyl-CoA [peroxisome] <=> (3R)-3-Hydroxybutanoyl-CoA [peroxisome]	1.1.1.n12; 4.2.1.119	AFUA_1G01890 or AFUA_4G03900	-1000	1000	0	Butanoate metabolism		ry116YCM606 [7]
	R295	Itaconate:CoA ligase (ADP-forming)	ATP [mitochondrion] + coenzyme A [mitochondrion] + itaconate [mitochondrion] --> ADP [mitochondrion] + phosphate [mitochondrion] + itaconyl-CoA [mitochondrion]	6.2.1.5	(AFUA_5G06130 or AFUA_1G10830) and (AFUA_4G00290 or AFUA_4G04520)	0	1000	0	C5-Branched dibasic acid metabolism	KEGG:R02404	r0668YCM606 [7]
	R296	(2R,3S)-3-methylmalate:NAD+ oxidoreductase	NAD(+) [cytoplasm] + D-erythro-3-Methylmalate [cytoplasm] --> NADH [cytoplasm] + CO2 [cytoplasm] + 2-oxobutanoate [cytoplasm]	1.1.1.85	AFUA_1G15780 or AFUA_6G13590	0	1000	0	C5-Branched dibasic acid metabolism	KEGG:R00994	r77iLC915 [5]
	R297	caffeine:oxygen oxidoreductase (N3-demethylating)	NADPH [cytoplasm] + oxygen [cytoplasm] + caffeine [cytoplasm] --> H2O [cytoplasm] + NADP(+) [cytoplasm] + formaldehyde [cytoplasm] + paraxanthine [cytoplasm]	1.14.13.179; 1.14.14.1	AFUA_3G09220	0	1000	0	Caffeine metabolism	KEGG:R07939
	R298	aryl-4-monooxygenase	H2O [cytoplasm] + paraxanthine [cytoplasm] --> 1,7-dimethylurate [cytoplasm]	1.14.13.-; 1.14.14.1	AFUA_3G09220	0	1000	0	Caffeine metabolism	KEGG:R07945
	R299	1,3,7-trimethylurate oxidase	2.0 H2O [cytoplasm] + oxygen [cytoplasm] + 1,3,7-trimethylurate [cytoplasm] --> CO2 [cytoplasm] + H2O2 [cytoplasm] + 3,6,8-trimethylallantoin [cytoplasm]	1.7.3.3	AFUA_2G10520	0	1000	0	Caffeine metabolism	KEGG:R07981
	R300	3,24-dioxocholest-4-en-27-oyl-CoA:coenzyme A propanoyl-transferase	coenzyme A [cytoplasm] + 3,24-dioxocholest-4-en-26-oyl-CoA [cytoplasm] <=> propionyl-CoA [cytoplasm] + 3-oxochol-4-en-24-oyl-CoA [cytoplasm]	2.3.1.176	AFUA_4G06380	-1000	1000	0	Cholesterol metabolism	MetaCyc:RXN12706
	R301	3,24-dioxocholest-4-en-27-oyl-CoA:coenzyme A propanoyl-transferase	coenzyme A [peroxisome] + 3,24-dioxocholest-4-en-26-oyl-CoA [peroxisome] <=> propionyl-CoA [peroxisome] + 3-oxochol-4-en-24-oyl-CoA [peroxisome]	2.3.1.176	AFUA_4G06380	-1000	1000	0	Cholesterol metabolism	MetaCyc:RXN12706
	R302	3-oxoacyl CoA thiolase	coenzyme A [extracellular] + 3,22-dioxochol-4-en-24-oyl-CoA [extracellular] <=> acetyl-CoA [extracellular] + 3-oxo-23,24-bisnorchol-4-en-22-oyl-CoA [extracellular]	2.3.1.16	AFUA_4G10950 or AFUA_7G04080	-1000	1000	0	Cholesterol metabolism	MetaCyc:RXN12710
	R303	3-oxoacyl CoA thiolase	coenzyme A [mitochondrion] + 3,22-dioxochol-4-en-24-oyl-CoA [mitochondrion] <=> acetyl-CoA [mitochondrion] + 3-oxo-23,24-bisnorchol-4-en-22-oyl-CoA [mitochondrion]	2.3.1.16	AFUA_4G10950 or AFUA_7G04080	-1000	1000	0	Cholesterol metabolism	MetaCyc:RXN12710
	R304	5alpha-cholesta-8-en-3-one reductase	NADPH [cytoplasm] + 5alpha-cholesta-8-en-3-one [cytoplasm] <=> NADP(+) [cytoplasm] + 5alpha-Cholest-8-en-3beta-ol [cytoplasm]	1.1.1.270	AFUA_4G11500	-1000	1000	0	Cholesterol metabolism	MetaCyc:RXN6624
	R305	isocitrate:NAD+ oxidoreductase (decarboxylating)	NAD(+) [mitochondrion] + D-threo-isocitrate [mitochondrion] --> NADH [mitochondrion] + CO2 [mitochondrion] + 2-oxoglutarate [mitochondrion]	1.1.1.41; 1.1.1.286	AFUA_1G12800 and AFUA_6G06370	0	1000	0	Citrate cycle (TCA cycle)	MetaCyc:ISOCITRATEDEHYDROGENASENADRXN
	R306	Succinate:CoA ligase (IDP-forming)	coenzyme A [mitochondrion] + succinate [mitochondrion] + ITP [mitochondrion] <=> phosphate [mitochondrion] + succinyl-CoA [mitochondrion] + IDP [mitochondrion]	6.2.1.4	(AFUA_5G06130 or AFUA_1G10830) and (AFUA_4G00290 or AFUA_4G04520)	-1000	1000	0	Citrate cycle (TCA cycle)	KEGG:R00727
	R307	Succinate:CoA ligase (GDP-forming)	phosphate [mitochondrion] + GDP [mitochondrion] + succinyl-CoA [mitochondrion] <=> coenzyme A [mitochondrion] + succinate [mitochondrion] + GTP [mitochondrion]	6.2.1.4	(AFUA_5G06130 or AFUA_1G10830) and (AFUA_4G00290 or AFUA_4G04520)	-1000	1000	0	Citrate cycle (TCA cycle)	KEGG:R00432	R41ANIGER [2]
	R308	acetyl-CoA:oxaloacetate C-acetyltransferase [(pro-S)-carboxymethyl-forming, ADP-phosphorylating]	ATP [cytoplasm] + coenzyme A [cytoplasm] + citrate [cytoplasm] --> ADP [cytoplasm] + phosphate [cytoplasm] + acetyl-CoA [cytoplasm] + oxaloacetate [cytoplasm]	2.3.3.8	AFUA_6G10650 and AFUA_6G10660	0	1000	0	Citrate cycle (TCA cycle)	KEGG:R00352	R53ANIGER [2]
	R309	citrate hydroxymutase	citrate [mitochondrion] <=> D-threo-isocitrate [mitochondrion]	4.2.1.3	AFUA_6G12930	-1000	1000	0	Citrate cycle (TCA cycle)	MetaCyc:RXN14047
	R310	2-oxoglutarate:[dihydrolipoyllysine-residue succinyltransferase]-lipoyllysine 2-oxidoreductase (decarboxylating, acceptor-succinylating)	2-oxoglutarate [mitochondrion] + Enzyme N6-(lipoyl)lysine [mitochondrion] <-- CO2 [mitochondrion] + [Dihydrolipoyllysine-residue succinyltransferase] S-succinyldihydrolipoyllysine [mitochondrion]	1.2.4.2	AFUA_4G11650	-1000	0	0	Citrate cycle (TCA cycle)	KEGG:R01700	r0091iAL1006 [6]
	R311	isocitrate hydro-lyase (cis-aconitate-forming)	H2O [mitochondrion] + cis-aconitate [mitochondrion] <=> isocitrate [mitochondrion]	4.2.1.3	AFUA_6G12930	-1000	1000	0	Citrate cycle (TCA cycle)	KEGG:R01900	r0280YCM606 [7]
	R312	acetyl-CoA:oxaloacetate C-acetyltransferase (thioester-hydrolysing)	H2O [peroxisome] + acetyl-CoA [peroxisome] + oxaloacetate [peroxisome] --> coenzyme A [peroxisome] + citrate [peroxisome]	2.3.3.1; 2.3.3.3; 2.3.3.16	AFUA_5G04230	0	1000	0	Citrate cycle (TCA cycle)	KEGG:R00351	r0300YCM606 [7]
	R313	acetyl-CoA:oxaloacetate C-acetyltransferase (thioester-hydrolysing)	H2O [mitochondrion] + acetyl-CoA [mitochondrion] + oxaloacetate [mitochondrion] --> coenzyme A [mitochondrion] + citrate [mitochondrion]	2.3.3.1; 2.3.3.3; 2.3.3.16	AFUA_2G15312 or AFUA_6G03590	0	1000	0	Citrate cycle (TCA cycle)	KEGG:R00351	r0300YCM606 [7]
	R314	citrate hydro-lyase (cis-aconitate-forming)	citrate [mitochondrion] --> H2O [mitochondrion] + cis-aconitate [mitochondrion]	4.2.1.3	AFUA_6G12930	0	1000	0	Citrate cycle (TCA cycle)	KEGG:R01325	r0302YCM606 [7]
	R315	(S)-malate hydro-lyase (fumarate-forming)	H2O [mitochondrion] + fumarate [mitochondrion] <=> (S)-malate [mitochondrion]	4.2.1.2	AFUA_6G02470	-1000	1000	0	Citrate cycle (TCA cycle)	KEGG:R01082	r0451YCM606 [7]
	R316	isocitrate:NAD+ oxidoreductase (decarboxylating)	NAD(+) [mitochondrion] + isocitrate [mitochondrion] --> NADH [mitochondrion] + CO2 [mitochondrion] + 2-oxoglutarate [mitochondrion]	1.1.1.41; 1.1.1.286	AFUA_1G12800 and AFUA_6G06370	0	1000	0	Citrate cycle (TCA cycle)	KEGG:R00709	r0658YCM606 [7]
	R317	Isocitrate:NADP+ oxidoreductase (decarboxylating)	NADP(+) [cytoplasm] + isocitrate [cytoplasm] --> NADPH [cytoplasm] + CO2 [cytoplasm] + 2-oxoglutarate [cytoplasm]	1.1.1.42	AFUA_3G08660	0	1000	0	Citrate cycle (TCA cycle)	KEGG:R00267	r0661YCM606 [7]
	R318	Isocitrate:NADP+ oxidoreductase (decarboxylating)	NADP(+) [peroxisome] + isocitrate [peroxisome] --> NADPH [peroxisome] + CO2 [peroxisome] + 2-oxoglutarate [peroxisome]	1.1.1.42	AFUA_3G08660	0	1000	0	Citrate cycle (TCA cycle)	KEGG:R00267	r0661YCM606 [7]
	R319	(S)-malate:NAD+ oxidoreductase	NAD(+) [cytoplasm] + (S)-malate [cytoplasm] <-- NADH [cytoplasm] + oxaloacetate [cytoplasm]	1.1.1.37; 1.1.1.299	AFUA_6G05210	-1000	0	0	Citrate cycle (TCA cycle)	KEGG:R00342	r0713YCM606 [7]
	R320	(S)-malate:NAD+ oxidoreductase	NAD(+) [mitochondrion] + (S)-malate [mitochondrion] <-- NADH [mitochondrion] + oxaloacetate [mitochondrion]	1.1.1.37; 1.1.1.299	AFUA_7G05740	-1000	0	0	Citrate cycle (TCA cycle)	KEGG:R00342	r0713YCM606 [7]
	R321	Pyruvate:carbon-dioxide ligase (ADP-forming)	ATP [cytoplasm] + pyruvate [cytoplasm] + bicarbonate [cytoplasm] --> ADP [cytoplasm] + phosphate [cytoplasm] + oxaloacetate [cytoplasm]	6.4.1.1	AFUA_4G07710	0	1000	0	Citrate cycle (TCA cycle)	KEGG:R00344	r0958YCM606 [7]
	R322	Succinate:CoA ligase (ADP-forming)	ADP [mitochondrion] + phosphate [mitochondrion] + succinyl-CoA [mitochondrion] --> ATP [mitochondrion] + coenzyme A [mitochondrion] + succinate [mitochondrion]	6.2.1.5	(AFUA_5G06130 or AFUA_1G10830) and (AFUA_4G00290 or AFUA_4G04520)	0	1000	0	Citrate cycle (TCA cycle)	KEGG:R00405	r1022YCM606 [7]
	R323	Citrate synthase (citA)	coenzyme A [cytoplasm] + 3-oxononanoyl-CoA [cytoplasm] --> acetyl-CoA [cytoplasm] + heptanoyl-CoA [cytoplasm]	2.3.3.1	AFUA_1G12650 or AFUA_2G11350	0	1000	0	Citrate cycle (TCA cycle)		A. fumigatus central metabolism [1]
	R324	Citrate synthase (citA)	coenzyme A [mitochondrion] + 3-oxononanoyl-CoA [mitochondrion] --> acetyl-CoA [mitochondrion] + heptanoyl-CoA [mitochondrion]	2.3.3.1	AFUA_1G12650 or AFUA_2G11350	0	1000	0	Citrate cycle (TCA cycle)		A. fumigatus central metabolism [1]
	R325	Citrate synthase (citA)	coenzyme A [cytoplasm] + 3-oxoundecanoyl-CoA [cytoplasm] --> acetyl-CoA [cytoplasm] + Nonanoyl-CoA [cytoplasm]	2.3.3.1	AFUA_1G12650 or AFUA_2G11350	0	1000	0	Citrate cycle (TCA cycle)		A. fumigatus central metabolism [1]
	R326	Citrate synthase (citA)	coenzyme A [mitochondrion] + 3-oxoundecanoyl-CoA [mitochondrion] --> acetyl-CoA [mitochondrion] + Nonanoyl-CoA [mitochondrion]	2.3.3.1	AFUA_1G12650 or AFUA_2G11350	0	1000	0	Citrate cycle (TCA cycle)		A. fumigatus central metabolism [1]
	R327	oxoglutarate dehydrogenase (succinyl-transferring)	2-oxoglutarate [mitochondrion] + thiamin diphosphate [mitochondrion] --> CO2 [mitochondrion] + 3-Carboxy-1-hydroxypropyl-ThPP [mitochondrion]	1.2.4.2	AFUA_4G11650	0	1000	0	Citrate cycle (TCA cycle)	KEGG:R00621	r172iLC915 [5]
	R328	2-oxoglutarate dehydrogenase E1 component	Enzyme N6-(lipoyl)lysine [mitochondrion] + 3-Carboxy-1-hydroxypropyl-ThPP [mitochondrion] --> thiamin diphosphate [mitochondrion] + [Dihydrolipoyllysine-residue succinyltransferase] S-succinyldihydrolipoyllysine [mitochondrion]	1.2.4.2	AFUA_4G11650	0	1000	0	Citrate cycle (TCA cycle)	KEGG:R03316	r173iLC915 [5]
	R329	Citrate synthase (citA)	coenzyme A [cytoplasm] + 3-oxoheptanoyl-CoA [cytoplasm] --> acetyl-CoA [cytoplasm] + Pentanoyl-CoA [cytoplasm]	2.3.3.1	AFUA_1G12650 or AFUA_2G11350	0	1000	0	Citrate cycle (TCA cycle)		A. fumigatus central metabolism [1]
	R330	Citrate synthase (citA)	coenzyme A [mitochondrion] + 3-oxoheptanoyl-CoA [mitochondrion] --> acetyl-CoA [mitochondrion] + Pentanoyl-CoA [mitochondrion]	2.3.3.1	AFUA_1G12650 or AFUA_2G11350	0	1000	0	Citrate cycle (TCA cycle)		A. fumigatus central metabolism [1]
	R331	Succinate dehydrogenase	FAD [mitochondrion] + tridecanoyl-CoA [mitochondrion] --> FADH2 [mitochondrion] + Tridec-2-enoyl-CoA [mitochondrion]	1.3.99.1	AFUA_3G01920 or AFUA_4G08490	0	1000	0	Citrate cycle (TCA cycle)		A. fumigatus central metabolism [1]
	R332	Succinate dehydrogenase	FAD [cytoplasm] + tridecanoyl-CoA [cytoplasm] --> FADH2 [cytoplasm] + Tridec-2-enoyl-CoA [cytoplasm]	1.3.99.1	AFUA_3G01920 or AFUA_4G08490	0	1000	0	Citrate cycle (TCA cycle)		A. fumigatus central metabolism [1]
	R333	Succinate dehydrogenase	FAD [peroxisome] + tridecanoyl-CoA [peroxisome] --> FADH2 [peroxisome] + Tridec-2-enoyl-CoA [peroxisome]	1.3.99.1	AFUA_3G01920 or AFUA_4G08490	0	1000	0	Citrate cycle (TCA cycle)		A. fumigatus central metabolism [1]
	R334	succinyl-CoA:enzyme N6-(dihydrolipoyl)lysine S-succinyltransferase	coenzyme A [mitochondrion] + [Dihydrolipoyllysine-residue succinyltransferase] S-succinyldihydrolipoyllysine [mitochondrion] --> succinyl-CoA [mitochondrion] + Enzyme N6-(dihydrolipoyl)lysine [mitochondrion]	2.3.1.61	AFUA_3G05370	0	1000	0	Citrate cycle (TCA cycle)	KEGG:R02570	r403iLC915 [5]
	R335	Citrate synthase (citA)	coenzyme A [cytoplasm] + 3-oxotridecanoyl-CoA [cytoplasm] --> acetyl-CoA [cytoplasm] + Undecanoyl-CoA [cytoplasm]	2.3.3.1	AFUA_1G12650 or AFUA_2G11350	0	1000	0	Citrate cycle (TCA cycle)		A. fumigatus central metabolism [1]
	R336	Citrate synthase (citA)	coenzyme A [mitochondrion] + 3-oxotridecanoyl-CoA [mitochondrion] --> acetyl-CoA [mitochondrion] + Undecanoyl-CoA [mitochondrion]	2.3.3.1	AFUA_1G12650 or AFUA_2G11350	0	1000	0	Citrate cycle (TCA cycle)		A. fumigatus central metabolism [1]
	R337	Succinate dehydrogenase	FAD [mitochondrion] + Undecanoyl-CoA [mitochondrion] --> FADH2 [mitochondrion] + Undec-2-enoyl-CoA [mitochondrion]	1.3.99.1	AFUA_3G01920 or AFUA_4G08490	0	1000	0	Citrate cycle (TCA cycle)		A. fumigatus central metabolism [1]
	R338	Succinate dehydrogenase	FAD [cytoplasm] + Undecanoyl-CoA [cytoplasm] --> FADH2 [cytoplasm] + Undec-2-enoyl-CoA [cytoplasm]	1.3.99.1	AFUA_3G01920 or AFUA_4G08490	0	1000	0	Citrate cycle (TCA cycle)		A. fumigatus central metabolism [1]
	R339	Succinate dehydrogenase	FAD [peroxisome] + Undecanoyl-CoA [peroxisome] --> FADH2 [peroxisome] + Undec-2-enoyl-CoA [peroxisome]	1.3.99.1	AFUA_3G01920 or AFUA_4G08490	0	1000	0	Citrate cycle (TCA cycle)		A. fumigatus central metabolism [1]
	R340	Succinate dehydrogenase	FAD [mitochondrion] + Pentadecanoyl-CoA [mitochondrion] --> FADH2 [mitochondrion] + Pentadec-2-enoyl-CoA [mitochondrion]	1.3.99.1	AFUA_3G01920 or AFUA_4G08490	0	1000	0	Citrate cycle (TCA cycle)		A. fumigatus central metabolism [1]
	R341	Succinate dehydrogenase	FAD [cytoplasm] + Pentadecanoyl-CoA [cytoplasm] --> FADH2 [cytoplasm] + Pentadec-2-enoyl-CoA [cytoplasm]	1.3.99.1	AFUA_3G01920 or AFUA_4G08490	0	1000	0	Citrate cycle (TCA cycle)		A. fumigatus central metabolism [1]
	R342	Succinate dehydrogenase	FAD [peroxisome] + Pentadecanoyl-CoA [peroxisome] --> FADH2 [peroxisome] + Pentadec-2-enoyl-CoA [peroxisome]	1.3.99.1	AFUA_3G01920 or AFUA_4G08490	0	1000	0	Citrate cycle (TCA cycle)		A. fumigatus central metabolism [1]
	R343	Citrate synthase (citA)	coenzyme A [cytoplasm] + 3-oxononadecanoyl-CoA [cytoplasm] --> acetyl-CoA [cytoplasm] + Heptadecanoyl-CoA [cytoplasm]	2.3.3.1	AFUA_1G12650 or AFUA_2G11350	0	1000	0	Citrate cycle (TCA cycle)		A. fumigatus central metabolism [1]
	R344	Citrate synthase (citA)	coenzyme A [mitochondrion] + 3-oxononadecanoyl-CoA [mitochondrion] --> acetyl-CoA [mitochondrion] + Heptadecanoyl-CoA [mitochondrion]	2.3.3.1	AFUA_1G12650 or AFUA_2G11350	0	1000	0	Citrate cycle (TCA cycle)		A. fumigatus central metabolism [1]
	R345	Succinate dehydrogenase	FAD [mitochondrion] + Heptadecanoyl-CoA [mitochondrion] --> FADH2 [mitochondrion] + Heptadec-2-enoyl-CoA [mitochondrion]	1.3.99.1	AFUA_3G01920 or AFUA_4G08490	0	1000	0	Citrate cycle (TCA cycle)		A. fumigatus central metabolism [1]
	R346	Succinate dehydrogenase	FAD [cytoplasm] + Heptadecanoyl-CoA [cytoplasm] --> FADH2 [cytoplasm] + Heptadec-2-enoyl-CoA [cytoplasm]	1.3.99.1	AFUA_3G01920 or AFUA_4G08490	0	1000	0	Citrate cycle (TCA cycle)		A. fumigatus central metabolism [1]
	R347	Succinate dehydrogenase	FAD [peroxisome] + Heptadecanoyl-CoA [peroxisome] --> FADH2 [peroxisome] + Heptadec-2-enoyl-CoA [peroxisome]	1.3.99.1	AFUA_3G01920 or AFUA_4G08490	0	1000	0	Citrate cycle (TCA cycle)		A. fumigatus central metabolism [1]
	R348	Succinate dehydrogenase	FAD [mitochondrion] + Eicosanoyl-CoA [mitochondrion] --> FADH2 [mitochondrion] + Eicos-2-enoyl-CoA [mitochondrion]	1.3.99.1	AFUA_3G01920 or AFUA_4G08490	0	1000	0	Citrate cycle (TCA cycle)		A. fumigatus central metabolism [1]
	R349	Succinate dehydrogenase	FAD [cytoplasm] + Eicosanoyl-CoA [cytoplasm] --> FADH2 [cytoplasm] + Eicos-2-enoyl-CoA [cytoplasm]	1.3.99.1	AFUA_3G01920 or AFUA_4G08490	0	1000	0	Citrate cycle (TCA cycle)		A. fumigatus central metabolism [1]
	R350	Succinate dehydrogenase	FAD [peroxisome] + Eicosanoyl-CoA [peroxisome] --> FADH2 [peroxisome] + Eicos-2-enoyl-CoA [peroxisome]	1.3.99.1	AFUA_3G01920 or AFUA_4G08490	0	1000	0	Citrate cycle (TCA cycle)		A. fumigatus central metabolism [1]
	R351	oxalosuccinate carboxy-lyase (2-oxoglutarate-forming)	Oxalosuccinate [cytoplasm] --> CO2 [cytoplasm] + 2-oxoglutarate [cytoplasm]	1.1.1.42	AFUA_3G08660	0	1000	0	Citrate cycle (TCA cycle)	KEGG:R00268	r67iLC915 [5]
	R352	oxalosuccinate carboxy-lyase (2-oxoglutarate-forming)	Oxalosuccinate [peroxisome] --> CO2 [peroxisome] + 2-oxoglutarate [peroxisome]	1.1.1.42	AFUA_3G08660	0	1000	0	Citrate cycle (TCA cycle)	KEGG:R00268	r67iLC915 [5]
	R353	Succinate dehydrogenase	FAD [mitochondrion] + Nonadecanoyl-CoA [mitochondrion] --> FADH2 [mitochondrion] + Nonadec-2-enoyl-CoA [mitochondrion]	1.3.99.1	AFUA_3G01920 or AFUA_4G08490	0	1000	0	Citrate cycle (TCA cycle)		A. fumigatus central metabolism [1]
	R354	Succinate dehydrogenase	FAD [cytoplasm] + Nonadecanoyl-CoA [cytoplasm] --> FADH2 [cytoplasm] + Nonadec-2-enoyl-CoA [cytoplasm]	1.3.99.1	AFUA_3G01920 or AFUA_4G08490	0	1000	0	Citrate cycle (TCA cycle)		A. fumigatus central metabolism [1]
	R355	Succinate dehydrogenase	FAD [peroxisome] + Nonadecanoyl-CoA [peroxisome] --> FADH2 [peroxisome] + Nonadec-2-enoyl-CoA [peroxisome]	1.3.99.1	AFUA_3G01920 or AFUA_4G08490	0	1000	0	Citrate cycle (TCA cycle)		A. fumigatus central metabolism [1]
	R356	Isocitrate:NADP+ oxidoreductase	NADP(+) [cytoplasm] + isocitrate [cytoplasm] <=> NADPH [cytoplasm] + Oxalosuccinate [cytoplasm]	1.1.1.42	AFUA_3G08660	-1000	1000	0	Citrate cycle (TCA cycle)	KEGG:R01899	r69iLC915 [5]
	R357	Isocitrate:NADP+ oxidoreductase	NADP(+) [peroxisome] + isocitrate [peroxisome] <=> NADPH [peroxisome] + Oxalosuccinate [peroxisome]	1.1.1.42	AFUA_3G08660	-1000	1000	0	Citrate cycle (TCA cycle)	KEGG:R01899	r69iLC915 [5]
	R358	Isocitrate:NADP+ oxidoreductase	NAD(+) [cytoplasm] + isocitrate [cytoplasm] --> NADH [cytoplasm] + Oxalosuccinate [cytoplasm]	1.1.1.42	AFUA_3G08660	0	1000	0	Citrate cycle (TCA cycle)	KEGG:R01899	r70iLC915 [5]
	R359	Isocitrate:NADP+ oxidoreductase	NAD(+) [peroxisome] + isocitrate [peroxisome] --> NADH [peroxisome] + Oxalosuccinate [peroxisome]	1.1.1.42	AFUA_3G08660	0	1000	0	Citrate cycle (TCA cycle)	KEGG:R01899	r70iLC915 [5]
	R360	Citrate synthase (citA)	coenzyme A [cytoplasm] + 3-oxopentadecanoyl-CoA [cytoplasm] --> acetyl-CoA [cytoplasm] + tridecanoyl-CoA [cytoplasm]	2.3.3.1	AFUA_1G12650 or AFUA_2G11350	0	1000	0	Citrate cycle (TCA cycle)		A. fumigatus central metabolism [1]
	R361	Citrate synthase (citA)	coenzyme A [mitochondrion] + 3-oxopentadecanoyl-CoA [mitochondrion] --> acetyl-CoA [mitochondrion] + tridecanoyl-CoA [mitochondrion]	2.3.3.1	AFUA_1G12650 or AFUA_2G11350	0	1000	0	Citrate cycle (TCA cycle)		A. fumigatus central metabolism [1]
	R362	Citrate synthase (citA)	coenzyme A [cytoplasm] + 3-oxoheptadecanoyl-CoA [cytoplasm] --> acetyl-CoA [cytoplasm] + Pentadecanoyl-CoA [cytoplasm]	2.3.3.1	AFUA_1G12650 or AFUA_2G11350	0	1000	0	Citrate cycle (TCA cycle)		A. fumigatus central metabolism [1]
	R363	Citrate synthase (citA)	coenzyme A [mitochondrion] + 3-oxoheptadecanoyl-CoA [mitochondrion] --> acetyl-CoA [mitochondrion] + Pentadecanoyl-CoA [mitochondrion]	2.3.3.1	AFUA_1G12650 or AFUA_2G11350	0	1000	0	Citrate cycle (TCA cycle)		A. fumigatus central metabolism [1]
	R364	D-Galactosyl-N-acetyl-D-galactosaminyl-(N-acetylneuraminyl)-D- galactosyl-D-glucosylceramide galactohydrolase	H2O [extracellular] + D-Galactosyl-1,3-beta-N-acetyl-D-galactosaminyl-(N-acetylneuraminyl)-D-galactosyl-D-glucosyl-N-acylsphingosine [extracellular] <=> D-galactose [extracellular] + GalNAc-beta1->4(Neu5Ac-alpha2->3)Gal-beta1->4Glc-beta1->1'Cer [extracellular]	3.2.1.23	AFUA_1G16700 or AFUA_1G14170 or AFUA_6G06660 or AFUA_5G14090 or AFUA_5G14550 or AFUA_3G00380	-1000	1000	0	Conversion	KEGG:R04633
	R365	Gal-beta1->3GalNAc-beta1->4Gal-beta1->4Glc-beta1->1'Cer galactohydrolase	H2O [extracellular] + GA1 [extracellular] <=> D-galactose [extracellular] + GA2 [extracellular]	3.2.1.23	AFUA_1G16700 or AFUA_1G14170 or AFUA_6G06660 or AFUA_5G14090 or AFUA_5G14550 or AFUA_3G00380	-1000	1000	0	Conversion	KEGG:R05112
	R366	mannitol:NAD+ 1-oxidoreductase	NAD(+) [cytoplasm] + D-mannitol [cytoplasm] <-- NADH [cytoplasm] + D-Mannose [cytoplasm]	1.1.1.255		-1000	0	0	Conversion	KEGG:R07135
	R367	beta-D-mannoside mannohydrolase	H2O [extracellular] + beta-D-Mannoside [extracellular] <=> D-Mannose [extracellular] + ROH [extracellular]	3.2.1.25	AFUA_7G01320 or AFUA_6G08840	-1000	1000	0	Conversion	KEGG:R08613
	R368	1,4-beta-D-Mannooligosaccharide mannohydrolase	1,4-beta-D-Mannooligosaccharide [extracellular] <=> D-Mannose [extracellular]	3.2.1.25	AFUA_7G01320 or AFUA_6G08840	-1000	1000	0	Conversion	KEGG:R08614
	R369	aldose-1-epimerase	D-galactose [cytoplasm] <=> beta-D-galactose [cytoplasm]	5.1.3.3	AFUA_3G05740 or AFUA_3G13240 or AFUA_1G17723	-1000	1000	0	Conversion		R4ANIGER [2]
	R370	aldose-1-epimerase	beta-D-Fructose [cytoplasm] <=> D-fructose [cytoplasm]	5.1.3.3	AFUA_3G05740 or AFUA_3G13240 or AFUA_1G17723	-1000	1000	0	Conversion		R6ANIGER [2]
	R371	Non enzymatic reaction	protein (generic compound) [mitochondrion] + Dolichyl phosphate D-mannose [mitochondrion] <=> Dolichyl phosphate [mitochondrion] + O-D-Mannosylprotein [mitochondrion]		AFUA_3G06450	-1000	1000	0	Conversion		A. fumigatus central metabolism [1]
	R372	Non enzymatic reaction	(Alginate)n [extracellular] <=> Oligouronide with 4-deoxy-alpha-L-erythro-hex-4-enopyranuronosyl group [extracellular]		AFUA_3G00820 or AFUA_1G01220 or AFUA_1G01300 or AFUA_3G13570	-1000	1000	0	Conversion		A. fumigatus central metabolism [1]
	R373	Non enzymatic reaction	penicillins [cytoplasm] --> penicillanic acid [cytoplasm]		AFUA_5G09790 or AFUA_5G07500	0	1000	0	Conversion		A. fumigatus central metabolism [1]
	R374	Non enzymatic reaction	Sulfur donor [mitochondrion] + cPMP [mitochondrion] --> H2Dtpp-mP [mitochondrion]		AFUA_3G07370	0	1000	0	Conversion		A. fumigatus central metabolism [1]
	R375	Non enzymatic reaction	threo-3-methyl-L-aspartate [cytoplasm] --> NH3 [cytoplasm] + mesaconate [cytoplasm]		AFUA_3G00790	0	1000	0	Conversion		A. fumigatus central metabolism [1]
	R376	Non enzymatic reaction	threo-3-methyl-L-aspartate [peroxisome] --> NH3 [peroxisome] + mesaconate [peroxisome]		AFUA_3G00790	0	1000	0	Conversion		A. fumigatus central metabolism [1]
	R377	Non enzymatic reaction	H2 [mitochondrion] -->		AFUA_5G02290	0	1000	0	Conversion		A. fumigatus central metabolism [1]
	R378	Non enzymatic reaction	ergosterol [endoplasmic_reticulum] + 1,2-diacyl-sn-glycerol 3-phosphate (for Sterolesters) [endoplasmic_reticulum] --> ergosterol ester [endoplasmic_reticulum] + Monoacylglycerol-3-phosphate (for Sterolesters) [endoplasmic_reticulum]		AFUA_1G06040	0	1000	0	Conversion		A. fumigatus central metabolism [1]
	R379	Non enzymatic reaction	Acceptor [mitochondrion] + 3-Oxo-5alpha-steroid [mitochondrion] <=> Reduced acceptor [mitochondrion] + 3-oxo-Δ4 steroid [mitochondrion]		AFUA_4G07350	-1000	1000	0	Conversion		A. fumigatus central metabolism [1]
	R380	formamide hydro-lyase (cyanide-forming)	H2O [nucleus] + hydrogen cyanide [nucleus] <=> formamide [nucleus]	4.2.1.66	AFUA_2G17500	-1000	1000	0	Cyanoamino acid metabolism	MetaCyc:CYANIDEHYDRATASERXN
	R381	formamide hydro-lyase (cyanide-forming)	H2O [cytoplasm] + hydrogen cyanide [cytoplasm] <=> formamide [cytoplasm]	4.2.1.66	AFUA_2G17500	-1000	1000	0	Cyanoamino acid metabolism	MetaCyc:CYANIDEHYDRATASERXN
	R382	formamide hydro-lyase (cyanide-forming)	formamide [nucleus] <-- H2O [nucleus] + CN- [nucleus]	4.2.1.66	AFUA_2G17500	-1000	0	0	Cyanoamino acid metabolism	KEGG:R01408
	R383	formamide hydro-lyase (cyanide-forming)	formamide [cytoplasm] <-- H2O [cytoplasm] + CN- [cytoplasm]	4.2.1.66	AFUA_2G17500	-1000	0	0	Cyanoamino acid metabolism	KEGG:R01408
	R384	gamma-Amino-gamma-cyanobutanoate aminohydrolase	2.0 H2O [cytoplasm] + gamma-Amino-gamma-cyanobutanoate [cytoplasm] <-- electron [cytoplasm] + NH3 [cytoplasm]	3.5.5.1	AFUA_6G13450 or AFUA_8G01780	-1000	0	0	Cyanoamino acid metabolism	KEGG:R01887
	R385	gamma-Amino-gamma-cyanobutanoate aminohydrolase	2.0 H2O [mitochondrion] + gamma-Amino-gamma-cyanobutanoate [mitochondrion] <-- electron [mitochondrion] + NH3 [mitochondrion]	3.5.5.1	AFUA_6G13450 or AFUA_8G01780	-1000	0	0	Cyanoamino acid metabolism	KEGG:R01887
	R386	amygdalin beta-glucosidase	D-glucose [cytoplasm] + (R)-Prunasin [cytoplasm] <=> H2O [cytoplasm] + (R)-amygdalin [cytoplasm]	3.2.1.21; 3.2.1.117	AFUA_7G00240 or AFUA_6G12010 or AFUA_7G06140 or AFUA_1G16400 or AFUA_8G02100 or AFUA_6G11910 or AFUA_6G14490 or AFUA_5G07080 or AFUA_6G03570 or AFUA_6G08700 or AFUA_3G00230 or AFUA_1G14710 or AFUA_6G14600 or AFUA_5G07190 or AFUA_3G12600 or AFUA_1G17410 or AFUA_1G05770	-1000	1000	0	Cyanoamino acid metabolism	KEGG:R02985
	R387	alpha-Aminopropiononitrile aminohydrolase	2.0 H2O [cytoplasm] + alpha-Aminopropiononitrile [cytoplasm] <-- NH3 [cytoplasm] + 2-Aminopropanoic acid [cytoplasm]	3.5.5.1	AFUA_6G13450 or AFUA_8G01780	-1000	0	0	Cyanoamino acid metabolism	KEGG:R03542
	R388	alpha-Aminopropiononitrile aminohydrolase	2.0 H2O [mitochondrion] + alpha-Aminopropiononitrile [mitochondrion] <-- NH3 [mitochondrion] + 2-Aminopropanoic acid [mitochondrion]	3.5.5.1	AFUA_6G13450 or AFUA_8G01780	-1000	0	0	Cyanoamino acid metabolism	KEGG:R03542
	R389	(5-glutamyl)-peptide:amino-acid 5-glutamyltransferase	L-glutamate [cytoplasm] + 3-cyano-L-alanine [cytoplasm] <-- H2O [cytoplasm] + gamma-Glutamyl-beta-cyanoalanine [cytoplasm]	2.3.2.2	AFUA_7G04760 or AFUA_4G13580	-1000	0	0	Cyanoamino acid metabolism	KEGG:R03970
	R390	gamma-glutamyl-beta-aminopropiononitrile amidohydrolase	L-glutamate [cytoplasm] + 2-cyanoethylamine [cytoplasm] <-- H2O [cytoplasm] + gamma-Glutamyl-3-aminopropiononitrile [cytoplasm]	2.3.2.2	AFUA_7G04760 or AFUA_4G13580	-1000	0	0	Cyanoamino acid metabolism	KEGG:R03971
	R391	3-Ketolactose galactohydrolase	H2O [extracellular] + 3'-ketolactose [extracellular] --> beta-D-glucose [extracellular] + 3-keto-beta-D-galactose [extracellular]	3.2.1.23	AFUA_1G16700 or AFUA_1G14170 or AFUA_6G06660 or AFUA_5G14090 or AFUA_5G14550 or AFUA_3G00380	0	1000	0	Cyanoamino acid metabolism	KEGG:R04783
	R392	beta-D-glucoside glucohydrolase	H2O [cytoplasm] + dhurrin [cytoplasm] <=> beta-D-glucose [cytoplasm] + (S)-4-hydroxymandelonitrile [cytoplasm]	3.2.1.21	AFUA_7G00240 or AFUA_6G12010 or AFUA_7G06140 or AFUA_1G16400 or AFUA_8G02100 or AFUA_6G11910 or AFUA_6G14490 or AFUA_5G07080 or AFUA_6G03570 or AFUA_6G08700 or AFUA_3G00230 or AFUA_1G14710 or AFUA_6G14600 or AFUA_5G07190 or AFUA_3G12600 or AFUA_1G17410 or AFUA_1G05770	-1000	1000	0	Cyanoamino acid metabolism	KEGG:R10035
	R393	beta-D-glucoside glucohydrolase	H2O [cytoplasm] + lotaustralin [cytoplasm] <=> beta-D-glucose [cytoplasm] + 2-Hydroxy-2-methylbutanenitrile [cytoplasm]	3.2.1.21	AFUA_5G07190 or AFUA_3G00230 or AFUA_3G12600 or AFUA_6G03570 or AFUA_6G11910 or AFUA_6G12010 or AFUA_6G14490 or AFUA_6G14600 or AFUA_7G00240 or AFUA_1G14710 or AFUA_1G16400	-1000	1000	0	Cyanoamino acid metabolism	KEGG:R10039
	R394	beta-D-glucoside glucohydrolase	H2O [extracellular] + lotaustralin [extracellular] <=> beta-D-glucose [extracellular] + 2-Hydroxy-2-methylbutanenitrile [extracellular]	3.2.1.21	AFUA_7G06140 or AFUA_8G02100 or AFUA_5G07080 or AFUA_6G08700 or AFUA_1G17410 or AFUA_1G05770	-1000	1000	0	Cyanoamino acid metabolism	KEGG:R10039
	R395	beta-D-glucoside glucohydrolase	H2O [cytoplasm] + linamarin [cytoplasm] <=> beta-D-glucose [cytoplasm] + acetone cyanohydrin [cytoplasm]	3.2.1.21	AFUA_7G00240 or AFUA_6G12010 or AFUA_7G06140 or AFUA_1G16400 or AFUA_8G02100 or AFUA_6G11910 or AFUA_6G14490 or AFUA_5G07080 or AFUA_6G03570 or AFUA_6G08700 or AFUA_3G00230 or AFUA_1G14710 or AFUA_6G14600 or AFUA_5G07190 or AFUA_3G12600 or AFUA_1G17410 or AFUA_1G05770	-1000	1000	0	Cyanoamino acid metabolism	KEGG:R10040
	R396	alpha-Aminopropiononitrile aminohydrolase	2.0 H2O [cytoplasm] + alpha-Aminopropiononitrile [cytoplasm] --> L-alanine [cytoplasm] + NH3 [cytoplasm]	3.5.5.1	AFUA_6G13450 or AFUA_8G01780	0	1000	0	Cyanoamino acid metabolism		R457ANIGER [2]
	R397	alpha-Aminopropiononitrile aminohydrolase	2.0 H2O [mitochondrion] + alpha-Aminopropiononitrile [mitochondrion] --> L-alanine [mitochondrion] + NH3 [mitochondrion]	3.5.5.1	AFUA_6G13450 or AFUA_8G01780	0	1000	0	Cyanoamino acid metabolism		R457ANIGER [2]
	R398	Nitrilase	2.0 H2O [cytoplasm] + gamma-Amino-gamma-cyanobutanoate [cytoplasm] --> L-glutamate [cytoplasm] + NH3 [cytoplasm]	3.5.5.1	AFUA_6G13450 or AFUA_8G01780	0	1000	0	Cyanoamino acid metabolism		R458ANIGER [2]
	R399	Nitrilase	2.0 H2O [mitochondrion] + gamma-Amino-gamma-cyanobutanoate [mitochondrion] --> L-glutamate [mitochondrion] + NH3 [mitochondrion]	3.5.5.1	AFUA_6G13450 or AFUA_8G01780	0	1000	0	Cyanoamino acid metabolism		R458ANIGER [2]
	R400	4-methyleumbelliferone glucoside glucosidase	H2O [cytoplasm] + 4-methylumbelliferyl glucoside [cytoplasm] <=> beta-D-glucose [cytoplasm] + 4-methylumbelliferone [cytoplasm]	3.2.1.21	AFUA_5G07190 or AFUA_3G00230 or AFUA_3G12600 or AFUA_6G03570 or AFUA_6G11910 or AFUA_6G12010 or AFUA_6G14490 or AFUA_6G14600 or AFUA_7G00240 or AFUA_1G14710 or AFUA_1G16400	-1000	1000	0	Cyanoamino acid metabolism	MetaCyc:RXN10769
	R401	4-methyleumbelliferone glucoside glucosidase	H2O [extracellular] + 4-methylumbelliferyl glucoside [extracellular] <=> beta-D-glucose [extracellular] + 4-methylumbelliferone [extracellular]	3.2.1.21	AFUA_7G06140 or AFUA_8G02100 or AFUA_5G07080 or AFUA_6G08700 or AFUA_1G17410 or AFUA_1G05770	-1000	1000	0	Cyanoamino acid metabolism	MetaCyc:RXN10769
	R402	beta-glucosidase	H2O [cytoplasm] + lotaustralin [cytoplasm] <=> beta-D-glucose [cytoplasm] + (2R)-2-hydroxy-2-methylbutanenitrile [cytoplasm]	3.2.1.21	AFUA_7G00240 or AFUA_6G12010 or AFUA_7G06140 or AFUA_1G16400 or AFUA_8G02100 or AFUA_6G11910 or AFUA_6G14490 or AFUA_5G07080 or AFUA_6G03570 or AFUA_6G08700 or AFUA_3G00230 or AFUA_1G14710 or AFUA_6G14600 or AFUA_5G07190 or AFUA_3G12600 or AFUA_1G17410 or AFUA_1G05770	-1000	1000	0	Cyanoamino acid metabolism	MetaCyc:RXN9674
	R403	homocysteineS-methyltransferase	L-homocysteine [cytoplasm] + S-methyl-L-methionine [cytoplasm] <=> 2.0 L-methionine [cytoplasm]	2.1.1.10	AFUA_5G01500	-1000	1000	0	Cysteine and methionine metabolism	MetaCyc:MMUMRXN
	R404	Acetamide amidohydrolase	H2O [cytoplasm] + acetamide [cytoplasm] --> acetate [cytoplasm] + NH3 [cytoplasm]	3.5.1.4	AFUA_8G05220 or AFUA_5G01240 or AFUA_6G08000 or AFUA_1G14880 or AFUA_6G14410 or AFUA_5G00470 or AFUA_6G05020 or AFUA_5G09140	0	1000	0	Cysteine and methionine metabolism	KEGG:R00321
	R405	L-serine hydro-lyase	L-serine [cytoplasm] <-- H2O [cytoplasm] + 2-aminoacrylate [cytoplasm]	4.3.1.17	AFUA_1G06150 or AFUA_4G07810	-1000	0	0	Cysteine and methionine metabolism	KEGG:R00590
	R406	L-serine hydro-lyase	L-serine [mitochondrion] <-- H2O [mitochondrion] + 2-aminoacrylate [mitochondrion]	4.3.1.17	AFUA_1G06150 or AFUA_4G07810	-1000	0	0	Cysteine and methionine metabolism	KEGG:R00590
	R407	L-cysteine hydrogen-sulfide-lyase (deaminating; pyruvate-forming)	H2O [cytoplasm] + L-cysteine [cytoplasm] <-- pyruvate [cytoplasm] + H2S [cytoplasm] + NH3 [cytoplasm]	4.4.1.1; 4.4.1.13; 4.4.1.28	AFUA_8G04340 or AFUA_7G01590 or AFUA_4G03950	-1000	0	0	Cysteine and methionine metabolism	KEGG:R00782
	R408	L-Cysteine:2-oxoglutarate aminotransferase	2-oxoglutarate [cytoplasm] + L-cysteine [cytoplasm] <=> L-glutamate [cytoplasm] + 3-mercaptopyruvate [cytoplasm]	2.6.1.1; 2.6.1.3	AFUA_1G04160 or AFUA_6G02490 or AFUA_4G10410	-1000	1000	0	Cysteine and methionine metabolism	KEGG:R00895
	R409	L-cysteine:2-oxoglutarate aminotransferase	2-oxoglutarate [cytoplasm] + L-cysteine [cytoplasm] <=> electron [cytoplasm] + 3-mercaptopyruvate [cytoplasm]	2.6.1.1	AFUA_1G04160 or AFUA_6G02490 or AFUA_2G09650	-1000	1000	0	Cysteine and methionine metabolism	KEGG:R00896
	R410	L-cysteine:2-oxoglutarate aminotransferase	2-oxoglutarate [mitochondrion] + L-cysteine [mitochondrion] <=> electron [mitochondrion] + 3-mercaptopyruvate [mitochondrion]	2.6.1.1	AFUA_4G10410	-1000	1000	0	Cysteine and methionine metabolism	KEGG:R00896
	R411	L-cysteine,glutathione:NADP+ oxidoreductase (disulfide-forming); NADPH:CoA-glutathione oxidoreductase	NADP(+) [cytoplasm] + glutathione [cytoplasm] + L-cysteine [cytoplasm] <=> NADPH [cytoplasm] + S-glutathionyl-L-cysteine [cytoplasm]	1.8.1.9; 1.8.1.10	AFUA_4G12990	-1000	1000	0	Cysteine and methionine metabolism	KEGG:R00900
	R412	1-aminocyclopropane-1-carboxylate aminohydrolase (isomerizing);; 1-aminocyclopropane-1-carboxylate endolyase (deaminating)	H2O [cytoplasm] + 1-aminocyclopropane-1-carboxylate [cytoplasm] <=> 2-oxobutanoate [cytoplasm] + NH3 [cytoplasm]	3.5.99.7	AFUA_2G01030 or AFUA_5G03420	-1000	1000	0	Cysteine and methionine metabolism	KEGG:R00997
	R413	1-aminocyclopropane-1-carboxylate aminohydrolase (isomerizing);; 1-aminocyclopropane-1-carboxylate endolyase (deaminating)	H2O [mitochondrion] + 1-aminocyclopropane-1-carboxylate [mitochondrion] <=> 2-oxobutanoate [mitochondrion] + NH3 [mitochondrion]	3.5.99.7	AFUA_2G01030 or AFUA_5G03420	-1000	1000	0	Cysteine and methionine metabolism	KEGG:R00997
	R414	L-methionine:oxidized-thioredoxin S-oxidoreductase	H2O [nucleus] + L-methionine [nucleus] + Oxidized thioredoxin [nucleus] <=> Reduced thioredoxin [nucleus] + L-methionine S-oxide [nucleus]	1.8.4.13; 1.8.4.14	AFUA_2G01360	-1000	1000	0	Cysteine and methionine metabolism	KEGG:R02025
	R415	L-methionine:oxidized-thioredoxin S-oxidoreductase	H2O [cytoplasm] + L-methionine [cytoplasm] + Oxidized thioredoxin [cytoplasm] <=> Reduced thioredoxin [cytoplasm] + L-methionine S-oxide [cytoplasm]	1.8.4.13; 1.8.4.14	AFUA_2G01360	-1000	1000	0	Cysteine and methionine metabolism	KEGG:R02025
	R416	L-cystine thiocysteine-lyase (deaminating; pyruvate-forming)	H2O [cytoplasm] + L-cystine [cytoplasm] <=> pyruvate [cytoplasm] + NH3 [cytoplasm] + thiocysteine [cytoplasm]	4.4.1.1; 4.4.1.13; 4.4.1.35	AFUA_8G04340 or AFUA_7G01590 or AFUA_4G03950	-1000	1000	0	Cysteine and methionine metabolism	KEGG:R02408
	R417	L-cysteate:2-oxoglutarate aminotransferase	2-oxoglutarate [cytoplasm] + L-cysteate [cytoplasm] <=> L-glutamate [cytoplasm] + 3-Sulfopyruvate [cytoplasm]	2.6.1.1	AFUA_1G04160 or AFUA_6G02490 or AFUA_2G09650	-1000	1000	0	Cysteine and methionine metabolism	KEGG:R02433
	R418	L-cysteate:2-oxoglutarate aminotransferase	2-oxoglutarate [mitochondrion] + L-cysteate [mitochondrion] <=> L-glutamate [mitochondrion] + 3-Sulfopyruvate [mitochondrion]	2.6.1.1	AFUA_4G10410	-1000	1000	0	Cysteine and methionine metabolism	KEGG:R02433
	R419	3-Mercaptolactate:NAD+ oxidoreductase	NAD(+) [cytoplasm] + 3-Mercaptolactate [cytoplasm] <-- NADH [cytoplasm] + 3-mercaptopyruvate [cytoplasm]	1.1.1.27	AFUA_5G14800	-1000	0	0	Cysteine and methionine metabolism	KEGG:R03104
	R420	S-adenosyl-L-methionine:DNA (cytosine-5-)-methyltransferase	S-adenosyl-L-methionine [nucleus] + Cytosine (in DNA) [nucleus] <=> S-adenosyl-L-homocysteine [nucleus] + 5-Methylcytosine (in DNA) [nucleus]	2.1.1.37	AFUA_6G03740	-1000	1000	0	Cysteine and methionine metabolism	KEGG:R04858
	R421	O3-acetyl-L-serine:thiosulfate 2-amino-2-carboxyethyltransferase (reducing, L-cysteine-forming); O3-acetyl-L-serine acetate-lyase (thiosulfate-reducing, L-cysteine-forming)	thiosulfate [mitochondrion] + Reduced thioredoxin [mitochondrion] + O-acetyl-L-serine [mitochondrion] <=> acetate [mitochondrion] + sulfite [mitochondrion] + L-cysteine [mitochondrion] + Oxidized thioredoxin [mitochondrion]	2.5.1.47; 2.5.1.49	AFUA_5G02180	-1000	1000	0	Cysteine and methionine metabolism	KEGG:R04859
	R422	1,2-dihydroxy-5-(methylthio)pent-1-en-3-one:oxygen oxidoreductase (formate- and CO-forming)	oxygen [nucleus] + 1,2-dihydroxy-5-(methylthio)pent-1-en-3-one [nucleus] --> formate [nucleus] + carbon monoxide [nucleus] + 3-(methylthio)propanoate [nucleus]	1.13.11.53	AFUA_6G04430	0	1000	0	Cysteine and methionine metabolism	KEGG:R07363
	R423	1,2-dihydroxy-5-(methylthio)pent-1-en-3-one:oxygen oxidoreductase (formate- and CO-forming)	oxygen [cytoplasm] + 1,2-dihydroxy-5-(methylthio)pent-1-en-3-one [cytoplasm] --> formate [cytoplasm] + carbon monoxide [cytoplasm] + 3-(methylthio)propanoate [cytoplasm]	1.13.11.53	AFUA_6G04430	0	1000	0	Cysteine and methionine metabolism	KEGG:R07363
	R424	L-methionine:thioredoxin-disulfide S-oxidoreductase [L-methionine (R)-S-oxide-forming]	H2O [nucleus] + L-methionine [nucleus] + Oxidized thioredoxin [nucleus] <=> Reduced thioredoxin [nucleus] + L-Methionine (R)-S-oxide [nucleus]	1.8.4.14	AFUA_2G01360	-1000	1000	0	Cysteine and methionine metabolism	KEGG:R07608
	R425	L-methionine:thioredoxin-disulfide S-oxidoreductase [L-methionine (R)-S-oxide-forming]	H2O [cytoplasm] + L-methionine [cytoplasm] + Oxidized thioredoxin [cytoplasm] <=> Reduced thioredoxin [cytoplasm] + L-Methionine (R)-S-oxide [cytoplasm]	1.8.4.14	AFUA_2G01360	-1000	1000	0	Cysteine and methionine metabolism	KEGG:R07608
	R426	L-cystathionine cysteine-lyase	L-cystathionine [cytoplasm] <=> L-cysteine [cytoplasm] + 2-Aminobut-2-enoate [cytoplasm]	4.4.1.1	AFUA_8G04340	-1000	1000	0	Cysteine and methionine metabolism	KEGG:R08632
	R427	L-amino acid N-acyltransferase	acetyl-CoA [mitochondrion] + L-methionine [mitochondrion] <=> coenzyme A [mitochondrion] + N-alpha-acetyl-L-methionine [mitochondrion]	2.3.1.1	AFUA_2G11490 or AFUA_5G08120	-1000	1000	0	Cysteine and methionine metabolism	MetaCyc:RXN06948
	R428	2-oxo-4-methylthiobutanoate carboxy-lyase	4-methylthio-2-oxobutanoate [cytoplasm] <=> CO2 [cytoplasm] + 3-methylthiopropanal [cytoplasm]	4.1.1.1	AFUA_6G00750 or AFUA_5G14810 or AFUA_3G11070	-1000	1000	0	Cysteine and methionine metabolism	MetaCyc:RXN7704
	R429	alcohol dehydrogenase	NADH [cytoplasm] + 3-methylthiopropanal [cytoplasm] <=> NAD(+) [cytoplasm] + methionol [cytoplasm]	1.1.1.1	AFUA_2G04590 or AFUA_2G01040 or AFUA_5G06240 or AFUA_7G04380 or AFUA_7G01010	-1000	1000	0	Cysteine and methionine metabolism	MetaCyc:RXN7706
	R430	orcinol O-methyltransferase	S-adenosyl-L-methionine [nucleus] + orcinol [nucleus] <=> S-adenosyl-L-homocysteine [nucleus] + 3-methoxy-5-hydroxytoluene [nucleus]	2.1.1.6	AFUA_2G00150 or AFUA_5G06990 or AFUA_2G15085	-1000	1000	0	Cysteine and methionine metabolism	MetaCyc:RXN9017
	R431	orcinol O-methyltransferase	S-adenosyl-L-methionine [cytoplasm] + orcinol [cytoplasm] <=> S-adenosyl-L-homocysteine [cytoplasm] + 3-methoxy-5-hydroxytoluene [cytoplasm]	2.1.1.6	AFUA_2G00150 or AFUA_5G06990 or AFUA_2G15085	-1000	1000	0	Cysteine and methionine metabolism	MetaCyc:RXN9017
	R432	aldehyde dehydrogenase (NAD+)	H2O [cytoplasm] + NAD(+) [cytoplasm] + 3-dimethylsulfoniopropionaldehyde [cytoplasm] <=> NADH [cytoplasm] + dimethylsulfoniopropanoate [cytoplasm]	1.2.1.3	AFUA_2G00720 or AFUA_7G01000 or AFUA_6G11430	-1000	1000	0	Cysteine and methionine metabolism	MetaCyc:RXN9758
	R433	aminotransferase	L-glutamate [cytoplasm] + 4-methylthio-2-oxobutanoate [cytoplasm] --> 2-oxoglutarate [cytoplasm] + L-methionine [cytoplasm]	2.6.1.5; 2.6.1.57	AFUA_2G13630 or AFUA_1G01680 or AFUA_2G10420	0	1000	0	Cysteine and methionine metabolism	KEGG:R07396	r0026YCM606 [7]
	R434	S-methyl-5'-thioadenosine:phosphate S-methyl-5-thio-alpha-D-ribosyl-transferase	phosphate [mitochondrion] + 5'-S-methyl-5'-thioadenosine [mitochondrion] --> adenine [mitochondrion] + S-methyl-5-thio-alpha-D-ribose 1-phosphate [mitochondrion]	2.4.2.28	AFUA_6G08720	0	1000	0	Cysteine and methionine metabolism	KEGG:R01402	r0075YCM606 [7]
	R435	5-Methyltetrahydropteroyltri-L-glutamate:L-homocysteine S-methyltransferase	L-homocysteine [cytoplasm] + 5-methyltetrahydropteroyltri-L-glutamate [cytoplasm] --> L-methionine [cytoplasm] + tetrahydropteroyltri-L-glutamate [cytoplasm]	2.1.1.14	AFUA_4G07360	0	1000	0	Cysteine and methionine metabolism	KEGG:R04405	r0085YCM606 [7]
	R436	S-methyl-5-thio-D-ribulose-1-phosphate hydro-lyase	S-methyl-5-thio-D-ribulose 1-phosphate [cytoplasm] --> H2O [cytoplasm] + 5-(methylsulfanyl)-2,3-dioxopentyl phosphate [cytoplasm]	4.2.1.109	AFUA_4G12840	0	1000	0	Cysteine and methionine metabolism	KEGG:R07392	r0086YCM606 [7]
	R437	5-methylthio-5-deoxy-D-ribose-1-phosphate ketol-isomerase	S-methyl-5-thio-alpha-D-ribose 1-phosphate [cytoplasm] <=> S-methyl-5-thio-D-ribulose 1-phosphate [cytoplasm]	5.3.1.23	AFUA_4G05830	-1000	1000	0	Cysteine and methionine metabolism	KEGG:R04420	r0087YCM606 [7]
	R438	S-Adenosyl-L-homocysteine hydrolase	H2O [cytoplasm] + S-adenosyl-L-homocysteine [cytoplasm] --> L-homocysteine [cytoplasm] + adenosine [cytoplasm]	3.3.1.1	AFUA_1G10130	0	1000	0	Cysteine and methionine metabolism	KEGG:R00192	r0144YCM606 [7]
	R439	S-adenosyl-L-methionine carboxy-lyase [S-adenosyl 3-(methylsulfanyl)propylamine-forming]	S-adenosyl-L-methionine [cytoplasm] --> CO2 [cytoplasm] + S-adenosylmethioninamine [cytoplasm]	4.1.1.50	AFUA_5G03670	0	1000	0	Cysteine and methionine metabolism	KEGG:R00178	r0145YCM606 [7]
	R440	L-cystathionine L-homocysteine-lyase (deaminating; pyruvate-forming)	H2O [cytoplasm] + L-cystathionine [cytoplasm] --> pyruvate [cytoplasm] + L-homocysteine [cytoplasm] + NH3 [cytoplasm]	4.4.1.13	AFUA_7G01590 or AFUA_4G03950	0	1000	0	Cysteine and methionine metabolism	KEGG:R01286	r0308YCM606 [7]
	R441	O-Acetyl-L-homoserine succinate-lyase (adding cysteine)	L-cysteine [cytoplasm] + O-acetyl-L-homoserine [cytoplasm] --> acetate [cytoplasm] + L-cystathionine [cytoplasm]	2.5.1.48	AFUA_3G05480	0	1000	0	Cysteine and methionine metabolism	KEGG:R03217	r0311YCM606 [7]
	R442	S-Adenosyl-L-methionine:L-homocysteine S-methyltransferase	S-adenosyl-L-methionine [cytoplasm] + L-homocysteine [cytoplasm] --> S-adenosyl-L-homocysteine [cytoplasm] + L-methionine [cytoplasm]	2.1.1.10	AFUA_5G01500	0	1000	0	Cysteine and methionine metabolism	KEGG:R00650	r0544YCM606 [7]
	R443	Acetyl-CoA:L-homoserine O-acetyltransferase	acetyl-CoA [cytoplasm] + L-homoserine [cytoplasm] --> coenzyme A [cytoplasm] + O-acetyl-L-homoserine [cytoplasm]	2.3.1.31	AFUA_1G15350 or AFUA_5G07210	0	1000	0	Cysteine and methionine metabolism	KEGG:R01776	r0549YCM606 [7]
	R444	Acetyl-CoA:L-homoserine O-acetyltransferase	acetyl-CoA [mitochondrion] + L-homoserine [mitochondrion] --> coenzyme A [mitochondrion] + O-acetyl-L-homoserine [mitochondrion]	2.3.1.31	AFUA_5G08600	0	1000	0	Cysteine and methionine metabolism	KEGG:R01776	r0549YCM606 [7]
	R445	S-methyl-5-thio-D-ribulose-1-phosphate hydro-lyase	S-methyl-5-thio-alpha-D-ribose 1-phosphate [nucleus] --> H2O [nucleus] + 5-(methylsulfanyl)-2,3-dioxopentyl phosphate [nucleus]	4.2.1.109	AFUA_4G12840	0	1000	0	Cysteine and methionine metabolism	KEGG:R07392	r0608iAL1006 [6]
	R446	S-methyl-5-thio-D-ribulose-1-phosphate hydro-lyase	S-methyl-5-thio-alpha-D-ribose 1-phosphate [cytoplasm] --> H2O [cytoplasm] + 5-(methylsulfanyl)-2,3-dioxopentyl phosphate [cytoplasm]	4.2.1.109	AFUA_4G12840	0	1000	0	Cysteine and methionine metabolism	KEGG:R07392	r0608iAL1006 [6]
	R447	ATP:L-methionine S-adenosyltransferase	H2O [cytoplasm] + ATP [cytoplasm] + L-methionine [cytoplasm] --> phosphate [cytoplasm] + diphosphate [cytoplasm] + S-adenosyl-L-methionine [cytoplasm]	2.5.1.6	AFUA_1G10630	0	1000	0	Cysteine and methionine metabolism	KEGG:R00177	r0726YCM606 [7]
	R448	O-acetyl-L-homoserine:methanethiol 3-amino-3-carboxypropyltransferase; O-Acetyl-L-homoserine acetate-lyase (adding methanethiol)	methanethiol [cytoplasm] + O-acetyl-L-homoserine [cytoplasm] --> acetate [cytoplasm] + L-methionine [cytoplasm]	2.5.1.49	AFUA_5G04250	0	1000	0	Cysteine and methionine metabolism	KEGG:R00651	r0812YCM606 [7]
	R449	O-acetyl-L-homoserine:hydrogen sulfide S-(3-amino-3-carboxypropyl)transferase; O-acetyl-L-homoserine acetate-lyase (adding hydrogen sulfide)	H2S [cytoplasm] + O-acetyl-L-homoserine [cytoplasm] --> acetate [cytoplasm] + L-homocysteine [cytoplasm]	2.5.1.49	AFUA_5G04250	0	1000	0	Cysteine and methionine metabolism	KEGG:R01287	r0813YCM606 [7]
	R450	O-Succinyl-L-homoserine succinate-lyase (adding cysteine)	L-cysteine [cytoplasm] + O-succinyl-L-homoserine [cytoplasm] --> succinate [cytoplasm] + L-cystathionine [cytoplasm]	2.5.1.48	AFUA_3G05480 or AFUA_8G04340	0	1000	0	Cysteine and methionine metabolism	KEGG:R03260	r0815YCM606 [7]
	R451	S-adenosylmethioninamine:putrescine 3-aminopropyltransferase	putrescine [nucleus] + S-adenosylmethioninamine [nucleus] --> 5'-S-methyl-5'-thioadenosine [nucleus] + spermidine [nucleus]	2.5.1.16	AFUA_1G13490	0	1000	0	Cysteine and methionine metabolism	KEGG:R01920	r1001YCM606 [7]
	R452	S-adenosylmethioninamine:spermidine 3-aminopropyltransferase	spermidine [nucleus] + S-adenosylmethioninamine [nucleus] --> 5'-S-methyl-5'-thioadenosine [nucleus] + spermine [nucleus]	2.5.1.16; 2.5.1.22	AFUA_1G13490	0	1000	0	Cysteine and methionine metabolism	KEGG:R02869	r1002YCM606 [7]
	R453	1,2-dihydroxy-5-(methylthio)pent-1-en-3-one:oxygen oxidoreductase (formate-forming)	oxygen [nucleus] + 1,2-dihydroxy-5-(methylthio)pent-1-en-3-one [nucleus] --> formate [nucleus] + 4-methylthio-2-oxobutanoate [nucleus]	1.13.11.54	AFUA_6G04430	0	1000	0	Cysteine and methionine metabolism	KEGG:R07364	r104iLC915 [5]
	R454	1,2-dihydroxy-5-(methylthio)pent-1-en-3-one:oxygen oxidoreductase (formate-forming)	oxygen [cytoplasm] + 1,2-dihydroxy-5-(methylthio)pent-1-en-3-one [cytoplasm] --> formate [cytoplasm] + 4-methylthio-2-oxobutanoate [cytoplasm]	1.13.11.54	AFUA_6G04430	0	1000	0	Cysteine and methionine metabolism	KEGG:R07364	r104iLC915 [5]
	R455	Methionine synthase	L-homocysteine [cytoplasm] + 5-Methyltetrahydrofolate [cytoplasm] --> L-methionine [cytoplasm] + tetrahydrofolate [cytoplasm]	2.1.1.13	AFUA_3G12060	0	1000	0	Cysteine and methionine metabolism		A. fumigatus central metabolism [1]
	R456	thiazole phosphate synthesis (xylulose 5-phosphate)	3.0 glycine [cytoplasm] + L-cysteine [cytoplasm] + D-xylulose 5-phosphate [cytoplasm] + O-acetyl-L-homoserine [cytoplasm] --> 2.0 H2O [cytoplasm] + 2.0 CO2 [cytoplasm] + 2.0 pyruvate [cytoplasm] + acetate [cytoplasm] + gamma-aminobutyrate [cytoplasm] + 3.0 NH3 [cytoplasm] + 4-methyl-5-(2-phosphonooxyethyl)thiazole [cytoplasm]			0	1000	0	Cysteine and methionine metabolism		r2071YCM606 [7]
	R457	Sulfhydryl oxidase (Sox)	oxygen [extracellular] + 2.0 L-cysteine [extracellular] --> H2O2 [extracellular] + L-cystine [extracellular]	1.8.3.3	AFUA_5G03540	0	1000	0	Cysteine and methionine metabolism		A. fumigatus central metabolism [1]
	R458	3-sulfino-L-alanine:2-oxoglutarate aminotransferase	2-oxoglutarate [cytoplasm] + 3-sulfino-L-alanine [cytoplasm] <=> L-glutamate [cytoplasm] + 3-Sulfinylpyruvate [cytoplasm]	2.6.1.1	AFUA_1G04160 or AFUA_6G02490 or AFUA_2G09650	-1000	1000	0	Cysteine and methionine metabolism	KEGG:R02619	r520iLC915 [5]
	R459	3-sulfino-L-alanine:2-oxoglutarate aminotransferase	2-oxoglutarate [mitochondrion] + 3-sulfino-L-alanine [mitochondrion] <=> L-glutamate [mitochondrion] + 3-Sulfinylpyruvate [mitochondrion]	2.6.1.1	AFUA_4G10410	-1000	1000	0	Cysteine and methionine metabolism	KEGG:R02619	r520iLC915 [5]
	R460	sulfate adenylyltransferase (ADP)	ADP [cytoplasm] + sulfate [cytoplasm] <=> phosphate [cytoplasm] + 5'-adenylyl sulfate [cytoplasm]	2.7.7.5	AFUA_8G05000	-1000	1000	0	Cysteine and methionine metabolism		A. fumigatus central metabolism [1]
	R461	sulfate adenylyltransferase (ADP)	ADP [extracellular] + sulfate [extracellular] <=> phosphate [extracellular] + 5'-adenylyl sulfate [extracellular]	2.7.7.5	AFUA_8G05000	-1000	1000	0	Cysteine and methionine metabolism		A. fumigatus central metabolism [1]
	R462	O-Succinyl-L-homoserine succinate-lyase (deaminating; 2-oxobutanoate-forming)	H2O [nucleus] + O-succinyl-L-homoserine [nucleus] <=> succinate [nucleus] + 2-oxobutanoate [nucleus] + NH3 [nucleus]	2.5.1.48	AFUA_3G05480	-1000	1000	0	Cysteine and methionine metabolism	KEGG:R00999	r643ANIDULANS [3]
	R463	O-Succinyl-L-homoserine succinate-lyase (deaminating; 2-oxobutanoate-forming)	H2O [cytoplasm] + O-succinyl-L-homoserine [cytoplasm] <=> succinate [cytoplasm] + 2-oxobutanoate [cytoplasm] + NH3 [cytoplasm]	2.5.1.48	AFUA_3G05480	-1000	1000	0	Cysteine and methionine metabolism	KEGG:R00999	r643ANIDULANS [3]
	R464	L-Cysteine:oxygen oxidoreductase	oxygen [nucleus] + L-cysteine [nucleus] --> 3-sulfino-L-alanine [nucleus]	1.13.11.20	AFUA_5G14410 or AFUA_1G05570	0	1000	0	Cysteine and methionine metabolism	KEGG:R00893	r663AORYZAE [4]
	R465	L-Cysteine:oxygen oxidoreductase	oxygen [extracellular] + L-cysteine [extracellular] --> 3-sulfino-L-alanine [extracellular]	1.13.11.20	AFUA_5G14410 or AFUA_1G05570	0	1000	0	Cysteine and methionine metabolism	KEGG:R00893	r663AORYZAE [4]
	R466	Sulfhydryl oxidase	oxygen [extracellular] + 4.0 L-cysteine [extracellular] --> 2.0 H2O [extracellular] + 2.0 L-cystine [extracellular]	1.8.3.2	AFUA_7G04690	0	1000	0	Cysteine and methionine metabolism		r666AORYZAE [4]
	R467	3-mercaptopyruvate:sulfide sulfurtransferase	sulfite [nucleus] + 3-mercaptopyruvate [nucleus] <=> pyruvate [nucleus] + thiosulfate [nucleus]	2.8.1.2	AFUA_7G01370 or AFUA_8G01800	-1000	1000	0	Cysteine and methionine metabolism	KEGG:R03105	r668iLC915 [5]
	R468	3-mercaptopyruvate:sulfide sulfurtransferase	sulfite [cytoplasm] + 3-mercaptopyruvate [cytoplasm] <=> pyruvate [cytoplasm] + thiosulfate [cytoplasm]	2.8.1.2	AFUA_7G01370 or AFUA_8G01800	-1000	1000	0	Cysteine and methionine metabolism	KEGG:R03105	r668iLC915 [5]
	R469	3-mercaptopyruvate:sulfide sulfurtransferase	sulfite [mitochondrion] + 3-mercaptopyruvate [mitochondrion] <=> pyruvate [mitochondrion] + thiosulfate [mitochondrion]	2.8.1.2	AFUA_7G01370 or AFUA_8G01800	-1000	1000	0	Cysteine and methionine metabolism	KEGG:R03105	r668iLC915 [5]
	R471	Methionyl-tRNA synthetase	7.0 ATP [nucleus] + 4.0 transfer RNA [nucleus] + 6.0 L-methionine [nucleus] --> 2.0 H2O [nucleus] + 8.0 diphosphate [nucleus] + AMP [nucleus] + 6.0 L-methionyl-tRNA(Met) [nucleus]	6.1.1.10	AFUA_1G09010 or AFUA_4G07820	0	1000	0	Cysteine and methionine metabolism		r872AORYZAE [4]
	R472	Methionyl-tRNA synthetase	7.0 ATP [cytoplasm] + 4.0 transfer RNA [cytoplasm] + 6.0 L-methionine [cytoplasm] --> 2.0 H2O [cytoplasm] + 8.0 diphosphate [cytoplasm] + AMP [cytoplasm] + 6.0 L-methionyl-tRNA(Met) [cytoplasm]	6.1.1.10	AFUA_1G09010 or AFUA_4G07820	0	1000	0	Cysteine and methionine metabolism		r872AORYZAE [4]
	R473	Methionyl-tRNA synthetase	7.0 ATP [mitochondrion] + 4.0 transfer RNA [mitochondrion] + 6.0 L-methionine [mitochondrion] --> 2.0 H2O [mitochondrion] + 8.0 diphosphate [mitochondrion] + AMP [mitochondrion] + 6.0 L-methionyl-tRNA(Met) [mitochondrion]	6.1.1.10	AFUA_1G09010 or AFUA_4G07820	0	1000	0	Cysteine and methionine metabolism		r872AORYZAE [4]
	R474	(S)-2-Hydroxy-acid:oxygen 2-oxidoreductase	oxygen [cytoplasm] + (2S)-2-hydroxycarboxylate [cytoplasm] <=> H2O2 [cytoplasm] + 2-Oxo acid [cytoplasm]	1.1.3.15	AFUA_8G02300	-1000	1000	0	D-Alanine metabolism	KEGG:R01341
	R475	(S)-2-Hydroxy-acid:oxygen 2-oxidoreductase	oxygen [peroxisome] + (2S)-2-hydroxycarboxylate [peroxisome] <=> H2O2 [peroxisome] + 2-Oxo acid [peroxisome]	1.1.3.15	AFUA_8G02300	-1000	1000	0	D-Alanine metabolism	KEGG:R01341
	R476	D-Ornithine:oxygen oxidoreductase (deaminating)	H2O [cytoplasm] + oxygen [cytoplasm] + D-ornithine [cytoplasm] --> H2O2 [cytoplasm] + 2-keto-ornithine [cytoplasm] + NH3 [cytoplasm]	1.4.3.3	AFUA_5G11290 or AFUA_6G10230 or AFUA_5G13940	0	1000	0	D-Arginine and D-ornithine metabolism	KEGG:R02457
	R477	D-Ornithine:oxygen oxidoreductase (deaminating)	H2O [peroxisome] + oxygen [peroxisome] + D-ornithine [peroxisome] --> H2O2 [peroxisome] + 2-keto-ornithine [peroxisome] + NH3 [peroxisome]	1.4.3.3	AFUA_5G11290 or AFUA_6G10230 or AFUA_5G13940	0	1000	0	D-Arginine and D-ornithine metabolism	KEGG:R02457
	R478	D-Arginine:oxygen oxidoreductase (deaminating)	H2O [cytoplasm] + oxygen [cytoplasm] + D-2-Amino-5-guanidinovaleric acid [cytoplasm] --> H2O2 [cytoplasm] + NH3 [cytoplasm] + 2-ketoarginine [cytoplasm]	1.4.3.3	AFUA_5G11290 or AFUA_6G10230 or AFUA_5G13940	0	1000	0	D-Arginine and D-ornithine metabolism	KEGG:R02923
	R479	D-Arginine:oxygen oxidoreductase (deaminating)	H2O [peroxisome] + oxygen [peroxisome] + D-2-Amino-5-guanidinovaleric acid [peroxisome] --> H2O2 [peroxisome] + NH3 [peroxisome] + 2-ketoarginine [peroxisome]	1.4.3.3	AFUA_5G11290 or AFUA_6G10230 or AFUA_5G13940	0	1000	0	D-Arginine and D-ornithine metabolism	KEGG:R02923
	R480	Inorganic diphosphatase	H2O [cytoplasm] + diphosphate [cytoplasm] --> 2.0 phosphate [cytoplasm]	3.6.1.1	AFUA_6G08490 or AFUA_3G08380	0	1000	0	Energy metabolism		A. fumigatus central metabolism [1]
	R481	Inorganic diphosphatase	H2O [mitochondrion] + diphosphate [mitochondrion] --> 2.0 phosphate [mitochondrion]	3.6.1.1	AFUA_6G08490 or AFUA_3G08380	0	1000	0	Energy metabolism		A. fumigatus central metabolism [1]
	R482	1-Alkyl-2-acyl-sn-glycero-3-phosphate phosphohydrolase	H2O [endoplasmic_reticulum] + 2-Acyl-1-alkyl-sn-glycero-3-phosphate [endoplasmic_reticulum] <=> phosphate [endoplasmic_reticulum] + 1-Alkyl-2-acylglycerol [endoplasmic_reticulum]	3.1.3.4	AFUA_6G10030 or AFUA_1G14610 or AFUA_4G08970	-1000	1000	0	Ether lipid metabolism	KEGG:R04162
	R483	1-acylglycerone phosphate reductase	NADP(+) [endoplasmic_reticulum] + 1-Alkyl-sn-glycero-3-phosphate [endoplasmic_reticulum] <=> NADPH [endoplasmic_reticulum] + O-alkylglycerone phosphate [endoplasmic_reticulum]	1.1.1.101	AFUA_4G04530	-1000	1000	0	Ether lipid metabolism	KEGG:R04360
	R484	1-acylglycerone phosphate reductase	NADP(+) [lipid_particle] + 1-Alkyl-sn-glycero-3-phosphate [lipid_particle] <=> NADPH [lipid_particle] + O-alkylglycerone phosphate [lipid_particle]	1.1.1.101	AFUA_4G04530	-1000	1000	0	Ether lipid metabolism	KEGG:R04360
	R485	1-Alkyl-2-acetyl-sn-glycero-3-phosphocholine acetohydrolase	H2O [cytoplasm] + 2-Acetyl-1-alkyl-sn-glycero-3-phosphocholine [cytoplasm] <=> acetate [cytoplasm] + 1-Alkyl-2-lyso-sn-glycero-3-phosphocholine [cytoplasm]	3.1.1.47	AFUA_5G02930	-1000	1000	0	Ether lipid metabolism	KEGG:R04452
	R486	CDPethanolamine:1-alkyl-2-acylglycerol ethanolaminephosphotransferase	CDP-ethanolamine [cytoplasm] + 1-Alkyl-2-acylglycerol [cytoplasm] <=> CMP [cytoplasm] + 1-Alkyl-2-acylglycerophosphoethanolamine [cytoplasm]	2.7.8.1	AFUA_8G04940 or AFUA_3G06650	-1000	1000	0	Ether lipid metabolism	KEGG:R06364
	R487	plasmenylethanolamine 2-acylhydrolase	H2O [mitochondrion] + O-1-Alk-1-enyl-2-acyl-sn-glycero-3-phosphoethanolamine [mitochondrion] <=> Carboxylate [mitochondrion] + 1-(1-Alkenyl)-sn-glycero-3-phosphoethanolamine [mitochondrion]	3.1.1.4	AFUA_2G11970 or AFUA_4G08440	-1000	1000	0	Ether lipid metabolism	KEGG:R07379
	R488	Plasmenylethanolamine ethanolamine phosphohydrolase	H2O [extracellular] + O-1-Alk-1-enyl-2-acyl-sn-glycero-3-phosphoethanolamine [extracellular] <=> Ethanolamine phosphate [extracellular] + 1-Alkenyl-2-acylglycerol [extracellular]	3.1.4.3	AFUA_1G17590 or AFUA_7G04910 or AFUA_3G01530	-1000	1000	0	Ether lipid metabolism	KEGG:R07381
	R489	1-Alkenyl-2-acylglycerol production	H2O [nucleus] + 2-Acyl-1-(1-alkenyl)-sn-glycero-3-phosphate [nucleus] <=> phosphate [nucleus] + 1-Alkenyl-2-acylglycerol [nucleus]	3.1.3.-	AFUA_2G13470 or AFUA_2G16640	-1000	1000	0	Ether lipid metabolism	KEGG:R07383
	R490	ethanolaminephosphotransferase	CMP [cytoplasm] + O-1-Alk-1-enyl-2-acyl-sn-glycero-3-phosphoethanolamine [cytoplasm] <=> CDP-ethanolamine [cytoplasm] + 1-Alkenyl-2-acylglycerol [cytoplasm]	2.7.8.1	AFUA_8G04940 or AFUA_3G06650	-1000	1000	0	Ether lipid metabolism	KEGG:R07384
	R491	phospholipase D	H2O [nucleus] + O-1-Alk-1-enyl-2-acyl-sn-glycero-3-phosphoethanolamine [nucleus] <=> ethanolamine [nucleus] + 2-Acyl-1-(1-alkenyl)-sn-glycero-3-phosphate [nucleus]	3.1.4.4	AFUA_3G05630 or AFUA_2G16520 or AFUA_7G05580	-1000	1000	0	Ether lipid metabolism	KEGG:R07385
	R492	plasmanylcholine 2-acylhydrolase	H2O [mitochondrion] + 1-Organyl-2-acyl-sn-glycero-3-phosphocholine [mitochondrion] <=> Carboxylate [mitochondrion] + 1-Alkyl-2-lyso-sn-glycero-3-phosphocholine [mitochondrion]	3.1.1.4	AFUA_2G11970 or AFUA_4G08440	-1000	1000	0	Ether lipid metabolism	KEGG:R07387
	R493	palmitoyl-CoA:electron-transfer flavoprotein 2,3-oxidoreductase	FAD [peroxisome] + palmitoyl-CoA [peroxisome] <-- FADH2 [peroxisome] + trans-hexadec-2-enoyl-CoA [peroxisome]	1.3.3.6; 1.3.8.7; 1.3.8.8; 1.3.8.9; 1.3.99.-	AFUA_7G06090 or AFUA_5G06500 or AFUA_7G06100	-1000	0	0	Fatty acid metabolism	KEGG:R01279
	R494	palmitoyl-CoA:electron-transfer flavoprotein 2,3-oxidoreductase	FAD [mitochondrion] + palmitoyl-CoA [mitochondrion] <-- FADH2 [mitochondrion] + trans-hexadec-2-enoyl-CoA [mitochondrion]	1.3.3.6; 1.3.8.7; 1.3.8.8; 1.3.8.9; 1.3.99.-	AFUA_7G06510	-1000	0	0	Fatty acid metabolism	KEGG:R01279
	R495	Arachidonate:CoA ligase (AMP-forming)	ATP [nucleus] + coenzyme A [nucleus] + arachidonate [nucleus] --> diphosphate [nucleus] + AMP [nucleus] + arachidonyl-CoA [nucleus]	6.2.1.15	AFUA_1G16810	0	1000	0	Fatty acid metabolism	KEGG:R01598
	R496	Arachidonate:CoA ligase (AMP-forming)	ATP [cytoplasm] + coenzyme A [cytoplasm] + arachidonate [cytoplasm] --> diphosphate [cytoplasm] + AMP [cytoplasm] + arachidonyl-CoA [cytoplasm]	6.2.1.15	AFUA_1G16810	0	1000	0	Fatty acid metabolism	KEGG:R01598
	R497	(3S)-3-hydroxyacyl-CoA hydro-lyase	(3S)-3-Hydroxyacyl-CoA [cytoplasm] <=> H2O [cytoplasm] + trans-2,3-didehydroacyl-CoA [cytoplasm]	4.2.1.17; 4.2.1.74	AFUA_2G10920 or AFUA_8G01210	-1000	1000	0	Fatty acid metabolism	KEGG:R02685
	R498	(3S)-3-hydroxyacyl-CoA hydro-lyase	(3S)-3-Hydroxyacyl-CoA [mitochondrion] <=> H2O [mitochondrion] + trans-2,3-didehydroacyl-CoA [mitochondrion]	4.2.1.17; 4.2.1.74	AFUA_2G10920 or AFUA_8G01210	-1000	1000	0	Fatty acid metabolism	KEGG:R02685
	R499	1-Octanol:NAD+ oxidoreductase	NAD(+) [cytoplasm] + octanol [cytoplasm] <-- NADH [cytoplasm] + octanal [cytoplasm]	1.1.1.1; 1.1.1.73	AFUA_2G04590 or AFUA_2G01040 or AFUA_5G06240 or AFUA_7G04380 or AFUA_7G01010	-1000	0	0	Fatty acid metabolism	KEGG:R02878
	R500	trans-Oct-2-enoyl-CoA reductase	NADP(+) [mitochondrion] + octanoyl-CoA [mitochondrion] <-- NADPH [mitochondrion] + trans-oct-2-enoyl-CoA [mitochondrion]	1.3.1.8; 1.3.1.38	AFUA_3G04150	-1000	0	0	Fatty acid metabolism	KEGG:R03776
	R501	octanoyl-CoA:electron-transfer flavoprotein 2-oxidoreductase	FAD [peroxisome] + octanoyl-CoA [peroxisome] <-- FADH2 [peroxisome] + trans-oct-2-enoyl-CoA [peroxisome]	1.3.3.6; 1.3.8.7; 1.3.8.8; 1.3.99.-	AFUA_7G06090 or AFUA_5G06500 or AFUA_7G06100	-1000	0	0	Fatty acid metabolism	KEGG:R03777
	R502	octanoyl-CoA:electron-transfer flavoprotein 2-oxidoreductase	FAD [mitochondrion] + octanoyl-CoA [mitochondrion] <-- FADH2 [mitochondrion] + trans-oct-2-enoyl-CoA [mitochondrion]	1.3.3.6; 1.3.8.7; 1.3.8.8; 1.3.99.-	AFUA_7G06510	-1000	0	0	Fatty acid metabolism	KEGG:R03777
	R503	trans-Dodec-2-enoyl-CoA reductase	NADP(+) [mitochondrion] + lauroyl-CoA [mitochondrion] <-- NADPH [mitochondrion] + trans-dodec-2-enoyl-CoA [mitochondrion]	1.3.1.8; 1.3.1.38	AFUA_3G04150	-1000	0	0	Fatty acid metabolism	KEGG:R03856
	R504	lauroyl-CoA:electron-transfer flavoprotein 2,3-oxidoreductase	FAD [peroxisome] + lauroyl-CoA [peroxisome] --> FADH2 [peroxisome] + trans-dodec-2-enoyl-CoA [peroxisome]	1.3.3.6; 1.3.8.7; 1.3.8.8; 1.3.99.-	AFUA_7G06090 or AFUA_5G06500 or AFUA_7G06100	0	1000	0	Fatty acid metabolism	KEGG:R03857
	R505	lauroyl-CoA:electron-transfer flavoprotein 2,3-oxidoreductase	FAD [mitochondrion] + lauroyl-CoA [mitochondrion] --> FADH2 [mitochondrion] + trans-dodec-2-enoyl-CoA [mitochondrion]	1.3.3.6; 1.3.8.7; 1.3.8.8; 1.3.99.-	AFUA_7G06510	0	1000	0	Fatty acid metabolism	KEGG:R03857
	R506	tetradecanoyl-CoA:electron-transfer flavoprotein 2,3-oxidoreductase	FAD [peroxisome] + myristoyl-CoA [peroxisome] <-- FADH2 [peroxisome] + trans-tetradec-2-enoyl-CoA [peroxisome]	1.3.3.6; 1.3.8.7; 1.3.8.8; 1.3.8.9; 1.3.99.-	AFUA_7G06090 or AFUA_5G06500 or AFUA_7G06100	-1000	0	0	Fatty acid metabolism	KEGG:R03990
	R507	tetradecanoyl-CoA:electron-transfer flavoprotein 2,3-oxidoreductase	FAD [mitochondrion] + myristoyl-CoA [mitochondrion] <-- FADH2 [mitochondrion] + trans-tetradec-2-enoyl-CoA [mitochondrion]	1.3.3.6; 1.3.8.7; 1.3.8.8; 1.3.8.9; 1.3.99.-	AFUA_7G06510	-1000	0	0	Fatty acid metabolism	KEGG:R03990
	R508	3-cis-Dodecenoyl-CoA delta3-cis-delta2-trans-isomerase	3-cis-dodecenoyl-CoA [cytoplasm] <=> trans-dodec-2-enoyl-CoA [cytoplasm]	5.3.3.8	AFUA_6G04040	-1000	1000	0	Fatty acid metabolism	KEGG:R04100
	R509	(S)-hydroxyoctanoyl-CoA:NAD+ oxidoreductase	NAD(+) [peroxisome] + 3-hydroxyoctanoyl-CoA [peroxisome] --> NADH [peroxisome] + 3-oxooctanoyl-CoA [peroxisome]	1.1.1.35; 1.1.1.211	AFUA_4G03900	0	1000	0	Fatty acid metabolism	KEGG:R04745
	R510	(S)-hydroxyhexanoyl-CoA:NAD+ oxidoreductase	NAD(+) [peroxisome] + 3-hydroxyhexanoyl-CoA [peroxisome] --> NADH [peroxisome] + 3-oxohexanoyl-CoA [peroxisome]	1.1.1.35; 1.1.1.211	AFUA_4G03900	0	1000	0	Fatty acid metabolism	KEGG:R04748
	R511	hexanoyl-CoA:electron-transfer flavoprotein 2,3-oxidoreductase	FAD [peroxisome] + hexanoyl-CoA [peroxisome] <-- FADH2 [peroxisome] + trans-hex-2-enoyl-CoA [peroxisome]	1.3.3.6; 1.3.8.1; 1.3.8.7; 1.3.8.8; 1.3.99.-	AFUA_7G06090 or AFUA_5G06500 or AFUA_7G06100	-1000	0	0	Fatty acid metabolism	KEGG:R04751
	R512	hexanoyl-CoA:electron-transfer flavoprotein 2,3-oxidoreductase	FAD [mitochondrion] + hexanoyl-CoA [mitochondrion] <-- FADH2 [mitochondrion] + trans-hex-2-enoyl-CoA [mitochondrion]	1.3.3.6; 1.3.8.1; 1.3.8.7; 1.3.8.8; 1.3.99.-	AFUA_7G06510	-1000	0	0	Fatty acid metabolism	KEGG:R04751
	R513	trans-Dec-2-enoyl-CoA reductase	NADP(+) [mitochondrion] + decanoyl-CoA [mitochondrion] <-- NADPH [mitochondrion] + trans-dec-2-enoyl-CoA [mitochondrion]	1.3.1.8; 1.3.1.38	AFUA_3G04150	-1000	0	0	Fatty acid metabolism	KEGG:R04753
	R514	decanoyl-CoA:electron-transfer flavoprotein 2,3-oxidoreductase	FAD [peroxisome] + decanoyl-CoA [peroxisome] <-- FADH2 [peroxisome] + trans-dec-2-enoyl-CoA [peroxisome]	1.3.3.6; 1.3.8.7; 1.3.8.8; 1.3.99.-	AFUA_7G06090 or AFUA_5G06500 or AFUA_7G06100	-1000	0	0	Fatty acid metabolism	KEGG:R04754
	R515	decanoyl-CoA:electron-transfer flavoprotein 2,3-oxidoreductase	FAD [mitochondrion] + decanoyl-CoA [mitochondrion] <-- FADH2 [mitochondrion] + trans-dec-2-enoyl-CoA [mitochondrion]	1.3.3.6; 1.3.8.7; 1.3.8.8; 1.3.99.-	AFUA_7G06510	-1000	0	0	Fatty acid metabolism	KEGG:R04754
	R516	cis,cis-3,6-Dodecadienoyl-CoA delta3-cis-delta2-trans-isomerase	cis,cis-3,6-Dodecadienoyl-CoA [cytoplasm] <=> trans,cis-Lauro-2,6-dienoyl-CoA [cytoplasm]	5.3.3.8	AFUA_6G04040	-1000	1000	0	Fatty acid metabolism	KEGG:R04756
	R517	acyl-CoA:malonyl-CoA C-acyltransferase(decarboxylating, oxoacyl- and enoyl-reducing and thioester-hydrolysing)	2.0 B00002 [nucleus] + H2O [nucleus] + 2.0 NADPH [nucleus] + 2.0 acetyl-CoA [nucleus] + malonyl-CoA [nucleus] --> 2.0 NADP(+) [nucleus] + 3.0 coenzyme A [nucleus] + CO2 [nucleus] + 2.0 Higher fatty acid [nucleus]	2.3.1.85	AFUA_3G04210 and AFUA_3G04220	0	1000	0	Fatty acid metabolism	KEGG:R05188
	R518	acyl-CoA:malonyl-CoA C-acyltransferase(decarboxylating, oxoacyl- and enoyl-reducing and thioester-hydrolysing)	2.0 B00002 [cytoplasm] + H2O [cytoplasm] + 2.0 NADPH [cytoplasm] + 2.0 acetyl-CoA [cytoplasm] + malonyl-CoA [cytoplasm] --> 2.0 NADP(+) [cytoplasm] + 3.0 coenzyme A [cytoplasm] + CO2 [cytoplasm] + 2.0 Higher fatty acid [cytoplasm]	2.3.1.85	AFUA_3G04210 and AFUA_3G04220	0	1000	0	Fatty acid metabolism	KEGG:R05188
	R519	acyl-CoA:malonyl-CoA C-acyltransferase(decarboxylating, oxoacyl- and enoyl-reducing and thioester-hydrolysing)	2.0 B00002 [peroxisome] + H2O [peroxisome] + 2.0 NADPH [peroxisome] + 2.0 acetyl-CoA [peroxisome] + malonyl-CoA [peroxisome] --> 2.0 NADP(+) [peroxisome] + 3.0 coenzyme A [peroxisome] + CO2 [peroxisome] + 2.0 Higher fatty acid [peroxisome]	2.3.1.85	AFUA_3G04210 and AFUA_3G04220	0	1000	0	Fatty acid metabolism	KEGG:R05188
	R520	acyl-CoA:malonyl-CoA C-acyltransferase(decarboxylating, oxoacyl- and enoyl-reducing)	NADH [nucleus] + NADPH [nucleus] + 2.0 acetyl-CoA [nucleus] + malonyl-CoA [nucleus] --> H2O [nucleus] + NAD(+) [nucleus] + NADP(+) [nucleus] + coenzyme A [nucleus] + CO2 [nucleus] + 2.0 long-chain acyl-CoAs [nucleus]	2.3.1.86	AFUA_3G04210 and AFUA_3G04220	0	1000	0	Fatty acid metabolism	KEGG:R05190
	R521	acyl-CoA:malonyl-CoA C-acyltransferase(decarboxylating, oxoacyl- and enoyl-reducing)	NADH [cytoplasm] + NADPH [cytoplasm] + 2.0 acetyl-CoA [cytoplasm] + malonyl-CoA [cytoplasm] --> H2O [cytoplasm] + NAD(+) [cytoplasm] + NADP(+) [cytoplasm] + coenzyme A [cytoplasm] + CO2 [cytoplasm] + 2.0 long-chain acyl-CoAs [cytoplasm]	2.3.1.86	AFUA_3G04210 and AFUA_3G04220	0	1000	0	Fatty acid metabolism	KEGG:R05190
	R522	acyl-CoA:malonyl-CoA C-acyltransferase(decarboxylating, oxoacyl- and enoyl-reducing)	NADH [peroxisome] + NADPH [peroxisome] + 2.0 acetyl-CoA [peroxisome] + malonyl-CoA [peroxisome] --> H2O [peroxisome] + NAD(+) [peroxisome] + NADP(+) [peroxisome] + coenzyme A [peroxisome] + CO2 [peroxisome] + 2.0 long-chain acyl-CoAs [peroxisome]	2.3.1.86	AFUA_3G04210 and AFUA_3G04220	0	1000	0	Fatty acid metabolism	KEGG:R05190
	R523	trans-Hex-2-enoyl-CoA reductase	NADPH [mitochondrion] + trans-hex-2-enoyl-CoA [mitochondrion] --> NADP(+) [mitochondrion] + hexanoyl-CoA [mitochondrion]	1.3.1.8; 1.3.1.38	AFUA_3G04150	0	1000	0	Fatty acid metabolism	KEGG:R06985
	R524	(6Z,9Z,12Z,15Z,18Z,21Z)-tetracosahexaenoyl-CoA:oxygen 2-oxidoreductase	FAD [nucleus] + (6Z,9Z,12Z,15Z,18Z,21Z)-Tetracosahexaenoyl-CoA [nucleus] <-- FADH2 [nucleus] + (2E,6Z,9Z,12Z,15Z,18Z,21Z)-Tetracosahepta-2,6,9,12,15,18,21-enoyl-CoA [nucleus]	1.3.3.6	AFUA_7G06090 or AFUA_7G06100	-1000	0	0	Fatty acid metabolism	KEGG:R07934
	R525	(6Z,9Z,12Z,15Z,18Z,21Z)-tetracosahexaenoyl-CoA:oxygen 2-oxidoreductase	FAD [cytoplasm] + (6Z,9Z,12Z,15Z,18Z,21Z)-Tetracosahexaenoyl-CoA [cytoplasm] <-- FADH2 [cytoplasm] + (2E,6Z,9Z,12Z,15Z,18Z,21Z)-Tetracosahepta-2,6,9,12,15,18,21-enoyl-CoA [cytoplasm]	1.3.3.6	AFUA_7G06090 or AFUA_7G06100	-1000	0	0	Fatty acid metabolism	KEGG:R07934
	R526	(6Z,9Z,12Z,15Z,18Z,21Z)-tetracosahexaenoyl-CoA:oxygen 2-oxidoreductase	FAD [peroxisome] + (6Z,9Z,12Z,15Z,18Z,21Z)-Tetracosahexaenoyl-CoA [peroxisome] <-- FADH2 [peroxisome] + (2E,6Z,9Z,12Z,15Z,18Z,21Z)-Tetracosahepta-2,6,9,12,15,18,21-enoyl-CoA [peroxisome]	1.3.3.6	AFUA_7G06090 or AFUA_7G06100	-1000	0	0	Fatty acid metabolism	KEGG:R07934
	R527	(3R,6Z,9Z,12Z,15Z,18Z,21Z)-3-hydroxytetracosahexaenoyl-CoA:NAD+ oxidoreductase	NAD(+) [peroxisome] + (6Z,9Z,12Z,15Z,18Z,21Z)-3-Hydroxytetracosahexa-6,9,12,15,18,21-enoyl-CoA [peroxisome] <-- NADH [peroxisome] + (6Z,9Z,12Z,15Z,18Z,21Z)-3-Oxotetracosahexa-6,9,12,15,18,21-enoyl-CoA [peroxisome]	1.1.1.-	AFUA_4G03900	-1000	0	0	Fatty acid metabolism	KEGG:R07936
	R528	(4Z,7Z,10Z,13Z,16Z,19Z)-docosahexaenoyl-CoA:acetyl-CoA C-acyltransferase	acetyl-CoA [peroxisome] + (4Z,7Z,10Z,13Z,16Z,19Z)-Docosahexaenoyl-CoA [peroxisome] <-- coenzyme A [peroxisome] + (6Z,9Z,12Z,15Z,18Z,21Z)-3-Oxotetracosahexa-6,9,12,15,18,21-enoyl-CoA [peroxisome]	2.3.1.16; 2.3.1.176	AFUA_4G06380 or AFUA_4G10950 or AFUA_7G04080	-1000	0	0	Fatty acid metabolism	KEGG:R07937
	R529	(6Z,9Z,12Z,15Z,18Z)-tetracosapentaenoyl-CoA:oxygen 2-oxidoreductase	FAD [nucleus] + (6Z,9Z,12Z,15Z,18Z)-Tetracosapentaenoyl-CoA [nucleus] <-- FADH2 [nucleus] + (2E,6Z,9Z,12Z,15Z,18Z)-Tetracosahexa-2,6,9,12,15,18-enoyl-CoA [nucleus]	1.3.3.6	AFUA_7G06090 or AFUA_7G06100	-1000	0	0	Fatty acid metabolism	KEGG:R07950
	R530	(6Z,9Z,12Z,15Z,18Z)-tetracosapentaenoyl-CoA:oxygen 2-oxidoreductase	FAD [cytoplasm] + (6Z,9Z,12Z,15Z,18Z)-Tetracosapentaenoyl-CoA [cytoplasm] <-- FADH2 [cytoplasm] + (2E,6Z,9Z,12Z,15Z,18Z)-Tetracosahexa-2,6,9,12,15,18-enoyl-CoA [cytoplasm]	1.3.3.6	AFUA_7G06090 or AFUA_7G06100	-1000	0	0	Fatty acid metabolism	KEGG:R07950
	R531	(6Z,9Z,12Z,15Z,18Z)-tetracosapentaenoyl-CoA:oxygen 2-oxidoreductase	FAD [peroxisome] + (6Z,9Z,12Z,15Z,18Z)-Tetracosapentaenoyl-CoA [peroxisome] <-- FADH2 [peroxisome] + (2E,6Z,9Z,12Z,15Z,18Z)-Tetracosahexa-2,6,9,12,15,18-enoyl-CoA [peroxisome]	1.3.3.6	AFUA_7G06090 or AFUA_7G06100	-1000	0	0	Fatty acid metabolism	KEGG:R07950
	R532	(3R,6Z,9Z,12Z,15Z,18Z)-3-hydroxytetracosapentaenoyl-CoA:NAD+ oxidoreductase	NAD(+) [peroxisome] + (6Z,9Z,12Z,15Z,18Z)-3-Hydroxytetracosapenta-6,9,12,15,18-enoyl-CoA [peroxisome] <-- NADH [peroxisome] + (6Z,9Z,12Z,15Z,18Z)-3-Oxotetracosapenta-6,9,12,15,18-enoyl-CoA [peroxisome]	1.1.1.-	AFUA_4G03900	-1000	0	0	Fatty acid metabolism	KEGG:R07952
	R533	(4Z,7Z,10Z,13Z,16Z)-docosapentaenoyl-CoA:acetyl-CoA C-acyltransferase	acetyl-CoA [peroxisome] + (4Z,7Z,10Z,13Z,16Z)-Docosapentaenoyl-CoA [peroxisome] <-- coenzyme A [peroxisome] + (6Z,9Z,12Z,15Z,18Z)-3-Oxotetracosapenta-6,9,12,15,18-enoyl-CoA [peroxisome]	2.3.1.16; 2.3.1.176	AFUA_4G06380	-1000	0	0	Fatty acid metabolism	KEGG:R07953
	R534	acyl-CoA:malonyl-CoA C-acyltransferase (decarboxylating)	acyl-CoA [endoplasmic_reticulum] + malonyl-CoA [endoplasmic_reticulum] --> coenzyme A [endoplasmic_reticulum] + CO2 [endoplasmic_reticulum] + 3-Oxoacyl-CoA [endoplasmic_reticulum]	2.3.1.199	AFUA_5G02760	0	1000	0	Fatty acid metabolism	KEGG:R09419
	R535	very-long-chain acyl-CoA:NADP+ oxidoreductase	NADPH [endoplasmic_reticulum] + trans-2,3-didehydroacyl-CoA [endoplasmic_reticulum] <=> B00002 [endoplasmic_reticulum] + NADP(+) [endoplasmic_reticulum] + long-chain acyl-CoAs [endoplasmic_reticulum]	1.3.1.93	AFUA_4G10760	-1000	1000	0	Fatty acid metabolism	KEGG:R09449
	R536	aldehyde dehydrogenase (NAD+)	H2O [cytoplasm] + NAD(+) [cytoplasm] + octanal [cytoplasm] <=> NADH [cytoplasm] + octanoate [cytoplasm]	1.2.1.3	AFUA_2G00720 or AFUA_7G01000 or AFUA_6G11430	-1000	1000	0	Fatty acid metabolism	MetaCyc:R222RXN
	R537	[ACP]acetyltransferase	2.0 B00002 [cytoplasm] + 3.0 acetyl-CoA [cytoplasm] + 2.0 Acyl-carrier protein [cytoplasm] --> H2O [cytoplasm] + 3.0 coenzyme A [cytoplasm] + 2.0 Acyl-[acp] [cytoplasm]	2.3.1.38		0	1000	0	Fatty acid metabolism		R602ANIGER [2]
	R538	Octanoyl-[acyl-carrier protein]:malonyl-[acyl-carrier-protein] C-acyltransferase (decarboxylating)	Malonyl-[acyl-carrier protein] [nucleus] + Octanoyl-[acp] [nucleus] --> CO2 [nucleus] + Acyl-carrier protein [nucleus] + 3-oxodecanoyl-[acp] [nucleus]	2.3.1.41; 2.3.1.85; 2.3.1.86; 2.3.1.179; 2.3.1.-	AFUA_7G06700	0	1000	0	Fatty acid metabolism	KEGG:R04960	R618ANIGER [2]
	R539	Octanoyl-[acyl-carrier protein]:malonyl-[acyl-carrier-protein] C-acyltransferase (decarboxylating)	Malonyl-[acyl-carrier protein] [cytoplasm] + Octanoyl-[acp] [cytoplasm] --> CO2 [cytoplasm] + Acyl-carrier protein [cytoplasm] + 3-oxodecanoyl-[acp] [cytoplasm]	2.3.1.41; 2.3.1.85; 2.3.1.86; 2.3.1.179; 2.3.1.-	AFUA_7G06700	0	1000	0	Fatty acid metabolism	KEGG:R04960	R618ANIGER [2]
	R540	(3R)-3-Hydroxydecanoyl-[acyl-carrier-protein]:NADP+ oxidoreductase	NADPH [cytoplasm] + 3-oxodecanoyl-[acp] [cytoplasm] <=> NADP(+) [cytoplasm] + (3R)-3-Hydroxydecanoyl-[acyl-carrier protein] [cytoplasm]	1.1.1.100; 2.3.1.85; 2.3.1.86; 2.3.1.-	AFUA_7G04540 or AFUA_6G08560 or AFUA_1G10100 or AFUA_1G14350 or AFUA_1G17650 or AFUA_5G12480	-1000	1000	0	Fatty acid metabolism	KEGG:R04534	R619ANIGER [2]
	R541	(3R)-3-Hydroxydecanoyl-[acyl-carrier-protein]:NADP+ oxidoreductase	NADPH [mitochondrion] + 3-oxodecanoyl-[acp] [mitochondrion] <=> NADP(+) [mitochondrion] + (3R)-3-Hydroxydecanoyl-[acyl-carrier protein] [mitochondrion]	1.1.1.100; 2.3.1.85; 2.3.1.86; 2.3.1.-	AFUA_7G04540 or AFUA_6G08560 or AFUA_1G10100 or AFUA_1G14350 or AFUA_1G17650 or AFUA_5G12480	-1000	1000	0	Fatty acid metabolism	KEGG:R04534	R619ANIGER [2]
	R542	Decanoyl-[acyl-carrier protein]:malonyl-[acyl-carrier-protein] C-acyltransferase (decarboxylating)	Malonyl-[acyl-carrier protein] [nucleus] + Decanoyl-[acp] [nucleus] --> CO2 [nucleus] + Acyl-carrier protein [nucleus] + 3-Oxododecanoyl-[acp] [nucleus]	2.3.1.41; 2.3.1.85; 2.3.1.86; 2.3.1.179; 2.3.1.-	AFUA_7G06700	0	1000	0	Fatty acid metabolism	KEGG:R04963	R623ANIGER [2]
	R543	Decanoyl-[acyl-carrier protein]:malonyl-[acyl-carrier-protein] C-acyltransferase (decarboxylating)	Malonyl-[acyl-carrier protein] [cytoplasm] + Decanoyl-[acp] [cytoplasm] --> CO2 [cytoplasm] + Acyl-carrier protein [cytoplasm] + 3-Oxododecanoyl-[acp] [cytoplasm]	2.3.1.41; 2.3.1.85; 2.3.1.86; 2.3.1.179; 2.3.1.-	AFUA_7G06700	0	1000	0	Fatty acid metabolism	KEGG:R04963	R623ANIGER [2]
	R544	dodecanoyl-[acyl-carrier-protein]:malonyl-[acyl-carrier-protein] C-acyltransferase (decarboxylating)	Malonyl-[acyl-carrier protein] [nucleus] + Dodecanoyl-[acyl-carrier protein] [nucleus] --> CO2 [nucleus] + Acyl-carrier protein [nucleus] + 3-Oxotetradecanoyl-[acp] [nucleus]	2.3.1.41; 2.3.1.85; 2.3.1.86; 2.3.1.179; 2.3.1.-	AFUA_7G06700	0	1000	0	Fatty acid metabolism	KEGG:R04726	R628ANIGER [2]
	R545	dodecanoyl-[acyl-carrier-protein]:malonyl-[acyl-carrier-protein] C-acyltransferase (decarboxylating)	Malonyl-[acyl-carrier protein] [cytoplasm] + Dodecanoyl-[acyl-carrier protein] [cytoplasm] --> CO2 [cytoplasm] + Acyl-carrier protein [cytoplasm] + 3-Oxotetradecanoyl-[acp] [cytoplasm]	2.3.1.41; 2.3.1.85; 2.3.1.86; 2.3.1.179; 2.3.1.-	AFUA_7G06700	0	1000	0	Fatty acid metabolism	KEGG:R04726	R628ANIGER [2]
	R546	Tetradecanoyl-[acyl-carrier protein]:malonyl-[acyl-carrier-protein] C-acyltransferase (decarboxylating)	Malonyl-[acyl-carrier protein] [nucleus] + Tetradecanoyl-[acp] [nucleus] --> CO2 [nucleus] + Acyl-carrier protein [nucleus] + 3-Oxohexadecanoyl-[acp] [nucleus]	2.3.1.41; 2.3.1.85; 2.3.1.86; 2.3.1.179; 2.3.1.-	AFUA_7G06700	0	1000	0	Fatty acid metabolism	KEGG:R04968	R633ANIGER [2]
	R547	Tetradecanoyl-[acyl-carrier protein]:malonyl-[acyl-carrier-protein] C-acyltransferase (decarboxylating)	Malonyl-[acyl-carrier protein] [cytoplasm] + Tetradecanoyl-[acp] [cytoplasm] --> CO2 [cytoplasm] + Acyl-carrier protein [cytoplasm] + 3-Oxohexadecanoyl-[acp] [cytoplasm]	2.3.1.41; 2.3.1.85; 2.3.1.86; 2.3.1.179; 2.3.1.-	AFUA_7G06700	0	1000	0	Fatty acid metabolism	KEGG:R04968	R633ANIGER [2]
	R548	beta-ketoacyl-[acyl-carrier-protein] synthase	Malonyl-[acyl-carrier protein] [mitochondrion] + Hexadecanoyl-[acp] [mitochondrion] --> CO2 [mitochondrion] + Acyl-carrier protein [mitochondrion] + 3-Oxostearoyl-[acp] [mitochondrion]	2.3.1.41; 2.3.1.179; 2.3.1.199; 2.3.1.-	AFUA_5G02760 or AFUA_2G05760	0	1000	0	Fatty acid metabolism	KEGG:R07762	R638ANIGER [2]
	R549	beta-ketoacyl-[acyl-carrier-protein] synthase	Malonyl-[acyl-carrier protein] [endoplasmic_reticulum] + Hexadecanoyl-[acp] [endoplasmic_reticulum] --> CO2 [endoplasmic_reticulum] + Acyl-carrier protein [endoplasmic_reticulum] + 3-Oxostearoyl-[acp] [endoplasmic_reticulum]	2.3.1.41; 2.3.1.179; 2.3.1.199; 2.3.1.-	AFUA_5G02760 or AFUA_2G05760	0	1000	0	Fatty acid metabolism	KEGG:R07762	R638ANIGER [2]
	R550	3-oxoacyl-[acyl-carrier-protein] reductase	NADPH [cytoplasm] + 3-Oxostearoyl-[acp] [cytoplasm] <=> NADP(+) [cytoplasm] + 3-Hydroxyoctadecanoyl-[acp] [cytoplasm]	1.1.1.100; 2.3.1.-	AFUA_5G01040 or AFUA_2G17560 or AFUA_1G14380 or AFUA_3G10540 or AFUA_7G04980	-1000	1000	0	Fatty acid metabolism	KEGG:R07763	R639ANIGER [2]
	R551	C160-CoA 9-desaturase	NADH [endoplasmic_reticulum] + oxygen [endoplasmic_reticulum] + Hexadecanoyl-[acp] [endoplasmic_reticulum] --> 2.0 H2O [endoplasmic_reticulum] + NAD(+) [endoplasmic_reticulum] + Hexadecenoyl-[acp] [endoplasmic_reticulum]	1.14.19.1	AFUA_7G05920	0	1000	0	Fatty acid metabolism		R695ANIGER [2]
	R552	Delta9 elongase	H2O [endoplasmic_reticulum] + 3.0 malonyl-CoA [endoplasmic_reticulum] + 2.0 (9Z,12Z,15Z)-Octadecatrienoic acid [endoplasmic_reticulum] <=> 3.0 coenzyme A [endoplasmic_reticulum] + 5.0 CO2 [endoplasmic_reticulum] + 2.0 eicosatrienoate [endoplasmic_reticulum]	2.3.1.199	AFUA_5G02760	-1000	1000	0	Fatty acid metabolism	MetaCyc:RXN12793
	R553	4,4-dimethyl-5alpha-cholesta-8-en-3-beta-ol:NADP+Delta14-oxidoreductase	NADPH [cytoplasm] + 4,4-dimethyl-5-alpha-cholesta-8,14-dien-3-beta-ol [cytoplasm] <=> NADP(+) [cytoplasm] + 4,4-dimethyl-5alpha-cholesta-8-en-3-beta-ol [cytoplasm]	1.3.1.70	AFUA_1G03150 or AFUA_1G05720	-1000	1000	0	Fatty acid metabolism	MetaCyc:RXN6614
	R554	(S)-3-Hydroxytetradecanoyl-CoA:NAD+ oxidoreductase	NAD(+) [peroxisome] + (S)-3-hydroxytetradecanoyl-CoA [peroxisome] --> NADH [peroxisome] + 3-oxotetradecanoyl-CoA [peroxisome]	1.1.1.35; 1.1.1.211	AFUA_4G03900	0	1000	0	Fatty acid metabolism	KEGG:R04739	r0057YCM606 [7]
	R555	acetyl-CoA:[acyl-carrier-protein] S-acetyltransferase	acetyl-CoA [mitochondrion] + Acyl-carrier protein [mitochondrion] --> coenzyme A [mitochondrion] + Acetyl-[acyl-carrier protein] [mitochondrion]	2.3.1.38; 2.3.1.85; 2.3.1.86; 2.3.1.-	AFUA_1G06620	0	1000	0	Fatty acid metabolism	KEGG:R01624	r0099YCM606 [7]
	R556	myristoyl-CoA:acetylCoA C-myristoyltransferase	coenzyme A [peroxisome] + 3-oxopalmitoyl-CoA [peroxisome] --> acetyl-CoA [peroxisome] + myristoyl-CoA [peroxisome]	2.3.1.16; 2.3.1.155	AFUA_4G10950 or AFUA_7G04080	0	1000	0	Fatty acid metabolism	KEGG:R03991	r0102YCM606 [7]
	R557	Lauroyl-CoA:acetyl-CoA C-acyltransferase	coenzyme A [peroxisome] + 3-oxotetradecanoyl-CoA [peroxisome] --> acetyl-CoA [peroxisome] + lauroyl-CoA [peroxisome]	2.3.1.16	AFUA_4G10950 or AFUA_7G04080	0	1000	0	Fatty acid metabolism	KEGG:R03858	r0105YCM606 [7]
	R558	Octanoyl-CoA:acetyl-CoA C-acyltransferase	coenzyme A [peroxisome] + 3-oxodecanoyl-CoA [peroxisome] --> acetyl-CoA [peroxisome] + octanoyl-CoA [peroxisome]	2.3.1.16	AFUA_4G10950 or AFUA_7G04080	0	1000	0	Fatty acid metabolism	KEGG:R03778	r0106YCM606 [7]
	R559	Decanoyl-CoA:acetyl-CoA C-acyltransferase	coenzyme A [peroxisome] + 3-oxolauroyl-CoA [peroxisome] --> acetyl-CoA [peroxisome] + decanoyl-CoA [peroxisome]	2.3.1.16	AFUA_4G10950 or AFUA_7G04080	0	1000	0	Fatty acid metabolism	KEGG:R04742	r0107YCM606 [7]
	R560	acyl-CoA oxidase (hexacosanoyl-CoA)	oxygen [peroxisome] + hexacosanoyl-CoA [peroxisome] --> H2O2 [peroxisome] + trans-hexacos-2-enoyl-CoA [peroxisome]	1.3.3.6	AFUA_7G06090 or AFUA_7G06100	0	1000	0	Fatty acid metabolism		r0122YCM606 [7]
	R561	acyl-CoA oxidase (octadecanoyl-CoA)	oxygen [peroxisome] + stearoyl-CoA [peroxisome] --> H2O2 [peroxisome] + trans-octadec-2-enoyl-CoA [peroxisome]	1.3.3.6	AFUA_7G06090 or AFUA_7G06100	0	1000	0	Fatty acid metabolism		r0124YCM606 [7]
	R562	fatty-acid--CoA ligase (dodecanoate)	ATP [cytoplasm] + coenzyme A [cytoplasm] + laurate [cytoplasm] <=> diphosphate [cytoplasm] + AMP [cytoplasm] + lauroyl-CoA [cytoplasm]	6.2.1.3	AFUA_5G04270 or AFUA_2G09910	-1000	1000	0	Fatty acid metabolism		r0400YCM606 [7]
	R563	fatty-acid--CoA ligase (dodecanoate)	ATP [peroxisome] + coenzyme A [peroxisome] + laurate [peroxisome] <=> diphosphate [peroxisome] + AMP [peroxisome] + lauroyl-CoA [peroxisome]	6.2.1.3	AFUA_5G04270 or AFUA_2G09910	-1000	1000	0	Fatty acid metabolism		r0400YCM606 [7]
	R564	Palmitate:CoA ligase (AMP-forming)	ATP [cytoplasm] + coenzyme A [cytoplasm] + palmitate [cytoplasm] --> diphosphate [cytoplasm] + AMP [cytoplasm] + palmitoyl-CoA [cytoplasm]	6.2.1.3	AFUA_5G04270 or AFUA_2G09910	0	1000	0	Fatty acid metabolism	KEGG:R01280	r0402YCM606 [7]
	R565	Palmitate:CoA ligase (AMP-forming)	ATP [peroxisome] + coenzyme A [peroxisome] + palmitate [peroxisome] --> diphosphate [peroxisome] + AMP [peroxisome] + palmitoyl-CoA [peroxisome]	6.2.1.3	AFUA_5G04270 or AFUA_2G09910	0	1000	0	Fatty acid metabolism	KEGG:R01280	r0402YCM606 [7]
	R566	fatty-acid--CoA ligase (tetradecanoate)	ATP [cytoplasm] + coenzyme A [cytoplasm] + myristate [cytoplasm] <=> diphosphate [cytoplasm] + AMP [cytoplasm] + myristoyl-CoA [cytoplasm]	6.2.1.3	AFUA_5G04270 or AFUA_2G09910 or AFUA_1G05980	-1000	1000	0	Fatty acid metabolism		r0412YCM606 [7]
	R567	fatty-acid--CoA ligase (tetradecanoate)	ATP [peroxisome] + coenzyme A [peroxisome] + myristate [peroxisome] <=> diphosphate [peroxisome] + AMP [peroxisome] + myristoyl-CoA [peroxisome]	6.2.1.3	AFUA_5G04270 or AFUA_2G09910 or AFUA_1G05980	-1000	1000	0	Fatty acid metabolism		r0412YCM606 [7]
	R568	Malonyl-CoA:[acyl-carrier-protein] S-malonyltransferase	malonyl-CoA [mitochondrion] + Acyl-carrier protein [mitochondrion] --> coenzyme A [mitochondrion] + Malonyl-[acyl-carrier protein] [mitochondrion]	2.3.1.39; 2.3.1.85; 2.3.1.86; 2.3.1.-	AFUA_4G05850 and AFUA_1G06620	0	1000	0	Fatty acid metabolism	KEGG:R01626	r0721YCM606 [7]
	R569	long-chain-fatty-acid-CoA ligase	ATP [cytoplasm] + coenzyme A [cytoplasm] + heptanoate [cytoplasm] --> diphosphate [cytoplasm] + AMP [cytoplasm] + heptanoyl-CoA [cytoplasm]	6.2.1.3	AFUA_5G04270 or AFUA_2G09910	0	1000	0	Fatty acid metabolism		r1027iAL1006 [6]
	R570	long-chain-fatty-acid-CoA ligase	ATP [peroxisome] + coenzyme A [peroxisome] + heptanoate [peroxisome] --> diphosphate [peroxisome] + AMP [peroxisome] + heptanoyl-CoA [peroxisome]	6.2.1.3	AFUA_5G04270 or AFUA_2G09910	0	1000	0	Fatty acid metabolism		r1027iAL1006 [6]
	R571	enoyl-CoA hydratase	H2O [cytoplasm] + Undec-2-enoyl-CoA [cytoplasm] <=> 3-hydroxyundecanoyl-CoA [cytoplasm]	4.2.1.17	AFUA_2G10650	-1000	1000	0	Fatty acid metabolism		A. fumigatus central metabolism [1]
	R572	enoyl-CoA hydratase	H2O [peroxisome] + Undec-2-enoyl-CoA [peroxisome] <=> 3-hydroxyundecanoyl-CoA [peroxisome]	4.2.1.17	AFUA_2G10650	-1000	1000	0	Fatty acid metabolism		A. fumigatus central metabolism [1]
	R573	Acyl-CoA synthetase	ATP [extracellular] + coenzyme A [extracellular] + Octadecatrienoate [extracellular] --> H2O [extracellular] + diphosphate [extracellular] + AMP [extracellular] + (9Z,12Z,15Z)-Octadecatrienoyl-CoA [extracellular]	6.2.1.3	AFUA_5G04280	0	1000	0	Fatty acid metabolism		A. fumigatus central metabolism [1]
	R574	Fatty-acid synthase	2.0 NADPH [nucleus] + Malonyl-[acyl-carrier protein] [nucleus] + Acetyl-[acyl-carrier protein] [nucleus] --> H2O [nucleus] + 2.0 NADP(+) [nucleus] + CO2 [nucleus] + Acyl-carrier protein [nucleus] + Butyryl-[acp] [nucleus]	2.3.1.85	AFUA_3G04210 and AFUA_3G04220	0	1000	0	Fatty acid metabolism		r1194AORYZAE [4]
	R575	Fatty-acid synthase	2.0 NADPH [cytoplasm] + Malonyl-[acyl-carrier protein] [cytoplasm] + Acetyl-[acyl-carrier protein] [cytoplasm] --> H2O [cytoplasm] + 2.0 NADP(+) [cytoplasm] + CO2 [cytoplasm] + Acyl-carrier protein [cytoplasm] + Butyryl-[acp] [cytoplasm]	2.3.1.85	AFUA_3G04210 and AFUA_3G04220	0	1000	0	Fatty acid metabolism		r1194AORYZAE [4]
	R576	Fatty-acid synthase	2.0 NADPH [peroxisome] + Malonyl-[acyl-carrier protein] [peroxisome] + Acetyl-[acyl-carrier protein] [peroxisome] --> H2O [peroxisome] + 2.0 NADP(+) [peroxisome] + CO2 [peroxisome] + Acyl-carrier protein [peroxisome] + Butyryl-[acp] [peroxisome]	2.3.1.85	AFUA_3G04210 and AFUA_3G04220	0	1000	0	Fatty acid metabolism		r1194AORYZAE [4]
	R577	Fatty-acid synthase	2.0 NADPH [nucleus] + Malonyl-[acyl-carrier protein] [nucleus] + Butyryl-[acp] [nucleus] --> H2O [nucleus] + 2.0 NADP(+) [nucleus] + CO2 [nucleus] + Acyl-carrier protein [nucleus] + Hexanoyl-[acp] [nucleus]	2.3.1.85	AFUA_3G04210 and AFUA_3G04220	0	1000	0	Fatty acid metabolism		r1201AORYZAE [4]
	R578	Fatty-acid synthase	2.0 NADPH [cytoplasm] + Malonyl-[acyl-carrier protein] [cytoplasm] + Butyryl-[acp] [cytoplasm] --> H2O [cytoplasm] + 2.0 NADP(+) [cytoplasm] + CO2 [cytoplasm] + Acyl-carrier protein [cytoplasm] + Hexanoyl-[acp] [cytoplasm]	2.3.1.85	AFUA_3G04210 and AFUA_3G04220	0	1000	0	Fatty acid metabolism		r1201AORYZAE [4]
	R579	Fatty-acid synthase	2.0 NADPH [peroxisome] + Malonyl-[acyl-carrier protein] [peroxisome] + Butyryl-[acp] [peroxisome] --> H2O [peroxisome] + 2.0 NADP(+) [peroxisome] + CO2 [peroxisome] + Acyl-carrier protein [peroxisome] + Hexanoyl-[acp] [peroxisome]	2.3.1.85	AFUA_3G04210 and AFUA_3G04220	0	1000	0	Fatty acid metabolism		r1201AORYZAE [4]
	R580	(3R)-3-Hydroxybutanoyl-[acyl-carrier-protein] hydro-lyase	(3R)-3-Hydroxydecanoyl-[acyl-carrier protein] [nucleus] <=> H2O [nucleus] + trans-Dec-2-enoyl-[acp] [nucleus]	2.3.1.85; 2.3.1.86; 2.3.1.-; 4.2.1.59	AFUA_3G04220	-1000	1000	0	Fatty acid metabolism	KEGG:R04535	r1211AORYZAE [4]
	R581	(3R)-3-Hydroxybutanoyl-[acyl-carrier-protein] hydro-lyase	(3R)-3-Hydroxydecanoyl-[acyl-carrier protein] [cytoplasm] <=> H2O [cytoplasm] + trans-Dec-2-enoyl-[acp] [cytoplasm]	2.3.1.85; 2.3.1.86; 2.3.1.-; 4.2.1.59	AFUA_3G04220	-1000	1000	0	Fatty acid metabolism	KEGG:R04535	r1211AORYZAE [4]
	R582	decanoyl-[acp]:NADP+ trans-2-oxidoreductase	NADPH [cytoplasm] + trans-Dec-2-enoyl-[acp] [cytoplasm] --> NADP(+) [cytoplasm] + Decanoyl-[acp] [cytoplasm]	1.3.1.10; 1.3.1.39; 1.3.1.104; 2.3.1.85; 2.3.1.86	AFUA_4G07940 or AFUA_5G09600 or AFUA_2G09850	0	1000	0	Fatty acid metabolism	KEGG:R04962	r1213AORYZAE [4]
	R583	decanoyl-[acp]:NADP+ trans-2-oxidoreductase	NADPH [peroxisome] + trans-Dec-2-enoyl-[acp] [peroxisome] --> NADP(+) [peroxisome] + Decanoyl-[acp] [peroxisome]	1.3.1.10; 1.3.1.39; 1.3.1.104; 2.3.1.85; 2.3.1.86	AFUA_4G07940 or AFUA_5G09600 or AFUA_2G09850	0	1000	0	Fatty acid metabolism	KEGG:R04962	r1213AORYZAE [4]
	R584	(3R)-3-Hydroxydodecanoyl-[acyl-carrier-protein]:NADP+ oxidoreductase	NADPH [cytoplasm] + 3-Oxododecanoyl-[acp] [cytoplasm] <=> NADP(+) [cytoplasm] + (R)-3-Hydroxydodecanoyl-[acp] [cytoplasm]	1.1.1.100; 2.3.1.85; 2.3.1.86; 2.3.1.-	AFUA_1G14380 or AFUA_2G17560 or AFUA_3G10540 or AFUA_5G01040 or AFUA_7G04980	-1000	1000	0	Fatty acid metabolism	KEGG:R04964	r1217AORYZAE [4]
	R585	(3R)-3-Hydroxybutanoyl-[acyl-carrier-protein] hydro-lyase	(R)-3-Hydroxydodecanoyl-[acp] [nucleus] <=> H2O [nucleus] + trans-Dodec-2-enoyl-[acp] [nucleus]	2.3.1.85; 2.3.1.86; 2.3.1.-; 4.2.1.59	AFUA_3G04220	-1000	1000	0	Fatty acid metabolism	KEGG:R04965	r1218AORYZAE [4]
	R586	(3R)-3-Hydroxybutanoyl-[acyl-carrier-protein] hydro-lyase	(R)-3-Hydroxydodecanoyl-[acp] [cytoplasm] <=> H2O [cytoplasm] + trans-Dodec-2-enoyl-[acp] [cytoplasm]	2.3.1.85; 2.3.1.86; 2.3.1.-; 4.2.1.59	AFUA_3G04220	-1000	1000	0	Fatty acid metabolism	KEGG:R04965	r1218AORYZAE [4]
	R587	(3R)-3-Hydroxytetradecanoyl-[acyl-carrier-protein]:NADP+ oxidoreductase	NADPH [cytoplasm] + 3-Oxotetradecanoyl-[acp] [cytoplasm] <=> NADP(+) [cytoplasm] + (3R)-3-Hydroxytetradecanoyl-[acyl-carrier protein] [cytoplasm]	1.1.1.100; 2.3.1.85; 2.3.1.86; 2.3.1.-	AFUA_1G14380 or AFUA_2G17560 or AFUA_3G10540 or AFUA_5G01040 or AFUA_7G04980	-1000	1000	0	Fatty acid metabolism	KEGG:R04566	r1224AORYZAE [4]
	R588	(3R)-3-Hydroxypalmitoyl-[acyl-carrier-protein] hydro-lyase	(3R)-3-Hydroxytetradecanoyl-[acyl-carrier protein] [nucleus] <=> H2O [nucleus] + trans-Tetradec-2-enoyl-[acp] [nucleus]	2.3.1.85; 2.3.1.86; 2.3.1.-; 4.2.1.59	AFUA_3G04220	-1000	1000	0	Fatty acid metabolism	KEGG:R04568	r1225AORYZAE [4]
	R589	(3R)-3-Hydroxypalmitoyl-[acyl-carrier-protein] hydro-lyase	(3R)-3-Hydroxytetradecanoyl-[acyl-carrier protein] [cytoplasm] <=> H2O [cytoplasm] + trans-Tetradec-2-enoyl-[acp] [cytoplasm]	2.3.1.85; 2.3.1.86; 2.3.1.-; 4.2.1.59	AFUA_3G04220	-1000	1000	0	Fatty acid metabolism	KEGG:R04568	r1225AORYZAE [4]
	R590	tetradecanoyl-[acp]:NADP+ trans-2-oxidoreductase	NADPH [cytoplasm] + trans-Tetradec-2-enoyl-[acp] [cytoplasm] --> NADP(+) [cytoplasm] + Tetradecanoyl-[acp] [cytoplasm]	1.3.1.10; 1.3.1.39; 1.3.1.104; 2.3.1.85; 2.3.1.86	AFUA_4G07940 or AFUA_5G09600 or AFUA_2G09850	0	1000	0	Fatty acid metabolism	KEGG:R04967	r1227AORYZAE [4]
	R591	tetradecanoyl-[acp]:NADP+ trans-2-oxidoreductase	NADPH [peroxisome] + trans-Tetradec-2-enoyl-[acp] [peroxisome] --> NADP(+) [peroxisome] + Tetradecanoyl-[acp] [peroxisome]	1.3.1.10; 1.3.1.39; 1.3.1.104; 2.3.1.85; 2.3.1.86	AFUA_4G07940 or AFUA_5G09600 or AFUA_2G09850	0	1000	0	Fatty acid metabolism	KEGG:R04967	r1227AORYZAE [4]
	R592	(3R)-3-Hydroxypalmitoyl-[acyl-carrier-protein]:NADP+ oxidoreductase	NADPH [mitochondrion] + 3-Oxohexadecanoyl-[acp] [mitochondrion] <=> NADP(+) [mitochondrion] + (3R)-3-Hydroxypalmitoyl-[acyl-carrier protein] [mitochondrion]	1.1.1.100; 2.3.1.85; 2.3.1.86; 2.3.1.-	AFUA_1G14380 or AFUA_2G17560 or AFUA_3G10540 or AFUA_5G01040 or AFUA_7G04980	-1000	1000	0	Fatty acid metabolism	KEGG:R04543	r1231AORYZAE [4]
	R593	(3R)-3-hydroxypalmitoyl-[acyl-carrier-protein] hydro-lyase	(3R)-3-Hydroxypalmitoyl-[acyl-carrier protein] [nucleus] <=> H2O [nucleus] + trans-Hexadec-2-enoyl-[acp] [nucleus]	2.3.1.85; 2.3.1.86; 2.3.1.-; 4.2.1.59	AFUA_3G04220	-1000	1000	0	Fatty acid metabolism	KEGG:R04544	r1232AORYZAE [4]
	R594	(3R)-3-hydroxypalmitoyl-[acyl-carrier-protein] hydro-lyase	(3R)-3-Hydroxypalmitoyl-[acyl-carrier protein] [cytoplasm] <=> H2O [cytoplasm] + trans-Hexadec-2-enoyl-[acp] [cytoplasm]	2.3.1.85; 2.3.1.86; 2.3.1.-; 4.2.1.59	AFUA_3G04220	-1000	1000	0	Fatty acid metabolism	KEGG:R04544	r1232AORYZAE [4]
	R595	hexadecanoyl-[acp]:NADP+ trans-2-oxidoreductase	NADPH [cytoplasm] + trans-Hexadec-2-enoyl-[acp] [cytoplasm] <-- NADP(+) [cytoplasm] + Hexadecanoyl-[acp] [cytoplasm]	1.3.1.10; 1.3.1.39; 1.3.1.104; 2.3.1.85; 2.3.1.86	AFUA_4G07940 or AFUA_5G09600 or AFUA_2G09850	-1000	0	0	Fatty acid metabolism	KEGG:R04970	r1234AORYZAE [4]
	R596	hexadecanoyl-[acp]:NADP+ trans-2-oxidoreductase	NADPH [peroxisome] + trans-Hexadec-2-enoyl-[acp] [peroxisome] <-- NADP(+) [peroxisome] + Hexadecanoyl-[acp] [peroxisome]	1.3.1.10; 1.3.1.39; 1.3.1.104; 2.3.1.85; 2.3.1.86	AFUA_4G07940 or AFUA_5G09600 or AFUA_2G09850	-1000	0	0	Fatty acid metabolism	KEGG:R04970	r1234AORYZAE [4]
	R597	3-hydroxyacyl-[acyl-carrier-protein] dehydratase	3-Hydroxyoctadecanoyl-[acp] [peroxisome] <=> H2O [peroxisome] + (2E)-Octadecenoyl-[acp] [peroxisome]	2.3.1.-; 4.2.1.-	AFUA_1G06810 or AFUA_4G03900	-1000	1000	0	Fatty acid metabolism	KEGG:R07764	r1239AORYZAE [4]
	R598	3-hydroxyacyl-[acyl-carrier-protein] dehydratase	3-Hydroxyoctadecanoyl-[acp] [cytoplasm] <=> H2O [cytoplasm] + (2E)-Octadecenoyl-[acp] [cytoplasm]	2.3.1.-; 4.2.1.-	AFUA_1G06810 or AFUA_4G03900	-1000	1000	0	Fatty acid metabolism	KEGG:R07764	r1239AORYZAE [4]
	R599	3-hydroxyacyl-[acyl-carrier-protein] dehydratase	3-Hydroxyoctadecanoyl-[acp] [mitochondrion] <=> H2O [mitochondrion] + (2E)-Octadecenoyl-[acp] [mitochondrion]	2.3.1.-; 4.2.1.-	AFUA_1G06810 or AFUA_4G03900	-1000	1000	0	Fatty acid metabolism	KEGG:R07764	r1239AORYZAE [4]
	R600	Acetyl coenzyme A-acyl-carrier-protein transacylase	NADPH [cytoplasm] + (2E)-Octadecenoyl-[acp] [cytoplasm] <=> NADP(+) [cytoplasm] + Octadecanoyl-[acyl-carrier protein] [cytoplasm]	1.3.1.9	AFUA_4G07940 or AFUA_5G09600 or AFUA_2G09850	-1000	1000	0	Fatty acid metabolism		r1241AORYZAE [4]
	R601	Acetyl coenzyme A-acyl-carrier-protein transacylase	NADPH [peroxisome] + (2E)-Octadecenoyl-[acp] [peroxisome] <=> NADP(+) [peroxisome] + Octadecanoyl-[acyl-carrier protein] [peroxisome]	1.3.1.9	AFUA_4G07940 or AFUA_5G09600 or AFUA_2G09850	-1000	1000	0	Fatty acid metabolism		r1241AORYZAE [4]
	R602	Fatty-acid synthase	2.0 NADPH [nucleus] + Malonyl-[acyl-carrier protein] [nucleus] + Hexadecanoyl-[acp] [nucleus] --> H2O [nucleus] + 2.0 NADP(+) [nucleus] + CO2 [nucleus] + Acyl-carrier protein [nucleus] + Octadecanoyl-[acyl-carrier protein] [nucleus]	2.3.1.85	AFUA_3G04210 and AFUA_3G04220	0	1000	0	Fatty acid metabolism		r1243AORYZAE [4]
	R603	Fatty-acid synthase	2.0 NADPH [cytoplasm] + Malonyl-[acyl-carrier protein] [cytoplasm] + Hexadecanoyl-[acp] [cytoplasm] --> H2O [cytoplasm] + 2.0 NADP(+) [cytoplasm] + CO2 [cytoplasm] + Acyl-carrier protein [cytoplasm] + Octadecanoyl-[acyl-carrier protein] [cytoplasm]	2.3.1.85	AFUA_3G04210 and AFUA_3G04220	0	1000	0	Fatty acid metabolism		r1243AORYZAE [4]
	R604	Fatty-acid synthase	2.0 NADPH [peroxisome] + Malonyl-[acyl-carrier protein] [peroxisome] + Hexadecanoyl-[acp] [peroxisome] --> H2O [peroxisome] + 2.0 NADP(+) [peroxisome] + CO2 [peroxisome] + Acyl-carrier protein [peroxisome] + Octadecanoyl-[acyl-carrier protein] [peroxisome]	2.3.1.85	AFUA_3G04210 and AFUA_3G04220	0	1000	0	Fatty acid metabolism		r1243AORYZAE [4]
	R605	Stearoyl-CoA 9-desaturase	NADH [endoplasmic_reticulum] + oxygen [endoplasmic_reticulum] + Octadecanoyl-[acyl-carrier protein] [endoplasmic_reticulum] --> 2.0 H2O [endoplasmic_reticulum] + NAD(+) [endoplasmic_reticulum] + Octadecenoyl-[acp] [endoplasmic_reticulum]	1.14.19.1	AFUA_7G05920	0	1000	0	Fatty acid metabolism		r1244AORYZAE [4]
	R606	Acetyl coenzyme A-acyl-carrier-protein transacylase	H2O [cytoplasm] + Linolenoyl-[acp] [cytoplasm] --> Acyl-carrier protein [cytoplasm] + linoleate [cytoplasm]	3.1.2.14		0	1000	0	Fatty acid metabolism		r1279AORYZAE [4]
	R607	Fatty-acid synthase	18.0 NADPH [nucleus] + Acyl-[acp] [nucleus] + 9.0 Malonyl-[acyl-carrier protein] [nucleus] --> 18.0 NADP(+) [nucleus] + 9.0 CO2 [nucleus] + 9.0 Acyl-carrier protein [nucleus] + Eicosanoic acid-[acp] [nucleus]	2.3.1.85	AFUA_4G14560	0	1000	0	Fatty acid metabolism		A. fumigatus central metabolism [1]
	R608	Fatty-acid synthase	18.0 NADPH [cytoplasm] + Acyl-[acp] [cytoplasm] + 9.0 Malonyl-[acyl-carrier protein] [cytoplasm] --> 18.0 NADP(+) [cytoplasm] + 9.0 CO2 [cytoplasm] + 9.0 Acyl-carrier protein [cytoplasm] + Eicosanoic acid-[acp] [cytoplasm]	2.3.1.85	AFUA_4G14560	0	1000	0	Fatty acid metabolism		A. fumigatus central metabolism [1]
	R609	Fatty-acid synthase	12.0 NADPH [nucleus] + Acyl-[acp] [nucleus] + 7.0 Malonyl-[acyl-carrier protein] [nucleus] --> 12.0 NADP(+) [nucleus] + 7.0 CO2 [nucleus] + 7.0 Acyl-carrier protein [nucleus] + Hexadecadienoic acid-[acp] [nucleus]	2.3.1.85	AFUA_4G14560	0	1000	0	Fatty acid metabolism		A. fumigatus central metabolism [1]
	R610	Fatty-acid synthase	12.0 NADPH [cytoplasm] + Acyl-[acp] [cytoplasm] + 7.0 Malonyl-[acyl-carrier protein] [cytoplasm] --> 12.0 NADP(+) [cytoplasm] + 7.0 CO2 [cytoplasm] + 7.0 Acyl-carrier protein [cytoplasm] + hexadecadienoyl-[acp] [cytoplasm]	2.3.1.85	AFUA_4G14560	0	1000	0	Fatty acid metabolism		A. fumigatus central metabolism [1]
	R611	dodecanoyl-[acp]:NADP+ trans-2-oxidoreductase	NADP(+) [cytoplasm] + Dodecanoyl-[acyl-carrier protein] [cytoplasm] --> NADPH [cytoplasm] + trans-Dodec-2-enoyl-[acp] [cytoplasm]	1.3.1.10; 1.3.1.39; 1.3.1.104; 2.3.1.85; 2.3.1.86	AFUA_4G07940 or AFUA_5G09600 or AFUA_2G09850	0	1000	0	Fatty acid metabolism	KEGG:R04725	r196iLC915 [5]
	R612	dodecanoyl-[acp]:NADP+ trans-2-oxidoreductase	NADP(+) [peroxisome] + Dodecanoyl-[acyl-carrier protein] [peroxisome] --> NADPH [peroxisome] + trans-Dodec-2-enoyl-[acp] [peroxisome]	1.3.1.10; 1.3.1.39; 1.3.1.104; 2.3.1.85; 2.3.1.86	AFUA_4G07940 or AFUA_5G09600 or AFUA_2G09850	0	1000	0	Fatty acid metabolism	KEGG:R04725	r196iLC915 [5]
	R613	[ACP]acetyltransferase	stearoyl-CoA [endoplasmic_reticulum] + sphinganine [endoplasmic_reticulum] --> coenzyme A [endoplasmic_reticulum] + Cerebrin 2 [endoplasmic_reticulum]	2.3.1.38	AFUA_6G10460	0	1000	0	Fatty acid metabolism		A. fumigatus central metabolism [1]
	R614	stearoyl-CoA 12-desaturase	oxygen [nucleus] + linoleate [nucleus] <=> 8(R)-HPODE [nucleus]	1.13.11.60	AFUA_4G10770	-1000	1000	0	Fatty acid metabolism		A. fumigatus central metabolism [1]
	R615	stearoyl-CoA 12-desaturase	oxygen [cytoplasm] + linoleate [cytoplasm] <=> 8(R)-HPODE [cytoplasm]	1.13.11.60	AFUA_4G10770	-1000	1000	0	Fatty acid metabolism		A. fumigatus central metabolism [1]
	R616	3-oxoacyl-[acyl-carrier-protein] synthase	Acyl-[acp] [nucleus] + Malonyl-[acyl-carrier protein] [nucleus] --> CO2 [nucleus] + Acyl-carrier protein [nucleus] + 3-oxoacyl-[acp] [nucleus]	2.3.1.41	AFUA_3G02530	0	1000	0	Fatty acid metabolism		A. fumigatus central metabolism [1]
	R617	3-oxoacyl-[acyl-carrier-protein] synthase	Acyl-[acp] [cytoplasm] + Malonyl-[acyl-carrier protein] [cytoplasm] --> CO2 [cytoplasm] + Acyl-carrier protein [cytoplasm] + 3-oxoacyl-[acp] [cytoplasm]	2.3.1.41	AFUA_3G02530	0	1000	0	Fatty acid metabolism		A. fumigatus central metabolism [1]
	R618	Malonyl transferase	Acyl-carrier protein [mitochondrion] + phosphatidylcholine [mitochondrion] --> acyl-[acp] (for phospholipids) [mitochondrion] + Lysophosphatidylcholine [mitochondrion]	2.3.1.39	AFUA_2G15540	0	1000	0	Fatty acid metabolism		A. fumigatus central metabolism [1]
	R619	Acyl-CoA synthetase	ATP [extracellular] + coenzyme A [extracellular] + hexanoate [extracellular] --> H2O [extracellular] + diphosphate [extracellular] + AMP [extracellular] + hexanoyl-CoA [extracellular]	6.2.1.3	AFUA_5G04280	0	1000	0	Fatty acid metabolism		A. fumigatus central metabolism [1]
	R620	Squalene monooxygenase	NADP(+) [mitochondrion] + oxygen [mitochondrion] + squalene [mitochondrion] --> NADPH [mitochondrion] + (S)-2,3-epoxysqualene [mitochondrion]	1.14.14.17	AFUA_5G07770	0	1000	0	Fatty acid metabolism		A. fumigatus central metabolism [1]
	R621	Fatty-acid synthase	13.0 NADPH [nucleus] + Acyl-[acp] [nucleus] + 8.0 Malonyl-[acyl-carrier protein] [nucleus] --> 13.0 NADP(+) [nucleus] + 8.0 CO2 [nucleus] + 8.0 Acyl-carrier protein [nucleus] + octadecatrienoyl-[acp] [nucleus]	2.3.1.85	AFUA_4G14560	0	1000	0	Fatty acid metabolism		A. fumigatus central metabolism [1]
	R622	Fatty-acid synthase	13.0 NADPH [cytoplasm] + Acyl-[acp] [cytoplasm] + 8.0 Malonyl-[acyl-carrier protein] [cytoplasm] --> 13.0 NADP(+) [cytoplasm] + 8.0 CO2 [cytoplasm] + 8.0 Acyl-carrier protein [cytoplasm] + octadecatrienoyl-[acp] [cytoplasm]	2.3.1.85	AFUA_4G14560	0	1000	0	Fatty acid metabolism		A. fumigatus central metabolism [1]
	R623	Long-chain-fatty-acid-CoA ligase	ATP [cytoplasm] + coenzyme A [cytoplasm] + octanoate [cytoplasm] --> H2O [cytoplasm] + diphosphate [cytoplasm] + AMP [cytoplasm] + octanoyl-CoA [cytoplasm]	6.2.1.3	AFUA_2G09910	0	1000	0	Fatty acid metabolism		A. fumigatus central metabolism [1]
	R624	Long-chain-fatty-acid-CoA ligase	ATP [peroxisome] + coenzyme A [peroxisome] + octanoate [peroxisome] --> H2O [peroxisome] + diphosphate [peroxisome] + AMP [peroxisome] + octanoyl-CoA [peroxisome]	6.2.1.3	AFUA_5G04270 or AFUA_1G17190 or AFUA_5G04280	0	1000	0	Fatty acid metabolism		A. fumigatus central metabolism [1]
	R625	Long-chain-fatty-acid-CoA ligase	ATP [endoplasmic_reticulum] + coenzyme A [endoplasmic_reticulum] + fatty acid [endoplasmic_reticulum] --> H2O [endoplasmic_reticulum] + diphosphate [endoplasmic_reticulum] + AMP [endoplasmic_reticulum] + long-chain acyl-CoAs [endoplasmic_reticulum]	6.2.1.3	AFUA_5G04280	0	1000	0	Fatty acid metabolism		A. fumigatus central metabolism [1]
	R626	Fatty-acid synthase	38.0 NADPH [nucleus] + 2.0 Acyl-[acp] [nucleus] + 19.0 Malonyl-[acyl-carrier protein] [nucleus] --> 38.0 NADP(+) [nucleus] + 19.0 CO2 [nucleus] + 19.0 Acyl-carrier protein [nucleus] + 2.0 Heptadecanoic acid-[acp] [nucleus]	2.3.1.85	AFUA_4G14560	0	1000	0	Fatty acid metabolism		A. fumigatus central metabolism [1]
	R627	Fatty-acid synthase	38.0 NADPH [cytoplasm] + 2.0 Acyl-[acp] [cytoplasm] + 19.0 Malonyl-[acyl-carrier protein] [cytoplasm] --> 38.0 NADP(+) [cytoplasm] + 19.0 CO2 [cytoplasm] + 19.0 Acyl-carrier protein [cytoplasm] + 2.0 Heptadecanoic acid-[acp] [cytoplasm]	2.3.1.85	AFUA_4G14560	0	1000	0	Fatty acid metabolism		A. fumigatus central metabolism [1]
	R628	3-oxoacyl-[acyl-carrier-protein] synthase	Malonyl-[acyl-carrier protein] [nucleus] + Nonanoyl-[acp] [nucleus] --> CO2 [nucleus] + Acyl-carrier protein [nucleus] + 3-oxoundecanoyl-[acp] [nucleus]	2.3.1.41	AFUA_7G06700	0	1000	0	Fatty acid metabolism		A. fumigatus central metabolism [1]
	R629	3-oxoacyl-[acyl-carrier-protein] synthase	Malonyl-[acyl-carrier protein] [cytoplasm] + Nonanoyl-[acp] [cytoplasm] --> CO2 [cytoplasm] + Acyl-carrier protein [cytoplasm] + 3-oxoundecanoyl-[acp] [cytoplasm]	2.3.1.41	AFUA_7G06700	0	1000	0	Fatty acid metabolism		A. fumigatus central metabolism [1]
	R630	Acyl-CoA synthetase	ATP [extracellular] + coenzyme A [extracellular] + decanoate [extracellular] --> H2O [extracellular] + diphosphate [extracellular] + AMP [extracellular] + decanoyl-CoA [extracellular]	6.2.1.3	AFUA_5G04280	0	1000	0	Fatty acid metabolism		A. fumigatus central metabolism [1]
	R631	Acyl-CoA synthetase	ATP [cytoplasm] + coenzyme A [cytoplasm] + decanoate [cytoplasm] --> diphosphate [cytoplasm] + AMP [cytoplasm] + decanoyl-CoA [cytoplasm]	6.2.1.3	AFUA_1G05980	0	1000	0	Fatty acid metabolism		A. fumigatus central metabolism [1]
	R632	Acyl-CoA synthetase	ATP [mitochondrion] + coenzyme A [mitochondrion] + decanoate [mitochondrion] --> diphosphate [mitochondrion] + AMP [mitochondrion] + decanoyl-CoA [mitochondrion]	6.2.1.3	AFUA_1G05980	0	1000	0	Fatty acid metabolism		A. fumigatus central metabolism [1]
	R633	sterol 14-demethylase	NADPH [mitochondrion] + 4,4-dimethylcholesta-8,14,24-trienol[c] [mitochondrion] --> NADP(+) [mitochondrion] + 14-demethyllanosterol [mitochondrion]	1.3.1.70	AFUA_1G03150 or AFUA_1G05720	0	1000	0	Fatty acid metabolism		A. fumigatus central metabolism [1]
	R634	3-oxoacyl-[acyl-carrier-protein] reductase	NADPH [mitochondrion] + 3-Oxotetradecanoyl-[acp] [mitochondrion] <=> NADP(+) [mitochondrion] + 3-hydroxymyristoyl-[acp] [mitochondrion]	1.1.1.100	AFUA_1G14380 or AFUA_2G17560 or AFUA_3G10540 or AFUA_5G01040 or AFUA_7G04980	-1000	1000	0	Fatty acid metabolism		A. fumigatus central metabolism [1]
	R635	[ACP]acetyltransferase	acetyl-CoA [nucleus] + Acyl-[acp] [nucleus] --> coenzyme A [nucleus] + Acetyl-[acyl-carrier protein] [nucleus]	2.3.1.38	AFUA_3G04220	0	1000	0	Fatty acid metabolism		A. fumigatus central metabolism [1]
	R636	[ACP]acetyltransferase	acetyl-CoA [cytoplasm] + Acyl-[acp] [cytoplasm] --> coenzyme A [cytoplasm] + Acetyl-[acyl-carrier protein] [cytoplasm]	2.3.1.38	AFUA_3G04220	0	1000	0	Fatty acid metabolism		A. fumigatus central metabolism [1]
	R637	[ACP]acetyltransferase	stearoyl-CoA [endoplasmic_reticulum] + sphinganine (C18) [endoplasmic_reticulum] --> coenzyme A [endoplasmic_reticulum] + Cerebrin 2 [endoplasmic_reticulum]	2.3.1.38	AFUA_6G10460	0	1000	0	Fatty acid metabolism		A. fumigatus central metabolism [1]
	R638	Acyl-CoA synthetase	ATP [cytoplasm] + coenzyme A [cytoplasm] + hexanoate [cytoplasm] --> diphosphate [cytoplasm] + AMP [cytoplasm] + hexanoyl-CoA [cytoplasm]	6.2.1.3	AFUA_1G05980	0	1000	0	Fatty acid metabolism		A. fumigatus central metabolism [1]
	R639	Acyl-CoA synthetase	ATP [mitochondrion] + coenzyme A [mitochondrion] + hexanoate [mitochondrion] --> diphosphate [mitochondrion] + AMP [mitochondrion] + hexanoyl-CoA [mitochondrion]	6.2.1.3	AFUA_1G05980	0	1000	0	Fatty acid metabolism		A. fumigatus central metabolism [1]
	R640	Fatty-acid synthase	34.0 NADPH [nucleus] + 2.0 Acyl-[acp] [nucleus] + 17.0 Malonyl-[acyl-carrier protein] [nucleus] --> 34.0 NADP(+) [nucleus] + 17.0 CO2 [nucleus] + 17.0 Acyl-carrier protein [nucleus] + 2.0 Pentadecanoyl-[acp] [nucleus]	2.3.1.85	AFUA_4G14560	0	1000	0	Fatty acid metabolism		A. fumigatus central metabolism [1]
	R641	Fatty-acid synthase	34.0 NADPH [cytoplasm] + 2.0 Acyl-[acp] [cytoplasm] + 17.0 Malonyl-[acyl-carrier protein] [cytoplasm] --> 34.0 NADP(+) [cytoplasm] + 17.0 CO2 [cytoplasm] + 17.0 Acyl-carrier protein [cytoplasm] + 2.0 Pentadecanoyl-[acp] [cytoplasm]	2.3.1.85	AFUA_4G14560	0	1000	0	Fatty acid metabolism		A. fumigatus central metabolism [1]
	R642	Squalene synthase	squalene [cytoplasm] <=> Diploptene [cytoplasm]	5.4.99.17	AFUA_7G00260	-1000	1000	0	Fatty acid metabolism		A. fumigatus central metabolism [1]
	R643	Squalene synthase	squalene [peroxisome] <=> Diploptene [peroxisome]	5.4.99.17	AFUA_7G00260	-1000	1000	0	Fatty acid metabolism		A. fumigatus central metabolism [1]
	R644	Long-chain-fatty-acid-CoA ligase	ATP [extracellular] + coenzyme A [extracellular] + linoleate [extracellular] --> H2O [extracellular] + diphosphate [extracellular] + AMP [extracellular] + Octadecadienoyl-CoA [extracellular]	6.2.1.3	AFUA_5G04280	0	1000	0	Fatty acid metabolism		A. fumigatus central metabolism [1]
	R645	Acyl-CoA synthetase	ATP [cytoplasm] + coenzyme A [cytoplasm] + Tetradecenoate [cytoplasm] --> diphosphate [cytoplasm] + AMP [cytoplasm] + trans-tetradec-2-enoyl-CoA [cytoplasm]	6.2.1.3	AFUA_1G05980	0	1000	0	Fatty acid metabolism		A. fumigatus central metabolism [1]
	R646	Acyl-CoA synthetase	ATP [mitochondrion] + coenzyme A [mitochondrion] + Tetradecenoate [mitochondrion] --> diphosphate [mitochondrion] + AMP [mitochondrion] + trans-tetradec-2-enoyl-CoA [mitochondrion]	6.2.1.3	AFUA_1G05980	0	1000	0	Fatty acid metabolism		A. fumigatus central metabolism [1]
	R647	stearoyl-CoA 9-desaturase	NADH [cytoplasm] + oxygen [cytoplasm] + Octadecenoyl-[acp] [cytoplasm] --> 2.0 H2O [cytoplasm] + NAD(+) [cytoplasm] + Linolenoyl-[acp] [cytoplasm]	1.14.19.1	AFUA_6G03050 or AFUA_1G12530	0	1000	0	Fatty acid metabolism		A. fumigatus central metabolism [1]
	R648	Fatty-acid synthase	Malonyl-[acyl-carrier protein] [nucleus] + Octadecanoyl-[acyl-carrier protein] [nucleus] --> CO2 [nucleus] + Acyl-carrier protein [nucleus] + 3-oxoeicosanoyl-[acp] [nucleus]	2.3.1.85	AFUA_7G06700	0	1000	0	Fatty acid metabolism		A. fumigatus central metabolism [1]
	R649	Fatty-acid synthase	Malonyl-[acyl-carrier protein] [cytoplasm] + Octadecanoyl-[acyl-carrier protein] [cytoplasm] --> CO2 [cytoplasm] + Acyl-carrier protein [cytoplasm] + 3-oxoeicosanoyl-[acp] [cytoplasm]	2.3.1.85	AFUA_7G06700	0	1000	0	Fatty acid metabolism		A. fumigatus central metabolism [1]
	R650	3-oxoacyl-[acyl-carrier-protein] synthase	Malonyl-[acyl-carrier protein] [nucleus] + Heptanoyl-[acp] [nucleus] --> CO2 [nucleus] + Acyl-carrier protein [nucleus] + 3-oxononanoyl-[acp] [nucleus]	2.3.1.41	AFUA_7G06700	0	1000	0	Fatty acid metabolism		A. fumigatus central metabolism [1]
	R651	3-oxoacyl-[acyl-carrier-protein] synthase	Malonyl-[acyl-carrier protein] [cytoplasm] + Heptanoyl-[acp] [cytoplasm] --> CO2 [cytoplasm] + Acyl-carrier protein [cytoplasm] + 3-oxononanoyl-[acp] [cytoplasm]	2.3.1.41	AFUA_7G06700	0	1000	0	Fatty acid metabolism		A. fumigatus central metabolism [1]
	R652	Steryl-ester acylhydrolase	14.0 H2O [lipid_particle] + 4.0 ergosterol ester [lipid_particle] --> palmitate [lipid_particle] + 2.0 1,2-Diacyl-sn-glycerol [lipid_particle] + (9Z)-Octadecenoic acid [lipid_particle] + 2.0 stearate [lipid_particle] + linoleate [lipid_particle] + (9Z,12Z,15Z)-Octadecatrienoic acid [lipid_particle]	3.1.1.13	AFUA_5G08960 or AFUA_4G08440	0	1000	0	Fatty acid metabolism	KEGG:R02115	r675iLC915 [5]
	R653	Steryl-ester acylhydrolase	14.0 H2O [lipid_particle] + 4.0 Episterol ester [lipid_particle] --> palmitate [lipid_particle] + 2.0 1,2-Diacyl-sn-glycerol [lipid_particle] + (9Z)-Octadecenoic acid [lipid_particle] + stearate [lipid_particle] + 2.0 linoleate [lipid_particle] + (9Z,12Z,15Z)-Octadecatrienoic acid [lipid_particle]	3.1.1.13	AFUA_5G08960 or AFUA_4G08440	0	1000	0	Fatty acid metabolism	KEGG:R02115	r676iLC915 [5]
	R654	3-oxoacyl-[acyl-carrier-protein] synthase	Malonyl-[acyl-carrier protein] [nucleus] + Pentanoyl-[acp] [nucleus] --> CO2 [nucleus] + Acyl-carrier protein [nucleus] + 3-oxoheptanoyl-[acp] [nucleus]	2.3.1.41	AFUA_7G06700	0	1000	0	Fatty acid metabolism		A. fumigatus central metabolism [1]
	R655	3-oxoacyl-[acyl-carrier-protein] synthase	Malonyl-[acyl-carrier protein] [cytoplasm] + Pentanoyl-[acp] [cytoplasm] --> CO2 [cytoplasm] + Acyl-carrier protein [cytoplasm] + 3-oxoheptanoyl-[acp] [cytoplasm]	2.3.1.41	AFUA_7G06700	0	1000	0	Fatty acid metabolism		A. fumigatus central metabolism [1]
	R656	Steryl-ester acylhydrolase	10.0 H2O [lipid_particle] + 6.0 fecosterol ester [lipid_particle] --> 2.0 B00002 [lipid_particle] + 2.0 palmitate [lipid_particle] + 2.0 1,2-Diacyl-sn-glycerol [lipid_particle] + (9Z)-Octadecenoic acid [lipid_particle] + 4.0 stearate [lipid_particle] + linoleate [lipid_particle] + (9Z,12Z,15Z)-Octadecatrienoic acid [lipid_particle]	3.1.1.13	AFUA_5G08960 or AFUA_4G08440	0	1000	0	Fatty acid metabolism	KEGG:R02115	r677iLC915 [5]
	R657	Steryl-ester acylhydrolase	3.0 Lanosterol ester [lipid_particle] --> B00002 [lipid_particle] + palmitate [lipid_particle] + 1,2-Diacyl-sn-glycerol [lipid_particle] + (9Z)-Octadecenoic acid [lipid_particle] + stearate [lipid_particle] + linoleate [lipid_particle] + (9Z,12Z,15Z)-Octadecatrienoic acid [lipid_particle]	3.1.1.13	AFUA_5G08960 or AFUA_4G08440	0	1000	0	Fatty acid metabolism	KEGG:R02115	r678iLC915 [5]
	R658	3-oxoacyl-[acyl-carrier-protein] synthase	Malonyl-[acyl-carrier protein] [nucleus] + Tridecanoyl-[acp] [nucleus] --> CO2 [nucleus] + Acyl-carrier protein [nucleus] + 3-oxopentadecanoyl-[acp] [nucleus]	2.3.1.41	AFUA_7G06700	0	1000	0	Fatty acid metabolism		A. fumigatus central metabolism [1]
	R659	3-oxoacyl-[acyl-carrier-protein] synthase	Malonyl-[acyl-carrier protein] [cytoplasm] + Tridecanoyl-[acp] [cytoplasm] --> CO2 [cytoplasm] + Acyl-carrier protein [cytoplasm] + 3-oxopentadecanoyl-[acp] [cytoplasm]	2.3.1.41	AFUA_7G06700	0	1000	0	Fatty acid metabolism		A. fumigatus central metabolism [1]
	R660	[ACP]acetyltransferase	oleoyl-CoA [endoplasmic_reticulum] + [endoplasmic_reticulum] --> coenzyme A [endoplasmic_reticulum] + [endoplasmic_reticulum]	2.3.1.38	AFUA_6G10460	0	1000	0	Fatty acid metabolism		A. fumigatus central metabolism [1]
	R661	D-erythro-3-methylmalate hydro-lyase (2-methylmaleate-forming)	H2O [cytoplasm] + Hexadecenoyl-[acp] [cytoplasm] --> Acyl-carrier protein [cytoplasm] + palmitoleate [cytoplasm]	3.1.2.14		0	1000	0	Fatty acid metabolism	KEGG:R08162	r689iLC915 [5]
	R662	[ACP]acetyltransferase	stearoyl-CoA [endoplasmic_reticulum] + Sphinganine [endoplasmic_reticulum] --> coenzyme A [endoplasmic_reticulum] + Cerebroside 1 [endoplasmic_reticulum]	2.3.1.38	AFUA_6G10460	0	1000	0	Fatty acid metabolism		A. fumigatus central metabolism [1]
	R663	3-oxoacyl-[acyl-carrier-protein] reductase	NADPH [cytoplasm] + 3-Oxododecanoyl-[acp] [cytoplasm] <=> NADP(+) [cytoplasm] + 3-hydroxylauroyl-[acp] [cytoplasm]	1.1.1.100	AFUA_7G04540 or AFUA_6G08560 or AFUA_1G10100 or AFUA_1G14350 or AFUA_1G17650 or AFUA_5G12480	-1000	1000	0	Fatty acid metabolism		A. fumigatus central metabolism [1]
	R664	3-oxoacyl-[acyl-carrier-protein] reductase	NADPH [mitochondrion] + 3-Oxododecanoyl-[acp] [mitochondrion] <=> NADP(+) [mitochondrion] + 3-hydroxylauroyl-[acp] [mitochondrion]	1.1.1.100	AFUA_7G04540 or AFUA_6G08560 or AFUA_1G10100 or AFUA_1G14350 or AFUA_1G17650 or AFUA_5G12480	-1000	1000	0	Fatty acid metabolism		A. fumigatus central metabolism [1]
	R665	3-oxoacyl-[acyl-carrier-protein] synthase	Malonyl-[acyl-carrier protein] [nucleus] + Heptadecanoic acid-[acp] [nucleus] --> CO2 [nucleus] + Acyl-carrier protein [nucleus] + 3-oxononadecanoyl-[acp] [nucleus]	2.3.1.41	AFUA_7G06700	0	1000	0	Fatty acid metabolism		A. fumigatus central metabolism [1]
	R666	3-oxoacyl-[acyl-carrier-protein] synthase	Malonyl-[acyl-carrier protein] [cytoplasm] + Heptadecanoic acid-[acp] [cytoplasm] --> CO2 [cytoplasm] + Acyl-carrier protein [cytoplasm] + 3-oxononadecanoyl-[acp] [cytoplasm]	2.3.1.41	AFUA_7G06700	0	1000	0	Fatty acid metabolism		A. fumigatus central metabolism [1]
	R667	3-hydroxyacyl-CoA dehydrogenase	NAD(+) [peroxisome] + 3-hydroxyoctadecanoyl-CoA [peroxisome] <=> NADH [peroxisome] + 3-oxooctadecanoyl-CoA [peroxisome]	1.1.1.35	AFUA_3G00290 or AFUA_3G03860 or AFUA_5G10070	-1000	1000	0	Fatty acid metabolism		A. fumigatus central metabolism [1]
	R668	3-ketoacyl-CoA thiolase	coenzyme A [peroxisome] + 3-oxooctadecanoyl-CoA [peroxisome] --> acetyl-CoA [peroxisome] + palmitoyl-CoA [peroxisome]	2.3.1.16	AFUA_1G12650 or AFUA_2G11350 or AFUA_7G04080 or AFUA_4G10950	0	1000	0	Fatty acid metabolism		A. fumigatus central metabolism [1]
	R669	Oleate delta-12 desaturase	NADH [cytoplasm] + oxygen [cytoplasm] + Hexadecenoyl-[acp] [cytoplasm] --> 2.0 H2O [cytoplasm] + NAD(+) [cytoplasm] + hexadecadienoyl-[acp] [cytoplasm]	1.14.19.3	AFUA_6G03050 or AFUA_1G12530	0	1000	0	Fatty acid metabolism		A. fumigatus central metabolism [1]
	R670	Acyl-CoA synthetase	ATP [extracellular] + coenzyme A [extracellular] + palmitoleate [extracellular] --> H2O [extracellular] + diphosphate [extracellular] + AMP [extracellular] + trans-hexadec-2-enoyl-CoA [extracellular]	6.2.1.3	AFUA_5G04280	0	1000	0	Fatty acid metabolism		A. fumigatus central metabolism [1]
	R671	[ACP]acetyltransferase	oleoyl-CoA [endoplasmic_reticulum] + sphinganine [endoplasmic_reticulum] --> coenzyme A [endoplasmic_reticulum] + Cerebrin 2 [endoplasmic_reticulum]	2.3.1.38	AFUA_6G10460	0	1000	0	Fatty acid metabolism		A. fumigatus central metabolism [1]
	R672	Acyl-CoA synthetase	ATP [extracellular] + coenzyme A [extracellular] + hexadecadienoyl [extracellular] --> H2O [extracellular] + diphosphate [extracellular] + AMP [extracellular] + hexadecadienoyl-CoA [extracellular]	6.2.1.3	AFUA_5G04280	0	1000	0	Fatty acid metabolism		A. fumigatus central metabolism [1]
	R673	Long-chain-acyl-CoA dehydrogenase	FAD [mitochondrion] + stearoyl-CoA [mitochondrion] --> FADH2 [mitochondrion] + trans-octadec-2-enoyl-CoA [mitochondrion]	1.3.8.7	AFUA_3G01920 or AFUA_6G10880 or AFUA_4G08490 or AFUA_5G09980 or AFUA_2G16630 or AFUA_5G06500 or AFUA_7G06510	0	1000	0	Fatty acid metabolism		A. fumigatus central metabolism [1]
	R674	Long-chain-acyl-CoA dehydrogenase	FAD [cytoplasm] + stearoyl-CoA [cytoplasm] --> FADH2 [cytoplasm] + trans-octadec-2-enoyl-CoA [cytoplasm]	1.3.8.7	AFUA_3G01920 or AFUA_6G10880 or AFUA_4G08490 or AFUA_5G09980 or AFUA_2G16630 or AFUA_5G06500 or AFUA_7G06510	0	1000	0	Fatty acid metabolism		A. fumigatus central metabolism [1]
	R675	Long-chain-acyl-CoA dehydrogenase	FAD [peroxisome] + stearoyl-CoA [peroxisome] --> FADH2 [peroxisome] + trans-octadec-2-enoyl-CoA [peroxisome]	1.3.8.7	AFUA_3G01920 or AFUA_6G10880 or AFUA_4G08490 or AFUA_5G09980 or AFUA_2G16630 or AFUA_5G06500 or AFUA_7G06510	0	1000	0	Fatty acid metabolism		A. fumigatus central metabolism [1]
	R676	Acyl-CoA:acetyl-CoA C-acyltransferase	coenzyme A [extracellular] + 3-Oxoacyl-CoA [extracellular] --> acetyl-CoA [extracellular] + acyl-CoA [extracellular]	2.3.1.16	AFUA_4G10950 or AFUA_7G04080	0	1000	0	Fatty acid metabolism	KEGG:R00391	r879ANIDULANS [3]
	R677	Acyl-CoA:acetyl-CoA C-acyltransferase	coenzyme A [mitochondrion] + 3-Oxoacyl-CoA [mitochondrion] --> acetyl-CoA [mitochondrion] + acyl-CoA [mitochondrion]	2.3.1.16	AFUA_4G10950 or AFUA_7G04080	0	1000	0	Fatty acid metabolism	KEGG:R00391	r879ANIDULANS [3]
	R678	Type II fatty acid synthase	3.0 NADPH [mitochondrion] + 3.0 Acyl-[acp] [mitochondrion] + Malonyl-[acyl-carrier protein] [mitochondrion] --> 3.0 B00002 [mitochondrion] + H2O [mitochondrion] + 3.0 NADP(+) [mitochondrion] + 2.0 CO2 [mitochondrion] + 3.0 Acyl-carrier protein [mitochondrion] + Decanoyl-[acp] [mitochondrion]	1.6.5.3; 1.1.1.100	AFUA_4G14560 or AFUA_1G06620 or AFUA_2G05760	0	1000	0	Fatty acid metabolism		r888ANIDULANS [3]
	R679	Type II fatty acid synthase	2.0 NADPH [mitochondrion] + 4.0 Acyl-[acp] [mitochondrion] + Malonyl-[acyl-carrier protein] [mitochondrion] --> 4.0 B00002 [mitochondrion] + 2.0 NADP(+) [mitochondrion] + 3.0 CO2 [mitochondrion] + 4.0 Acyl-carrier protein [mitochondrion] + Dodecanoyl-[acyl-carrier protein] [mitochondrion]	1.6.5.3; 1.1.1.100	AFUA_4G14560 or AFUA_1G06620 or AFUA_2G05760	0	1000	0	Fatty acid metabolism		r889ANIDULANS [3]
	R680	Type II fatty acid synthase	H2O [mitochondrion] + NADPH [mitochondrion] + 5.0 Acyl-[acp] [mitochondrion] + Malonyl-[acyl-carrier protein] [mitochondrion] --> 5.0 B00002 [mitochondrion] + NADP(+) [mitochondrion] + 4.0 CO2 [mitochondrion] + 5.0 Acyl-carrier protein [mitochondrion] + Tetradecanoyl-[acp] [mitochondrion]	1.6.5.3; 1.1.1.100	AFUA_4G14560 or AFUA_1G06620 or AFUA_2G05760	0	1000	0	Fatty acid metabolism		r890ANIDULANS [3]
	R681	3-oxoacyl-[acyl-carrier-protein] synthase	Malonyl-[acyl-carrier protein] [nucleus] + Pentadecanoyl-[acp] [nucleus] --> CO2 [nucleus] + Acyl-carrier protein [nucleus] + 3-oxoheptadecanoyl-[acp] [nucleus]	2.3.1.41	AFUA_7G06700	0	1000	0	Fatty acid metabolism		A. fumigatus central metabolism [1]
	R682	3-oxoacyl-[acyl-carrier-protein] synthase	Malonyl-[acyl-carrier protein] [cytoplasm] + Pentadecanoyl-[acp] [cytoplasm] --> CO2 [cytoplasm] + Acyl-carrier protein [cytoplasm] + 3-oxoheptadecanoyl-[acp] [cytoplasm]	2.3.1.41	AFUA_7G06700	0	1000	0	Fatty acid metabolism		A. fumigatus central metabolism [1]
	R683	Type II fatty acid synthase	3.0 NADPH [mitochondrion] + 5.0 Acyl-[acp] [mitochondrion] + 2.0 Malonyl-[acyl-carrier protein] [mitochondrion] --> 5.0 B00002 [mitochondrion] + 3.0 NADP(+) [mitochondrion] + 5.0 CO2 [mitochondrion] + 6.0 Acyl-carrier protein [mitochondrion] + Hexadecanoyl-[acp] [mitochondrion]	1.6.5.3; 1.1.1.100	AFUA_4G14560 or AFUA_1G06620 or AFUA_2G05760	0	1000	0	Fatty acid metabolism		r892ANIDULANS [3]
	R684	AFUA_1G06620 and AFUA_2G05760 and AFUA_4G05850 and AFUA_3G04150 and (AFUA_5G01040 or AFUA_2G17560 or AFUA_1G14380 or AFUA_3G10540 or AFUA_7G04980)	2.0 NADPH [cytoplasm] + 5.0 Acyl-[acp] [cytoplasm] + 2.0 Malonyl-[acyl-carrier protein] [cytoplasm] --> 5.0 B00002 [cytoplasm] + 2.0 NADP(+) [cytoplasm] + 5.0 CO2 [cytoplasm] + 6.0 Acyl-carrier protein [cytoplasm] + Hexadecenoyl-[acp] [cytoplasm]	1.6.5.3; 1.1.1.100	AFUA_5G01040 or AFUA_2G17560 or AFUA_1G14380 or AFUA_3G10540 or AFUA_7G04980	0	1000	0	Fatty acid metabolism		r893ANIDULANS [3]
	R685	[ACP]acetyltransferase	stearoyl-CoA [endoplasmic_reticulum] + Phytosphingosine(C20) [endoplasmic_reticulum] --> coenzyme A [endoplasmic_reticulum] + Cerebrin 1 [endoplasmic_reticulum]	2.3.1.38	AFUA_6G10460	0	1000	0	Fatty acid metabolism		A. fumigatus central metabolism [1]
	R686	Type II fatty acid synthase	H2O [mitochondrion] + 2.0 NADPH [mitochondrion] + 6.0 Acyl-[acp] [mitochondrion] + 2.0 Malonyl-[acyl-carrier protein] [mitochondrion] --> 6.0 B00002 [mitochondrion] + 2.0 NADP(+) [mitochondrion] + 6.0 CO2 [mitochondrion] + 7.0 Acyl-carrier protein [mitochondrion] + Octadecanoyl-[acyl-carrier protein] [mitochondrion]	1.6.5.3; 1.1.1.100	AFUA_4G14560 or AFUA_1G06620 or AFUA_2G05760	0	1000	0	Fatty acid metabolism		r894ANIDULANS [3]
	R687	very-long-chain (3R)-3-hydroxyacyl-CoA dehydratase	H2O [mitochondrion] + trans-octadec-2-enoyl-CoA [mitochondrion] <=> (S)-3-Hydroxyoctadecanoyl-CoA [mitochondrion]	4.2.1.134	AFUA_4G10270	-1000	1000	0	Fatty acid metabolism	KEGG:R07760	r894iLC915 [5]
	R688	Type II fatty acid synthase	H2O [mitochondrion] + NADPH [mitochondrion] + 6.0 Acyl-[acp] [mitochondrion] + 2.0 Malonyl-[acyl-carrier protein] [mitochondrion] --> 6.0 B00002 [mitochondrion] + NADP(+) [mitochondrion] + 6.0 CO2 [mitochondrion] + 7.0 Acyl-carrier protein [mitochondrion] + Octadecenoyl-[acp] [mitochondrion]	1.6.5.3; 1.1.1.100	AFUA_4G14560 or AFUA_1G06620 or AFUA_2G05760	0	1000	0	Fatty acid metabolism		r895ANIDULANS [3]
	R689	Type II fatty acid synthase	3.0 NADPH [mitochondrion] + 6.0 Acyl-[acp] [mitochondrion] + Malonyl-[acyl-carrier protein] [mitochondrion] --> 6.0 B00002 [mitochondrion] + 2.0 H2O [mitochondrion] + 3.0 NADP(+) [mitochondrion] + 3.0 CO2 [mitochondrion] + 6.0 Acyl-carrier protein [mitochondrion] + Linolenoyl-[acp] [mitochondrion]	1.6.5.3; 1.1.1.100	AFUA_4G14560 or AFUA_1G06620 or AFUA_2G05760	0	1000	0	Fatty acid metabolism		r896ANIDULANS [3]
	R690	polyketide synthase	11.0 NADPH [nucleus] + Acyl-[acp] [nucleus] + 6.0 Malonyl-[acyl-carrier protein] [nucleus] --> 11.0 NADP(+) [nucleus] + 6.0 CO2 [nucleus] + 6.0 Acyl-carrier protein [nucleus] + trans-Tetradec-2-enoyl-[acp] [nucleus]	1.6.5.3; 1.1.1.100	AFUA_4G14560	0	1000	0	Fatty acid metabolism		A. fumigatus central metabolism [1]
	R691	polyketide synthase	11.0 NADPH [cytoplasm] + Acyl-[acp] [cytoplasm] + 6.0 Malonyl-[acyl-carrier protein] [cytoplasm] --> 11.0 NADP(+) [cytoplasm] + 6.0 CO2 [cytoplasm] + 6.0 Acyl-carrier protein [cytoplasm] + trans-Tetradec-2-enoyl-[acp] [cytoplasm]	1.6.5.3; 1.1.1.100	AFUA_4G14560	0	1000	0	Fatty acid metabolism		A. fumigatus central metabolism [1]
	R692	3-oxoacyl-[acyl-carrier-protein] synthase	Malonyl-[acyl-carrier protein] [nucleus] + Undecanoyl-[acp] [nucleus] --> CO2 [nucleus] + Acyl-carrier protein [nucleus] + 3-oxotridecanoyl-[acp] [nucleus]	2.3.1.41	AFUA_7G06700	0	1000	0	Fatty acid metabolism		A. fumigatus central metabolism [1]
	R693	3-oxoacyl-[acyl-carrier-protein] synthase	Malonyl-[acyl-carrier protein] [cytoplasm] + Undecanoyl-[acp] [cytoplasm] --> CO2 [cytoplasm] + Acyl-carrier protein [cytoplasm] + 3-oxotridecanoyl-[acp] [cytoplasm]	2.3.1.41	AFUA_7G06700	0	1000	0	Fatty acid metabolism		A. fumigatus central metabolism [1]
	R694	[ACP]acetyltransferase	oleoyl-CoA [endoplasmic_reticulum] + sphinganine (C18) [endoplasmic_reticulum] --> coenzyme A [endoplasmic_reticulum] + Cerebrin 2 [endoplasmic_reticulum]	2.3.1.38	AFUA_6G10460	0	1000	0	Fatty acid metabolism		A. fumigatus central metabolism [1]
	R695	3-oxoacyl-[acyl-carrier-protein] synthase	Malonyl-[acyl-carrier protein] [nucleus] + Propionyl-[acp] [nucleus] --> CO2 [nucleus] + Acyl-carrier protein [nucleus] + 3-oxopentanoyl-[acp] [nucleus]	2.3.1.41	AFUA_7G06700	0	1000	0	Fatty acid metabolism		A. fumigatus central metabolism [1]
	R696	3-oxoacyl-[acyl-carrier-protein] synthase	Malonyl-[acyl-carrier protein] [cytoplasm] + Propionyl-[acp] [cytoplasm] --> CO2 [cytoplasm] + Acyl-carrier protein [cytoplasm] + 3-oxopentanoyl-[acp] [cytoplasm]	2.3.1.41	AFUA_7G06700	0	1000	0	Fatty acid metabolism		A. fumigatus central metabolism [1]
	R697	Fatty acid degradation	H2O [cytoplasm] + 3.0 ATP [cytoplasm] + 6.0 NAD(+) [cytoplasm] + 2.0 coenzyme A [cytoplasm] + FAD [mitochondrion] + myristate [cytoplasm] --> NADH [cytoplasm] + 4.0 diphosphate [cytoplasm] + AMP [cytoplasm] + 2.0 acetyl-CoA [cytoplasm] + 6.0 FADH2 [mitochondrion]	1.3.3.6; 4.2.1.17; 1.1.1.-; 2.3.1.16	AFUA_7G06100 or AFUA_7G06090 or AFUA_4G03900 or AFUA_7G04080 or AFUA_4G10950	0	1000	0	Fatty acid metabolism		r932ANIDULANS [3]
	R698	Fatty acid degradation	2.0 H2O [cytoplasm] + 3.0 ATP [cytoplasm] + 7.0 NAD(+) [cytoplasm] + 3.0 coenzyme A [cytoplasm] + 2.0 FAD [mitochondrion] + palmitate [cytoplasm] --> 2.0 NADH [cytoplasm] + 4.0 diphosphate [cytoplasm] + AMP [cytoplasm] + 3.0 acetyl-CoA [cytoplasm] + 7.0 FADH2 [mitochondrion]	1.3.3.6; 4.2.1.17; 1.1.1.-; 2.3.1.16	AFUA_4G10950 or AFUA_3G00620 or AFUA_8G01210 or AFUA_5G11240 or AFUA_7G04080 or AFUA_2G10920 or AFUA_5G00300 or AFUA_7G06100 or AFUA_4G03900 or AFUA_7G06090 or AFUA_3G11930	0	1000	0	Fatty acid metabolism		r933ANIDULANS [3]
	R699	Fatty acid degradation	3.0 H2O [cytoplasm] + 3.0 ATP [cytoplasm] + 6.0 NAD(+) [cytoplasm] + 4.0 coenzyme A [cytoplasm] + 5.0 FAD [mitochondrion] + stearate [cytoplasm] --> NADH [cytoplasm] + 4.0 diphosphate [cytoplasm] + AMP [cytoplasm] + 4.0 acetyl-CoA [cytoplasm] + 10.0 FADH2 [mitochondrion]	1.3.3.6; 4.2.1.17; 1.1.1.-; 2.3.1.16	AFUA_7G06100 or AFUA_7G06090 or AFUA_4G03900 or AFUA_7G04080 or AFUA_4G10950	0	1000	0	Fatty acid metabolism		r934ANIDULANS [3]
	R700	glutaryl-CoA:electron-transfer flavoprotein 2,3-oxidoreductase (decarboxylating)	FAD [mitochondrion] + glutaryl-CoA [mitochondrion] <=> CO2 [mitochondrion] + Crotonoyl-CoA [mitochondrion] + FADH2 [mitochondrion]	1.3.8.6	AFUA_3G06040	-1000	1000	0	Fatty acid metabolism	KEGG:R02487	r959AORYZAE [4]
	R701	acyl-CoA oxidase (octanoyl-CoA)	oxygen [peroxisome] + octanoyl-CoA [peroxisome] --> H2O2 [peroxisome] + trans-oct-2-enoyl-CoA [peroxisome]	1.3.3.6	AFUA_7G06090 or AFUA_7G06100	0	1000	0	Fatty acid metabolism		ry100YCM606 [7]
	R702	acyl-CoA oxidase (icosanoyl-CoA)	oxygen [peroxisome] + Eicosanoyl-CoA [peroxisome] --> H2O2 [peroxisome] + trans-icos-2-enoyl-coa [peroxisome]	1.3.3.6	AFUA_7G06090 or AFUA_7G06100	0	1000	0	Fatty acid metabolism		ry101YCM606 [7]
	R703	acyl-CoA oxidase (docosanoyl-CoA)	oxygen [peroxisome] + Docosanoyl-CoA [peroxisome] --> H2O2 [peroxisome] + trans-docos-2-enoyl-coa [peroxisome]	1.3.3.6	AFUA_7G06090 or AFUA_7G06100	0	1000	0	Fatty acid metabolism		ry102YCM606 [7]
	R704	acyl-CoA oxidase (tetracosanoyl-CoA)	oxygen [peroxisome] + Tetracosanoyl-CoA [peroxisome] --> H2O2 [peroxisome] + trans-tetracos-2-enoyl-coa [peroxisome]	1.3.3.6	AFUA_7G06090 or AFUA_7G06100	0	1000	0	Fatty acid metabolism		ry103YCM606 [7]
	R705	3-hydroxyacyl-thioester dehydratase (trans-but-2-enoyl-ACP)	(3R)-3-Hydroxybutanoyl-[acyl-carrier protein] [mitochondrion] <=> H2O [mitochondrion] + But-2-enoyl-[acyl-carrier protein] [mitochondrion]	4.2.1.-	AFUA_1G06810	-1000	1000	0	Fatty acid metabolism		ry10YCM606 [7]
	R706	2-enoyl-CoA hydratase (3-hydroxydecanoyl-CoA)	H2O [peroxisome] + trans-dec-2-enoyl-CoA [peroxisome] --> 3-hydroxydecanoyl-CoA [peroxisome]	1.1.1.n12; 4.2.1.119	AFUA_2G10650	0	1000	0	Fatty acid metabolism		ry110YCM606 [7]
	R707	2-enoyl-CoA hydratase (3-hydroxydodecanoyl-CoA)	H2O [peroxisome] + trans-dodec-2-enoyl-CoA [peroxisome] --> 3-hydroxylauroyl-CoA [peroxisome]	1.1.1.n12; 4.2.1.119	AFUA_2G10650	0	1000	0	Fatty acid metabolism		ry111YCM606 [7]
	R708	2-enoyl-CoA hydratase (3-hydroxyhexanoyl-CoA)	H2O [peroxisome] + trans-hex-2-enoyl-CoA [peroxisome] --> (r)-3-hydroxyhexanoyl-coa [peroxisome]	1.1.1.n12; 4.2.1.119		0	1000	0	Fatty acid metabolism		ry117YCM606 [7]
	R709	B-hydroxyacyl-CoA dehydratase (trans-icos-2-enoyl-CoA)	H2O [mitochondrion] + trans-icos-2-enoyl-coa [mitochondrion] <=> (r)-3-hydroxyicosanoyl-coa [mitochondrion]	4.2.1.134	AFUA_4G10270	-1000	1000	0	Fatty acid metabolism		ry119YCM606 [7]
	R710	3-hydroxyacyl-thioester dehydratase (trans-hex-2-enoyl-ACP)	(R)-3-Hydroxyhexanoyl-[acp] [mitochondrion] <=> H2O [mitochondrion] + trans-Hex-2-enoyl-[acp] [mitochondrion]	4.2.1.-	AFUA_1G06810	-1000	1000	0	Fatty acid metabolism		ry11YCM606 [7]
	R711	B-hydroxyacyl-CoA dehydratase (trans-hexadec-2-enoyl-CoA)	H2O [mitochondrion] + trans-hexadec-2-enoyl-CoA [mitochondrion] --> (3S)-Hydroxypalmitoleoyl-CoA [mitochondrion]	4.2.1.134	AFUA_4G10270	0	1000	0	Fatty acid metabolism		ry126YCM606 [7]
	R712	3-hydroxyacyl-CoA dehydrogenase (3-oxodecanoyl-CoA)	NAD(+) [peroxisome] + 3-hydroxydecanoyl-CoA [peroxisome] --> NADH [peroxisome] + 3-oxodecanoyl-CoA [peroxisome]	1.1.1.n12; 4.2.1.119	AFUA_4G03900	0	1000	0	Fatty acid metabolism		ry128YCM606 [7]
	R713	3-hydroxyacyl-CoA dehydrogenase (3-oxododecanoyl-CoA)	NAD(+) [peroxisome] + 3-hydroxylauroyl-CoA [peroxisome] --> NADH [peroxisome] + 3-oxolauroyl-CoA [peroxisome]	1.1.1.n12; 4.2.1.119	AFUA_4G03900	0	1000	0	Fatty acid metabolism		ry129YCM606 [7]
	R714	3-hydroxyacyl-thioester dehydratase (trans-oct-2-enoyl-ACP)	(3R)-3-Hydroxyoctanoyl-[acyl-carrier protein] [mitochondrion] <=> H2O [mitochondrion] + trans-Oct-2-enoyl-[acp] [mitochondrion]	4.2.1.-	AFUA_1G06810	-1000	1000	0	Fatty acid metabolism		ry12YCM606 [7]
	R715	3-hydroxyacyl-CoA dehydrogenase (3-oxohexadecanoyl-CoA)	NAD(+) [peroxisome] + (s)-3-hydroxypalmitoyl-coa [peroxisome] --> NADH [peroxisome] + 3-oxopalmitoyl-CoA [peroxisome]	1.1.1.n12; 4.2.1.119	AFUA_4G03900	0	1000	0	Fatty acid metabolism		ry130YCM606 [7]
	R716	3-hydroxyacyl-CoA dehydrogenase (3-oxohexanoyl-CoA)	NAD(+) [peroxisome] + (r)-3-hydroxyhexanoyl-coa [peroxisome] <=> NADH [peroxisome] + 3-oxohexanoyl-CoA [peroxisome]	1.1.1.n12; 4.2.1.119		-1000	1000	0	Fatty acid metabolism		ry134YCM606 [7]
	R717	enoyl-ACP reductase (butanoyl-ACP)	NADPH [mitochondrion] + But-2-enoyl-[acyl-carrier protein] [mitochondrion] --> NADP(+) [mitochondrion] + Butyryl-[acp] [mitochondrion]	1.3.1.104	AFUA_3G04150	0	1000	0	Fatty acid metabolism		ry13YCM606 [7]
	R718	acetyl-CoA C-acyltransferase (butanoyl-CoA)	coenzyme A [peroxisome] + 3-oxohexanoyl-CoA [peroxisome] --> acetyl-CoA [peroxisome] + butyryl-CoA [peroxisome]	2.3.1.16	AFUA_4G10950 or AFUA_7G04080	0	1000	0	Fatty acid metabolism		ry146YCM606 [7]
	R719	acetyl-CoA C-acyltransferase (hexanoyl-CoA)	coenzyme A [peroxisome] + 3-oxooctanoyl-CoA [peroxisome] --> acetyl-CoA [peroxisome] + hexanoyl-CoA [peroxisome]	2.3.1.16	AFUA_4G10950 or AFUA_7G04080	0	1000	0	Fatty acid metabolism		ry147YCM606 [7]
	R720	acetyl-CoA C-acyltransferase (stearoyl-CoA)	coenzyme A [peroxisome] + 3-oxoicosanoyl-CoA [peroxisome] --> acetyl-CoA [peroxisome] + stearoyl-CoA [peroxisome]	2.3.1.16	AFUA_4G10950 or AFUA_7G04080	0	1000	0	Fatty acid metabolism		ry148YCM606 [7]
	R721	acetyl-CoA C-acyltransferase (icosanoyl-CoA)	coenzyme A [peroxisome] + 3-oxodocosanoyl-CoA [peroxisome] --> acetyl-CoA [peroxisome] + Eicosanoyl-CoA [peroxisome]	2.3.1.16	AFUA_4G10950 or AFUA_7G04080	0	1000	0	Fatty acid metabolism		ry149YCM606 [7]
	R722	enoyl-ACP reductase (hexanoyl-ACP)	NADPH [mitochondrion] + trans-Hex-2-enoyl-[acp] [mitochondrion] --> NADP(+) [mitochondrion] + Hexanoyl-[acp] [mitochondrion]	1.3.1.104	AFUA_3G04150	0	1000	0	Fatty acid metabolism		ry14YCM606 [7]
	R723	acetyl-CoA C-acyltransferase (docosanoyl-CoA)	coenzyme A [peroxisome] + 3-keto-C24-CoA [peroxisome] --> acetyl-CoA [peroxisome] + Docosanoyl-CoA [peroxisome]	2.3.1.16	AFUA_4G10950 or AFUA_7G04080	0	1000	0	Fatty acid metabolism		ry150YCM606 [7]
	R724	enoyl-ACP reductase (octanoyl-ACP)	NADPH [mitochondrion] + trans-Oct-2-enoyl-[acp] [mitochondrion] --> NADP(+) [mitochondrion] + Octanoyl-[acp] [mitochondrion]	1.3.1.104	AFUA_3G04150	0	1000	0	Fatty acid metabolism		ry15YCM606 [7]
	R725	elongase I (3-oxotetradecanoyl-CoA)	malonyl-CoA [endoplasmic_reticulum] + lauroyl-CoA [endoplasmic_reticulum] --> coenzyme A [endoplasmic_reticulum] + CO2 [endoplasmic_reticulum] + 3-oxotetradecanoyl-CoA [endoplasmic_reticulum]	2.3.1.199	AFUA_5G02760	0	1000	0	Fatty acid metabolism		ry16YCM606 [7]
	R726	elongase I (3-oxopalmitoyl-CoA)	malonyl-CoA [endoplasmic_reticulum] + myristoyl-CoA [endoplasmic_reticulum] --> coenzyme A [endoplasmic_reticulum] + CO2 [endoplasmic_reticulum] + 3-oxopalmitoyl-CoA [endoplasmic_reticulum]	2.3.1.199	AFUA_5G02760	0	1000	0	Fatty acid metabolism		ry17YCM606 [7]
	R727	elongase II (3-oxooctadecanoyl-CoA)	malonyl-CoA [endoplasmic_reticulum] + palmitoyl-CoA [endoplasmic_reticulum] --> coenzyme A [endoplasmic_reticulum] + CO2 [endoplasmic_reticulum] + 3-oxooctadecanoyl-CoA [endoplasmic_reticulum]	2.3.1.199	AFUA_5G02760	0	1000	0	Fatty acid metabolism		ry18YCM606 [7]
	R728	elongase II or III (3-oxoicosanoyl-CoA)	malonyl-CoA [endoplasmic_reticulum] + stearoyl-CoA [endoplasmic_reticulum] --> coenzyme A [endoplasmic_reticulum] + CO2 [endoplasmic_reticulum] + 3-oxoicosanoyl-CoA [endoplasmic_reticulum]	2.3.1.199	AFUA_5G02760	0	1000	0	Fatty acid metabolism		ry19YCM606 [7]
	R729	fatty-acyl-CoA synthase	14.0 NADPH [cytoplasm] + acetyl-CoA [cytoplasm] + 7.0 malonyl-CoA [cytoplasm] --> 7.0 H2O [cytoplasm] + 14.0 NADP(+) [cytoplasm] + 7.0 coenzyme A [cytoplasm] + 7.0 CO2 [cytoplasm] + palmitoyl-CoA [cytoplasm]	2.3.1.86	AFUA_3G04210 and AFUA_3G04220	0	1000	0	Fatty acid metabolism		ry1YCM606 [7]
	R730	elongase II or III (3-oxodocosanoyl-CoA)	malonyl-CoA [endoplasmic_reticulum] + Eicosanoyl-CoA [endoplasmic_reticulum] --> coenzyme A [endoplasmic_reticulum] + CO2 [endoplasmic_reticulum] + 3-oxodocosanoyl-CoA [endoplasmic_reticulum]	2.3.1.199	AFUA_5G02760	0	1000	0	Fatty acid metabolism		ry20YCM606 [7]
	R731	elongase II or III (3-oxotetracosanoyl-CoA)	malonyl-CoA [endoplasmic_reticulum] + Docosanoyl-CoA [endoplasmic_reticulum] --> coenzyme A [endoplasmic_reticulum] + CO2 [endoplasmic_reticulum] + 3-keto-C24-CoA [endoplasmic_reticulum]	2.3.1.199	AFUA_5G02760	0	1000	0	Fatty acid metabolism		ry21YCM606 [7]
	R732	elongase III (3-oxohexacosanoyl-CoA)	malonyl-CoA [endoplasmic_reticulum] + Tetracosanoyl-CoA [endoplasmic_reticulum] --> coenzyme A [endoplasmic_reticulum] + CO2 [endoplasmic_reticulum] + 3-oxohexacosanoyl-CoA [endoplasmic_reticulum]	2.3.1.199	AFUA_5G02760	0	1000	0	Fatty acid metabolism		ry22YCM606 [7]
	R733	B-ketoacyl-CoA reductase ((S)-3-hydroxytetradecanoyl-CoA)	NADPH [endoplasmic_reticulum] + 3-oxotetradecanoyl-CoA [endoplasmic_reticulum] --> NADP(+) [endoplasmic_reticulum] + (S)-3-hydroxytetradecanoyl-CoA [endoplasmic_reticulum]	1.1.1.330	AFUA_2G11540	0	1000	0	Fatty acid metabolism		ry23YCM606 [7]
	R734	B-ketoacyl-CoA reductase ((S)-3-hydroxypalmitoyl-CoA)	NADPH [endoplasmic_reticulum] + 3-oxopalmitoyl-CoA [endoplasmic_reticulum] --> NADP(+) [endoplasmic_reticulum] + (s)-3-hydroxypalmitoyl-coa [endoplasmic_reticulum]	1.1.1.330	AFUA_2G11540	0	1000	0	Fatty acid metabolism		ry24YCM606 [7]
	R735	B-ketoacyl-CoA reductase (3-hydroxyoctadecanoyl-CoA)	NADPH [endoplasmic_reticulum] + 3-oxooctadecanoyl-CoA [endoplasmic_reticulum] --> NADP(+) [endoplasmic_reticulum] + (S)-3-Hydroxyoctadecanoyl-CoA [endoplasmic_reticulum]	1.1.1.330	AFUA_2G11540	0	1000	0	Fatty acid metabolism		ry25YCM606 [7]
	R736	B-ketoacyl-CoA reductase (3-hydroxytetracosanoyl-CoA)	NADPH [endoplasmic_reticulum] + 3-keto-C24-CoA [endoplasmic_reticulum] --> NADP(+) [endoplasmic_reticulum] + 3-hydroxy-C24-CoA [endoplasmic_reticulum]	1.1.1.330	AFUA_2G11540	0	1000	0	Fatty acid metabolism		ry28YCM606 [7]
	R737	B-ketoacyl-CoA reductase ((S)-3-hydroxyhexacosanoyl-CoA)	NADPH [endoplasmic_reticulum] + 3-oxohexacosanoyl-CoA [endoplasmic_reticulum] --> NADP(+) [endoplasmic_reticulum] + (S)-3-hydroxyhexacosanoyl-CoA [endoplasmic_reticulum]	1.1.1.330	AFUA_2G11540	0	1000	0	Fatty acid metabolism		ry29YCM606 [7]
	R738	fatty-acyl-CoA synthase (n-C18:0CoA)	16.0 NADPH [cytoplasm] + acetyl-CoA [cytoplasm] + 8.0 malonyl-CoA [cytoplasm] --> 8.0 H2O [cytoplasm] + 16.0 NADP(+) [cytoplasm] + 8.0 coenzyme A [cytoplasm] + 8.0 CO2 [cytoplasm] + stearoyl-CoA [cytoplasm]	2.3.1.86	AFUA_3G04210 and AFUA_3G04220	0	1000	0	Fatty acid metabolism		ry2YCM606 [7]
	R739	B-hydroxyacyl-CoA dehydratase (trans-tetradec-2-enoyl-CoA)	(S)-3-hydroxytetradecanoyl-CoA [mitochondrion] <=> H2O [mitochondrion] + trans-tetradec-2-enoyl-CoA [mitochondrion]	4.2.1.134	AFUA_4G10270	-1000	1000	0	Fatty acid metabolism		ry30YCM606 [7]
	R740	B-hydroxyacyl-CoA dehydratase (trans-hexadec-2-enoyl-CoA)	(s)-3-hydroxypalmitoyl-coa [mitochondrion] <=> H2O [mitochondrion] + trans-hexadec-2-enoyl-CoA [mitochondrion]	4.2.1.134	AFUA_4G10270	-1000	1000	0	Fatty acid metabolism		ry31YCM606 [7]
	R741	B-hydroxyacyl-CoA dehydratase (trans-tetracos-2-enoyl-CoA)	3-hydroxy-C24-CoA [mitochondrion] <=> H2O [mitochondrion] + trans-tetracos-2-enoyl-coa [mitochondrion]	4.2.1.134	AFUA_4G10270	-1000	1000	0	Fatty acid metabolism		ry35YCM606 [7]
	R742	B-hydroxyacyl-CoA dehydratase (trans-hexacos-2-enoyl-CoA)	(S)-3-hydroxyhexacosanoyl-CoA [mitochondrion] <=> H2O [mitochondrion] + trans-hexacos-2-enoyl-CoA [mitochondrion]	4.2.1.134	AFUA_4G10270	-1000	1000	0	Fatty acid metabolism		ry36YCM606 [7]
	R743	trans-2-enoyl-CoA reductase	NADPH [endoplasmic_reticulum] + trans-tetradec-2-enoyl-CoA [endoplasmic_reticulum] --> NADP(+) [endoplasmic_reticulum] + myristoyl-CoA [endoplasmic_reticulum]	1.3.1.93	AFUA_4G10760	0	1000	0	Fatty acid metabolism		ry37YCM606 [7]
	R744	trans-2-enoyl-CoA reductase	NADPH [endoplasmic_reticulum] + trans-hexadec-2-enoyl-CoA [endoplasmic_reticulum] --> NADP(+) [endoplasmic_reticulum] + palmitoyl-CoA [endoplasmic_reticulum]	1.3.1.93	AFUA_4G10760	0	1000	0	Fatty acid metabolism		ry38YCM606 [7]
	R745	trans-2-enoyl-CoA reductase	NADPH [endoplasmic_reticulum] + trans-octadec-2-enoyl-CoA [endoplasmic_reticulum] --> NADP(+) [endoplasmic_reticulum] + stearoyl-CoA [endoplasmic_reticulum]	1.3.1.93	AFUA_4G10760	0	1000	0	Fatty acid metabolism		ry39YCM606 [7]
	R746	trans-2-enoyl-CoA reductase	NADPH [endoplasmic_reticulum] + trans-icos-2-enoyl-coa [endoplasmic_reticulum] --> NADP(+) [endoplasmic_reticulum] + Eicosanoyl-CoA [endoplasmic_reticulum]	1.3.1.93	AFUA_4G10760	0	1000	0	Fatty acid metabolism		ry40YCM606 [7]
	R747	trans-2-enoyl-CoA reductase	NADPH [endoplasmic_reticulum] + trans-docos-2-enoyl-coa [endoplasmic_reticulum] --> NADP(+) [endoplasmic_reticulum] + Docosanoyl-CoA [endoplasmic_reticulum]	1.3.1.93	AFUA_4G10760	0	1000	0	Fatty acid metabolism		ry41YCM606 [7]
	R748	trans-2-enoyl-CoA reductase	NADPH [endoplasmic_reticulum] + trans-tetracos-2-enoyl-coa [endoplasmic_reticulum] --> NADP(+) [endoplasmic_reticulum] + Tetracosanoyl-CoA [endoplasmic_reticulum]	1.3.1.93	AFUA_4G10760	0	1000	0	Fatty acid metabolism		ry42YCM606 [7]
	R749	trans-2-enoyl-CoA reductase	NADPH [endoplasmic_reticulum] + trans-hexacos-2-enoyl-CoA [endoplasmic_reticulum] --> NADP(+) [endoplasmic_reticulum] + hexacosanoyl-CoA [endoplasmic_reticulum]	1.3.1.93	AFUA_4G10760	0	1000	0	Fatty acid metabolism		ry43YCM606 [7]
	R750	palmitoyl-CoA desaturase	NADH [endoplasmic_reticulum] + oxygen [endoplasmic_reticulum] + palmitoyl-CoA [endoplasmic_reticulum] --> 2.0 H2O [endoplasmic_reticulum] + NAD(+) [endoplasmic_reticulum] + palmitoleoyl-CoA [endoplasmic_reticulum]	1.14.19.1	AFUA_7G05920	0	1000	0	Fatty acid metabolism		ry44YCM606 [7]
	R751	stearoyl-CoA desaturase	NADH [endoplasmic_reticulum] + oxygen [endoplasmic_reticulum] + stearoyl-CoA [endoplasmic_reticulum] --> 2.0 H2O [endoplasmic_reticulum] + NAD(+) [endoplasmic_reticulum] + oleoyl-CoA [endoplasmic_reticulum]	1.14.19.1	AFUA_7G05920	0	1000	0	Fatty acid metabolism		ry45YCM606 [7]
	R752	fatty-acid--CoA ligase (hexadecenoate)	ATP [cytoplasm] + coenzyme A [cytoplasm] + palmitoleate [cytoplasm] <=> diphosphate [cytoplasm] + AMP [cytoplasm] + palmitoleoyl-CoA [cytoplasm]	6.2.1.3	AFUA_5G04270 or AFUA_2G09910	-1000	1000	0	Fatty acid metabolism		ry59YCM606 [7]
	R753	fatty-acid--CoA ligase (hexadecenoate)	ATP [peroxisome] + coenzyme A [peroxisome] + palmitoleate [peroxisome] <=> diphosphate [peroxisome] + AMP [peroxisome] + palmitoleoyl-CoA [peroxisome]	6.2.1.3	AFUA_5G04270 or AFUA_2G09910	-1000	1000	0	Fatty acid metabolism		ry59YCM606 [7]
	R754	B-ketoacyl-ACP synthase (3-oxo-hexanoyl-ACP)	Malonyl-[acyl-carrier protein] [mitochondrion] + Butyryl-[acp] [mitochondrion] --> CO2 [mitochondrion] + Acyl-carrier protein [mitochondrion] + Butyryl-[acp] [mitochondrion]		AFUA_2G05760 and AFUA_1G06620	0	1000	0	Fatty acid metabolism		ry5YCM606 [7]
	R755	fatty-acid--CoA ligase (octadecanoate)	ATP [cytoplasm] + coenzyme A [cytoplasm] + stearate [cytoplasm] <=> diphosphate [cytoplasm] + AMP [cytoplasm] + stearoyl-CoA [cytoplasm]	6.2.1.3	AFUA_5G04270 or AFUA_2G09910	-1000	1000	0	Fatty acid metabolism		ry60YCM606 [7]
	R756	fatty-acid--CoA ligase (octadecanoate)	ATP [peroxisome] + coenzyme A [peroxisome] + stearate [peroxisome] <=> diphosphate [peroxisome] + AMP [peroxisome] + stearoyl-CoA [peroxisome]	6.2.1.3	AFUA_5G04270 or AFUA_2G09910	-1000	1000	0	Fatty acid metabolism		ry60YCM606 [7]
	R757	fatty-acid--CoA ligase (octadecenoate)	ATP [cytoplasm] + coenzyme A [cytoplasm] + (9Z)-Octadecenoic acid [cytoplasm] <=> diphosphate [cytoplasm] + AMP [cytoplasm] + oleoyl-CoA [cytoplasm]	6.2.1.3	AFUA_5G04270 or AFUA_2G09910	-1000	1000	0	Fatty acid metabolism		ry61YCM606 [7]
	R758	fatty-acid--CoA ligase (octadecenoate)	ATP [peroxisome] + coenzyme A [peroxisome] + (9Z)-Octadecenoic acid [peroxisome] <=> diphosphate [peroxisome] + AMP [peroxisome] + oleoyl-CoA [peroxisome]	6.2.1.3	AFUA_5G04270 or AFUA_2G09910	-1000	1000	0	Fatty acid metabolism		ry61YCM606 [7]
	R759	B-ketoacyl-ACP synthase (3-oxo-octanoyl-ACP)	Malonyl-[acyl-carrier protein] [mitochondrion] + Hexanoyl-[acp] [mitochondrion] --> CO2 [mitochondrion] + Acyl-carrier protein [mitochondrion] + 3-oxooctanoyl-[acp] [mitochondrion]	2.3.1.41	AFUA_1G06620 and AFUA_2G05760	0	1000	0	Fatty acid metabolism		ry6YCM606 [7]
	R760	fatty-acid--CoA ligase (arachidate)	ATP [cytoplasm] + coenzyme A [cytoplasm] + icosanoate [cytoplasm] <=> diphosphate [cytoplasm] + AMP [cytoplasm] + Eicosanoyl-CoA [cytoplasm]	6.2.1.3	AFUA_5G04270 or AFUA_2G09910	-1000	1000	0	Fatty acid metabolism		ry71YCM606 [7]
	R761	fatty-acid--CoA ligase (arachidate)	ATP [peroxisome] + coenzyme A [peroxisome] + icosanoate [peroxisome] <=> diphosphate [peroxisome] + AMP [peroxisome] + Eicosanoyl-CoA [peroxisome]	6.2.1.3	AFUA_5G04270 or AFUA_2G09910	-1000	1000	0	Fatty acid metabolism		ry71YCM606 [7]
	R762	fatty-acid--CoA ligase (lignoceric acid)	ATP [cytoplasm] + coenzyme A [cytoplasm] + lignoceric acid [cytoplasm] <=> diphosphate [cytoplasm] + AMP [cytoplasm] + Tetracosanoyl-CoA [cytoplasm]	6.2.1.3	AFUA_5G04270 or AFUA_2G09910	-1000	1000	0	Fatty acid metabolism		ry73YCM606 [7]
	R763	fatty-acid--CoA ligase (lignoceric acid)	ATP [peroxisome] + coenzyme A [peroxisome] + lignoceric acid [peroxisome] <=> diphosphate [peroxisome] + AMP [peroxisome] + Tetracosanoyl-CoA [peroxisome]	6.2.1.3	AFUA_5G04270 or AFUA_2G09910	-1000	1000	0	Fatty acid metabolism		ry73YCM606 [7]
	R764	fatty-acid--CoA ligase (cerotic acid)	ATP [cytoplasm] + coenzyme A [cytoplasm] + cerotate [cytoplasm] <=> diphosphate [cytoplasm] + AMP [cytoplasm] + hexacosanoyl-CoA [cytoplasm]	6.2.1.3	AFUA_5G04270 or AFUA_2G09910	-1000	1000	0	Fatty acid metabolism		ry74YCM606 [7]
	R765	fatty-acid--CoA ligase (cerotic acid)	ATP [peroxisome] + coenzyme A [peroxisome] + cerotate [peroxisome] <=> diphosphate [peroxisome] + AMP [peroxisome] + hexacosanoyl-CoA [peroxisome]	6.2.1.3	AFUA_5G04270 or AFUA_2G09910	-1000	1000	0	Fatty acid metabolism		ry74YCM606 [7]
	R766	3-oxoacyl-ACP reductase (3-hydroxybutanoyl-ACP)	NADPH [cytoplasm] + Acetoacetyl-[acp] [cytoplasm] --> NADP(+) [cytoplasm] + (3R)-3-Hydroxybutanoyl-[acyl-carrier protein] [cytoplasm]	1.1.1.100	AFUA_5G01040 or AFUA_2G17560 or AFUA_1G14380 or AFUA_3G10540 or AFUA_7G04980	0	1000	0	Fatty acid metabolism		ry7YCM606 [7]
	R767	3-oxoacyl-ACP reductase (3-hydroxyhexanoyl-ACP)	NADPH [cytoplasm] + 3-oxohexanoyl-[acp] [cytoplasm] --> NADP(+) [cytoplasm] + (R)-3-Hydroxyhexanoyl-[acp] [cytoplasm]	1.1.1.100	AFUA_5G01040 or AFUA_2G17560 or AFUA_1G14380 or AFUA_3G10540 or AFUA_7G04980	0	1000	0	Fatty acid metabolism		ry8YCM606 [7]
	R768	acyl-CoA oxidase (butanoyl-CoA)	oxygen [peroxisome] + butyryl-CoA [peroxisome] --> H2O2 [peroxisome] + Crotonoyl-CoA [peroxisome]	1.3.3.6	AFUA_7G06090 or AFUA_7G06100	0	1000	0	Fatty acid metabolism		ry98YCM606 [7]
	R769	acyl-CoA oxidase (hexanoyl-CoA)	oxygen [peroxisome] + hexanoyl-CoA [peroxisome] --> H2O2 [peroxisome] + trans-hex-2-enoyl-CoA [peroxisome]	1.3.3.6	AFUA_7G06090 or AFUA_7G06100	0	1000	0	Fatty acid metabolism		ry99YCM606 [7]
	R770	3-oxoacyl-ACP reductase (3-hydroxyoctanoyl-ACP)	NADPH [cytoplasm] + 3-oxooctanoyl-[acp] [cytoplasm] --> NADP(+) [cytoplasm] + (3R)-3-Hydroxyoctanoyl-[acyl-carrier protein] [cytoplasm]	1.1.1.100	AFUA_5G01040 or AFUA_2G17560 or AFUA_1G14380 or AFUA_3G10540 or AFUA_7G04980	0	1000	0	Fatty acid metabolism		ry9YCM606 [7]
	R771	Procollagen-L-proline,2-oxoglutarate:oxygen oxidoreductase (4-hydroxylating)	oxygen [extracellular] + 2-oxoglutarate [extracellular] + Procollagen L-proline [extracellular] <=> CO2 [extracellular] + succinate [extracellular] + Procollagen trans-4-hydroxy-L-proline [extracellular]	1.14.11.2	AFUA_3G11980	-1000	1000	0	Flavonoid biosynthesis	KEGG:R03219
	R772	chalcone 3-hydroxylase	NADPH [cytoplasm] + oxygen [cytoplasm] + isoliquiritigenin [cytoplasm] <=> H2O [cytoplasm] + NADP(+) [cytoplasm] + butein [cytoplasm]	1.14.14.-	AFUA_6G12060	-1000	1000	0	Flavonoid biosynthesis	MetaCyc:RXN8009
	R773	butein 4'-glucosyltransferase	UDP-glucose [extracellular] + butein [extracellular] <=> UDP [extracellular] + butein 4'-beta-D-glucoside [extracellular]	2.4.1.-	AFUA_2G05340 or AFUA_7G01300 or AFUA_5G06050 or AFUA_5G00250 or AFUA_2G15910 or AFUA_6G04450 or AFUA_5G10760 or AFUA_2G14910 or AFUA_5G12160 or AFUA_4G09130 or AFUA_2G02360 or AFUA_4G11280 or AFUA_1G14140 or AFUA_5G13090 or AFUA_8G02130 or AFUA_4G10750 or AFUA_5G02740 or AFUA_6G11390 or AFUA_2G01170	-1000	1000	0	Flavonoid biosynthesis	MetaCyc:RXN8011
	R774	butein 4'-glucosyltransferase	UDP-glucose [mitochondrion] + butein [mitochondrion] <=> UDP [mitochondrion] + butein 4'-beta-D-glucoside [mitochondrion]	2.4.1.-	AFUA_2G05340 or AFUA_7G01300 or AFUA_5G06050 or AFUA_5G00250 or AFUA_2G15910 or AFUA_6G04450 or AFUA_5G10760 or AFUA_2G14910 or AFUA_5G12160 or AFUA_4G09130 or AFUA_2G02360 or AFUA_4G11280 or AFUA_1G14140 or AFUA_5G13090 or AFUA_8G02130 or AFUA_4G10750 or AFUA_5G02740 or AFUA_6G11390 or AFUA_2G01170	-1000	1000	0	Flavonoid biosynthesis	MetaCyc:RXN8011
	R775	4-coumarate-CoA ligase	ATP [cytoplasm] + coenzyme A [cytoplasm] + trans-4-coumarate [cytoplasm] --> diphosphate [cytoplasm] + AMP [cytoplasm] + 4-coumaroyl-CoA [cytoplasm]	6.2.1.12	AFUA_1G13110	0	1000	0	Flavonoid biosynthesis		r1864AORYZAE [4]
	R776	4-coumarate-CoA ligase	ATP [peroxisome] + coenzyme A [peroxisome] + trans-4-coumarate [peroxisome] --> diphosphate [peroxisome] + AMP [peroxisome] + 4-coumaroyl-CoA [peroxisome]	6.2.1.12	AFUA_1G13110	0	1000	0	Flavonoid biosynthesis		r1864AORYZAE [4]
	R777	naringenin,[reduced NADPH---hemoprotein reductase]:oxygen oxidoreductase (3'-hydroxylating)	NADPH [nucleus] + oxygen [nucleus] + naringenin [nucleus] --> H2O [nucleus] + NADP(+) [nucleus] + eriodictyol [nucleus]	1.14.14.81; 1.14.14.82	AFUA_6G07400	0	1000	0	Flavonoid biosynthesis	KEGG:R02442	r1870AORYZAE [4]
	R778	naringenin,[reduced NADPH---hemoprotein reductase]:oxygen oxidoreductase (3'-hydroxylating)	NADPH [cytoplasm] + oxygen [cytoplasm] + naringenin [cytoplasm] --> H2O [cytoplasm] + NADP(+) [cytoplasm] + eriodictyol [cytoplasm]	1.14.14.81; 1.14.14.82	AFUA_6G07400	0	1000	0	Flavonoid biosynthesis	KEGG:R02442	r1870AORYZAE [4]
	R779	5,6,7,8-tetrahydrofolate:NADP+ oxidoreductase	2.0 NADP(+) [mitochondrion] + tetrahydrofolate [mitochondrion] <-- 2.0 NADPH [mitochondrion] + folic acid [mitochondrion]	1.5.1.3	AFUA_3G06620 or AFUA_2G08890	-1000	0	0	Folate biosynthesis	KEGG:R00940
	R780	10-Formyltetrahydrofolate:L-glutamate ligase (ADP-forming)	ATP [cytoplasm] + L-glutamate [cytoplasm] + 10-Formyltetrahydrofolate [cytoplasm] --> ADP [cytoplasm] + phosphate [cytoplasm] + 10-Formyltetrahydrofolyl L-glutamate [cytoplasm]	6.3.2.12; 6.3.2.17	AFUA_4G08060 or AFUA_4G06740 or AFUA_8G04160 or AFUA_6G09440	0	1000	0	Folate biosynthesis	KEGG:R01654
	R781	10-Formyltetrahydrofolate:L-glutamate ligase (ADP-forming)	ATP [mitochondrion] + L-glutamate [mitochondrion] + 10-Formyltetrahydrofolate [mitochondrion] --> ADP [mitochondrion] + phosphate [mitochondrion] + 10-Formyltetrahydrofolyl L-glutamate [mitochondrion]	6.3.2.12; 6.3.2.17	AFUA_4G08060 or AFUA_4G06740 or AFUA_8G04160 or AFUA_6G09440	0	1000	0	Folate biosynthesis	KEGG:R01654
	R782	dihydrofolate:NADP+ oxidoreductase	NADP(+) [mitochondrion] + dihydrofolate [mitochondrion] <-- NADPH [mitochondrion] + folic acid [mitochondrion]	1.5.1.3	AFUA_3G06620 or AFUA_2G08890	-1000	0	0	Folate biosynthesis	KEGG:R02236
	R783	GTP 3',8-cyclase [(8S)-3',8-cyclo-7,8-dihydroguanosine 5'-triphosphate-forming]	S-adenosyl-L-methionine [mitochondrion] + GTP [mitochondrion] + FADH2 [mitochondrion] --> FAD [mitochondrion] + L-methionine [mitochondrion] + 5'-deoxyadenosine [mitochondrion] + (8S)-3',8-Cyclo-7,8-dihydroguanosine 5'-triphosphate [mitochondrion]	4.1.99.22	AFUA_1G16380	0	1000	0	Folate biosynthesis	KEGG:R09394
	R784	ATP:molybdopterin adenylyltransferase	ATP [cytoplasm] + H2Dtpp-mP [cytoplasm] <=> diphosphate [cytoplasm] + Adenylated molybdopterin [cytoplasm]	2.7.7.75	AFUA_2G15550	-1000	1000	0	Folate biosynthesis	KEGG:R09726
	R785	(8S)-3',8-cyclo-7,8-dihydroguanosine 5'-triphosphate lyase (cyclic pyranopterin phosphate-forming)	H2O [cytoplasm] + (8S)-3',8-Cyclo-7,8-dihydroguanosine 5'-triphosphate [cytoplasm] --> diphosphate [cytoplasm] + cPMP [cytoplasm]	4.6.1.17	AFUA_1G16370	0	1000	0	Folate biosynthesis	KEGG:R11372
	R786	Tetrahydrofolylpolyglutamate synthase	ATP [cytoplasm] + L-glutamate [cytoplasm] + tetrahydrofolate [cytoplasm] --> ADP [cytoplasm] + phosphate [cytoplasm] + tetrahydrofolyl-(Glu)n [cytoplasm]	6.3.2.17	AFUA_4G08060 or AFUA_8G04160 or AFUA_6G09440 or AFUA_4G06740	0	1000	0	Folate biosynthesis		R96ANIGER [2]
	R787	Tetrahydrofolylpolyglutamate synthase	ATP [mitochondrion] + L-glutamate [mitochondrion] + tetrahydrofolate [mitochondrion] --> ADP [mitochondrion] + phosphate [mitochondrion] + tetrahydrofolyl-(Glu)n [mitochondrion]	6.3.2.17	AFUA_4G08060 or AFUA_8G04160 or AFUA_6G09440 or AFUA_4G06740	0	1000	0	Folate biosynthesis		R96ANIGER [2]
	R788	dihydropteroate synthase	(2-amino-4-hydroxy-7,8-dihydropteridin-6-yl)methyl trihydrogen diphosphate [cytoplasm] + 4-(beta-D-ribofuranosyl)aminobenzene-5'-phosphate [cytoplasm] <=> diphosphate [cytoplasm] + 7,8-H2pterin-6-yl-methyl-4-(beta-D-ribofuranosyl)aminobenzene 5'-phosphate [cytoplasm]	2.5.1.105	AFUA_3G07630	-1000	1000	0	Folate biosynthesis	MetaCyc:RXN10009
	R789	4a-hydroxytetrahydrobiopterin hydro-lyase	4a-Hydroxytetrahydrobiopterin [mitochondrion] <=> H2O [mitochondrion] + 7,8-dihydrobiopterin [mitochondrion]	4.2.1.96	AFUA_2G12560	-1000	1000	0	Folate biosynthesis	MetaCyc:RXN7908
	R790	cyclic pyranopterin monophosphate synthase	GTP [mitochondrion] <=> diphosphate [mitochondrion] + cyclic pyranopterin monophosphate [mitochondrion]	4.1.99.22	AFUA_1G16380	-1000	1000	0	Folate biosynthesis	MetaCyc:RXN8340
	R791	adenylyl-molybdopterin:molybdate molybdate transferase (AMP-forming)	molybdate [cytoplasm] + adenylyl-molybdopterin [cytoplasm] <=> H2O [cytoplasm] + AMP [cytoplasm] + molybdenum cofactor [cytoplasm]	2.10.1.1	AFUA_3G15170 or AFUA_2G15550	-1000	1000	0	Folate biosynthesis	MetaCyc:RXN8348
	R792	ATP:6-hydroxymethyl-7,8-dihydropterin 6'-diphosphotransferase	ATP [mitochondrion] + 2-amino-6-(hydroxymethyl)-7,8-dihydropteridin-4-ol [mitochondrion] --> AMP [mitochondrion] + (2-amino-4-hydroxy-7,8-dihydropteridin-6-yl)methyl trihydrogen diphosphate [mitochondrion]	2.7.6.3	AFUA_2G09840	0	1000	0	Folate biosynthesis	KEGG:R03503	r0017YCM606 [7]
	R793	Sphinganine:NADP+ 3-oxidoreductase	NADPH [extracellular] + 3-dehydrosphinganine [extracellular] --> NADP(+) [extracellular] + sphinganine [extracellular]	1.1.1.102	AFUA_1G11150	0	1000	0	Folate biosynthesis	KEGG:R02978	r0041YCM606 [7]
	R794	chorismate:L-glutamine aminotransferase	L-glutamine [cytoplasm] + chorismate [cytoplasm] --> L-glutamate [cytoplasm] + 4-amino-4-deoxychorismate [cytoplasm]	2.6.1.85	AFUA_6G04820	0	1000	0	Folate biosynthesis	KEGG:R01716	r0066YCM606 [7]
	R795	4-amino-4-deoxychorismate pyruvate-lyase	4-amino-4-deoxychorismate [cytoplasm] --> pyruvate [cytoplasm] + 4-aminobenzoate [cytoplasm]	4.1.3.38	AFUA_2G01630 or AFUA_2G01650	0	1000	0	Folate biosynthesis	KEGG:R05553	r0067YCM606 [7]
	R796	7,8-dihydroneopterin-3'-triphosphate phosphohydrolase (alkaline optimum)	3.0 H2O [cytoplasm] + 7,8-dihydroneopterin 3'-triphosphate [cytoplasm] --> 3.0 phosphate [cytoplasm] + 7,8-dihydroneopterin [cytoplasm]	3.1.3.1	AFUA_6G08710 or AFUA_5G03860 or AFUA_2G03110	0	1000	0	Folate biosynthesis	KEGG:R04620	r0188YCM606 [7]
	R797	5,6,7,8-tetrahydrofolate:NADP+ oxidoreductase	NADPH [mitochondrion] + dihydrofolate [mitochondrion] --> NADP(+) [mitochondrion] + tetrahydrofolate [mitochondrion]	1.5.1.3	AFUA_3G06620 or AFUA_2G08890	0	1000	0	Folate biosynthesis	KEGG:R00939	r0344YCM606 [7]
	R798	5,6,7,8-tetrahydrofolate:NADP+ oxidoreductase	NADPH [cytoplasm] + dihydrofolate [cytoplasm] --> NADP(+) [cytoplasm] + tetrahydrofolate [cytoplasm]	1.5.1.3	AFUA_3G06620 or AFUA_2G08890	0	1000	0	Folate biosynthesis	KEGG:R00939	r0344YCM606 [7]
	R799	7,8-dihydropteroate:L-glutamate ligase (ADP-forming)	ATP [cytoplasm] + L-glutamate [cytoplasm] + 7,8-dihydropteroate [cytoplasm] --> ADP [cytoplasm] + phosphate [cytoplasm] + dihydrofolate [cytoplasm]	6.3.2.12; 6.3.2.17	AFUA_4G06740	0	1000	0	Folate biosynthesis	KEGG:R02237	r0346YCM606 [7]
	R800	7,8-dihydroneopterin glycolaldehyde-lyase [6-(hydroxymethyl)-7,8-dihydropterin-forming]	7,8-dihydroneopterin [mitochondrion] --> glycolaldehyde [mitochondrion] + 2-amino-6-(hydroxymethyl)-7,8-dihydropteridin-4-ol [mitochondrion]	4.1.2.25	AFUA_3G10090	0	1000	0	Folate biosynthesis	KEGG:R03504	r0347YCM606 [7]
	R801	6-(hydroxymethyl)-7,8-dihydropterin:4-aminobenzoate 2-amino-4-hydroxydihydropteridine-6-methenyltransferase	4-aminobenzoate [mitochondrion] + 2-amino-6-(hydroxymethyl)-7,8-dihydropteridin-4-ol [mitochondrion] --> H2O [mitochondrion] + 7,8-dihydropteroate [mitochondrion]	2.5.1.15	AFUA_2G09840	0	1000	0	Folate biosynthesis	KEGG:R03066	r0350YCM606 [7]
	R802	(7,8-dihydropterin-6-yl)methyl diphosphate:4-aminobenzoate 2-amino-4-hydroxy-7,8-dihydropteridine-6-methenyltransferase	4-aminobenzoate [mitochondrion] + (2-amino-4-hydroxy-7,8-dihydropteridin-6-yl)methyl trihydrogen diphosphate [mitochondrion] --> diphosphate [mitochondrion] + 7,8-dihydropteroate [mitochondrion]	2.5.1.15	AFUA_2G09840	0	1000	0	Folate biosynthesis	KEGG:R03067	r0351YCM606 [7]
	R803	GTP 7,8-8,9-dihydrolase	H2O [cytoplasm] + GTP [cytoplasm] --> formate [cytoplasm] + 7,8-dihydroneopterin 3'-triphosphate [cytoplasm]	3.5.4.16	AFUA_3G13710 or AFUA_5G03140	0	1000	0	Folate biosynthesis	KEGG:R00424	r0524YCM606 [7]
	R804	5-formyltetrahydrofolate cyclo-ligase	ATP [nucleus] + 10-Formyltetrahydrofolate [nucleus] --> ADP [nucleus] + phosphate [nucleus] + 5-Methyltetrahydrofolate [nucleus]	6.3.3.2	AFUA_7G05990	0	1000	0	Folate biosynthesis		r1662AORYZAE [4]
	R805	5-formyltetrahydrofolate cyclo-ligase	ATP [mitochondrion] + 10-Formyltetrahydrofolate [mitochondrion] --> ADP [mitochondrion] + phosphate [mitochondrion] + 5-Methyltetrahydrofolate [mitochondrion]	6.3.3.2	AFUA_7G05990	0	1000	0	Folate biosynthesis		r1662AORYZAE [4]
	R806	5,6,7,8-tetrahydrofolate:NAD+ oxidoreductase	NAD(+) [mitochondrion] + tetrahydrofolate [mitochondrion] <=> NADH [mitochondrion] + dihydrofolate [mitochondrion]	1.5.1.3	AFUA_3G06620 or AFUA_2G08890	-1000	1000	0	Folate biosynthesis	KEGG:R00936	r258iLC915 [5]
	R807	5,6,7,8-tetrahydrofolate:NADP+ oxidoreductase	2.0 NADH [mitochondrion] + folic acid [mitochondrion] --> 2.0 NAD(+) [mitochondrion] + tetrahydrofolate [mitochondrion]	1.5.1.3	AFUA_3G06620 or AFUA_2G08890	0	1000	0	Folate biosynthesis	KEGG:R00940	r260iLC915 [5]
	R808	dihydrofolate:NAD+ oxidoreductase	NAD(+) [mitochondrion] + dihydrofolate [mitochondrion] <=> NADH [mitochondrion] + folic acid [mitochondrion]	1.5.1.3	AFUA_3G06620 or AFUA_2G08890	-1000	1000	0	Folate biosynthesis	KEGG:R02235	r261iLC915 [5]
	R809	GTP 8,9-hydrolase	H2O [nucleus] + GTP [nucleus] <=> Formamidopyrimidine nucleoside triphosphate [nucleus]	3.5.4.16	AFUA_3G13710 or AFUA_5G03140	-1000	1000	0	Folate biosynthesis	KEGG:R00428	r806iLC915 [5]
	R810	GTP 8,9-hydrolase	H2O [cytoplasm] + GTP [cytoplasm] <=> Formamidopyrimidine nucleoside triphosphate [cytoplasm]	3.5.4.16	AFUA_3G13710 or AFUA_5G03140	-1000	1000	0	Folate biosynthesis	KEGG:R00428	r806iLC915 [5]
	R811	GTP 8,9-hydrolase	H2O [mitochondrion] + GTP [mitochondrion] <=> Formamidopyrimidine nucleoside triphosphate [mitochondrion]	3.5.4.16	AFUA_3G13710 or AFUA_5G03140	-1000	1000	0	Folate biosynthesis	KEGG:R00428	r806iLC915 [5]
	R812	2-amino-4-hydroxy-6-(erythro-1,2,3-trihydroxypropyl) dihydropteridine triphosphate hydrolase	2,5-Diamino-6-(5'-triphosphoryl-3',4'-trihydroxy-2'-oxopentyl)-amino-4-oxopyrimidine [nucleus] <=> H2O [nucleus] + 7,8-dihydroneopterin 3'-triphosphate [nucleus]	3.5.4.16	AFUA_3G13710 or AFUA_5G03140	-1000	1000	0	Folate biosynthesis	KEGG:R04639	r807iLC915 [5]
	R813	2-amino-4-hydroxy-6-(erythro-1,2,3-trihydroxypropyl) dihydropteridine triphosphate hydrolase	2,5-Diamino-6-(5'-triphosphoryl-3',4'-trihydroxy-2'-oxopentyl)-amino-4-oxopyrimidine [cytoplasm] <=> H2O [cytoplasm] + 7,8-dihydroneopterin 3'-triphosphate [cytoplasm]	3.5.4.16	AFUA_3G13710 or AFUA_5G03140	-1000	1000	0	Folate biosynthesis	KEGG:R04639	r807iLC915 [5]
	R814	2-amino-4-hydroxy-6-(erythro-1,2,3-trihydroxypropyl) dihydropteridine triphosphate hydrolase	2,5-Diamino-6-(5'-triphosphoryl-3',4'-trihydroxy-2'-oxopentyl)-amino-4-oxopyrimidine [mitochondrion] <=> H2O [mitochondrion] + 7,8-dihydroneopterin 3'-triphosphate [mitochondrion]	3.5.4.16	AFUA_3G13710 or AFUA_5G03140	-1000	1000	0	Folate biosynthesis	KEGG:R04639	r807iLC915 [5]
	R815	formamidopyrimidine nucleoside triphosphate amidohydrolase	H2O [nucleus] + Formamidopyrimidine nucleoside triphosphate [nucleus] --> formate [nucleus] + 2,5-Diaminopyrimidine nucleoside triphosphate [nucleus]	3.5.4.16	AFUA_3G13710 or AFUA_5G03140	0	1000	0	Folate biosynthesis	KEGG:R05046	r808iLC915 [5]
	R816	formamidopyrimidine nucleoside triphosphate amidohydrolase	H2O [cytoplasm] + Formamidopyrimidine nucleoside triphosphate [cytoplasm] --> formate [cytoplasm] + 2,5-Diaminopyrimidine nucleoside triphosphate [cytoplasm]	3.5.4.16	AFUA_3G13710 or AFUA_5G03140	0	1000	0	Folate biosynthesis	KEGG:R05046	r808iLC915 [5]
	R817	formamidopyrimidine nucleoside triphosphate amidohydrolase	H2O [mitochondrion] + Formamidopyrimidine nucleoside triphosphate [mitochondrion] --> formate [mitochondrion] + 2,5-Diaminopyrimidine nucleoside triphosphate [mitochondrion]	3.5.4.16	AFUA_3G13710 or AFUA_5G03140	0	1000	0	Folate biosynthesis	KEGG:R05046	r808iLC915 [5]
	R818	2,5-diaminopyrimidine nucleoside triphosphate mutase	2,5-Diaminopyrimidine nucleoside triphosphate [nucleus] <=> 2,5-Diamino-6-(5'-triphosphoryl-3',4'-trihydroxy-2'-oxopentyl)-amino-4-oxopyrimidine [nucleus]	3.5.4.16	AFUA_3G13710 or AFUA_5G03140	-1000	1000	0	Folate biosynthesis	KEGG:R05048	r809iLC915 [5]
	R819	2,5-diaminopyrimidine nucleoside triphosphate mutase	2,5-Diaminopyrimidine nucleoside triphosphate [cytoplasm] <=> 2,5-Diamino-6-(5'-triphosphoryl-3',4'-trihydroxy-2'-oxopentyl)-amino-4-oxopyrimidine [cytoplasm]	3.5.4.16	AFUA_3G13710 or AFUA_5G03140	-1000	1000	0	Folate biosynthesis	KEGG:R05048	r809iLC915 [5]
	R820	2,5-diaminopyrimidine nucleoside triphosphate mutase	2,5-Diaminopyrimidine nucleoside triphosphate [mitochondrion] <=> 2,5-Diamino-6-(5'-triphosphoryl-3',4'-trihydroxy-2'-oxopentyl)-amino-4-oxopyrimidine [mitochondrion]	3.5.4.16	AFUA_3G13710 or AFUA_5G03140	-1000	1000	0	Folate biosynthesis	KEGG:R05048	r809iLC915 [5]
	R821	galactose-1-epimerase	beta-D-galactose [cytoplasm] <=> alpha-D-galactose [cytoplasm]	5.1.3.3	AFUA_3G05740 or AFUA_3G13240 or AFUA_1G17723	-1000	1000	0	Galactose/Galactitol metabolism	MetaCyc:ALDOSE1EPIMRXN
	R822	alpha-galactosidase	H2O [extracellular] + melibiose [extracellular] <=> beta-D-glucose [extracellular] + alpha-D-galactose [extracellular]	3.2.1.22	AFUA_6G02560 or AFUA_8G01130 or AFUA_4G03585 or AFUA_8G01100 or AFUA_1G01200 or AFUA_5G13830 or AFUA_5G02130	-1000	1000	0	Galactose/Galactitol metabolism	MetaCyc:ALPHAGALACTOSIDRXN
	R823	ATP:alpha-D-galactose 1-phosphotransferase	ATP [nucleus] + alpha-D-galactose [nucleus] --> ADP [nucleus] + alpha-D-galactose 1-phosphate [nucleus]	2.7.1.6	AFUA_3G10300	0	1000	0	Galactose/Galactitol metabolism	MetaCyc:GALACTOKINRXN
	R824	ATP:alpha-D-galactose 1-phosphotransferase	ATP [cytoplasm] + alpha-D-galactose [cytoplasm] --> ADP [cytoplasm] + alpha-D-galactose 1-phosphate [cytoplasm]	2.7.1.6	AFUA_3G10300	0	1000	0	Galactose/Galactitol metabolism	MetaCyc:GALACTOKINRXN
	R825	D-Galactose:oxygen 6-oxidoreductase	oxygen [extracellular] + beta-D-galactose [extracellular] <=> H2O2 [extracellular] + D-galacto-hexodialdose [extracellular]	1.1.3.9	AFUA_7G06820	-1000	1000	0	Galactose/Galactitol metabolism	MetaCyc:GALACTOSEOXIDASERXN
	R826	melibiose galactohydrolase	H2O [extracellular] + melibiose [extracellular] --> D-glucose [extracellular] + alpha-D-galactose [extracellular]	3.2.1.22	AFUA_6G02560 or AFUA_8G01130 or AFUA_4G03585 or AFUA_8G01100 or AFUA_1G01200 or AFUA_5G13830 or AFUA_5G02130	0	1000	0	Galactose/Galactitol metabolism	KEGG:R01101
	R827	Galactosylglycerol galactohydrolase	H2O [extracellular] + 3-beta-D-galactosyl-sn-glycerol [extracellular] <=> glycerol [extracellular] + D-galactose [extracellular]	3.2.1.22	AFUA_6G02560 or AFUA_8G01130 or AFUA_4G03585 or AFUA_8G01100 or AFUA_1G01200 or AFUA_5G13830 or AFUA_5G02130	-1000	1000	0	Galactose/Galactitol metabolism	KEGG:R01104
	R828	Galactan galactohydrolase	H2O [extracellular] + Galactan [extracellular] <=> 2.0 B00001 [extracellular] + 2.0 D-galactose [extracellular]	3.2.1.23	AFUA_1G16700 or AFUA_1G14170 or AFUA_6G06660 or AFUA_5G14090 or AFUA_5G14550 or AFUA_3G00380	-1000	1000	0	Galactose/Galactitol metabolism	KEGG:R01105
	R829	3-O-alpha-D-Galactosyl-1D-myo-inositol galactohydrolase;; 1-alpha-D-Galactosyl-myo-inositol galactohydrolase	H2O [extracellular] + alpha-D-galactosyl-(1->3)-1D-myo-inositol [extracellular] --> D-galactose [extracellular] + myo-inositol [extracellular]	3.2.1.22	AFUA_6G02560 or AFUA_8G01130 or AFUA_4G03585 or AFUA_8G01100 or AFUA_1G01200 or AFUA_5G13830 or AFUA_5G02130	0	1000	0	Galactose/Galactitol metabolism	KEGG:R01194
	R830	Epimelibiose galactohydrolase	H2O [extracellular] + 6-O-(alpha-D-Galactopyranosyl)-D-mannopyranose [extracellular] --> D-galactose [extracellular] + D-Mannose [extracellular]	3.2.1.22	AFUA_6G02560 or AFUA_8G01130 or AFUA_4G03585 or AFUA_8G01100 or AFUA_1G01200 or AFUA_5G13830 or AFUA_5G02130	0	1000	0	Galactose/Galactitol metabolism	KEGG:R01329
	R831	Melibiitol galactohydrolase	H2O [extracellular] + melibiitol [extracellular] --> D-galactose [extracellular] + D-Sorbitol [extracellular]	3.2.1.22	AFUA_6G02560 or AFUA_8G01130 or AFUA_4G03585 or AFUA_8G01100 or AFUA_1G01200 or AFUA_5G13830 or AFUA_5G02130	0	1000	0	Galactose/Galactitol metabolism	KEGG:R02926
	R832	ATP:D-tagatose-6-phosphate 1-phosphotransferase	ATP [cytoplasm] + D-tagatofuranose 6-phosphate [cytoplasm] --> ADP [cytoplasm] + D-tagatofuranose 1,6-bisphosphate [cytoplasm]	2.7.1.11; 2.7.1.56; 2.7.1.144	AFUA_4G00960	0	1000	0	Galactose/Galactitol metabolism	KEGG:R03236
	R833	ATP:D-tagatose-6-phosphate 1-phosphotransferase	ATP [mitochondrion] + D-tagatofuranose 6-phosphate [mitochondrion] --> ADP [mitochondrion] + D-tagatofuranose 1,6-bisphosphate [mitochondrion]	2.7.1.11; 2.7.1.56; 2.7.1.144	AFUA_4G00960	0	1000	0	Galactose/Galactitol metabolism	KEGG:R03236
	R834	Stachyose fructohydrolase	H2O [cytoplasm] + stachyose [cytoplasm] --> D-fructose [cytoplasm] + manninotriose [cytoplasm]	3.2.1.26	AFUA_2G01240 or AFUA_6G05000	0	1000	0	Galactose/Galactitol metabolism	KEGG:R03635
	R835	N-acetyl-D-galactosamine 6-phosphate amidohydrolase	H2O [mitochondrion] + N-Acetyl-D-galactosamine 6-phosphate [mitochondrion] --> acetate [mitochondrion] + D-Galactosamine 6-phosphate [mitochondrion]	3.5.1.25	AFUA_1G00450 or AFUA_8G04100	0	1000	0	Galactose/Galactitol metabolism	KEGG:R05168
	R836	alpha-galactosidase	H2O [extracellular] + manninotriose [extracellular] --> D-galactose [extracellular] + melibiose [extracellular]	3.2.1.22	AFUA_6G02560 or AFUA_8G01130 or AFUA_4G03585 or AFUA_8G01100 or AFUA_1G01200 or AFUA_5G13830 or AFUA_5G02130	0	1000	0	Galactose/Galactitol metabolism	KEGG:R05549
	R837	D-galactonate hydro-lyase	D-galactonate [cytoplasm] <=> H2O [cytoplasm] + 2-dehydro-3-deoxy-D-galactonate [cytoplasm]	4.2.1.6; 4.2.1.140	AFUA_1G05520	-1000	1000	0	Galactose/Galactitol metabolism	KEGG:R03033	R187ANIGER [2]
	R838	Alpha-galactosidase (melibiase) (aglA, aglC)	H2O [extracellular] + melibiose [extracellular] --> D-galactose [extracellular] + alpha-D-glucose [extracellular]	3.2.1.22	AFUA_6G02560 or AFUA_8G01130 or AFUA_4G03585 or AFUA_8G01100 or AFUA_1G01200 or AFUA_5G13830 or AFUA_5G02130	0	1000	0	Galactose/Galactitol metabolism		R216ANIGER [2]
	R839	Raffinose galactohydrolase	H2O [extracellular] + raffinose [extracellular] <=> sucrose [extracellular] + alpha-D-galactose [extracellular]	3.2.1.22	AFUA_6G02560 or AFUA_8G01130 or AFUA_4G03585 or AFUA_8G01100 or AFUA_1G01200 or AFUA_5G13830 or AFUA_5G02130	-1000	1000	0	Galactose/Galactitol metabolism	KEGG:R01103	R218ANIGER [2]
	R840	alkaline alpha- galactosidase	H2O [extracellular] + stachyose [extracellular] <=> raffinose [extracellular] + alpha-D-galactose [extracellular]	3.2.1.22	AFUA_6G02560 or AFUA_8G01130 or AFUA_4G03585 or AFUA_8G01100 or AFUA_1G01200 or AFUA_5G13830 or AFUA_5G02130	-1000	1000	0	Galactose/Galactitol metabolism	MetaCyc:RXN11501
	R841	galactitol:NADP+ 1-oxidoreductase	NADP(+) [cytoplasm] + galactitol [cytoplasm] <=> NADPH [cytoplasm] + beta-D-galactose [cytoplasm]	1.1.1.21		-1000	1000	0	Galactose/Galactitol metabolism	MetaCyc:RXN12078
	R842	UDP-glucose 4-epimerase; UDP-alpha-D-glucose 4-epimerase	UDP-glucose [cytoplasm] <=> UDP-D-galactose [cytoplasm]	5.1.3.2	AFUA_5G10780 or AFUA_3G07910	-1000	1000	0	Galactose/Galactitol metabolism	KEGG:R00291	r1070YCM606 [7]
	R843	UDP-glucose 4-epimerase; UDP-alpha-D-glucose 4-epimerase	UDP-glucose [mitochondrion] <=> UDP-D-galactose [mitochondrion]	5.1.3.2	AFUA_4G14090	-1000	1000	0	Galactose/Galactitol metabolism	KEGG:R00291	r1070YCM606 [7]
	R844	UDP-glucose:alpha-D-galactose-1-phosphate uridylyltransferase	UDP-glucose [cytoplasm] + alpha-D-galactose 1-phosphate [cytoplasm] <=> UDP-D-galactose [cytoplasm] + alpha-D-glucose 1-phosphate [cytoplasm]	2.7.7.12	AFUA_2G11560	-1000	1000	0	Galactose/Galactitol metabolism	KEGG:R00955	r1071YCM606 [7]
	R845	Raffinose fructohydrolase	H2O [cytoplasm] + raffinose [cytoplasm] --> D-fructose [cytoplasm] + melibiose [cytoplasm]	3.2.1.26	AFUA_2G01240 or AFUA_6G05000	0	1000	0	Galactose/Galactitol metabolism	KEGG:R02410	r273AORYZAE [4]
	R846	Raffinose fructohydrolase	H2O [extracellular] + raffinose [extracellular] --> D-fructose [extracellular] + melibiose [extracellular]	3.2.1.26	AFUA_2G01240 or AFUA_6G05000	0	1000	0	Galactose/Galactitol metabolism	KEGG:R02410	r273AORYZAE [4]
	R847	D-Galactose:oxygen 6-oxidoreductase	H2O [extracellular] + oxygen [extracellular] + D-galactose [extracellular] --> H2O2 [extracellular] + D-galactonate [extracellular]	1.1.3.9	AFUA_7G06820	0	1000	0	Galactose/Galactitol metabolism	KEGG:R01098	r274AORYZAE [4]
	R848	Phosphofructokinase	ATP [cytoplasm] + tagatose 6-phosphate [cytoplasm] <=> ADP [cytoplasm] + D-tagatofuranose 1,6-bisphosphate [cytoplasm]	2.7.1.11	AFUA_4G00960	-1000	1000	0	Galactose/Galactitol metabolism		r279AORYZAE [4]
	R849	Phosphofructokinase	ATP [mitochondrion] + tagatose 6-phosphate [mitochondrion] <=> ADP [mitochondrion] + D-tagatofuranose 1,6-bisphosphate [mitochondrion]	2.7.1.11	AFUA_4G00960	-1000	1000	0	Galactose/Galactitol metabolism		r279AORYZAE [4]
	R850	Galactose 1-dehydrogenase	NAD(+) [extracellular] + D-galactose [extracellular] --> NADH [extracellular] + D-galactono-1,4-lactone [extracellular]	1.1.1.48	AFUA_2G16380	0	1000	0	Galactose/Galactitol metabolism		A. fumigatus central metabolism [1]
	R851	UTP-hexose-1-phosphate uridylyltransferase (UDP-galactose pyrophosphorylase)	UDP-D-galactose [endoplasmic_reticulum] + Galactosyl-Dimannosyl-inositol-P-ceramide [endoplasmic_reticulum] --> UDP [endoplasmic_reticulum] + Digalactosyl-dimannosyl-inositol-P-ceramide [endoplasmic_reticulum]	2.7.7.10	AFUA_1G17030	0	1000	0	Galactose/Galactitol metabolism		A. fumigatus central metabolism [1]
	R852	UTP-hexose-1-phosphate uridylyltransferase (UDP-galactose pyrophosphorylase)	UDP-glucose [extracellular] --> UDP [extracellular] + Nigeran (alpha-1,3-Glucose-alpha-1,4-Glucose) [extracellular]	2.7.7.10	AFUA_3G00910 or AFUA_1G15440 or AFUA_2G11270	0	1000	0	Galactose/Galactitol metabolism		A. fumigatus central metabolism [1]
	R853	UTP-hexose-1-phosphate uridylyltransferase (UDP-galactose pyrophosphorylase)	UDP-D-galactose [endoplasmic_reticulum] + Digalactosyl-dimannosyl-inositol-P-ceramide [endoplasmic_reticulum] --> UDP [endoplasmic_reticulum] + Trigalactosyldimannosylinositol-P-ceramide [endoplasmic_reticulum]	2.7.7.10	AFUA_1G17030	0	1000	0	Galactose/Galactitol metabolism		A. fumigatus central metabolism [1]
	R854	UTP-hexose-1-phosphate uridylyltransferase (UDP-galactose pyrophosphorylase)	UDP-D-galactose [endoplasmic_reticulum] + Di-mannosyl-inositol-P-ceramide [endoplasmic_reticulum] --> UDP [endoplasmic_reticulum] + Galactosyl-Dimannosyl-inositol-P-ceramide [endoplasmic_reticulum]	2.7.7.10	AFUA_1G17030	0	1000	0	Galactose/Galactitol metabolism		A. fumigatus central metabolism [1]
	R855	Beta-galactosidase	H2O [nucleus] + lactose [nucleus] --> D-galactose [nucleus] + alpha-D-glucose [nucleus]	3.2.1.23	AFUA_5G14550	0	1000	0	Galactose/Galactitol metabolism		A. fumigatus central metabolism [1]
	R856	Beta-galactosidase	H2O [cytoplasm] + lactose [cytoplasm] --> D-galactose [cytoplasm] + alpha-D-glucose [cytoplasm]	3.2.1.23	AFUA_5G14550	0	1000	0	Galactose/Galactitol metabolism		A. fumigatus central metabolism [1]
	R857	alkyl-thiohydroximate C-S lyase	H2O [nucleus] + S-5-methylthiopentylhydroximoyl-L-cysteine [nucleus] <=> pyruvate [nucleus] + NH3 [nucleus] + 5-methylthiopentylhydroximate [nucleus]	4.4.1.13	AFUA_7G01590 or AFUA_4G03950	-1000	1000	0	Glucosinolate biosynthesis	MetaCyc:RXNQT4319
	R858	alkyl-thiohydroximate C-S lyase	H2O [cytoplasm] + S-5-methylthiopentylhydroximoyl-L-cysteine [cytoplasm] <=> pyruvate [cytoplasm] + NH3 [cytoplasm] + 5-methylthiopentylhydroximate [cytoplasm]	4.4.1.13	AFUA_7G01590 or AFUA_4G03950	-1000	1000	0	Glucosinolate biosynthesis	MetaCyc:RXNQT4319
	R859	Isocitrate:NADP+ oxidoreductase (decarboxylating)	NADP(+) [cytoplasm] + D-threo-isocitrate [cytoplasm] --> NADPH [cytoplasm] + CO2 [cytoplasm] + 2-oxoglutarate [cytoplasm]	1.1.1.42	AFUA_3G08660	0	1000	0	Glutathione metabolism	MetaCyc:ISOCITDEHRXN
	R860	Isocitrate:NADP+ oxidoreductase (decarboxylating)	NADP(+) [peroxisome] + D-threo-isocitrate [peroxisome] --> NADPH [peroxisome] + CO2 [peroxisome] + 2-oxoglutarate [peroxisome]	1.1.1.42	AFUA_3G08660	0	1000	0	Glutathione metabolism	MetaCyc:ISOCITDEHRXN
	R861	glutathione:NAD+ oxidoreductase	NAD(+) [mitochondrion] + 2.0 glutathione [mitochondrion] <-- NADH [mitochondrion] + glutathione disulfide [mitochondrion]	1.8.1.7	AFUA_1G15960	-1000	0	0	Glutathione metabolism	KEGG:R00094
	R862	glutathione:L-amino-acid 5-glutamyltransferase	glutathione [cytoplasm] + L-2-Amino acid [cytoplasm] <=> Cys-Gly [cytoplasm] + (5-L-Glutamyl)-L-amino acid [cytoplasm]	2.3.2.2	AFUA_7G04760 or AFUA_4G13580	-1000	1000	0	Glutathione metabolism	KEGG:R01262
	R863	RX:glutathione R-transferase	glutathione [cytoplasm] + RX [cytoplasm] <=> HX [cytoplasm] + R-S-Glutathione [cytoplasm]	2.5.1.18	AFUA_7G05500 or AFUA_4G14530 or AFUA_3G10830 or AFUA_8G02500 or AFUA_1G17010 or AFUA_6G00760 or AFUA_4G11770	-1000	1000	0	Glutathione metabolism	KEGG:R03522
	R864	RX:glutathione R-transferase	glutathione [mitochondrion] + RX [mitochondrion] <=> HX [mitochondrion] + R-S-Glutathione [mitochondrion]	2.5.1.18	AFUA_6G03390 or AFUA_1G01370 or AFUA_2G08370 or AFUA_2G00590 or AFUA_2G17300 or AFUA_4G14100	-1000	1000	0	Glutathione metabolism	KEGG:R03522
	R865	(S)-2-haloacid halidohydrolase	H2O [cytoplasm] + (S)-2-Haloacid [cytoplasm] <=> HX [cytoplasm] + (R)-2-Hydroxyacid [cytoplasm]	3.8.1.2; 3.8.1.10	AFUA_8G05870 or AFUA_5G14640 or AFUA_2G07750	-1000	1000	0	Glutathione metabolism	KEGG:R03830
	R866	(5-glutamyl)-peptide:amino-acid 5-glutamyltransferase	H2O [cytoplasm] + R-S-Glutathione [cytoplasm] <=> L-glutamate [cytoplasm] + R-S-alanylglycine [cytoplasm]	2.3.2.2	AFUA_7G04760 or AFUA_4G13580	-1000	1000	0	Glutathione metabolism	KEGG:R03916
	R867	S-(2-Hydroxyacyl)glutathione hydrolase	H2O [cytoplasm] + S-(2-hydroxyacyl)glutathione [cytoplasm] <=> glutathione [cytoplasm] + 2-Hydroxy carboxylate [cytoplasm]	3.1.2.6	AFUA_5G12840	-1000	1000	0	Glutathione metabolism	KEGG:R04090
	R868	leucyl aminopeptidase	H2O [cytoplasm] + R-S-alanylglycine [cytoplasm] <=> glycine [cytoplasm] + R-S-Cysteine [cytoplasm]	3.4.11.1; 3.4.11.2; 3.4.11.23; 3.4.13.-	AFUA_3G05450	-1000	1000	0	Glutathione metabolism	KEGG:R04951
	R869	2'-deoxyribonucleoside-diphosphate:trypanothione-disulfide 2'-oxidoreductase	H2O [nucleus] + trypanothione disulfide [nucleus] + 2'-Deoxyribonucleoside diphosphate [nucleus] <=> trypanothione [nucleus] + Ribonucleoside diphosphate [nucleus]	1.17.4.1	AFUA_4G06690 or AFUA_5G12350	-1000	1000	0	Glutathione metabolism	KEGG:R08364
	R870	2'-deoxyribonucleoside-diphosphate:trypanothione-disulfide 2'-oxidoreductase	H2O [cytoplasm] + trypanothione disulfide [cytoplasm] + 2'-Deoxyribonucleoside diphosphate [cytoplasm] <=> trypanothione [cytoplasm] + Ribonucleoside diphosphate [cytoplasm]	1.17.4.1	AFUA_4G06690 or AFUA_5G12350	-1000	1000	0	Glutathione metabolism	KEGG:R08364
	R871	2'-deoxyribonucleoside-diphosphate:trypanothione-disulfide 2'-oxidoreductase	H2O [mitochondrion] + trypanothione disulfide [mitochondrion] + 2'-Deoxyribonucleoside diphosphate [mitochondrion] <=> trypanothione [mitochondrion] + Ribonucleoside diphosphate [mitochondrion]	1.17.4.1	AFUA_4G06690 or AFUA_5G12350	-1000	1000	0	Glutathione metabolism	KEGG:R08364
	R872	R-nitrile:glutathione R-transferase	glutathione [cytoplasm] + nitrile [cytoplasm] <=> hydrogen cyanide [cytoplasm] + R-S-Glutathione [cytoplasm]	2.5.1.18	AFUA_7G05500 or AFUA_4G14530 or AFUA_3G10830 or AFUA_8G02500 or AFUA_1G17010 or AFUA_6G00760	-1000	1000	0	Glutathione metabolism	KEGG:R08511
	R873	R-nitrile:glutathione R-transferase	glutathione [mitochondrion] + nitrile [mitochondrion] <=> hydrogen cyanide [mitochondrion] + R-S-Glutathione [mitochondrion]	2.5.1.18	AFUA_6G03390 or AFUA_1G01370 or AFUA_2G08370 or AFUA_2G00590 or AFUA_2G17300	-1000	1000	0	Glutathione metabolism	KEGG:R08511
	R874	R-sulfate-ester:glutathione R-transferase	glutathione [cytoplasm] + Ester sulfate [cytoplasm] <=> sulfate [cytoplasm] + R-S-Glutathione [cytoplasm]	2.5.1.18	AFUA_7G05500 or AFUA_4G14530 or AFUA_3G10830 or AFUA_8G02500 or AFUA_1G17010 or AFUA_6G00760	-1000	1000	0	Glutathione metabolism	KEGG:R08512
	R875	R-sulfate-ester:glutathione R-transferase	glutathione [mitochondrion] + Ester sulfate [mitochondrion] <=> sulfate [mitochondrion] + R-S-Glutathione [mitochondrion]	2.5.1.18	AFUA_6G03390 or AFUA_1G01370 or AFUA_2G08370 or AFUA_2G00590 or AFUA_2G17300	-1000	1000	0	Glutathione metabolism	KEGG:R08512
	R876	glutathione gamma-glutamyl cyclotransferase (5-oxoproline-forming)	glutathione [nucleus] --> Cys-Gly [nucleus] + 5-oxo-L-proline [nucleus]	4.3.2.7	AFUA_3G08560	0	1000	0	Glutathione metabolism	KEGG:R11861
	R877	glutathione gamma-glutamyl cyclotransferase (5-oxoproline-forming)	glutathione [cytoplasm] --> Cys-Gly [cytoplasm] + 5-oxo-L-proline [cytoplasm]	4.3.2.7	AFUA_3G08560	0	1000	0	Glutathione metabolism	KEGG:R11861
	R878	L-glutamate:L-cysteine gamma-ligase (ADP-forming)	ATP [cytoplasm] + L-glutamate [cytoplasm] + L-cysteine [cytoplasm] --> ADP [cytoplasm] + phosphate [cytoplasm] + gamma-L-Glutamyl-L-cysteine [cytoplasm]	6.3.2.2	AFUA_3G13900	0	1000	0	Glutathione metabolism	KEGG:R00894	r0460YCM606 [7]
	R879	glutathione:NADP+ oxidoreductase	NADPH [mitochondrion] + glutathione disulfide [mitochondrion] --> NADP(+) [mitochondrion] + 2.0 glutathione [mitochondrion]	1.8.1.7	AFUA_1G15960	0	1000	0	Glutathione metabolism	KEGG:R00115	r0481YCM606 [7]
	R880	glutathione:hydrogen-peroxide oxidoreductase	H2O2 [nucleus] + 2.0 glutathione [nucleus] --> 2.0 H2O [nucleus] + glutathione disulfide [nucleus]	1.11.1.9	AFUA_4G11770	0	1000	0	Glutathione metabolism	KEGG:R00274	r0483YCM606 [7]
	R881	glutathione:hydrogen-peroxide oxidoreductase	H2O2 [cytoplasm] + 2.0 glutathione [cytoplasm] --> 2.0 H2O [cytoplasm] + glutathione disulfide [cytoplasm]	1.11.1.9	AFUA_1G06100 or AFUA_4G14530 or AFUA_6G00760 or AFUA_6G03390 or AFUA_3G10830 or AFUA_7G05500 or AFUA_8G02500 or AFUA_1G01370 or AFUA_1G01370 or AFUA_1G17010 or AFUA_2G00590 or AFUA_2G08370	0	1000	0	Glutathione metabolism	KEGG:R00274	r0483YCM606 [7]
	R882	glutathione:hydrogen-peroxide oxidoreductase	H2O2 [mitochondrion] + 2.0 glutathione [mitochondrion] --> 2.0 H2O [mitochondrion] + glutathione disulfide [mitochondrion]	1.11.1.9	AFUA_3G12270 or AFUA_4G05950 or AFUA_4G14100 or AFUA_2G17300	0	1000	0	Glutathione metabolism	KEGG:R00274	r0483YCM606 [7]
	R883	gamma-L-glutamyl-L-cysteine:glycine ligase (ADP-forming)	ATP [cytoplasm] + glycine [cytoplasm] + gamma-L-Glutamyl-L-cysteine [cytoplasm] --> ADP [cytoplasm] + phosphate [cytoplasm] + glutathione [cytoplasm]	6.3.2.3	AFUA_5G06610	0	1000	0	Glutathione metabolism	KEGG:R00497	r0485YCM606 [7]
	R884	L-cysteinylglycine dipeptidase	H2O [cytoplasm] + Cys-Gly [cytoplasm] --> glycine [cytoplasm] + L-cysteine [cytoplasm]	3.4.11.1; 3.4.11.2; 3.4.11.23; 3.4.13.-	AFUA_3G05450	0	1000	0	Glutathione metabolism	KEGG:R00899	r1001AORYZAE [4]
	R885	5-oxo-L-proline amidohydrolase (ATP-hydrolysing)	2.0 H2O [cytoplasm] + ATP [cytoplasm] + 5-oxo-L-proline [cytoplasm] --> ADP [cytoplasm] + phosphate [cytoplasm] + L-glutamate [cytoplasm]	3.5.2.9	AFUA_6G14330	0	1000	0	Glutathione metabolism	KEGG:R00251	r1002AORYZAE [4]
	R886	Glutathione S-transferase	2.0 glutathione [cytoplasm] + RX [cytoplasm] --> glutathione disulfide [cytoplasm] + 2.0 HX [cytoplasm]	2.5.1.18	AFUA_7G05500 or AFUA_4G14530 or AFUA_3G10830 or AFUA_8G02500 or AFUA_1G17010 or AFUA_6G00760	0	1000	0	Glutathione metabolism		r1008AORYZAE [4]
	R887	Glutathione S-transferase	2.0 glutathione [mitochondrion] + RX [mitochondrion] --> glutathione disulfide [mitochondrion] + 2.0 HX [mitochondrion]	2.5.1.18	AFUA_6G03390 or AFUA_1G01370 or AFUA_2G08370 or AFUA_2G00590 or AFUA_2G17300	0	1000	0	Glutathione metabolism		r1008AORYZAE [4]
	R888	S-adenosylmethioninamine:cadaverine 3-aminopropyltransferase	S-adenosylmethioninamine [nucleus] + cadaverine [nucleus] <=> 5'-S-methyl-5'-thioadenosine [nucleus] + aminopropylcadaverine [nucleus]	2.5.1.16	AFUA_1G13490	-1000	1000	0	Glutathione metabolism	KEGG:R08359	r497iLC915 [5]
	R890	5-oxo-L-proline amidohydrolase (ATP-hydrolysing)	(5-L-Glutamyl)-L-amino acid [cytoplasm] <=> L-2-Amino acid [cytoplasm] + 5-oxo-L-proline [cytoplasm]	4.3.2.9	AFUA_7G02300 or AFUA_8G00160	-1000	1000	0	Glutathione metabolism		A. fumigatus central metabolism [1]
	R891	Dolichyl-diphosphate phosphohydrolase	H2O [endoplasmic_reticulum] + Dolichyl diphosphate [endoplasmic_reticulum] --> phosphate [endoplasmic_reticulum] + Dolichyl phosphate [endoplasmic_reticulum]	3.6.1.43	AFUA_6G04240	0	1000	0	Glycan biosynthesis	KEGG:R01004
	R892	UDP-N-acetyl-D-glucosamine:dolichyl-phosphate N-acetyl-D-glucosamine phosphotransferase	UDP-N-acetyl-D-glucosamine [endoplasmic_reticulum] + Dolichyl phosphate [endoplasmic_reticulum] <=> UMP [endoplasmic_reticulum] + N-Acetyl-D-glucosaminyldiphosphodolichol [endoplasmic_reticulum]	2.7.8.15	AFUA_2G11240	-1000	1000	0	Glycan biosynthesis	KEGG:R01007
	R893	UDPglucose:alpha-D-(1,3)-glucan 3-alpha-D-glucosyltransferase	2.0 B00001 [cytoplasm] + UDP-glucose [cytoplasm] <=> UDP [cytoplasm] + 1,3-alpha-D-Glucan [cytoplasm]	2.4.1.183	AFUA_3G00910 or AFUA_1G15440 or AFUA_2G11270	-1000	1000	0	Glycan biosynthesis	KEGG:R03996
	R894	dolichyl-beta-D-mannosyl-phosphate:protein-serine O-D-mannosyltransferase	Protein serine [cytoplasm] + Dolichyl phosphate D-mannose [cytoplasm] <=> Dolichyl phosphate [cytoplasm] + O-D-Mannosylprotein [cytoplasm]	2.4.1.109	AFUA_1G07690 or AFUA_8G04500 or AFUA_3G06450	-1000	1000	0	Glycan biosynthesis	KEGG:R04072
	R895	dolichyl-diphosphooligosaccharide:protein-L-asparagine oligopolysaccharidotransferase	Protein asparagine [extracellular] + dolichyl diphosphooligosaccharide [extracellular] <=> Dolichyl diphosphate [extracellular] + Glycoprotein with the oligosaccharide chain attached by N-glycosyl linkage to protein L-asparagine [extracellular]	2.4.99.18	AFUA_8G04430 or (AFUA_1G03810 and AFUA_2G05790 and AFUA_2G06280 and AFUA_4G08660 and AFUA_5G08970)	-1000	1000	0	Glycan biosynthesis	KEGG:R04216
	R896	dolichyl-diphosphooligosaccharide:protein-L-asparagine oligopolysaccharidotransferase	Protein asparagine [mitochondrion] + dolichyl diphosphooligosaccharide [mitochondrion] <=> Dolichyl diphosphate [mitochondrion] + Glycoprotein with the oligosaccharide chain attached by N-glycosyl linkage to protein L-asparagine [mitochondrion]	2.4.99.18	AFUA_8G04430 or (AFUA_1G03810 and AFUA_2G05790 and AFUA_2G06280 and AFUA_4G08660 and AFUA_5G08970)	-1000	1000	0	Glycan biosynthesis	KEGG:R04216
	R897	dolichyl-diphosphooligosaccharide:protein-L-asparagine oligopolysaccharidotransferase	Protein asparagine [endoplasmic_reticulum] + dolichyl diphosphooligosaccharide [endoplasmic_reticulum] <=> Dolichyl diphosphate [endoplasmic_reticulum] + Glycoprotein with the oligosaccharide chain attached by N-glycosyl linkage to protein L-asparagine [endoplasmic_reticulum]	2.4.99.18	AFUA_8G04430 or (AFUA_1G03810 and AFUA_2G05790 and AFUA_2G06280 and AFUA_4G08660 and AFUA_5G08970)	-1000	1000	0	Glycan biosynthesis	KEGG:R04216
	R898	UDP-N-acetyl-D-glucosamine:N-acetyl-D-glucosaminyl diphosphodolichol N-acetyl-D-glucosaminyltransferase	UDP-N-acetyl-D-glucosamine [extracellular] + N-Acetyl-D-glucosaminyldiphosphodolichol [extracellular] <=> UDP [extracellular] + N,N'-diacetylchitobiosyldiphosphodolichol [extracellular]	2.4.1.141	AFUA_6G06940 or AFUA_4G13400	-1000	1000	0	Glycan biosynthesis	KEGG:R04494
	R899	UDP-N-acetyl-D-glucosamine:N-acetyl-D-glucosaminyl diphosphodolichol N-acetyl-D-glucosaminyltransferase	UDP-N-acetyl-D-glucosamine [mitochondrion] + N-Acetyl-D-glucosaminyldiphosphodolichol [mitochondrion] <=> UDP [mitochondrion] + N,N'-diacetylchitobiosyldiphosphodolichol [mitochondrion]	2.4.1.141	AFUA_6G06940 or AFUA_4G13400	-1000	1000	0	Glycan biosynthesis	KEGG:R04494
	R900	glucosaminylphosphatidylinositol acyltransferase	palmitoyl-CoA [endoplasmic_reticulum] + 6-(alpha-D-glucosaminyl)-1-phosphatidyl-1D-myo-inositol [endoplasmic_reticulum] --> coenzyme A [endoplasmic_reticulum] + (GlcN)1 (Ino(acyl)-P)1 [endoplasmic_reticulum]	2.3.-.-	AFUA_1G14870	0	1000	0	Glycan biosynthesis	KEGG:R05918
	R901	GPI mannosyltransferase 1	Dolichyl phosphate D-mannose [endoplasmic_reticulum] + (GlcN)1 (Ino(acyl)-P)1 [endoplasmic_reticulum] --> Dolichyl phosphate [endoplasmic_reticulum] + (GlcN)1 (Ino(acyl)-P)1 (Man)1 [endoplasmic_reticulum]	2.4.1.-	AFUA_7G01300	0	1000	0	Glycan biosynthesis	KEGG:R05919
	R902	GPI mannosyltransferase 3	Dolichyl phosphate D-mannose [endoplasmic_reticulum] + (GlcN)1 (Ino(acyl)-P)1 (Man)2 (EtN)1 (P)1 [endoplasmic_reticulum] --> Dolichyl phosphate [endoplasmic_reticulum] + (GlcN)1 (Ino(acyl)-P)1 (Man)3 (EtN)1 (P)1 [endoplasmic_reticulum]	2.4.1.-	AFUA_4G09130	0	1000	0	Glycan biosynthesis	KEGG:R05922
	R903	GDP-mannose:glycolipid 1,2-alpha-D-mannosyltransferase	GDP-mannose [endoplasmic_reticulum] + (GlcNAc)2 (Man)3 (PP-Dol)1 [endoplasmic_reticulum] <=> (GlcNAc)2 (Man)4 (PP-Dol)1 [endoplasmic_reticulum] + GDP [endoplasmic_reticulum]	2.4.1.131	AFUA_1G06890	-1000	1000	0	Glycan biosynthesis	KEGG:R06127
	R904	GDP-mannose:glycolipid 1,2-alpha-D-mannosyltransferase	GDP-mannose [endoplasmic_reticulum] + (GlcNAc)2 (Man)4 (PP-Dol)1 [endoplasmic_reticulum] <=> (alpha-D-Mannosyl)4-beta-D-mannosyl-diacetylchitobiosyldiphosphodolichol [endoplasmic_reticulum] + GDP [endoplasmic_reticulum]	2.4.1.131	AFUA_1G06890	-1000	1000	0	Glycan biosynthesis	KEGG:R06128
	R905	alpha-1,3-mannosyltransferase	Dolichyl phosphate D-mannose [endoplasmic_reticulum] + (alpha-D-Mannosyl)4-beta-D-mannosyl-diacetylchitobiosyldiphosphodolichol [endoplasmic_reticulum] <=> Dolichyl phosphate [endoplasmic_reticulum] + (GlcNAc)2 (Man)6 (PP-Dol)1 [endoplasmic_reticulum]	2.4.1.258	AFUA_5G11990	-1000	1000	0	Glycan biosynthesis	KEGG:R06258
	R906	alpha-1,2-mannosyltransferase	Dolichyl phosphate D-mannose [endoplasmic_reticulum] + (GlcNAc)2 (Man)6 (PP-Dol)1 [endoplasmic_reticulum] <=> Dolichyl phosphate [endoplasmic_reticulum] + (GlcNAc)2 (Man)7 (PP-Dol)1 [endoplasmic_reticulum]	2.4.1.259	AFUA_1G13870	-1000	1000	0	Glycan biosynthesis	KEGG:R06259
	R907	alpha-1,6-mannosyltransferase	Dolichyl phosphate D-mannose [endoplasmic_reticulum] + (GlcNAc)2 (Man)7 (PP-Dol)1 [endoplasmic_reticulum] <=> Dolichyl phosphate [endoplasmic_reticulum] + (GlcNAc)2 (Man)8 (PP-Dol)1 [endoplasmic_reticulum]	2.4.1.260	AFUA_4G12900	-1000	1000	0	Glycan biosynthesis	KEGG:R06260
	R908	alpha-1,2-mannosyltransferase	Dolichyl phosphate D-mannose [endoplasmic_reticulum] + (alpha-D-Mannosyl)8-beta-D-mannosyl-diacetylchitobiosyldiphosphodolichol [endoplasmic_reticulum] <=> Dolichyl phosphate [endoplasmic_reticulum] + (alpha-D-Mannosyl)9-beta-D-mannosyl-diacetylchitobiosyldiphosphodolichol [endoplasmic_reticulum]	2.4.1.261	AFUA_1G13870	-1000	1000	0	Glycan biosynthesis	KEGG:R06261
	R909	dolichyl beta-D-glucosyl phosphate:D-Man-alpha-(1->2)-D-Man-alpha-(1->2)-D-Man-alpha-(1->3)-[D-Man-alpha-(1->2)-D-Man-alpha-(1->3)-[D-Man-alpha-(1->2)-D-Man-alpha-(1->6)]-D-Man-alpha-(1->6)]-D-Man-beta-(1->4)-D-GlcNAc-beta-(1->4)-D-GlcNAc-diphosphodolichol alpha-1,3-glucosyltransferase	Dolichyl beta-D-glucosyl phosphate [endoplasmic_reticulum] + (alpha-D-Mannosyl)8-beta-D-mannosyl-diacetylchitobiosyldiphosphodolichol [endoplasmic_reticulum] <=> Dolichyl phosphate [endoplasmic_reticulum] + (Glc)1 (GlcNAc)2 (Man)9 (PP-Dol)1 [endoplasmic_reticulum]	2.4.1.267	AFUA_3G07700	-1000	1000	0	Glycan biosynthesis	KEGG:R06262
	R910	dolichyl beta-D-glucosyl phosphate:D-Glc-alpha-(1->3)-D-Man-alpha-(1->2)-D-Man-alpha-(1->2)-D-Man-alpha-(1->3)-[D-Man-alpha-(1->2)-D-Man-alpha-(1->3)-[D-Man-alpha-(1->2)-D-Man-alpha-(1->6)]-D-Man-alpha-(1->6)]-D-Man-beta-(1->4)-D-GlcNAc-beta-(1->4)-D-GlcNAc-diphosphodolichol alpha-1,3-glucosyltransferase	Dolichyl beta-D-glucosyl phosphate [endoplasmic_reticulum] + (Glc)1 (GlcNAc)2 (Man)9 (PP-Dol)1 [endoplasmic_reticulum] <=> Dolichyl phosphate [endoplasmic_reticulum] + (Glc)1 (GlcNAc)2 (Man)9 (PP-Dol)1 [endoplasmic_reticulum]	2.4.1.265	AFUA_2G16790	-1000	1000	0	Glycan biosynthesis	KEGG:R06263
	R911	dolichyl beta-D-glucosyl phosphate:D-Glc-alpha-(1->3)-D-Glc-alpha-(1->3)-D-Man-alpha-(1->2)-D-Man-alpha-(1->2)-D-Man-alpha-(1->3)-[D-Man-alpha-(1->2)-D-Man-alpha-(1->3)-[D-Man-alpha-(1->2)-D-Man-alpha-(1->6)]-D-Man-alpha-(1->6)]-D-Man-beta-(1->4)-D-GlcNAc-beta-(1->4)-D-GlcNAc-diphosphodolichol alpha-1,2-glucosyltransferase	Dolichyl beta-D-glucosyl phosphate [endoplasmic_reticulum] + (Glc)1 (GlcNAc)2 (Man)9 (PP-Dol)1 [endoplasmic_reticulum] <=> Dolichyl phosphate [endoplasmic_reticulum] + (Glc)3 (GlcNAc)2 (Man)9 (PP-Dol)1 [endoplasmic_reticulum]	2.4.1.256	AFUA_2G11080	-1000	1000	0	Glycan biosynthesis	KEGG:R06264
	R912	alpha 1,2-mannosyloligosaccharide alpha-D-mannohydrolase	H2O [endoplasmic_reticulum] + (GlcNAc)2 (Man)9 (Asn)1 [endoplasmic_reticulum] <=> D-Mannose [endoplasmic_reticulum] + (GlcNAc)2 (Man)8 (Asn)1 [endoplasmic_reticulum]	3.2.1.209	AFUA_6G06790	-1000	1000	0	Glycan biosynthesis	KEGG:R06722
	R913	GDP-mannose:N-linked oligosaccharide alpha-1,6-D-mannosyltransferase	GDP-mannose [endoplasmic_reticulum] + (GlcNAc)2 (Man)9 (Asn)1 [endoplasmic_reticulum] <=> GDP [endoplasmic_reticulum] + (GlcNAc)2 (Man)8 (Asn)1 [endoplasmic_reticulum]	2.4.1.232	AFUA_2G01450	-1000	1000	0	Glycan biosynthesis	KEGG:R06986
	R914	alpha-N-acetylglucosaminidase	H2O [endoplasmic_reticulum] + (GlcA)2 (GlcNAc)2 (S)2 [endoplasmic_reticulum] --> 2-Acetamido-2-deoxy-D-glucose [endoplasmic_reticulum] + (GlcA)2 (GlcNAc)1 (S)2 [endoplasmic_reticulum]	3.2.1.50	AFUA_2G09410	0	1000	0	Glycan biosynthesis	KEGG:R07816
	R915	GPI ethanolamine phosphate transferase	Phosphatidylethanolamine [endoplasmic_reticulum] + (GlcN)1 (Ino(acyl)-P)1 (Man)3 (EtN)1 (P)1 [endoplasmic_reticulum] --> 1,2-Diacyl-sn-glycerol [endoplasmic_reticulum] + (GlcN)1 (Ino(acyl)-P)1 (Man)3 (EtN)2 (P)2 [endoplasmic_reticulum]	2.7.-.-	AFUA_2G01070 or AFUA_6G04290	0	1000	0	Glycan biosynthesis	KEGG:R08107
	R916	alpha 1,6-mannosyltransferase	GDP-mannose [endoplasmic_reticulum] + (GlcNAc)2 (Man)8 (Asn)1 [endoplasmic_reticulum] --> (GlcNAc)2(Man)9(Asn)1 [endoplasmic_reticulum] + GDP [endoplasmic_reticulum]	2.4.1.232	AFUA_5G08580	0	1000	0	Glycan biosynthesis	KEGG:R08599
	R917	hexosaminidase	H2O [golgi] + (GlcNAc)4 (LFuc)1 (Man)3 (Xyl)1 (Asn)1 [golgi] --> 2-Acetamido-2-deoxy-D-glucose [golgi] + (GlcNAc)2 (LFuc)1 (Man)3 (Xyl)1 (Asn)1 [golgi]		AFUA_2G00640 or AFUA_8G05020	0	1000	0	Glycan biosynthesis	KEGG:R11316
	R918	hexosaminidase	H2O [endoplasmic_reticulum] + (GlcNAc)4 (LFuc)1 (Man)3 (Xyl)1 (Asn)1 [endoplasmic_reticulum] --> 2-Acetamido-2-deoxy-D-glucose [endoplasmic_reticulum] + (GlcNAc)2 (LFuc)1 (Man)3 (Xyl)1 (Asn)1 [endoplasmic_reticulum]		AFUA_2G00640 or AFUA_8G05020	0	1000	0	Glycan biosynthesis	KEGG:R11316
	R919	hexosaminidase	H2O [mitochondrion] + (GlcNAc)4 (LFuc)1 (Man)3 (Xyl)1 (Asn)1 [mitochondrion] --> 2-Acetamido-2-deoxy-D-glucose [mitochondrion] + (GlcNAc)2 (LFuc)1 (Man)3 (Xyl)1 (Asn)1 [mitochondrion]		AFUA_2G00640 or AFUA_8G05020	0	1000	0	Glycan biosynthesis	KEGG:R11316
	R920	ditrans,polycis-dolichol:NADP+ 2,3-oxidoreductase	NADP(+) [mitochondrion] + Dolichol [mitochondrion] <-- NADPH [mitochondrion] + polyprenol [mitochondrion]	1.3.1.94	AFUA_1G05470	-1000	0	0	Glycan biosynthesis	KEGG:R12299
	R921	GPI mannosyltransferase 2	Dolichyl phosphate D-mannose [endoplasmic_reticulum] + (GlcN)1 (Ino(acyl)-P)1 (Man)1 [endoplasmic_reticulum] --> Dolichyl phosphate [endoplasmic_reticulum] + (GlcN)1 (Ino(acyl)-P)1 (Man)2 [endoplasmic_reticulum]	2.4.1.-	AFUA_1G14140 or AFUA_4G11280	0	1000	0	Glycan biosynthesis	KEGG:R12350
	R922	GPI ethanolamine phosphate transferase 1	Phosphatidylethanolamine [endoplasmic_reticulum] + (GlcN)1 (Ino(acyl)-P)1 (Man)2 [endoplasmic_reticulum] --> 1,2-Diacyl-sn-glycerol [endoplasmic_reticulum] + (GlcN)1 (Ino(acyl)-P)1 (Man)2 (EtN)1 (P)1 [endoplasmic_reticulum]	2.7.-.-	AFUA_4G03970	0	1000	0	Glycan biosynthesis	KEGG:R12351
	R923	Man9GlcNAc2-[protein]2-alpha-mannohydrolase (configuration-inverting)	H2O [endoplasmic_reticulum] + (GlcNAc)2 (Man)9 [endoplasmic_reticulum] <=> D-Mannose [endoplasmic_reticulum] + (GlcNAc)2 (Man)8 [endoplasmic_reticulum]	3.2.1.209	AFUA_6G06790	-1000	1000	0	Glycan biosynthesis	KEGG:R12477
	R924	mannosyl-oligosaccharide alpha-1,2-mannosidase	3.0 H2O [endoplasmic_reticulum] + (GlcNAc)2 (Man)8 (Asn)1 [endoplasmic_reticulum] --> 3.0 D-Mannose [endoplasmic_reticulum] + (GlcNAc)2(Man)5(Asn)1 [endoplasmic_reticulum]	3.2.1.113	AFUA_1G14560 or AFUA_4G10070 or AFUA_6G12360	0	1000	0	Glycan biosynthesis	KEGG:R12479
	R925	mannosyl-oligosaccharide alpha-1,2-mannosidase	3.0 H2O [mitochondrion] + (GlcNAc)2 (Man)8 (Asn)1 [mitochondrion] --> 3.0 D-Mannose [mitochondrion] + (GlcNAc)2(Man)5(Asn)1 [mitochondrion]	3.2.1.113	AFUA_1G14560 or AFUA_4G10070 or AFUA_6G12360	0	1000	0	Glycan biosynthesis	KEGG:R12479
	R926	fructan 1-exohydrolase	H2O [extracellular] + 1-kestotriose [extracellular] <=> sucrose [extracellular] + D-fructose [extracellular]	3.2.1.80	AFUA_5G00480	-1000	1000	0	Glycan biosynthesis	MetaCyc:RXN1841
	R927	dehydrodolichyl diphosphate synthase	13.0 isopentenyl diphosphate [cytoplasm] + 2-trans,6-trans-farnesyl diphosphate [cytoplasm] <=> 13.0 diphosphate [cytoplasm] + di-trans, poly-cis-polyprenyl diphosphate (C80) [cytoplasm]	2.5.1.87	AFUA_4G11350	-1000	1000	0	Glycan biosynthesis	MetaCyc:RXN9969
	R928	dehydrodolichyl diphosphate synthase	13.0 isopentenyl diphosphate [mitochondrion] + 2-trans,6-trans-farnesyl diphosphate [mitochondrion] <=> 13.0 diphosphate [mitochondrion] + di-trans, poly-cis-polyprenyl diphosphate (C80) [mitochondrion]	2.5.1.87	AFUA_4G11350	-1000	1000	0	Glycan biosynthesis	MetaCyc:RXN9969
	R929	(GlcN)1 (Ino(acyl)-P)1 (Man)3 (EtN)2 (P)2 (protein)1 synthase	(GlcN)1 (Ino(acyl)-P)1 (Man)3 (EtN)2 (P)2 [endoplasmic_reticulum] + Glycophosphatidylinositol (GPI)-anchored protein precursor [endoplasmic_reticulum] --> (GlcN)1 (Ino(acyl)-P)1 (Man)3 (EtN)2 (P)2 (protein)1 [endoplasmic_reticulum] + Glycophosphatidylinositol (GPI) signal sequence (C-terminal peptide) [endoplasmic_reticulum]		AFUA_6G12760 and AFUA_6G07180 and AFUA_6G09020 and AFUA_4G08200	0	1000	0	Glycan biosynthesis
	R930	(GlcN)1 (Man)3 (EtN)2 (P)2 (protein)1 (Ino-P)1 synthase	H2O [endoplasmic_reticulum] + (GlcN)1 (Ino(acyl)-P)1 (Man)3 (EtN)2 (P)2 (protein)1 [endoplasmic_reticulum] --> palmitate [endoplasmic_reticulum] + (GlcN)1 (Man)3 (EtN)2 (P)2 (protein)1 (Ino-P)1 [endoplasmic_reticulum]	3.-.-.-	AFUA_7G05540	0	1000	0	Glycan biosynthesis
	R931	(GlcNAc)2 (Man)15 (Asn)1 synthase	(GlcNAc)2 (Man)15 (Asn)1 [endoplasmic_reticulum] --> (GlcNAc)2 (Man)15 (Asn)1 [endoplasmic_reticulum]	2.4.1.-	AFUA_2G01450 and AFUA_2G14910 and AFUA_4G10750 and AFUA_2G15910	0	1000	0	Glycan biosynthesis
	R932	(GlcNAc)2 (Man)15 (Asn)1 synthase	(GlcNAc)2 (Man)15 (Asn)1 [mitochondrion] --> (GlcNAc)2 (Man)15 (Asn)1 [mitochondrion]	2.4.1.-	AFUA_2G01450 and AFUA_2G14910 and AFUA_4G10750 and AFUA_2G15910	0	1000	0	Glycan biosynthesis
	R933	(GlcNAc)2 (Man)15 (Asn)1 synthase	6.0 D-Mannose [endoplasmic_reticulum] + (GlcNAc)2(Man)9(Asn)1 [endoplasmic_reticulum] --> 6.0 H2O [endoplasmic_reticulum] + (GlcNAc)2 (Man)15 (Asn)1 [endoplasmic_reticulum]	2.4.1.232	AFUA_2G01450	0	1000	0	Glycan biosynthesis
	R934	(GlcNAc)2 (Man)15 (Asn)1 synthase	6.0 D-Mannose [mitochondrion] + (GlcNAc)2(Man)9(Asn)1 [mitochondrion] --> 6.0 H2O [mitochondrion] + (GlcNAc)2 (Man)15 (Asn)1 [mitochondrion]	2.4.1.232	AFUA_2G01450	0	1000	0	Glycan biosynthesis
	R935	(GlcNAc)2 (Man)19 (Asn)1 synthase	4.0 H2O [endoplasmic_reticulum] + (GlcNAc)2 (Man)15 (Asn)1 [endoplasmic_reticulum] --> 4.0 D-Mannose [endoplasmic_reticulum] + (GlcNAc)2 (Man)19 (Asn)1 [endoplasmic_reticulum]	2.4.1.-	AFUA_5G13090	0	1000	0	Glycan biosynthesis
	R936	(GlcNAc)2 (Man)19 (Asn)1 synthase	4.0 H2O [mitochondrion] + (GlcNAc)2 (Man)15 (Asn)1 [mitochondrion] --> 4.0 D-Mannose [mitochondrion] + (GlcNAc)2 (Man)19 (Asn)1 [mitochondrion]	2.4.1.-	AFUA_5G13090	0	1000	0	Glycan biosynthesis
	R937	GDPmannose:glycolipid 1,3-alpha-D-mannosyltransferase	GDP-mannose [golgi] + beta-D-mannosyldiacetylchitobiosyldiphosphodolichol [golgi] --> GDP [golgi] + alpha-D-mannosyl-beta-D-mannosyldiacetylchitobiosyldiphosphodolichol [golgi]	2.4.1.132	AFUA_5G02740 or AFUA_5G12160 or AFUA_5G10760	0	1000	0	Glycan biosynthesis	KEGG:R05002	r0192YCM606 [7]
	R938	GDPmannose:chitobiosyldiphosphodolichol beta-D-mannosyltransferase	GDP-mannose [nucleus] + N,N'-diacetylchitobiosyldiphosphodolichol [nucleus] --> GDP [nucleus] + beta-D-mannosyldiacetylchitobiosyldiphosphodolichol [nucleus]	2.4.1.142	AFUA_6G14180	0	1000	0	Glycan biosynthesis	KEGG:R04502	r0228YCM606 [7]
	R939	GDPmannose:dolichyl-phosphate O-beta-D-mannosyltransferase	GDP-mannose [cytoplasm] + Dolichyl phosphate [cytoplasm] --> GDP [cytoplasm] + Dolichyl phosphate D-mannose [cytoplasm]	2.4.1.83	AFUA_3G10400	0	1000	0	Glycan biosynthesis	KEGG:R01009	r0361YCM606 [7]
	R940	mannosyl-oligosaccharide glucosidase	H2O [endoplasmic_reticulum] + (Glc)3(GlcNAc)2(Man)9(Asn)1 [endoplasmic_reticulum] --> D-glucose [endoplasmic_reticulum] + (Glc)2(GlcNAc)2(Man)9(Asn)1 [endoplasmic_reticulum]	3.2.1.106	AFUA_6G04210	0	1000	0	Glycan biosynthesis	KEGG:R05979	r753iLC915 [5]
	R941	mannosyl-oligosaccharide alpha-1,2-mannosidase	4.0 H2O [extracellular] + (GlcNAc)2(Man)9(Asn)1 [extracellular] --> 4.0 D-Mannose [extracellular] + (GlcNAc)2(Man)5(Asn)1 [extracellular]	3.2.1.113	AFUA_4G10070 or AFUA_1G14560 or AFUA_6G12360	0	1000	0	Glycan biosynthesis	KEGG:R05982	r755iLC915 [5]
	R942	mannosyl-oligosaccharide alpha-1,2-mannosidase	4.0 H2O [mitochondrion] + (GlcNAc)2(Man)9(Asn)1 [mitochondrion] --> 4.0 D-Mannose [mitochondrion] + (GlcNAc)2(Man)5(Asn)1 [mitochondrion]	3.2.1.113	AFUA_4G10070 or AFUA_1G14560 or AFUA_6G12360	0	1000	0	Glycan biosynthesis	KEGG:R05982	r755iLC915 [5]
	R943	mannosyl-oligosaccharide alpha-1,2-mannosidase	3.0 H2O [extracellular] + (GlcNAc)2(Man)5(Asn)1 [extracellular] --> 2.0 B00001 [extracellular] + 2.0 D-Mannose [extracellular] + (GlcNAc)2(Man)3(Asn)1 [extracellular]	3.2.1.113	AFUA_4G10070 or AFUA_1G14560 or AFUA_6G12360	0	1000	0	Glycan biosynthesis	KEGG:R05982	r756iLC915 [5]
	R944	mannosyl-oligosaccharide alpha-1,2-mannosidase	3.0 H2O [mitochondrion] + (GlcNAc)2(Man)5(Asn)1 [mitochondrion] --> 2.0 B00001 [mitochondrion] + 2.0 D-Mannose [mitochondrion] + (GlcNAc)2(Man)3(Asn)1 [mitochondrion]	3.2.1.113	AFUA_4G10070 or AFUA_1G14560 or AFUA_6G12360	0	1000	0	Glycan biosynthesis	KEGG:R05982	r756iLC915 [5]
	R945	Glc2Man9GlcNAc2-[protein] 3-alpha-glucohydrolase (configuration-inverting)	H2O [endoplasmic_reticulum] + (Glc)2(GlcNAc)2(Man)9(Asn)1 [endoplasmic_reticulum] --> D-glucose [endoplasmic_reticulum] + (Glc)1(GlcNAc)2(Man)9(Asn)1 [endoplasmic_reticulum]	3.2.1.207	AFUA_5G03500	0	1000	0	Glycan biosynthesis	KEGG:R05980	r769iLC915 [5]
	R946	Glc2Man9GlcNAc2-[protein] 3-alpha-glucohydrolase (configuration-inverting)	H2O [extracellular] + (Glc)2(GlcNAc)2(Man)9(Asn)1 [extracellular] --> D-glucose [extracellular] + (Glc)1(GlcNAc)2(Man)9(Asn)1 [extracellular]	3.2.1.207	AFUA_5G03500	0	1000	0	Glycan biosynthesis	KEGG:R05980	r769iLC915 [5]
	R947	GlcMan9GlcNAc2-[protein] 3-alpha-glucohydrolase (configuration-inverting)	H2O [endoplasmic_reticulum] + (Glc)1(GlcNAc)2(Man)9(Asn)1 [endoplasmic_reticulum] --> D-glucose [endoplasmic_reticulum] + (GlcNAc)2(Man)9(Asn)1 [endoplasmic_reticulum]	3.2.1.207	AFUA_5G03500	0	1000	0	Glycan biosynthesis	KEGG:R05981	r770iLC915 [5]
	R948	GlcMan9GlcNAc2-[protein] 3-alpha-glucohydrolase (configuration-inverting)	H2O [extracellular] + (Glc)1(GlcNAc)2(Man)9(Asn)1 [extracellular] --> D-glucose [extracellular] + (GlcNAc)2(Man)9(Asn)1 [extracellular]	3.2.1.207	AFUA_5G03500	0	1000	0	Glycan biosynthesis	KEGG:R05981	r770iLC915 [5]
	R949	acyl-CoA:sn-glycerol-3-phosphate 1-O-acyltransferase	acyl-CoA [endoplasmic_reticulum] + sn-glycerol 3-phosphate [endoplasmic_reticulum] --> coenzyme A [endoplasmic_reticulum] + 1-acyl-sn-glycerol 3-phosphate [endoplasmic_reticulum]	2.3.1.15	AFUA_4G11360	0	1000	0	Glycerolipid metabolism	KEGG:R00851
	R950	1-acylglycerol acylhydrolase	H2O [cytoplasm] + Monoacylglycerol [cytoplasm] --> glycerol [cytoplasm] + fatty acid [cytoplasm]	3.1.1.23	AFUA_3G14990	0	1000	0	Glycerolipid metabolism	KEGG:R01351
	R951	1-acylglycerol acylhydrolase	H2O [peroxisome] + Monoacylglycerol [peroxisome] --> glycerol [peroxisome] + fatty acid [peroxisome]	3.1.1.23	AFUA_3G14990	0	1000	0	Glycerolipid metabolism	KEGG:R01351
	R952	2-acylglycerol acylhydrolase	H2O [cytoplasm] + 2-Acylglycerol [cytoplasm] --> glycerol [cytoplasm] + fatty acid [cytoplasm]	3.1.1.23	AFUA_3G14990	0	1000	0	Glycerolipid metabolism	KEGG:R01352
	R953	2-acylglycerol acylhydrolase	H2O [peroxisome] + 2-Acylglycerol [peroxisome] --> glycerol [peroxisome] + fatty acid [peroxisome]	3.1.1.23	AFUA_3G14990	0	1000	0	Glycerolipid metabolism	KEGG:R01352
	R954	D-Glyceraldehyde:NAD+ oxidoreductase	H2O [cytoplasm] + NAD(+) [cytoplasm] + D-glyceraldehyde [cytoplasm] --> NADH [cytoplasm] + D-glycerate [cytoplasm]	1.2.1.3	AFUA_4G08600 or AFUA_2G00720 or AFUA_7G01000 or AFUA_6G11430 or AFUA_8G02310	0	1000	0	Glycerolipid metabolism	KEGG:R01752
	R955	D-Glyceraldehyde:NAD+ oxidoreductase	H2O [mitochondrion] + NAD(+) [mitochondrion] + D-glyceraldehyde [mitochondrion] --> NADH [mitochondrion] + D-glycerate [mitochondrion]	1.2.1.3	AFUA_4G08600 or AFUA_2G00720 or AFUA_7G01000 or AFUA_6G11430 or AFUA_8G02310	0	1000	0	Glycerolipid metabolism	KEGG:R01752
	R956	acyl-CoA:1-acyl-sn-glycerol-3-phosphate 2-O-acyltransferase	coenzyme A [extracellular] + phosphatidate [extracellular] --> acyl-CoA [extracellular] + 1-acyl-sn-glycerol 3-phosphate [extracellular]	2.3.1.51	AFUA_2G14220 or AFUA_6G04860 or AFUA_2G08600 or AFUA_4G08440	0	1000	0	Glycerolipid metabolism	KEGG:R02241
	R957	acyl-CoA:1-acyl-sn-glycerol-3-phosphate 2-O-acyltransferase	coenzyme A [endoplasmic_reticulum] + phosphatidate [endoplasmic_reticulum] --> acyl-CoA [endoplasmic_reticulum] + 1-acyl-sn-glycerol 3-phosphate [endoplasmic_reticulum]	2.3.1.51	AFUA_2G14220 or AFUA_6G04860 or AFUA_2G08600 or AFUA_4G08440	0	1000	0	Glycerolipid metabolism	KEGG:R02241
	R958	triacylglycerol acylhydrolase	H2O [endoplasmic_reticulum] + Triacylglycerol [endoplasmic_reticulum] --> fatty acid [endoplasmic_reticulum] + 1,2-Diacyl-sn-glycerol [endoplasmic_reticulum]	3.1.1.3	AFUA_1G09110 or AFUA_7G02040 or AFUA_2G10900 or AFUA_4G08440	0	1000	0	Glycerolipid metabolism	KEGG:R02250
	R959	triacylglycerol acylhydrolase	H2O [mitochondrion] + Triacylglycerol [mitochondrion] --> fatty acid [mitochondrion] + 1,2-Diacyl-sn-glycerol [mitochondrion]	3.1.1.3	AFUA_1G09110 or AFUA_7G02040 or AFUA_2G10900 or AFUA_4G08440	0	1000	0	Glycerolipid metabolism	KEGG:R02250
	R960	triacylglycerol acylhydrolase	H2O [nucleus] + Triacylglycerol [nucleus] --> fatty acid [nucleus] + 1,2-Diacyl-sn-glycerol [nucleus]	3.1.1.3	AFUA_1G09110 or AFUA_7G02040 or AFUA_2G10900 or AFUA_4G08440	0	1000	0	Glycerolipid metabolism	KEGG:R02250
	R961	acyl-CoA:1,2-diacyl-sn-glycerol O-acyltransferase	coenzyme A [endoplasmic_reticulum] + Triacylglycerol [endoplasmic_reticulum] --> acyl-CoA [endoplasmic_reticulum] + 1,2-Diacyl-sn-glycerol [endoplasmic_reticulum]	2.3.1.20	AFUA_2G08380	0	1000	0	Glycerolipid metabolism	KEGG:R02251
	R962	2,3-Dehydroacyl-CoA:sn-glycerol-3-phosphate O-acyltransferase	2.0 B00002 [endoplasmic_reticulum] + 2.0 H2O [endoplasmic_reticulum] + 3.0 sn-glycerol 3-phosphate [endoplasmic_reticulum] + 2,3-Dehydroacyl-CoA [endoplasmic_reticulum] --> coenzyme A [endoplasmic_reticulum] + 3.0 1-acyl-sn-glycerol 3-phosphate [endoplasmic_reticulum]	2.3.1.15	AFUA_4G11360	0	1000	0	Glycerolipid metabolism	KEGG:R02617
	R963	1,2-diacyl-sn-glycerol acylhydrolase	H2O [endoplasmic_reticulum] + 1,2-Diacyl-sn-glycerol [endoplasmic_reticulum] --> fatty acid [endoplasmic_reticulum] + Monoacylglycerol [endoplasmic_reticulum]	3.1.1.3	AFUA_1G09110 or AFUA_7G02040 or AFUA_2G10900 or AFUA_4G08440	0	1000	0	Glycerolipid metabolism	KEGG:R02687
	R964	1,2-diacyl-sn-glycerol acylhydrolase	H2O [mitochondrion] + 1,2-Diacyl-sn-glycerol [mitochondrion] --> fatty acid [mitochondrion] + Monoacylglycerol [mitochondrion]	3.1.1.3	AFUA_1G09110 or AFUA_7G02040 or AFUA_2G10900 or AFUA_4G08440	0	1000	0	Glycerolipid metabolism	KEGG:R02687
	R965	1,2-diacyl-sn-glycerol acylhydrolase	H2O [nucleus] + 1,2-Diacyl-sn-glycerol [nucleus] --> fatty acid [nucleus] + Monoacylglycerol [nucleus]	3.1.1.3	AFUA_1G09110 or AFUA_7G02040 or AFUA_2G10900 or AFUA_4G08440	0	1000	0	Glycerolipid metabolism	KEGG:R02687
	R966	1,2-Diacyl-sn-glycerol acylhydrolase	H2O [endoplasmic_reticulum] + 1,2-Diacyl-sn-glycerol [endoplasmic_reticulum] --> fatty acid [endoplasmic_reticulum] + 2-Acylglycerol [endoplasmic_reticulum]	3.1.1.3	AFUA_1G09110 or AFUA_7G02040 or AFUA_2G10900 or AFUA_4G08440	0	1000	0	Glycerolipid metabolism	KEGG:R02688
	R967	1,2-Diacyl-sn-glycerol acylhydrolase	H2O [mitochondrion] + 1,2-Diacyl-sn-glycerol [mitochondrion] --> fatty acid [mitochondrion] + 2-Acylglycerol [mitochondrion]	3.1.1.3	AFUA_1G09110 or AFUA_7G02040 or AFUA_2G10900 or AFUA_4G08440	0	1000	0	Glycerolipid metabolism	KEGG:R02688
	R968	1,2-Diacyl-sn-glycerol acylhydrolase	H2O [nucleus] + 1,2-Diacyl-sn-glycerol [nucleus] --> fatty acid [nucleus] + 2-Acylglycerol [nucleus]	3.1.1.3	AFUA_1G09110 or AFUA_7G02040 or AFUA_2G10900 or AFUA_4G08440	0	1000	0	Glycerolipid metabolism	KEGG:R02688
	R969	2,3-Dehydroacyl-CoA:1,2-diacylglycerol O-acyltransferase	2.0 B00002 [endoplasmic_reticulum] + 2.0 H2O [endoplasmic_reticulum] + 2,3-Dehydroacyl-CoA [endoplasmic_reticulum] + 3.0 1,2-Diacyl-sn-glycerol [endoplasmic_reticulum] <=> coenzyme A [endoplasmic_reticulum] + 3.0 Triacylglycerol [endoplasmic_reticulum]	2.3.1.20	AFUA_2G08380	-1000	1000	0	Glycerolipid metabolism	KEGG:R02694
	R970	2,3-Dehydroacyl-CoA:1-acyl-sn-glycerol-3-phosphate 2-O-acyltransferase	2.0 B00002 [extracellular] + 2.0 H2O [extracellular] + 2,3-Dehydroacyl-CoA [extracellular] + 3.0 1-acyl-sn-glycerol 3-phosphate [extracellular] <=> coenzyme A [extracellular] + 3.0 phosphatidate [extracellular]	2.3.1.51	AFUA_2G14220 or AFUA_6G04860 or AFUA_2G08600 or AFUA_4G08440	-1000	1000	0	Glycerolipid metabolism	KEGG:R02760
	R971	2,3-Dehydroacyl-CoA:1-acyl-sn-glycerol-3-phosphate 2-O-acyltransferase	2.0 B00002 [endoplasmic_reticulum] + 2.0 H2O [endoplasmic_reticulum] + 2,3-Dehydroacyl-CoA [endoplasmic_reticulum] + 3.0 1-acyl-sn-glycerol 3-phosphate [endoplasmic_reticulum] <=> coenzyme A [endoplasmic_reticulum] + 3.0 phosphatidate [endoplasmic_reticulum]	2.3.1.51	AFUA_2G14220 or AFUA_6G04860 or AFUA_2G08600 or AFUA_4G08440	-1000	1000	0	Glycerolipid metabolism	KEGG:R02760
	R972	acyl-CoA:2-acylglycerol O-acyltransferase	acyl-CoA [mitochondrion] + Monoacylglycerol [mitochondrion] --> coenzyme A [mitochondrion] + 1,2-Diacyl-sn-glycerol [mitochondrion]	2.3.1.22	AFUA_7G03700	0	1000	0	Glycerolipid metabolism	KEGG:R03755
	R973	2,3-dehydroacyl-CoA:2-acylglycerol O-acyltransferase	2.0 B00002 [mitochondrion] + 2.0 H2O [mitochondrion] + 2,3-Dehydroacyl-CoA [mitochondrion] + 3.0 Monoacylglycerol [mitochondrion] <=> coenzyme A [mitochondrion] + 3.0 1,2-Diacyl-sn-glycerol [mitochondrion]	2.3.1.22	AFUA_7G03700	-1000	1000	0	Glycerolipid metabolism	KEGG:R03756
	R974	Acyl-CoA:2-acylglycerol O-acyltransferase	2.0 B00002 [mitochondrion] + 2.0 H2O [mitochondrion] + 2,3-Dehydroacyl-CoA [mitochondrion] + 3.0 2-Acylglycerol [mitochondrion] <=> coenzyme A [mitochondrion] + 3.0 1,2-Diacyl-sn-glycerol [mitochondrion]	2.3.1.22	AFUA_7G03700	-1000	1000	0	Glycerolipid metabolism	KEGG:R03838
	R975	Digalactosyl-diacylglycerol galactohydrolase	H2O [extracellular] + 1,2-Diacyl-3-O-(alpha-D-galactosyl(1->6)-O-beta-D-galactosyl)-sn-glycerol [extracellular] <=> D-galactose [extracellular] + 1,2-diacyl-3-beta-D-galactosyl-sn-glycerol [extracellular]	3.2.1.22	AFUA_6G02560 or AFUA_8G01130 or AFUA_4G03585 or AFUA_8G01100 or AFUA_1G01200 or AFUA_5G13830 or AFUA_5G02130	-1000	1000	0	Glycerolipid metabolism	KEGG:R04470
	R976	Phospholipid:1,2-diacyl-sn-glycerol O-acyltransferase	1,2-Diacyl-sn-glycerol [endoplasmic_reticulum] + phospholipids [endoplasmic_reticulum] <=> Triacylglycerol [endoplasmic_reticulum] + Lysophospholipid [endoplasmic_reticulum]	2.3.1.158	AFUA_3G09950	-1000	1000	0	Glycerolipid metabolism	KEGG:R05333
	R977	acyl-ACP:sn-glycerol-3-phosphate 1-O-acyltransferase	acyl-[acp] (for phospholipids) [endoplasmic_reticulum] + 2.0 B00002 [endoplasmic_reticulum] + 2.0 H2O [endoplasmic_reticulum] + 3.0 sn-glycerol 3-phosphate [endoplasmic_reticulum] --> Acyl-carrier protein [endoplasmic_reticulum] + 3.0 1-acyl-sn-glycerol 3-phosphate [endoplasmic_reticulum]	2.3.1.15	AFUA_4G11360	0	1000	0	Glycerolipid metabolism	KEGG:R09380
	R978	acyl-ACP:1-acyl-sn-glycerol-3-phosphate 2-O-acyltransferase	2.0 B00002 [extracellular] + 2.0 H2O [extracellular] + Acyl-[acp] [extracellular] + 3.0 1-acyl-sn-glycerol 3-phosphate [extracellular] --> Acyl-carrier protein [extracellular] + 3.0 phosphatidate [extracellular]	2.3.1.51	AFUA_2G14220 or AFUA_6G04860 or AFUA_2G08600 or AFUA_4G08440	0	1000	0	Glycerolipid metabolism	KEGG:R09381
	R979	acyl-ACP:1-acyl-sn-glycerol-3-phosphate 2-O-acyltransferase	2.0 B00002 [endoplasmic_reticulum] + 2.0 H2O [endoplasmic_reticulum] + Acyl-[acp] [endoplasmic_reticulum] + 3.0 1-acyl-sn-glycerol 3-phosphate [endoplasmic_reticulum] --> Acyl-carrier protein [endoplasmic_reticulum] + 3.0 phosphatidate [endoplasmic_reticulum]	2.3.1.51	AFUA_2G14220 or AFUA_6G04860 or AFUA_2G08600 or AFUA_4G08440	0	1000	0	Glycerolipid metabolism	KEGG:R09381
	R980	1,2-diacyl-sn-glycerol 3-phosphate phosphohydrolase	H2O [endoplasmic_reticulum] + phosphatidate [endoplasmic_reticulum] --> phosphate [endoplasmic_reticulum] + 1,2-Diacyl-sn-glycerol [endoplasmic_reticulum]	3.1.3.4; 3.1.3.81	AFUA_1G14610	0	1000	0	Glycerolipid metabolism	KEGG:R02239	R986ANIGER [2]
	R981	glycerophosphodiester phosphodiesterase	H2O [mitochondrion] + glycerophosphoglycerol [mitochondrion] --> sn-glycerol 3-phosphate [mitochondrion] + glycerol [mitochondrion]	3.1.4.46	AFUA_5G11590 or AFUA_6G12240	0	1000	0	Glycerolipid metabolism	MetaCyc:RXN14073
	R982	Phospholipid diacylglycerol acyltransferase	Diacylglycerol [endoplasmic_reticulum] + phosphatidylamine [endoplasmic_reticulum] --> Triacylglycerol [endoplasmic_reticulum] + Lphosphatidylamine [endoplasmic_reticulum]	2.3.1.158	AFUA_3G09950	0	1000	0	Glycerolipid metabolism		r1646AORYZAE [4]
	R983	glycerol:NADP+ oxidoreductase	NADPH [cytoplasm] + D-glyceraldehyde [cytoplasm] --> NADP(+) [cytoplasm] + glycerol [cytoplasm]	1.1.1.2; 1.1.1.21; 1.1.1.72; 1.1.1.372	AFUA_1G04820 or AFUA_1G09750 or AFUA_3G11900 or AFUA_7G01980 or AFUA_6G10260 or AFUA_8G02430	0	1000	0	Glycerolipid metabolism	KEGG:R01041	r0164YCM606 [7]
	R984	glycerol:NADP+ oxidoreductase	NADPH [peroxisome] + D-glyceraldehyde [peroxisome] --> NADP(+) [peroxisome] + glycerol [peroxisome]	1.1.1.2; 1.1.1.21; 1.1.1.72; 1.1.1.372	AFUA_1G04820 or AFUA_1G09750 or AFUA_3G11900 or AFUA_7G01980 or AFUA_6G10260 or AFUA_8G02430	0	1000	0	Glycerolipid metabolism	KEGG:R01041	r0164YCM606 [7]
	R985	ATP:glycerol 3-phosphotransferase	ATP [cytoplasm] + glycerol [cytoplasm] --> ADP [cytoplasm] + sn-glycerol 3-phosphate [cytoplasm]	2.7.1.30	AFUA_6G08470 or AFUA_4G11540	0	1000	0	Glycerolipid metabolism	KEGG:R00847	r0488YCM606 [7]
	R986	Diacylglycerol O-acyltransferase	3.0 B00002 [endoplasmic_reticulum] + 2.0 H2O [endoplasmic_reticulum] + 3.0 Diacylglycerol [endoplasmic_reticulum] + long-chain acyl-CoAs [endoplasmic_reticulum] --> coenzyme A [endoplasmic_reticulum] + 3.0 Triacylglycerol [endoplasmic_reticulum]	2.3.1.20	AFUA_2G08380	0	1000	0	Glycerolipid metabolism		r1615AORYZAE [4]
	R987	Triacylglycerol lipase	Acyl-carrier protein [extracellular] + 3.0 Triacylglycerol [extracellular] --> 2.0 B00002 [extracellular] + 2.0 H2O [extracellular] + 3.0 Diacylglycerol [extracellular] + Acyl-[acp] [extracellular]	3.1.1.3	AFUA_1G09110 or AFUA_7G02040 or AFUA_2G10900 or AFUA_4G08440	0	1000	0	Glycerolipid metabolism		r1616AORYZAE [4]
	R988	Triacylglycerol lipase	Acyl-carrier protein [mitochondrion] + 3.0 Triacylglycerol [mitochondrion] --> 2.0 B00002 [mitochondrion] + 2.0 H2O [mitochondrion] + 3.0 Diacylglycerol [mitochondrion] + Acyl-[acp] [mitochondrion]	3.1.1.3	AFUA_1G09110 or AFUA_7G02040 or AFUA_2G10900 or AFUA_4G08440	0	1000	0	Glycerolipid metabolism		r1616AORYZAE [4]
	R989	Triacylglycerol lipase	Acyl-carrier protein [nucleus] + 3.0 Triacylglycerol [nucleus] --> 2.0 B00002 [nucleus] + 2.0 H2O [nucleus] + 3.0 Diacylglycerol [nucleus] + Acyl-[acp] [nucleus]	3.1.1.3	AFUA_1G09110 or AFUA_7G02040 or AFUA_2G10900 or AFUA_4G08440	0	1000	0	Glycerolipid metabolism		r1616AORYZAE [4]
	R990	Triacylglycerol lipase	3.0 Diacylglycerol [extracellular] + Acyl-carrier protein [extracellular] --> 2.0 B00002 [extracellular] + 2.0 H2O [extracellular] + Acyl-[acp] [extracellular] + 3.0 1-monoglycerides [extracellular]	3.1.1.3	AFUA_1G09110 or AFUA_7G02040 or AFUA_2G10900 or AFUA_4G08440	0	1000	0	Glycerolipid metabolism		r1629AORYZAE [4]
	R991	Triacylglycerol lipase	3.0 Diacylglycerol [mitochondrion] + Acyl-carrier protein [mitochondrion] --> 2.0 B00002 [mitochondrion] + 2.0 H2O [mitochondrion] + Acyl-[acp] [mitochondrion] + 3.0 1-monoglycerides [mitochondrion]	3.1.1.3	AFUA_1G09110 or AFUA_7G02040 or AFUA_2G10900 or AFUA_4G08440	0	1000	0	Glycerolipid metabolism		r1629AORYZAE [4]
	R992	Triacylglycerol lipase	3.0 Diacylglycerol [nucleus] + Acyl-carrier protein [nucleus] --> 2.0 B00002 [nucleus] + 2.0 H2O [nucleus] + Acyl-[acp] [nucleus] + 3.0 1-monoglycerides [nucleus]	3.1.1.3	AFUA_1G09110 or AFUA_7G02040 or AFUA_2G10900 or AFUA_4G08440	0	1000	0	Glycerolipid metabolism		r1629AORYZAE [4]
	R993	Phospholipid diacylglycerol acyltransferase	Diacylglycerol [endoplasmic_reticulum] + Phosphatidylserine [endoplasmic_reticulum] --> Triacylglycerol [endoplasmic_reticulum] + lysophosphatidylserine [endoplasmic_reticulum]	2.3.1.158	AFUA_3G09950	0	1000	0	Glycerolipid metabolism		r1647AORYZAE [4]
	R994	Phospholipase C	H2O [extracellular] + phosphatidylcholine [extracellular] --> Diacylglycerol [extracellular] + choline phosphate [extracellular]	3.1.4.3	AFUA_1G17590 or AFUA_7G04910 or AFUA_3G01530	0	1000	0	Glycerolipid metabolism		r1651AORYZAE [4]
	R995	Phospholipase C	H2O [extracellular] + Phosphatidylethanolamine [extracellular] --> Diacylglycerol [extracellular] + Ethanolamine phosphate [extracellular]	3.1.4.3	AFUA_1G17590 or AFUA_7G04910 or AFUA_3G01530	0	1000	0	Glycerolipid metabolism		r1653AORYZAE [4]
	R996	Triacylglycerol lipase	H2O [mitochondrion] + Triacylglycerol [mitochondrion] --> Diacylglycerol [mitochondrion] + 0.5328 Octadecenoyl-[acp] [mitochondrion] + 0.1535 Octadecanoyl-[acyl-carrier protein] [mitochondrion] + 0.471 Hexadecanoyl-[acp] [mitochondrion] + 2.4861 Linolenoyl-[acp] [mitochondrion] + 0.0242 Hexadecenoyl-[acp] [mitochondrion]	3.1.1.3	AFUA_7G02040 or AFUA_1G09110	0	1000	0	Glycerolipid metabolism		A. fumigatus central metabolism [1]
	R997	Triacylglycerol lipase	H2O [nucleus] + Triacylglycerol [nucleus] --> Diacylglycerol [nucleus] + 0.5328 Octadecenoyl-[acp] [nucleus] + 0.1535 Octadecanoyl-[acyl-carrier protein] [nucleus] + 0.471 Hexadecanoyl-[acp] [nucleus] + 2.4861 Linolenoyl-[acp] [nucleus] + 0.0242 Hexadecenoyl-[acp] [nucleus]	3.1.1.3	AFUA_7G02040 or AFUA_1G09110	0	1000	0	Glycerolipid metabolism		A. fumigatus central metabolism [1]
	R998	Triacylglycerol lipase	H2O [extracellular] + Triacylglycerol [extracellular] --> Diacylglycerol [extracellular] + 0.154 palmitate [extracellular] + 0.374 (9Z)-Octadecenoic acid [extracellular] + 0.026 stearate [extracellular] + 0.327 linoleate [extracellular] + 0.024 laurate [extracellular] + 0.013 myristate [extracellular] + 0.006 icosanoate [extracellular] + 0.02 palmitoleate [extracellular] + 0.012 Tetradecenoate [e…	3.1.1.3	AFUA_7G00110 or AFUA_8G04210 or AFUA_5G02040 or AFUA_7G04020 or AFUA_1G01310	0	1000	0	Glycerolipid metabolism		A. fumigatus central metabolism [1]
	R999	Triacylglycerol lipase	H2O [endoplasmic_reticulum] + Triacylglycerol [endoplasmic_reticulum] --> Diacylglycerol [endoplasmic_reticulum] + 0.154 palmitate [endoplasmic_reticulum] + 0.374 (9Z)-Octadecenoic acid [endoplasmic_reticulum] + 0.026 stearate [endoplasmic_reticulum] + 0.327 linoleate [endoplasmic_reticulum] + 0.024 laurate [endoplasmic_reticulum] + 0.013 myristate [endoplasmic_reticulum] + 0.006 icosanoate [endo…	3.1.1.3	AFUA_7G00110 or AFUA_8G04210 or AFUA_5G02040 or AFUA_7G04020 or AFUA_1G01310	0	1000	0	Glycerolipid metabolism		A. fumigatus central metabolism [1]
	R1000	Triacylglycerol lipase	H2O [extracellular] + Diacylglycerol [extracellular] --> 1.2429 Octadecenoyl-[acp] [extracellular] + 0.086 Octadecanoyl-[acyl-carrier protein] [extracellular] + 0.0821 Dodecanoyl-[acyl-carrier protein] [extracellular] + 0.0407 trans-Tetradec-2-enoyl-[acp] [extracellular] + 0.0444 Tetradecanoyl-[acp] [extracellular] + 0.5161 Hexadecanoyl-[acp] [extracellular] + 0.0081 Pentadecanoyl-[acp] [extracel…	3.1.1.3	AFUA_5G02040	0	1000	0	Glycerolipid metabolism		A. fumigatus central metabolism [1]
	R1001	Glycerol 3-phosphate phosphatase	H2O [cytoplasm] + sn-glycerol 3-phosphate [cytoplasm] --> phosphate [cytoplasm] + glycerol [cytoplasm]	3.1.3.21	AFUA_1G10570	0	1000	0	Glycerolipid metabolism		A. fumigatus central metabolism [1]
	R1002	Triacylglycerol lipase	H2O [extracellular] + Triacylglycerol [extracellular] <=> Carboxylate [extracellular] + Diacylglycerol [extracellular]	3.1.1.3	AFUA_7G02040 or AFUA_3G03890 or AFUA_7G04950 or AFUA_2G06010 or AFUA_6G06510 or AFUA_5G14150 or AFUA_2G10900 or AFUA_4G08440 or AFUA_1G09110	-1000	1000	0	Glycerolipid metabolism		A. fumigatus central metabolism [1]
	R1003	Triacylglycerol lipase	H2O [endoplasmic_reticulum] + Triacylglycerol [endoplasmic_reticulum] <=> Carboxylate [endoplasmic_reticulum] + Diacylglycerol [endoplasmic_reticulum]	3.1.1.3	AFUA_7G02040 or AFUA_3G03890 or AFUA_7G04950 or AFUA_2G06010 or AFUA_6G06510 or AFUA_5G14150 or AFUA_2G10900 or AFUA_4G08440 or AFUA_1G09110	-1000	1000	0	Glycerolipid metabolism		A. fumigatus central metabolism [1]
	R1004	Triacylglycerol lipase	H2O [extracellular] + Triacylglycerol [extracellular] --> Diacylglycerol [extracellular] + 1.2429 Octadecenoyl-[acp] [extracellular] + 0.086 Octadecanoyl-[acyl-carrier protein] [extracellular] + 0.0821 Dodecanoyl-[acyl-carrier protein] [extracellular] + 0.0407 trans-Tetradec-2-enoyl-[acp] [extracellular] + 0.0444 Tetradecanoyl-[acp] [extracellular] + 0.5161 Hexadecanoyl-[acp] [extracellular] + 0.…	3.1.1.3	AFUA_5G02040	0	1000	0	Glycerolipid metabolism		A. fumigatus central metabolism [1]
	R1005	Glycerol dehydrogenase	NAD(+) [cytoplasm] + glycerol [cytoplasm] --> NADH [cytoplasm] + glycerone [cytoplasm]	1.1.1.6	AFUA_3G03160 or AFUA_4G11730 or AFUA_1G09930	0	1000	0	Glycerolipid metabolism		A. fumigatus central metabolism [1]
	R1006	Glycerol dehydrogenase	NAD(+) [mitochondrion] + glycerol [mitochondrion] --> NADH [mitochondrion] + glycerone [mitochondrion]	1.1.1.6	AFUA_3G03160 or AFUA_4G11730 or AFUA_1G09930	0	1000	0	Glycerolipid metabolism		A. fumigatus central metabolism [1]
	R1007	Triacylglycerol lipase	H2O [extracellular] + Diacylglycerol [extracellular] --> 0.154 palmitate [extracellular] + 0.374 (9Z)-Octadecenoic acid [extracellular] + 0.026 stearate [extracellular] + 0.327 linoleate [extracellular] + 0.024 laurate [extracellular] + 0.013 myristate [extracellular] + 0.006 icosanoate [extracellular] + 0.02 palmitoleate [extracellular] + 0.012 Tetradecenoate [extracellular] + 0.008 hexadecadien…	3.1.1.3	AFUA_7G00110 or AFUA_8G04210 or AFUA_5G02040 or AFUA_7G04020 or AFUA_1G01310	0	1000	0	Glycerolipid metabolism		A. fumigatus central metabolism [1]
	R1008	Triacylglycerol lipase	H2O [endoplasmic_reticulum] + Diacylglycerol [endoplasmic_reticulum] --> 0.154 palmitate [endoplasmic_reticulum] + 0.374 (9Z)-Octadecenoic acid [endoplasmic_reticulum] + 0.026 stearate [endoplasmic_reticulum] + 0.327 linoleate [endoplasmic_reticulum] + 0.024 laurate [endoplasmic_reticulum] + 0.013 myristate [endoplasmic_reticulum] + 0.006 icosanoate [endoplasmic_reticulum] + 0.02 palmitoleate [en…	3.1.1.3	AFUA_7G00110 or AFUA_8G04210 or AFUA_5G02040 or AFUA_7G04020 or AFUA_1G01310	0	1000	0	Glycerolipid metabolism		A. fumigatus central metabolism [1]
	R1009	Triacylglycerol lipase	H2O [mitochondrion] + Diacylglycerol [mitochondrion] --> 0.5328 Octadecenoyl-[acp] [mitochondrion] + 0.1535 Octadecanoyl-[acyl-carrier protein] [mitochondrion] + 0.471 Hexadecanoyl-[acp] [mitochondrion] + 2.4861 Linolenoyl-[acp] [mitochondrion] + 0.0242 Hexadecenoyl-[acp] [mitochondrion] + 1-monoglycerides [mitochondrion]	3.1.1.3	AFUA_1G06040 or AFUA_7G03700 or AFUA_2G08380	0	1000	0	Glycerolipid metabolism		A. fumigatus central metabolism [1]
	R1010	Triacylglycerol lipase	H2O [endoplasmic_reticulum] + Diacylglycerol [endoplasmic_reticulum] --> 0.5328 Octadecenoyl-[acp] [endoplasmic_reticulum] + 0.1535 Octadecanoyl-[acyl-carrier protein] [endoplasmic_reticulum] + 0.471 Hexadecanoyl-[acp] [endoplasmic_reticulum] + 2.4861 Linolenoyl-[acp] [endoplasmic_reticulum] + 0.0242 Hexadecenoyl-[acp] [endoplasmic_reticulum] + 1-monoglycerides [endoplasmic_reticulum]	3.1.1.3	AFUA_1G06040 or AFUA_7G03700 or AFUA_2G08380	0	1000	0	Glycerolipid metabolism		A. fumigatus central metabolism [1]
	R1011	DGPP phosphatase	H2O [vacuole] + 1,2-diacylglycerol 3-diphosphate [vacuole] --> phosphate [vacuole] + phosphatidate [vacuole]	3.1.3.4; 3.1.3.81	AFUA_6G10030 or AFUA_4G08970	0	1000	0	Glycerolipid metabolism		ry1086YCM606 [7]
	R1012	DGPP phosphatase	H2O [golgi] + 1,2-diacylglycerol 3-diphosphate [golgi] --> phosphate [golgi] + phosphatidate [golgi]	3.1.3.4; 3.1.3.81	AFUA_6G10030 or AFUA_4G08970	0	1000	0	Glycerolipid metabolism		ry1086YCM606 [7]
	R1013	DAG lipase	4.0 Diacylglycerol [lipid_particle] --> 7.0 B00002 [lipid_particle] + 14.0 H2O [lipid_particle] + palmitoleate [lipid_particle] + 1-monoglycerides [lipid_particle]	3.1.1.3	AFUA_1G09110	0	1000	0	Glycerolipid metabolism		ry1158YCM606 [7]
	R1014	MAG lipase	7.0 1-monoglycerides [lipid_particle] --> 7.0 B00002 [lipid_particle] + 14.0 H2O [lipid_particle] + 4.0 glycerol [lipid_particle] + palmitate [lipid_particle]	3.1.1.23	AFUA_3G14990	0	1000	0	Glycerolipid metabolism		ry1170YCM606 [7]
	R1015	MAG lipase	7.0 1-monoglycerides [lipid_particle] --> 7.0 B00002 [lipid_particle] + 14.0 H2O [lipid_particle] + 4.0 glycerol [lipid_particle] + palmitoleate [lipid_particle]	3.1.1.23	AFUA_3G14990	0	1000	0	Glycerolipid metabolism		ry1171YCM606 [7]
	R1016	glycerol dehydrogenase (NADP-dependent)	NADP(+) [mitochondrion] + glycerol [mitochondrion] <-- NADPH [mitochondrion] + glycerone [mitochondrion]	1.1.1.156	AFUA_2G10220	-1000	0	0	Glycerolipid metabolism		ry1906YCM606 [7]
	R1017	PA phosphatase	H2O [endoplasmic_reticulum] + phosphatidate [endoplasmic_reticulum] --> phosphate [endoplasmic_reticulum] + Diacylglycerol [endoplasmic_reticulum]	3.1.3.4	AFUA_1G14610	0	1000	0	Glycerolipid metabolism		ry206YCM606 [7]
	R1018	PA phosphatase	H2O [vacuole] + phosphatidate [vacuole] --> phosphate [vacuole] + Diacylglycerol [vacuole]	3.1.3.4	AFUA_4G08970 or AFUA_6G10030	0	1000	0	Glycerolipid metabolism		ry206YCM606 [7]
	R1019	PA phosphatase	H2O [golgi] + phosphatidate [golgi] --> phosphate [golgi] + Diacylglycerol [golgi]	3.1.3.4	AFUA_4G08970 or AFUA_6G10030	0	1000	0	Glycerolipid metabolism		ry206YCM606 [7]
	R1020	PE diacylglycerol acyltransferase	Diacylglycerol [endoplasmic_reticulum] + Phosphatidylethanolamine [endoplasmic_reticulum] <=> Triacylglycerol [endoplasmic_reticulum] + 1-Acyl-sn-glycero-3-phosphoethanolamine [endoplasmic_reticulum]	2.3.1.158	AFUA_3G09950	-1000	1000	0	Glycerolipid metabolism		ry746YCM606 [7]
	R1021	PC diacylglycerol acyltransferase	Diacylglycerol [endoplasmic_reticulum] + phosphatidylcholine [endoplasmic_reticulum] <=> Triacylglycerol [endoplasmic_reticulum] + 1-acylglycerophosphocholine [endoplasmic_reticulum]	2.3.1.158	AFUA_3G09950	-1000	1000	0	Glycerolipid metabolism		ry810YCM606 [7]
	R1022	CTP:phosphatidate cytidyltransferase	CTP [endoplasmic_reticulum] + phosphatidate [endoplasmic_reticulum] <=> diphosphate [endoplasmic_reticulum] + CDP-diacylglycerol [endoplasmic_reticulum]	2.7.7.41	AFUA_1G07010	-1000	1000	0	Glycerophospholipid metabolism	MetaCyc:CDPDIGLYSYNRXN
	R1023	Glycerophosphodiester glycerophosphohydrolase	H2O [mitochondrion] + Glycerophosphodiester [mitochondrion] --> Alcohol [mitochondrion] + sn-glycerol 3-phosphate [mitochondrion]	3.1.4.46	AFUA_5G11590 or AFUA_6G12240	0	1000	0	Glycerophospholipid metabolism	KEGG:R00857
	R1024	Acyl-CoA:glycerone-phosphate O-acyltransferase	acyl-CoA [endoplasmic_reticulum] + Glycerone phosphate [endoplasmic_reticulum] <=> coenzyme A [endoplasmic_reticulum] + Acylglycerone phosphate [endoplasmic_reticulum]	2.3.1.42	AFUA_4G11360	-1000	1000	0	Glycerophospholipid metabolism	KEGG:R01013
	R1025	Acetylcholine aectylhydrolase	H2O [extracellular] + acetylcholine [extracellular] --> acetate [extracellular] + choline [extracellular]	3.1.1.7; 3.1.1.8	AFUA_7G01710	0	1000	0	Glycerophospholipid metabolism	KEGG:R01026
	R1026	phosphatidylcholine acylhydrolase	2.0 H2O [endoplasmic_reticulum] + phosphatidylcholine [endoplasmic_reticulum] --> 2.0 fatty acid [endoplasmic_reticulum] + sn-glycero-3-phosphocholine [endoplasmic_reticulum]	3.1.1.5	AFUA_5G01340 or AFUA_4G03000 or AFUA_5G02930 or AFUA_3G14680 or AFUA_4G08720	0	1000	0	Glycerophospholipid metabolism	KEGG:R01309
	R1027	phosphatidylcholine acylhydrolase	2.0 H2O [vacuole] + phosphatidylcholine [vacuole] --> 2.0 fatty acid [vacuole] + sn-glycero-3-phosphocholine [vacuole]	3.1.1.5	AFUA_5G01340 or AFUA_4G03000 or AFUA_5G02930 or AFUA_3G14680 or AFUA_4G08720	0	1000	0	Glycerophospholipid metabolism	KEGG:R01309
	R1028	Phosphatidylcholine 2-acylhydrolase	H2O [cytoplasm] + phosphatidylcholine [cytoplasm] <=> Carboxylate [cytoplasm] + 1-acylglycerophosphocholine [cytoplasm]	3.1.1.4	AFUA_2G11970 or AFUA_4G08440	-1000	1000	0	Glycerophospholipid metabolism	KEGG:R01313
	R1029	phosphatidylcholine 2-acylhydrolase	H2O [mitochondrion] + phosphatidylcholine [mitochondrion] --> fatty acid [mitochondrion] + 1-acylglycerophosphocholine [mitochondrion]	3.1.1.4	AFUA_2G11970 or AFUA_4G08440	0	1000	0	Glycerophospholipid metabolism	KEGG:R01315
	R1030	phosphatidylethanolamine 2-acylhydrolase	H2O [mitochondrion] + Phosphatidylethanolamine [mitochondrion] --> fatty acid [mitochondrion] + 1-Acyl-sn-glycero-3-phosphoethanolamine [mitochondrion]	3.1.1.4	AFUA_2G11970 or AFUA_4G08440	0	1000	0	Glycerophospholipid metabolism	KEGG:R02053
	R1031	lysophospholipase	Carboxylate [endoplasmic_reticulum] + sn-glycero-3-phosphocholine [endoplasmic_reticulum] <=> H2O [endoplasmic_reticulum] + 1-Lysolecithin [endoplasmic_reticulum]	3.1.1.5	AFUA_5G01340 or AFUA_4G03000 or AFUA_5G02930 or AFUA_3G14680 or AFUA_4G08720	-1000	1000	0	Glycerophospholipid metabolism	KEGG:R02744
	R1032	lysophospholipase	Carboxylate [vacuole] + sn-glycero-3-phosphocholine [vacuole] <=> H2O [vacuole] + 1-Lysolecithin [vacuole]	3.1.1.5	AFUA_5G01340 or AFUA_4G03000 or AFUA_5G02930 or AFUA_3G14680 or AFUA_4G08720	-1000	1000	0	Glycerophospholipid metabolism	KEGG:R02744
	R1033	1-Acyl-sn-glycero-3-phosphocholine acylhydrolase	H2O [endoplasmic_reticulum] + 1-acylglycerophosphocholine [endoplasmic_reticulum] --> fatty acid [endoplasmic_reticulum] + sn-glycero-3-phosphocholine [endoplasmic_reticulum]	3.1.1.5	AFUA_4G03000 or AFUA_3G14680 or AFUA_4G08720 or AFUA_5G01340	0	1000	0	Glycerophospholipid metabolism	KEGG:R02746
	R1034	1-Acyl-sn-glycero-3-phosphocholine acylhydrolase	H2O [vacuole] + 1-acylglycerophosphocholine [vacuole] --> fatty acid [vacuole] + sn-glycero-3-phosphocholine [vacuole]	3.1.1.5	AFUA_4G03000 or AFUA_3G14680 or AFUA_4G08720 or AFUA_5G01340	0	1000	0	Glycerophospholipid metabolism	KEGG:R02746
	R1035	2-Acyl-sn-glycero-3-phosphocholine acylhydrolase	H2O [endoplasmic_reticulum] + 1-Lysolecithin [endoplasmic_reticulum] --> fatty acid [endoplasmic_reticulum] + sn-glycero-3-phosphocholine [endoplasmic_reticulum]	3.1.1.5	AFUA_5G01340 or AFUA_4G03000 or AFUA_5G02930 or AFUA_3G14680 or AFUA_4G08720	0	1000	0	Glycerophospholipid metabolism	KEGG:R02747
	R1036	2-Acyl-sn-glycero-3-phosphocholine acylhydrolase	H2O [vacuole] + 1-Lysolecithin [vacuole] --> fatty acid [vacuole] + sn-glycero-3-phosphocholine [vacuole]	3.1.1.5	AFUA_5G01340 or AFUA_4G03000 or AFUA_5G02930 or AFUA_3G14680 or AFUA_4G08720	0	1000	0	Glycerophospholipid metabolism	KEGG:R02747
	R1037	Plasmenylcholine 2-acylhydrolase	H2O [mitochondrion] + Plasmenylcholine [mitochondrion] --> fatty acid [mitochondrion] + 1-(1-alkenyl)-sn-glycero-3-phosphocholine [mitochondrion]	3.1.1.4	AFUA_2G11970 or AFUA_4G08440	0	1000	0	Glycerophospholipid metabolism	KEGG:R03107
	R1038	1-Acyl-sn-glycero-3-phosphoethanolamine aldehydohydrolase	H2O [cytoplasm] + 1-Acyl-sn-glycero-3-phosphoethanolamine [cytoplasm] --> fatty acid [cytoplasm] + sn-glycero-3-Phosphoethanolamine [cytoplasm]	3.1.1.5	AFUA_3G14680 or AFUA_4G08720 or AFUA_5G01340	0	1000	0	Glycerophospholipid metabolism	KEGG:R03416
	R1039	L-2-Lysophosphatidylethanolamine aldehydohydrolase	H2O [endoplasmic_reticulum] + 2-Acyl-sn-glycero-3-phosphoethanolamine [endoplasmic_reticulum] --> fatty acid [endoplasmic_reticulum] + sn-glycero-3-Phosphoethanolamine [endoplasmic_reticulum]	3.1.1.5	AFUA_5G01340 or AFUA_4G03000 or AFUA_5G02930 or AFUA_3G14680 or AFUA_4G08720	0	1000	0	Glycerophospholipid metabolism	KEGG:R03417
	R1040	L-2-Lysophosphatidylethanolamine aldehydohydrolase	H2O [vacuole] + 2-Acyl-sn-glycero-3-phosphoethanolamine [vacuole] --> fatty acid [vacuole] + sn-glycero-3-Phosphoethanolamine [vacuole]	3.1.1.5	AFUA_5G01340 or AFUA_4G03000 or AFUA_5G02930 or AFUA_3G14680 or AFUA_4G08720	0	1000	0	Glycerophospholipid metabolism	KEGG:R03417
	R1041	phosphatidylserine synthase 1	L-serine [cytoplasm] + phosphatidylcholine [cytoplasm] <=> choline [cytoplasm] + Phosphatidylserine [cytoplasm]			-1000	1000	0	Glycerophospholipid metabolism	KEGG:R07377
	R1042	cardiolipin synthase A/B	2.0 phosphatidylglycerol [cytoplasm] <=> glycerol [cytoplasm] + cardiolipin [cytoplasm]	2.7.8.-	AFUA_2G08590	-1000	1000	0	Glycerophospholipid metabolism	KEGG:R07390
	R1043	cardiolipin synthase A/B	2.0 phosphatidylglycerol [mitochondrion] <=> glycerol [mitochondrion] + cardiolipin [mitochondrion]	2.7.8.-	AFUA_2G08590	-1000	1000	0	Glycerophospholipid metabolism	KEGG:R07390
	R1044	CTP:1,2-diacyl-sn-glycerol 3-phosphotransferase	CTP [endoplasmic_reticulum] + 1,2-Diacyl-sn-glycerol [endoplasmic_reticulum] --> CDP [endoplasmic_reticulum] + phosphatidate [endoplasmic_reticulum]	2.7.1.174	AFUA_3G13270	0	1000	0	Glycerophospholipid metabolism	KEGG:R09944
	R1045	glycerophosphoserine phosphodiesterase	H2O [mitochondrion] + glycerophosphoserine [mitochondrion] --> L-serine [mitochondrion] + sn-glycerol 3-phosphate [mitochondrion]	3.1.4.46	AFUA_5G11590 or AFUA_6G12240	0	1000	0	Glycerophospholipid metabolism	MetaCyc:RXN14136
	R1047	ATP:choline phosphotransferase	ATP [cytoplasm] + choline [cytoplasm] --> ADP [cytoplasm] + choline phosphate [cytoplasm]	2.7.1.32	AFUA_1G00640 or AFUA_1G15930	0	1000	0	Glycerophospholipid metabolism	KEGG:R01021	r0273YCM606 [7]
	R1048	CTP:choline-phosphate cytidylyltransferase	CTP [cytoplasm] + choline phosphate [cytoplasm] --> diphosphate [cytoplasm] + CDP-choline [cytoplasm]	2.7.7.15	AFUA_1G09290	0	1000	0	Glycerophospholipid metabolism	KEGG:R01890	r0274YCM606 [7]
	R1049	glycerol-3-phosphate acyltransferase	acyl-[acp] (for phospholipids) [endoplasmic_reticulum] + 2.0 B00002 [endoplasmic_reticulum] + 2.0 H2O [endoplasmic_reticulum] + 3.0 Glycerone phosphate [endoplasmic_reticulum] --> Acyl-carrier protein [endoplasmic_reticulum] + 3.0 Acylglycerone phosphate [endoplasmic_reticulum]	2.3.1.15	AFUA_4G11360	0	1000	0	Glycerophospholipid metabolism		r0291iAL1006 [6]
	R1050	ATP:ethanolamine O-phosphotransferase	ATP [cytoplasm] + ethanolamine [cytoplasm] --> ADP [cytoplasm] + Ethanolamine phosphate [cytoplasm]	2.7.1.82	AFUA_1G11550 or AFUA_1G00640 or AFUA_1G15930	0	1000	0	Glycerophospholipid metabolism	KEGG:R01468	r0368YCM606 [7]
	R1051	sn-Glycerol-3-phosphate:(acceptor) 2-oxidoreductase	FAD [mitochondrion] + sn-glycerol 3-phosphate [mitochondrion] --> Glycerone phosphate [mitochondrion] + FADH2 [mitochondrion]	1.1.5.3	AFUA_1G08810	0	1000	0	Glycerophospholipid metabolism	KEGG:R00848	r0490YCM606 [7]
	R1052	sn-Glycerol-3-phosphate:NAD+ 2-oxidoreductase	NADH [cytoplasm] + Glycerone phosphate [cytoplasm] --> NAD(+) [cytoplasm] + sn-glycerol 3-phosphate [cytoplasm]	1.1.1.8; 1.1.1.94	AFUA_2G08250 or AFUA_1G02150	0	1000	0	Glycerophospholipid metabolism	KEGG:R00842	r0491YCM606 [7]
	R1053	sn-Glycerol-3-phosphate:NAD+ 2-oxidoreductase	NADH [nucleus] + Glycerone phosphate [nucleus] --> NAD(+) [nucleus] + sn-glycerol 3-phosphate [nucleus]	1.1.1.8; 1.1.1.94	AFUA_2G08250 or AFUA_1G02150	0	1000	0	Glycerophospholipid metabolism	KEGG:R00842	r0491YCM606 [7]
	R1054	sn-Glycero-3-phosphocholine glycerophosphohydrolase	H2O [cytoplasm] + sn-glycero-3-phosphocholine [cytoplasm] --> sn-glycerol 3-phosphate [cytoplasm] + choline [cytoplasm]	3.1.4.2; 3.1.4.46	AFUA_5G11590 or AFUA_6G12240	0	1000	0	Glycerophospholipid metabolism	KEGG:R01030	r0497YCM606 [7]
	R1055	sn-Glycero-3-phosphocholine glycerophosphohydrolase	H2O [mitochondrion] + sn-glycero-3-phosphocholine [mitochondrion] --> sn-glycerol 3-phosphate [mitochondrion] + choline [mitochondrion]	3.1.4.2; 3.1.4.46	AFUA_5G11590 or AFUA_6G12240	0	1000	0	Glycerophospholipid metabolism	KEGG:R01030	r0497YCM606 [7]
	R1056	CTP:ethanolamine-phosphate cytidylyltransferase	CTP [cytoplasm] + Ethanolamine phosphate [cytoplasm] --> diphosphate [cytoplasm] + CDP-ethanolamine [cytoplasm]	2.7.7.14	AFUA_4G05940	0	1000	0	Glycerophospholipid metabolism	KEGG:R02038	r0885YCM606 [7]
	R1057	ATP:riboflavin 5'-phosphotransferase	ATP [cytoplasm] + riboflavin [cytoplasm] --> ADP [cytoplasm] + FMN [cytoplasm]	2.7.1.26	AFUA_2G05820	0	1000	0	Glycerophospholipid metabolism	KEGG:R00549	r0965YCM606 [7]
	R1058	ATP:riboflavin 5'-phosphotransferase	ATP [mitochondrion] + riboflavin [mitochondrion] --> ADP [mitochondrion] + FMN [mitochondrion]	2.7.1.26	AFUA_2G05820	0	1000	0	Glycerophospholipid metabolism	KEGG:R00549	r0965YCM606 [7]
	R1059	2-lysophosphatidylcholine acylhydrolase	H2O [endoplasmic_reticulum] + 1-acylglycerophosphocholine [endoplasmic_reticulum] <=> Carboxylate [endoplasmic_reticulum] + sn-glycero-3-phosphocholine [endoplasmic_reticulum]	3.1.1.5	AFUA_4G03000 or AFUA_3G14680 or AFUA_4G08720 or AFUA_5G01340	-1000	1000	0	Glycerophospholipid metabolism	KEGG:R07291	r1546AORYZAE [4]
	R1060	2-lysophosphatidylcholine acylhydrolase	H2O [vacuole] + 1-acylglycerophosphocholine [vacuole] <=> Carboxylate [vacuole] + sn-glycero-3-phosphocholine [vacuole]	3.1.1.5	AFUA_4G03000 or AFUA_3G14680 or AFUA_4G08720 or AFUA_5G01340	-1000	1000	0	Glycerophospholipid metabolism	KEGG:R07291	r1546AORYZAE [4]
	R1061	Phosphatidylserine decarboxylase	Phosphatidylserine used for phosphatidylethanolamine [nucleus] --> CO2 [nucleus] + Phosphatidylethanolamine [nucleus]	4.1.1.65	AFUA_7G01730 or AFUA_1G16930 or AFUA_3G13970	0	1000	0	Glycerophospholipid metabolism		A. fumigatus central metabolism [1]
	R1062	Phosphatidylserine decarboxylase	Phosphatidylserine used for phosphatidylethanolamine [cytoplasm] --> CO2 [cytoplasm] + Phosphatidylethanolamine [cytoplasm]	4.1.1.65	AFUA_7G01730 or AFUA_1G16930 or AFUA_3G13970	0	1000	0	Glycerophospholipid metabolism		A. fumigatus central metabolism [1]
	R1063	Phosphatidylglycerol cholinephosphohydrolase	H2O [extracellular] + ceramide phosphocholines [extracellular] --> choline phosphate [extracellular] + ceramides [extracellular]	3.1.4.3; 3.1.4.-	AFUA_2G01600 or AFUA_6G08370	0	1000	0	Glycerophospholipid metabolism		A. fumigatus central metabolism [1]
	R1064	Phosphatidylglycerol cholinephosphohydrolase	H2O [cytoplasm] + ceramide phosphocholines [cytoplasm] --> choline phosphate [cytoplasm] + ceramides [cytoplasm]	3.1.4.3; 3.1.4.-	AFUA_2G01600 or AFUA_6G08370	0	1000	0	Glycerophospholipid metabolism		A. fumigatus central metabolism [1]
	R1065	TAG (1-16:0, 2-16:1, 3-16:1) transport, ER membrane-lipid particle	oleoyl-CoA [lipid_particle] + 1-Acyl-sn-glycero-3-phosphoethanolamine [lipid_particle] <=> coenzyme A [lipid_particle] + Phosphatidylethanolamine [lipid_particle]	3.1.1.3	AFUA_1G09110	-1000	1000	0	Glycerophospholipid metabolism		r3686YCM606 [7]
	R1066	Glycerol-3-phosphate acyltransferase	sn-glycerol 3-phosphate [endoplasmic_reticulum] + 0.4377 Octadecenoyl-[acp] [endoplasmic_reticulum] + 0.2765 Octadecanoyl-[acyl-carrier protein] [endoplasmic_reticulum] + 0.0798 Dodecanoyl-[acyl-carrier protein] [endoplasmic_reticulum] + 0.1052 trans-Tetradec-2-enoyl-[acp] [endoplasmic_reticulum] + 0.0835 Tetradecanoyl-[acp] [endoplasmic_reticulum] + 0.7732 Hexadecanoyl-[acp] [endoplasmic_reticul…	2.3.1.15	AFUA_4G11360	0	1000	0	Glycerophospholipid metabolism		A. fumigatus central metabolism [1]
	R1067	Phospholipases	phosphatidylcholine [mitochondrion] --> 0.4377 Octadecenoyl-[acp] [mitochondrion] + 0.2765 Octadecanoyl-[acyl-carrier protein] [mitochondrion] + 0.0798 Dodecanoyl-[acyl-carrier protein] [mitochondrion] + 0.1052 trans-Tetradec-2-enoyl-[acp] [mitochondrion] + 0.0835 Tetradecanoyl-[acp] [mitochondrion] + 0.7732 Hexadecanoyl-[acp] [mitochondrion] + 1.1351 Linolenoyl-[acp] [mitochondrion] + 0.0991 Hex…	3.1.1.4; 3.1.1.32	AFUA_2G15540	0	1000	0	Glycerophospholipid metabolism		A. fumigatus central metabolism [1]
	R1068	Phospholipase a2/lecithinase A/phosphatidase/phosphatidolipase/phospholipase a	Phosphatidylethanolamine [cytoplasm] --> 0.24 palmitate [cytoplasm] + 0.135 (9Z)-Octadecenoic acid [cytoplasm] + 0.093 stearate [cytoplasm] + 0.282 linoleate [cytoplasm] + 0.03 laurate [cytoplasm] + 2-Acyl-sn-glycero-3-phosphoethanolamine [cytoplasm] + 0.015 myristate [cytoplasm] + 0.002 icosanoate [cytoplasm] + 0.046 palmitoleate [cytoplasm] + 0.011 Tetradecenoate [cytoplasm] + 0.039 Hexadecadie…	3.1.1.4	AFUA_8G06310 or AFUA_6G13820	0	1000	0	Glycerophospholipid metabolism		A. fumigatus central metabolism [1]
	R1069	Glycerol-3-phosphate acyltransferase	Glycerone phosphate [endoplasmic_reticulum] + 0.4377 Octadecenoyl-[acp] [endoplasmic_reticulum] + 0.2765 Octadecanoyl-[acyl-carrier protein] [endoplasmic_reticulum] + 0.0798 Dodecanoyl-[acyl-carrier protein] [endoplasmic_reticulum] + 0.1052 trans-Tetradec-2-enoyl-[acp] [endoplasmic_reticulum] + 0.0835 Tetradecanoyl-[acp] [endoplasmic_reticulum] + 0.7732 Hexadecanoyl-[acp] [endoplasmic_reticulum] …	2.3.1.15	AFUA_4G11360	0	1000	0	Glycerophospholipid metabolism		A. fumigatus central metabolism [1]
	R1070	Phosphatidylethanolamine N-methyltransferase	S-adenosyl-L-methionine [mitochondrion] + Phosphatidylethanolamine used for phosphatidylcholine [mitochondrion] --> S-adenosyl-L-homocysteine [mitochondrion] + phosphatidyl-N-methylethanolamine [mitochondrion]	2.1.1.17	AFUA_2G15970	0	1000	0	Glycerophospholipid metabolism		A. fumigatus central metabolism [1]
	R1071	Phospholipases	Phosphatidylethanolamine [mitochondrion] --> 0.4377 Octadecenoyl-[acp] [mitochondrion] + 0.2765 Octadecanoyl-[acyl-carrier protein] [mitochondrion] + 0.0798 Dodecanoyl-[acyl-carrier protein] [mitochondrion] + 0.1052 trans-Tetradec-2-enoyl-[acp] [mitochondrion] + 0.0835 Tetradecanoyl-[acp] [mitochondrion] + 0.7732 Hexadecanoyl-[acp] [mitochondrion] + 2-Acyl-sn-glycero-3-phosphoethanolamine [mitoch…	3.1.1.4; 3.1.1.32	AFUA_2G15540	0	1000	0	Glycerophospholipid metabolism		A. fumigatus central metabolism [1]
	R1072	Phospholipase A	Acyl-carrier protein [mitochondrion] + Phosphatidylethanolamine [mitochondrion] --> acyl-[acp] (for phospholipids) [mitochondrion] + 2-Acyl-sn-glycero-3-phosphoethanolamine [mitochondrion]	3.1.1.4; 3.1.1.32	AFUA_2G15540	0	1000	0	Glycerophospholipid metabolism		A. fumigatus central metabolism [1]
	R1073	CDPethanolamine:1,2-diacylglycerol ethanolaminephosphotransferase	CDP-ethanolamine [endoplasmic_reticulum] + 1,2-Diacyl-sn-glycerol [endoplasmic_reticulum] <=> CMP [endoplasmic_reticulum] + Phosphatidylethanolamine [endoplasmic_reticulum]	2.7.8.1	AFUA_8G04940 or AFUA_3G06650	-1000	1000	0	Glycerophospholipid metabolism	KEGG:R02057	r659iLC915 [5]
	R1074	Phosphatidylcholine cholinephosphohydrolase	H2O [endoplasmic_reticulum] + phosphatidylcholine [endoplasmic_reticulum] <=> choline phosphate [endoplasmic_reticulum] + 1,2-Diacyl-sn-glycerol [endoplasmic_reticulum]	3.1.4.3	AFUA_1G17590 or AFUA_7G04910 or AFUA_3G01530	-1000	1000	0	Glycerophospholipid metabolism	KEGG:R01312	r743iLC915 [5]
	R1075	Phosphatidylglycerol cholinephosphohydrolase	H2O [mitochondrion] + phosphatidylglycerol [mitochondrion] --> sn-glycerol 3-phosphate [mitochondrion] + 1,2-Diacyl-sn-glycerol [mitochondrion]	3.1.4.3; 3.1.4.-	AFUA_2G00990 or AFUA_1G17590 or AFUA_3G01530 or AFUA_7G04910	0	1000	0	Glycerophospholipid metabolism	KEGG:R02027	r744iLC915 [5]
	R1076	Phosphatidylethanolamine ethanolaminephosphohydrolase	H2O [endoplasmic_reticulum] + Phosphatidylethanolamine [endoplasmic_reticulum] <=> Ethanolamine phosphate [endoplasmic_reticulum] + 1,2-Diacyl-sn-glycerol [endoplasmic_reticulum]	3.1.4.3	AFUA_1G17590 or AFUA_7G04910 or AFUA_3G01530	-1000	1000	0	Glycerophospholipid metabolism	KEGG:R02052	r745iLC915 [5]
	R1077	phosphatidylethanolamine phosphatidohydrolase	H2O [nucleus] + Phosphatidylethanolamine [nucleus] <=> ethanolamine [nucleus] + phosphatidate [nucleus]	3.1.4.4	AFUA_3G05630 or AFUA_2G16520 or AFUA_7G05580	-1000	1000	0	Glycerophospholipid metabolism	KEGG:R02051	r748iLC915 [5]
	R1078	sn-Glycero-3-phosphoethanolamine glycerophosphohydrolase	H2O [mitochondrion] + sn-glycero-3-Phosphoethanolamine [mitochondrion] --> sn-glycerol 3-phosphate [mitochondrion] + ethanolamine [mitochondrion]	3.1.4.2; 3.1.4.46	AFUA_5G11590 or AFUA_6G12240 or AFUA_2G00990	0	1000	0	Glycerophospholipid metabolism	KEGG:R01470	r751iLC915 [5]
	R1079	Glycerol-3-phosphate acyltransferase	phosphatidylcholine [cytoplasm] --> 0.224 palmitate [cytoplasm] + 0.131 (9Z)-Octadecenoic acid [cytoplasm] + 0.068 stearate [cytoplasm] + 0.308 linoleate [cytoplasm] + 0.01 laurate [cytoplasm] + 0.044 myristate [cytoplasm] + 0.012 icosanoate [cytoplasm] + 0.039 palmitoleate [cytoplasm] + 0.077 Tetradecenoate [cytoplasm] + 0.018 Hexadecadienoate [cytoplasm] + 0.048 Heptadecanoate [cytoplasm] + 0.0…	2.3.1.15	AFUA_8G06310 or AFUA_6G13820	0	1000	0	Glycerophospholipid metabolism		A. fumigatus central metabolism [1]
	R1080	Phosphatidylserine synthase	L-serine [endoplasmic_reticulum] + CDP-diacylglycerol [endoplasmic_reticulum] --> CMP [endoplasmic_reticulum] + Phosphatidylserine [endoplasmic_reticulum]	2.7.8.8	AFUA_4G13680	0	1000	0	Glycerophospholipid metabolism		A. fumigatus central metabolism [1]
	R1081	Diacylglycerol pyrophosphate phosphatase	diacylglycerol pyrophosphate [endoplasmic_reticulum] --> phosphate [endoplasmic_reticulum] + phosphatidate [endoplasmic_reticulum]	3.1.3.-:3.1.3.4	AFUA_4G08970	0	1000	0	Glycerophospholipid metabolism		A. fumigatus central metabolism [1]
	R1082	acyl dhap reductase	NADPH [endoplasmic_reticulum] + Acylglycerone phosphate [endoplasmic_reticulum] --> NADP(+) [endoplasmic_reticulum] + 1-acyl-sn-glycerol 3-phosphate [endoplasmic_reticulum]	1.1.1.101	AFUA_4G04530	0	1000	0	Glycerophospholipid metabolism		ry186YCM606 [7]
	R1084	CTP:phosphatidate cytidyltransferase	CTP [mitochondrion] + phosphatidate [mitochondrion] <=> diphosphate [mitochondrion] + CDP-diacylglycerol [mitochondrion]	2.7.7.41	AFUA_1G07010	-1000	1000	0	Glycerophospholipid metabolism		ry294YCM606 [7]
	R1085	PS decarboxylase	Phosphatidylserine [mitochondrion] --> CO2 [mitochondrion] + Phosphatidylethanolamine [mitochondrion]	4.1.1.65	AFUA_7G01730 or AFUA_6G00260 or AFUA_1G15760 or AFUA_1G16930	0	1000	0	Glycerophospholipid metabolism		ry326YCM606 [7]
	R1086	PS decarboxylase	Phosphatidylserine [golgi] --> CO2 [golgi] + Phosphatidylethanolamine [golgi]	4.1.1.65	AFUA_3G13970	0	1000	0	Glycerophospholipid metabolism		ry326YCM606 [7]
	R1087	PS decarboxylase	Phosphatidylserine [vacuole] --> CO2 [vacuole] + Phosphatidylethanolamine [vacuole]	4.1.1.65	AFUA_3G13970	0	1000	0	Glycerophospholipid metabolism		ry326YCM606 [7]
	R1088	PE methyltransferase	S-adenosyl-L-methionine [endoplasmic_reticulum] + Phosphatidylethanolamine [endoplasmic_reticulum] --> S-adenosyl-L-homocysteine [endoplasmic_reticulum] + phosphatidyl-N-methylethanolamine [endoplasmic_reticulum]	2.1.1.17; 2.1.1.71	AFUA_1G09050 or AFUA_2G15970	0	1000	0	Glycerophospholipid metabolism		ry350YCM606 [7]
	R1089	phosphatidyl-N-methylethanolamine methyltransferase	S-adenosyl-L-methionine [endoplasmic_reticulum] + phosphatidyl-N-methylethanolamine [endoplasmic_reticulum] --> S-adenosyl-L-homocysteine [endoplasmic_reticulum] + Phosphatidyl-N-dimethylethanolamine [endoplasmic_reticulum]	2.1.1.17; 2.1.1.71	AFUA_1G09050 or AFUA_2G15970	0	1000	0	Glycerophospholipid metabolism		ry358YCM606 [7]
	R1090	phosphatidyl-N,N-dimethylethanolamine methyltransferase	S-adenosyl-L-methionine [endoplasmic_reticulum] + Phosphatidyl-N-dimethylethanolamine [endoplasmic_reticulum] --> S-adenosyl-L-homocysteine [endoplasmic_reticulum] + phosphatidylcholine [endoplasmic_reticulum]	2.1.1.17; 2.1.1.71	AFUA_1G09050	0	1000	0	Glycerophospholipid metabolism		ry366YCM606 [7]
	R1091	DAG kinase	CTP [endoplasmic_reticulum] + Diacylglycerol [endoplasmic_reticulum] --> CDP [endoplasmic_reticulum] + phosphatidate [endoplasmic_reticulum]	2.7.1.174	AFUA_3G13270	0	1000	0	Glycerophospholipid metabolism		ry374YCM606 [7]
	R1092	phosphatidylglycerolphosphate synthase	sn-glycerol 3-phosphate [mitochondrion] + CDP-diacylglycerol [mitochondrion] --> CMP [mitochondrion] + Phosphatidylglycerophosphate [mitochondrion]	2.7.8.5	AFUA_5G06530	0	1000	0	Glycerophospholipid metabolism		ry398YCM606 [7]
	R1093	PGP phosphatase	H2O [mitochondrion] + Phosphatidylglycerophosphate [mitochondrion] --> phosphate [mitochondrion] + phosphatidylglycerol [mitochondrion]	3.1.3.27	AFUA_4G10230	0	1000	0	Glycerophospholipid metabolism		ry404YCM606 [7]
	R1094	CL synthase	CDP-diacylglycerol [mitochondrion] + phosphatidylglycerol [mitochondrion] --> CMP [mitochondrion] + cardiolipin [mitochondrion]	2.7.8.41	AFUA_6G04460	0	1000	0	Glycerophospholipid metabolism		ry410YCM606 [7]
	R1095	PC phospholipase D	H2O [nucleus] + phosphatidylcholine [nucleus] --> choline [nucleus] + phosphatidate [nucleus]	3.1.4.4	AFUA_3G05630 or AFUA_2G16520 or AFUA_7G05580	0	1000	0	Glycerophospholipid metabolism		ry966YCM606 [7]
	R1096	L-serine hydro-lyase (adding homocysteine; L-cystathionine-forming)	L-serine [cytoplasm] + L-homocysteine [cytoplasm] <=> H2O [cytoplasm] + Cystathionine [cytoplasm]	4.2.1.22	AFUA_2G07620	-1000	1000	0	Glycine, serine and threonine metabolism	MetaCyc:CYSTATHIONINEBETASYNTHASERXN
	R1097	cystathionine gamma-lyase	L-homoserine [cytoplasm] <=> 2-oxobutanoate [cytoplasm] + NH3 [cytoplasm]	4.4.1.1	AFUA_8G04340	-1000	1000	0	Glycine, serine and threonine metabolism	MetaCyc:HOMOSERDEAMRXN
	R1098	D-serine ammonia-lyase	D-serine [cytoplasm] --> pyruvate [cytoplasm] + NH3 [cytoplasm]	4.3.1.18	AFUA_4G03722	0	1000	0	Glycine, serine and threonine metabolism	KEGG:R00221
	R1099	D-serine ammonia-lyase	D-serine [mitochondrion] --> pyruvate [mitochondrion] + NH3 [mitochondrion]	4.3.1.18	AFUA_4G03722	0	1000	0	Glycine, serine and threonine metabolism	KEGG:R00221
	R1100	N,N-Dimethylglycine:oxygen oxidoreductase (demethylating)	H2O [nucleus] + oxygen [nucleus] + N,N-dimethylglycine [nucleus] <=> H2O2 [nucleus] + formaldehyde [nucleus] + sarcosine [nucleus]	1.5.3.10	AFUA_8G06470	-1000	1000	0	Glycine, serine and threonine metabolism	KEGG:R01564
	R1101	N,N-Dimethylglycine:oxygen oxidoreductase (demethylating)	H2O [cytoplasm] + oxygen [cytoplasm] + N,N-dimethylglycine [cytoplasm] <=> H2O2 [cytoplasm] + formaldehyde [cytoplasm] + sarcosine [cytoplasm]	1.5.3.10	AFUA_8G06470	-1000	1000	0	Glycine, serine and threonine metabolism	KEGG:R01564
	R1102	L-Homoserine:NAD+ oxidoreductase	NAD(+) [cytoplasm] + L-homoserine [cytoplasm] <-- NADH [cytoplasm] + L-aspartate-semialdehyde [cytoplasm]	1.1.1.3	AFUA_3G11640	-1000	0	0	Glycine, serine and threonine metabolism	KEGG:R01773
	R1103	p-Cumic alcohol:NADP+ oxidoreductase	H2O [peroxisome] + NADP(+) [peroxisome] + betaine aldehyde [peroxisome] --> NADPH [peroxisome] + glycine betaine [peroxisome]	1.2.1.8	AFUA_1G00470 or AFUA_8G04080	0	1000	0	Glycine, serine and threonine metabolism	KEGG:R02566
	R1104	D-O-Phosphoserine phosphohydrolase	H2O [mitochondrion] + O-Phospho-D-serine [mitochondrion] --> phosphate [mitochondrion] + D-serine [mitochondrion]	3.1.3.3	AFUA_3G06550	0	1000	0	Glycine, serine and threonine metabolism	KEGG:R02853
	R1105	S-adenosyl-L-methionine:sarcosine N-methyltransferase	S-adenosyl-L-methionine [cytoplasm] + sarcosine [cytoplasm] <=> S-adenosyl-L-homocysteine [cytoplasm] + N,N-dimethylglycine [cytoplasm]	2.1.1.156; 2.1.1.157; 2.1.1.162		-1000	1000	0	Glycine, serine and threonine metabolism	KEGG:R07243
	R1106	choline dehydrogenase	NAD(+) [cytoplasm] + choline [cytoplasm] <-- NADH [cytoplasm] + betaine aldehyde [cytoplasm]	1.1.1.1	AFUA_2G04590 or AFUA_2G01040 or AFUA_5G06240 or AFUA_7G04380 or AFUA_7G01010	-1000	0	0	Glycine, serine and threonine metabolism	KEGG:R08557
	R1107	Aspartic beta semialdehyde dehydrogenase, aspartate semialdehyde dehydrogenase	NADPH [cytoplasm] + 4-phospho-L-aspartate [cytoplasm] --> NADP(+) [cytoplasm] + phosphate [cytoplasm] + L-Aspartate 4-semialdehyde [cytoplasm]	1.2.1.11	AFUA_3G06830	0	1000	0	Glycine, serine and threonine metabolism		R374ANIGER [2]
	R1108	Aspartic beta semialdehyde dehydrogenase, aspartate semialdehyde dehydrogenase	NADPH [mitochondrion] + 4-phospho-L-aspartate [mitochondrion] --> NADP(+) [mitochondrion] + phosphate [mitochondrion] + L-Aspartate 4-semialdehyde [mitochondrion]	1.2.1.11	AFUA_3G06830	0	1000	0	Glycine, serine and threonine metabolism		R374ANIGER [2]
	R1109	Homoserine dehydrogenase I	NADH [cytoplasm] + L-Aspartate 4-semialdehyde [cytoplasm] --> NAD(+) [cytoplasm] + L-homoserine [cytoplasm]	1.1.1.3	AFUA_3G11640	0	1000	0	Glycine, serine and threonine metabolism		R375ANIGER [2]
	R1110	L-serine hydro-lyase [adding 1-C-(indol-3-yl)glycerol 3-phosphate; L-tryptophan and glyceraldehyde-3-phosphate-forming]	L-serine [cytoplasm] + Indoleglycerol phosphate [cytoplasm] --> H2O [cytoplasm] + L-tryptophan [cytoplasm] + D-glyceraldehyde 3-phosphate [cytoplasm]	4.2.1.20	AFUA_2G13250 or AFUA_6G13520	0	1000	0	Glycine, serine and threonine metabolism	KEGG:R02722	R448ANIGER [2]
	R1111	L-serine hydro-lyase [adding 1-C-(indol-3-yl)glycerol 3-phosphate; L-tryptophan and glyceraldehyde-3-phosphate-forming]	L-serine [mitochondrion] + Indoleglycerol phosphate [mitochondrion] --> H2O [mitochondrion] + L-tryptophan [mitochondrion] + D-glyceraldehyde 3-phosphate [mitochondrion]	4.2.1.20	AFUA_2G13250 or AFUA_6G13520	0	1000	0	Glycine, serine and threonine metabolism	KEGG:R02722	R448ANIGER [2]
	R1112	succinyl-CoA:glycine C-succinyltransferase (decarboxylating)	glycine [mitochondrion] + succinyl-CoA [mitochondrion] --> coenzyme A [mitochondrion] + CO2 [mitochondrion] + 5-aminolevulinate [mitochondrion]	2.3.1.37	AFUA_5G06270	0	1000	0	Glycine, serine and threonine metabolism	KEGG:R00830	r0081YCM606 [7]
	R1113	aminoacetone:oxygen oxidoreductase(deaminating)	H2O [cytoplasm] + oxygen [cytoplasm] + aminoacetone [cytoplasm] --> H2O2 [cytoplasm] + methylglyoxal [cytoplasm] + NH3 [cytoplasm]	1.4.3.4; 1.4.3.21	AFUA_7G04180 or AFUA_5G07360 or AFUA_7G08470 or AFUA_3G00680 or AFUA_5G01470 or AFUA_3G14590 or AFUA_1G13440	0	1000	0	Glycine, serine and threonine metabolism	KEGG:R02529	r0200YCM606 [7]
	R1114	ATP:L-aspartate 4-phosphotransferase	ATP [cytoplasm] + L-aspartate [cytoplasm] --> ADP [cytoplasm] + 4-phospho-L-aspartate [cytoplasm]	2.7.2.4	AFUA_5G05590	0	1000	0	Glycine, serine and threonine metabolism	KEGG:R00480	r0215YCM606 [7]
	R1115	L-Aspartate-4-semialdehyde:NADP+ oxidoreductase (phosphorylating)	NADPH [cytoplasm] + 4-phospho-L-aspartate [cytoplasm] --> NADP(+) [cytoplasm] + phosphate [cytoplasm] + L-aspartate-semialdehyde [cytoplasm]	1.2.1.11	AFUA_3G06830	0	1000	0	Glycine, serine and threonine metabolism	KEGG:R02291	r0219YCM606 [7]
	R1116	L-serine hydro-lyase (adding homocysteine; L-cystathionine-forming)	L-serine [cytoplasm] + L-homocysteine [cytoplasm] --> H2O [cytoplasm] + L-cystathionine [cytoplasm]	4.2.1.22	AFUA_2G07620	0	1000	0	Glycine, serine and threonine metabolism	KEGG:R01290	r0309YCM606 [7]
	R1117	L-cystathionine cysteine-lyase (deaminating; 2-oxobutanoate-forming)	H2O [cytoplasm] + L-cystathionine [cytoplasm] --> L-cysteine [cytoplasm] + 2-oxobutanoate [cytoplasm] + NH3 [cytoplasm]	4.4.1.1	AFUA_8G04340	0	1000	0	Glycine, serine and threonine metabolism	KEGG:R01001	r0310YCM606 [7]
	R1118	glycine:lipoylprotein oxidoreductase (decarboxylating and acceptor-aminomethylating)	glycine [mitochondrion] + Lipoylprotein [mitochondrion] --> CO2 [mitochondrion] + S-Aminomethyldihydrolipoylprotein [mitochondrion]	1.4.4.2	AFUA_4G03760	0	1000	0	Glycine, serine and threonine metabolism	KEGG:R03425	r0506YCM606 [7]
	R1119	S-aminomethyldihydrolipoylprotein:(6S)-tetrahydrofolate aminomethyltransferase (ammonia-forming)	tetrahydrofolate [mitochondrion] + S-Aminomethyldihydrolipoylprotein [mitochondrion] --> 5,10-methylenetetrahydrofolate [mitochondrion] + NH3 [mitochondrion] + Dihydrolipoylprotein [mitochondrion]	2.1.2.10	AFUA_1G10780	0	1000	0	Glycine, serine and threonine metabolism	KEGG:R04125	r0507YCM606 [7]
	R1120	dihydrolipoylprotein:NAD+ oxidoreductase	NAD(+) [mitochondrion] + Dihydrolipoylprotein [mitochondrion] --> NADH [mitochondrion] + Lipoylprotein [mitochondrion]	1.8.1.4	AFUA_2G02100	0	1000	0	Glycine, serine and threonine metabolism	KEGG:R03815	r0508YCM606 [7]
	R1121	L-homoserine:NADP+ oxidoreductase	NADPH [cytoplasm] + L-aspartate-semialdehyde [cytoplasm] --> NADP(+) [cytoplasm] + L-homoserine [cytoplasm]	1.1.1.3	AFUA_3G11640	0	1000	0	Glycine, serine and threonine metabolism	KEGG:R01775	r0547YCM606 [7]
	R1122	ATP:L-homoserine O-phosphotransferase	ATP [cytoplasm] + L-homoserine [cytoplasm] --> ADP [cytoplasm] + O-phospho-L-homoserine [cytoplasm]	2.7.1.39	AFUA_5G05820	0	1000	0	Glycine, serine and threonine metabolism	KEGG:R01771	r0548YCM606 [7]
	R1123	L-Serine:pyruvate aminotransferase	pyruvate [cytoplasm] + L-serine [cytoplasm] <=> L-alanine [cytoplasm] + 3-hydroxypyruvate [cytoplasm]	2.6.1.51	AFUA_1G09470	-1000	1000	0	Glycine, serine and threonine metabolism	KEGG:R00585	r0559iAL1006 [6]
	R1124	L-allo-threonine acetaldehyde-lyase (glycine-forming)	L-allothreonine [cytoplasm] --> glycine [cytoplasm] + acetaldehyde [cytoplasm]	4.1.2.48; 4.1.2.49	AFUA_7G06540 or AFUA_2G14930	0	1000	0	Glycine, serine and threonine metabolism	KEGG:R06171	r0675YCM606 [7]
	R1125	L-serine ammonia-lyase	L-serine [cytoplasm] --> pyruvate [cytoplasm] + NH3 [cytoplasm]	4.3.1.17; 4.3.1.19	AFUA_4G07810	0	1000	0	Glycine, serine and threonine metabolism	KEGG:R00220	r0689YCM606 [7]
	R1126	L-serine ammonia-lyase	L-serine [mitochondrion] --> pyruvate [mitochondrion] + NH3 [mitochondrion]	4.3.1.17; 4.3.1.19	AFUA_1G06150	0	1000	0	Glycine, serine and threonine metabolism	KEGG:R00220	r0689YCM606 [7]
	R1127	L-threonine ammonia-lyase (2-oxobutanoate-forming)	L-threonine [cytoplasm] --> 2-oxobutanoate [cytoplasm] + NH3 [cytoplasm]	4.3.1.19	AFUA_4G07810 or AFUA_4G08140 or AFUA_3G14470	0	1000	0	Glycine, serine and threonine metabolism	KEGG:R00996	r0692YCM606 [7]
	R1128	L-threonine ammonia-lyase (2-oxobutanoate-forming)	L-threonine [mitochondrion] --> 2-oxobutanoate [mitochondrion] + NH3 [mitochondrion]	4.3.1.19	AFUA_1G06150	0	1000	0	Glycine, serine and threonine metabolism	KEGG:R00996	r0692YCM606 [7]
	R1129	L-threonine acetaldehyde-lyase (glycine-forming)	L-threonine [cytoplasm] --> glycine [cytoplasm] + acetaldehyde [cytoplasm]	4.1.2.5; 4.1.2.48	AFUA_7G06540 or AFUA_2G14930	0	1000	0	Glycine, serine and threonine metabolism	KEGG:R00751	r1040YCM606 [7]
	R1130	O-phospho-L-homoserine phosphate-lyase (adding water;L-threonine-forming)	H2O [cytoplasm] + O-phospho-L-homoserine [cytoplasm] --> phosphate [cytoplasm] + L-threonine [cytoplasm]	4.2.3.1	AFUA_3G08980	0	1000	0	Glycine, serine and threonine metabolism	KEGG:R01466	r1041YCM606 [7]
	R1131	L-2-amino-3-oxobutanoate decarboxylation (spontaneous)	L-2-amino-3-oxobutanoate [mitochondrion] --> CO2 [mitochondrion] + aminoacetone [mitochondrion]	1.1.1.381	AFUA_5G11240	0	1000	0	Glycine, serine and threonine metabolism	KEGG:R03758	r1872YCM606 [7]
	R1132	glycine:oxygen oxidoreductase (deaminating); Aminoacetic acid:oxygen oxidoreductase (deaminating)	H2O [peroxisome] + oxygen [peroxisome] + glycine [peroxisome] --> H2O2 [peroxisome] + glyoxylate [peroxisome] + NH3 [peroxisome]	1.4.3.3; 1.4.3.19	AFUA_5G11290 or AFUA_5G13940	0	1000	0	Glycine, serine and threonine metabolism	KEGG:R00366	r243iLC915 [5]
	R1133	Threonine dehydrogenase	NAD(+) [cytoplasm] + L-threonine [cytoplasm] --> NADH [cytoplasm] + acetate [cytoplasm] + glycine [cytoplasm]	1.1.1.287	AFUA_1G04620	0	1000	0	Glycine, serine and threonine metabolism		A. fumigatus central metabolism [1]
	R1134	Choline dehydrogenase	FAD [cytoplasm] + choline [cytoplasm] --> betaine aldehyde [cytoplasm] + FADH2 [cytoplasm]	1.1.99.1	AFUA_2G09370	0	1000	0	Glycine, serine and threonine metabolism		A. fumigatus central metabolism [1]
	R1135	Homoserine dehydrogenase I	NADPH [cytoplasm] + L-Aspartate 4-semialdehyde [cytoplasm] --> NADP(+) [cytoplasm] + L-homoserine [cytoplasm]	1.1.1.3	AFUA_3G11640	0	1000	0	Glycine, serine and threonine metabolism		r570ANIDULANS [3]
	R1136	Glycine dehydrogenase	B00002 [mitochondrion] + glycine [mitochondrion] + lipoamide [mitochondrion] <=> CO2 [mitochondrion] + S-Aminomethyldihydrolipoylprotein [mitochondrion]	1.4.4.2	AFUA_4G03760	-1000	1000	0	Glycine, serine and threonine metabolism		r578ANIDULANS [3]
	R1137	Sarcosine oxidase	H2O [extracellular] + sarcosine [extracellular] + Electron-transferring flavoprotein [extracellular] --> glycine [extracellular] + formaldehyde [extracellular] + Reduced electron-transferring flavoprotein [extracellular]	1.5.3.1	AFUA_4G01150	0	1000	0	Glycine, serine and threonine metabolism		A. fumigatus central metabolism [1]
	R1138	L-threonine:NAD+ oxidoreductase	NAD(+) [cytoplasm] + L-threonine [cytoplasm] --> NADH [cytoplasm] + L-2-amino-3-oxobutanoate [cytoplasm]	1.1.1.103	AFUA_2G15930	0	1000	0	Glycine, serine and threonine metabolism	KEGG:R01465	r731AORYZAE [4]
	R1139	Choline dehydrogenase	FAD [extracellular] + choline [extracellular] --> betaine aldehyde [extracellular] + FADH2 [extracellular]	1.1.99.1	AFUA_5G00630 or AFUA_3G08070 or AFUA_2G01770 or AFUA_1G11370 or AFUA_2G15020	0	1000	0	Glycine, serine and threonine metabolism		r748AORYZAE [4]
	R1140	p-cumic alcohol:NAD+ oxidoreductase	H2O [peroxisome] + NAD(+) [peroxisome] + betaine aldehyde [peroxisome] --> NADH [peroxisome] + glycine betaine [peroxisome]	1.2.1.8	AFUA_1G00470 or AFUA_8G04080	0	1000	0	Glycine, serine and threonine metabolism	KEGG:R02565	r749AORYZAE [4]
	R1141	sarcosine:oxygen oxidoreductase (demethylating)	H2O [nucleus] + oxygen [nucleus] + sarcosine [nucleus] --> H2O2 [nucleus] + glycine [nucleus] + formaldehyde [nucleus]	1.5.3.1	AFUA_8G06440 or AFUA_6G10040 or AFUA_3G10130 or AFUA_2G02030	0	1000	0	Glycine, serine and threonine metabolism	KEGG:R00610	r753AORYZAE [4]
	R1142	sarcosine:oxygen oxidoreductase (demethylating)	H2O [cytoplasm] + oxygen [cytoplasm] + sarcosine [cytoplasm] --> H2O2 [cytoplasm] + glycine [cytoplasm] + formaldehyde [cytoplasm]	1.5.3.1	AFUA_8G06440 or AFUA_6G10040 or AFUA_3G10130 or AFUA_2G02030	0	1000	0	Glycine, serine and threonine metabolism	KEGG:R00610	r753AORYZAE [4]
	R1143	sarcosine:oxygen oxidoreductase (demethylating)	H2O [peroxisome] + oxygen [peroxisome] + sarcosine [peroxisome] --> H2O2 [peroxisome] + glycine [peroxisome] + formaldehyde [peroxisome]	1.5.3.1	AFUA_8G06440 or AFUA_6G10040 or AFUA_3G10130 or AFUA_2G02030	0	1000	0	Glycine, serine and threonine metabolism	KEGG:R00610	r753AORYZAE [4]
	R1144	Threonyl tRNA synthetase	ATP [mitochondrion] + transfer RNA [mitochondrion] + L-threonine [mitochondrion] --> diphosphate [mitochondrion] + AMP [mitochondrion] + L-threonyl-tRNA(Thr) [mitochondrion]	6.1.1.3	AFUA_1G16210	0	1000	0	Glycine, serine and threonine metabolism		r760AORYZAE [4]
	R1145	L-serine hydro-lyase (adding hydrogen sulfide, L-cysteine-forming)	L-serine [cytoplasm] + H2S [cytoplasm] --> H2O [cytoplasm] + L-cysteine [cytoplasm]	4.2.1.22	AFUA_2G07620	0	1000	0	Glycine, serine and threonine metabolism	KEGG:R00891	r915iLC915 [5]
	R1146	pyruvate decarboxylase	thiamin diphosphate [cytoplasm] + acetaldehyde [cytoplasm] <-- 2-(alpha-Hydroxyethyl)thiamine diphosphate [cytoplasm]	4.1.1.1	AFUA_6G00750 or AFUA_5G14810 or AFUA_3G11070	-1000	0	0	Glycolysis / Gluconeogenesis	KEGG:R00755
	R1147	D-fructose-1,6-bisphosphate D-glyceraldehyde-3-phosphate-lyase (glycerone-phosphate-forming)	D-fructose 1,6-bisphosphate [cytoplasm] <=> Glycerone phosphate [cytoplasm] + D-glyceraldehyde 3-phosphate [cytoplasm]	4.1.2.13	AFUA_3G11690 or AFUA_5G10290	-1000	1000	0	Glycolysis / Gluconeogenesis	KEGG:R01068
	R1148	(S)-2-Acetolactate pyruvate-lyase (carboxylating)	thiamin diphosphate [cytoplasm] + (2S)-2-hydroxy-2-methyl-3-oxobutanoate [cytoplasm] <=> pyruvate [cytoplasm] + 2-(alpha-Hydroxyethyl)thiamine diphosphate [cytoplasm]	2.2.1.6	(AFUA_4G07210 and AFUA_3G10310) or AFUA_3G10310	-1000	1000	0	Glycolysis / Gluconeogenesis	KEGG:R04672
	R1149	(S)-2-Acetolactate pyruvate-lyase (carboxylating)	thiamin diphosphate [mitochondrion] + (2S)-2-hydroxy-2-methyl-3-oxobutanoate [mitochondrion] <=> pyruvate [mitochondrion] + 2-(alpha-Hydroxyethyl)thiamine diphosphate [mitochondrion]	2.2.1.6	(AFUA_4G07210 and AFUA_3G10310) or AFUA_3G10310	-1000	1000	0	Glycolysis / Gluconeogenesis	KEGG:R04672
	R1150	beta-D-Glucose 6-phosphate ketol-isomerase	beta-D-glucose 6-phosphate [cytoplasm] <=> beta-D-fructofuranose 6-phosphate [cytoplasm]	5.3.1.9	AFUA_2G09790	-1000	1000	0	Glycolysis / Gluconeogenesis	KEGG:R03321	R10ANIGER [2]
	R1151	alpha-D-Glucose 6-phosphate ketol-isomerase	alpha-D-glucose 6-phosphate [cytoplasm] <=> beta-D-glucose 6-phosphate [cytoplasm]	5.1.3.15; 5.3.1.9	AFUA_4G08880	-1000	1000	0	Glycolysis / Gluconeogenesis	KEGG:R02739	R11ANIGER [2]
	R1152	alpha-D-Glucose 6-phosphate ketol-isomerase	alpha-D-glucose 6-phosphate [mitochondrion] <=> beta-D-glucose 6-phosphate [mitochondrion]	5.1.3.15; 5.3.1.9	AFUA_4G08880	-1000	1000	0	Glycolysis / Gluconeogenesis	KEGG:R02739	R11ANIGER [2]
	R1153	Ethanol:NADP+ oxidoreductase	NADP(+) [cytoplasm] + ethanol [cytoplasm] <-- NADPH [cytoplasm] + acetaldehyde [cytoplasm]	1.1.1.1; 1.1.1.2; 1.1.1.71	AFUA_2G04590 or AFUA_5G06240 or AFUA_7G01010 or AFUA_7G04380	-1000	0	0	Glycolysis / Gluconeogenesis	KEGG:R00746	R120ANIGER [2]
	R1154	ATP:D-fructose-6-phosphate 1-phosphotransferase	ATP [cytoplasm] + beta-D-fructofuranose 6-phosphate [cytoplasm] --> ADP [cytoplasm] + beta-D-Fructose 1,6-bisphosphate [cytoplasm]	2.7.1.11	AFUA_4G00960	0	1000	0	Glycolysis / Gluconeogenesis	KEGG:R04779	R12ANIGER [2]
	R1155	ATP:D-fructose-6-phosphate 1-phosphotransferase	ATP [mitochondrion] + beta-D-fructofuranose 6-phosphate [mitochondrion] --> ADP [mitochondrion] + beta-D-Fructose 1,6-bisphosphate [mitochondrion]	2.7.1.11	AFUA_4G00960	0	1000	0	Glycolysis / Gluconeogenesis	KEGG:R04779	R12ANIGER [2]
	R1156	beta-D-Fructose 1,6-bisphosphate 1-phosphohydrolase	H2O [cytoplasm] + beta-D-Fructose 1,6-bisphosphate [cytoplasm] <-- phosphate [cytoplasm] + beta-D-fructofuranose 6-phosphate [cytoplasm]	3.1.3.11	AFUA_4G11310	-1000	0	0	Glycolysis / Gluconeogenesis	KEGG:R04780	R13ANIGER [2]
	R1157	beta-D-fructose-1,6-bisphosphate D-glyceraldehyde-3-phosphate-lyase (glycerone-phosphate-forming)	beta-D-Fructose 1,6-bisphosphate [cytoplasm] <-- Glycerone phosphate [cytoplasm] + D-glyceraldehyde 3-phosphate [cytoplasm]	4.1.2.13	AFUA_3G11690 or AFUA_5G10290	-1000	0	0	Glycolysis / Gluconeogenesis	KEGG:R01070	R14ANIGER [2]
	R1158	D-glyceraldehyde-3-phosphate aldose-ketose-isomerase	Glycerone phosphate [peroxisome] <=> D-glyceraldehyde 3-phosphate [peroxisome]	5.3.1.1	AFUA_2G11020 or AFUA_5G13450	-1000	1000	0	Glycolysis / Gluconeogenesis	KEGG:R01015	R15ANIGER [2]
	R1159	D-glyceraldehyde-3-phosphate aldose-ketose-isomerase	Glycerone phosphate [cytoplasm] <=> D-glyceraldehyde 3-phosphate [cytoplasm]	5.3.1.1	AFUA_2G11020 or AFUA_5G13450	-1000	1000	0	Glycolysis / Gluconeogenesis	KEGG:R01015	R15ANIGER [2]
	R1160	D-glyceraldehyde-3-phosphate aldose-ketose-isomerase	Glycerone phosphate [mitochondrion] <=> D-glyceraldehyde 3-phosphate [mitochondrion]	5.3.1.1	AFUA_2G11020 or AFUA_5G13450	-1000	1000	0	Glycolysis / Gluconeogenesis	KEGG:R01015	R15ANIGER [2]
	R1161	D-glyceraldehyde-3-phosphate:NAD+ oxidoreductase (phosphorylating)	NAD(+) [cytoplasm] + phosphate [cytoplasm] + D-glyceraldehyde 3-phosphate [cytoplasm] <=> NADH [cytoplasm] + 3-phospho-D-glyceroyl phosphate [cytoplasm]	1.2.1.12; 1.2.1.59	AFUA_8G02560 or AFUA_5G01030 or AFUA_5G01970	-1000	1000	0	Glycolysis / Gluconeogenesis	KEGG:R01061	R16ANIGER [2]
	R1162	alpha-D-Glucose 1-phosphate 1,6-phosphomutase	alpha-D-glucose 6-phosphate [cytoplasm] <=> alpha-D-glucose 1-phosphate [cytoplasm]	5.4.2.2; 5.4.2.5	AFUA_2G02120 or AFUA_3G11830	-1000	1000	0	Glycolysis / Gluconeogenesis	KEGG:R00959	R183ANIGER [2]
	R1163	D-glucose 1-epimerase	alpha-D-glucose [cytoplasm] <=> beta-D-glucose [cytoplasm]	5.1.3.3	AFUA_3G05740 or AFUA_3G13240 or AFUA_1G17723	-1000	1000	0	Glycolysis / Gluconeogenesis	KEGG:R01602	R3ANIGER [2]
	R1164	ATP:alpha-D-glucose 6-phosphotransferase	ATP [cytoplasm] + alpha-D-glucose [cytoplasm] --> ADP [cytoplasm] + alpha-D-glucose 6-phosphate [cytoplasm]	2.7.1.1; 2.7.1.2	AFUA_7G04040 or AFUA_6G03980 or AFUA_2G00450 or AFUA_2G16330 or AFUA_6G02230 or AFUA_2G05910	0	1000	0	Glycolysis / Gluconeogenesis	KEGG:R01786	R7ANIGER [2]
	R1165	ATP:alpha-D-glucose 6-phosphotransferase	ATP [mitochondrion] + alpha-D-glucose [mitochondrion] --> ADP [mitochondrion] + alpha-D-glucose 6-phosphate [mitochondrion]	2.7.1.1; 2.7.1.2	AFUA_7G04040 or AFUA_6G03980 or AFUA_2G00450 or AFUA_2G16330 or AFUA_6G02230 or AFUA_2G05910	0	1000	0	Glycolysis / Gluconeogenesis	KEGG:R01786	R7ANIGER [2]
	R1166	ATP:beta-D-glucose 6-phosphotransferase	ATP [cytoplasm] + beta-D-glucose [cytoplasm] --> ADP [cytoplasm] + beta-D-glucose 6-phosphate [cytoplasm]	2.7.1.1; 2.7.1.2	AFUA_7G04040 or AFUA_6G03980 or AFUA_2G00450 or AFUA_2G16330 or AFUA_6G02230 or AFUA_2G05910	0	1000	0	Glycolysis / Gluconeogenesis	KEGG:R01600	R8ANIGER [2]
	R1167	ATP:beta-D-glucose 6-phosphotransferase	ATP [mitochondrion] + beta-D-glucose [mitochondrion] --> ADP [mitochondrion] + beta-D-glucose 6-phosphate [mitochondrion]	2.7.1.1; 2.7.1.2	AFUA_7G04040 or AFUA_6G03980 or AFUA_2G00450 or AFUA_2G16330 or AFUA_6G02230 or AFUA_2G05910	0	1000	0	Glycolysis / Gluconeogenesis	KEGG:R01600	R8ANIGER [2]
	R1168	alpha-D-Glucose 6-phosphate ketol-isomerase	alpha-D-glucose 6-phosphate [cytoplasm] --> beta-D-fructofuranose 6-phosphate [cytoplasm]	5.3.1.9	AFUA_2G09790	0	1000	0	Glycolysis / Gluconeogenesis	KEGG:R02740	R9ANIGER [2]
	R1169	D-glucose-6-phosphate aldose-ketose-isomerase	alpha-D-glucose 6-phosphate [cytoplasm] <=> D-fructose 6-phosphate [cytoplasm]	5.3.1.9	AFUA_2G09790	-1000	1000	0	Glycolysis / Gluconeogenesis	MetaCyc:RXN6182
	R1170	catalase	H2O2 [cytoplasm] + ethanol [cytoplasm] --> 2.0 H2O [cytoplasm] + acetaldehyde [cytoplasm]	1.11.1.6	AFUA_6G03890	0	1000	0	Glycolysis / Gluconeogenesis	MetaCyc:RXN661
	R1171	catalase	H2O2 [peroxisome] + ethanol [peroxisome] --> 2.0 H2O [peroxisome] + acetaldehyde [peroxisome]	1.11.1.6	AFUA_2G18030 or AFUA_2G00200	0	1000	0	Glycolysis / Gluconeogenesis	MetaCyc:RXN661
	R1172	pyruvate:[dihydrolipoyllysine-residue acetyltransferase]-lipoyllysine 2-oxidoreductase (decarboxylating, acceptor-acetylating)	pyruvate [mitochondrion] + Enzyme N6-(lipoyl)lysine [mitochondrion] <-- CO2 [mitochondrion] + [Dihydrolipoyllysine-residue acetyltransferase] S-acetyldihydrolipoyllysine [mitochondrion]	1.2.4.1	(AFUA_2G04870 or AFUA_1G06960) and AFUA_3G04170	-1000	0	0	Glycolysis / Gluconeogenesis	KEGG:R01699	r0022iAL1006 [6]
	R1173	Acetate:CoA ligase (AMP-forming)	ATP [cytoplasm] + coenzyme A [cytoplasm] + acetate [cytoplasm] --> diphosphate [cytoplasm] + AMP [cytoplasm] + acetyl-CoA [cytoplasm]	6.2.1.1	AFUA_4G11080	0	1000	0	Glycolysis / Gluconeogenesis	KEGG:R00235	r0112YCM606 [7]
	R1174	ethanol:NAD+ oxidoreductase	NAD(+) [cytoplasm] + ethanol [cytoplasm] --> NADH [cytoplasm] + acetaldehyde [cytoplasm]	1.1.1.1; 1.1.1.71	AFUA_2G04590 or AFUA_5G06240 or AFUA_7G01010 or AFUA_7G04380	0	1000	0	Glycolysis / Gluconeogenesis	KEGG:R00754	r0163YCM606 [7]
	R1175	Phenylethylalcohol:NAD+ oxidoreductase	NADH [cytoplasm] + phenylacetaldehyde [cytoplasm] --> NAD(+) [cytoplasm] + 2-phenylethanol [cytoplasm]	1.1.1.90	AFUA_2G04590 or AFUA_5G06240 or AFUA_7G01010 or AFUA_7G04380 or AFUA_2G01040	0	1000	0	Glycolysis / Gluconeogenesis	KEGG:R02611	r0169YCM606 [7]
	R1176	Acetaldehyde:NADP+ oxidoreductase	H2O [cytoplasm] + NADP(+) [cytoplasm] + acetaldehyde [cytoplasm] --> NADPH [cytoplasm] + acetate [cytoplasm]	1.2.1.4; 1.2.1.5; 1.2.1.-	AFUA_2G00720 or AFUA_6G11430 or AFUA_7G01000	0	1000	0	Glycolysis / Gluconeogenesis	KEGG:R00711	r0173YCM606 [7]
	R1177	Acetaldehyde:NAD+ oxidoreductase	H2O [cytoplasm] + NAD(+) [cytoplasm] + acetaldehyde [cytoplasm] --> NADH [cytoplasm] + acetate [cytoplasm]	1.2.1.3; 1.2.1.5	AFUA_2G00720 or AFUA_4G08600 or AFUA_6G11430 or AFUA_7G01000 or AFUA_8G02310	0	1000	0	Glycolysis / Gluconeogenesis	KEGG:R00710	r0174YCM606 [7]
	R1178	Acetaldehyde:NAD+ oxidoreductase	H2O [mitochondrion] + NAD(+) [mitochondrion] + acetaldehyde [mitochondrion] --> NADH [mitochondrion] + acetate [mitochondrion]	1.2.1.3; 1.2.1.5	AFUA_4G08600	0	1000	0	Glycolysis / Gluconeogenesis	KEGG:R00710	r0174YCM606 [7]
	R1179	aldehyde dehydrogenase (isobutyl alcohol, NAD)	NADH [cytoplasm] + isobutyraldehyde [cytoplasm] --> NAD(+) [cytoplasm] + isobutanol [cytoplasm]	1.1.1.-; 1.1.1.1; 1.1.1.284	AFUA_3G00620 or AFUA_2G04590 or AFUA_2G01040 or AFUA_5G06240 or AFUA_5G00300 or AFUA_7G01010 or AFUA_7G04380	0	1000	0	Glycolysis / Gluconeogenesis		r0182YCM606 [7]
	R1180	2-phospho-D-glycerate hydro-lyase (phosphoenolpyruvate-forming)	2-phospho-D-glycerate [cytoplasm] <=> H2O [cytoplasm] + phosphoenolpyruvate [cytoplasm]	4.2.1.11	AFUA_6G06770	-1000	1000	0	Glycolysis / Gluconeogenesis	KEGG:R00658	r0366YCM606 [7]
	R1181	ATP:oxaloacetate carboxy-lyase (transphosphorylating;phosphoenolpyruvate-forming)	ATP [cytoplasm] + oxaloacetate [cytoplasm] --> ADP [cytoplasm] + CO2 [cytoplasm] + phosphoenolpyruvate [cytoplasm]	4.1.1.49	AFUA_6G07720	0	1000	0	Glycolysis / Gluconeogenesis	KEGG:R00341	r0884YCM606 [7]
	R1182	ATP:Sedoheptulose 7-phosphate 1-phosphotransferase	ATP [cytoplasm] + sedoheptulose 7-phosphate [cytoplasm] --> ADP [cytoplasm] + sedoheptulose 1,7-bisphosphate [cytoplasm]	2.7.1.11	AFUA_4G00960	0	1000	0	Glycolysis / Gluconeogenesis	KEGG:R01843	r0887YCM606 [7]
	R1183	ATP:3-phospho-D-glycerate 1-phosphotransferase	ADP [cytoplasm] + 3-phospho-D-glyceroyl phosphate [cytoplasm] --> ATP [cytoplasm] + 3-phospho-D-glycerate [cytoplasm]	2.7.2.3	AFUA_1G10350	0	1000	0	Glycolysis / Gluconeogenesis	KEGG:R01512	r0892YCM606 [7]
	R1184	D-phosphoglycerate 2,3-phosphomutase	3-phospho-D-glycerate [cytoplasm] <=> 2-phospho-D-glycerate [cytoplasm]	5.4.2.11; 5.4.2.12	AFUA_3G09290	-1000	1000	0	Glycolysis / Gluconeogenesis	KEGG:R01518	r0893YCM606 [7]
	R1185	pyruvate carboxy-lyase (acetaldehyde-forming)	pyruvate [cytoplasm] --> CO2 [cytoplasm] + acetaldehyde [cytoplasm]	4.1.1.1	AFUA_6G00750 or AFUA_5G14810 or AFUA_3G11070	0	1000	0	Glycolysis / Gluconeogenesis	KEGG:R00224	r0959YCM606 [7]
	R1186	pyruvate:NAD+ 2-oxidoreductase (CoA-acetylating); pyruvate dehydrogenase complex	NAD(+) [mitochondrion] + coenzyme A [mitochondrion] + pyruvate [mitochondrion] --> NADH [mitochondrion] + CO2 [mitochondrion] + acetyl-CoA [mitochondrion]	1.2.4.1; 1.8.1.4; 2.3.1.12	(AFUA_2G04870 or AFUA_1G06960) and AFUA_3G04170 and AFUA_7G05720 and AFUA_2G02100 and AFUA_3G08270	0	1000	0	Glycolysis / Gluconeogenesis	KEGG:R00209	r0961YCM606 [7]
	R1187	ATP:pyruvate 2-O-phosphotransferase	ADP [cytoplasm] + phosphoenolpyruvate [cytoplasm] --> ATP [cytoplasm] + pyruvate [cytoplasm]	2.7.1.40	AFUA_6G07430	0	1000	0	Glycolysis / Gluconeogenesis	KEGG:R00200	r0962YCM606 [7]
	R1188	sedoheptulose 1,7-bisphosphate D-glyceraldehyde-3-phosphate-lyase	sedoheptulose 1,7-bisphosphate [cytoplasm] <=> Glycerone phosphate [cytoplasm] + D-erythrose 4-phosphate [cytoplasm]	4.1.2.13	AFUA_3G11690 or AFUA_5G10290	-1000	1000	0	Glycolysis / Gluconeogenesis	KEGG:R01829	r0990YCM606 [7]
	R1189	Fructose-2,6-bisphosphatase	H2O [cytoplasm] + Hept-2-enoyl-CoA [cytoplasm] <=> 3-hydroxyheptanoyl-CoA [cytoplasm]	3.1.3.11	AFUA_2G10650	-1000	1000	0	Glycolysis / Gluconeogenesis		A. fumigatus central metabolism [1]
	R1190	Fructose-2,6-bisphosphatase	H2O [peroxisome] + Hept-2-enoyl-CoA [peroxisome] <=> 3-hydroxyheptanoyl-CoA [peroxisome]	3.1.3.11	AFUA_2G10650	-1000	1000	0	Glycolysis / Gluconeogenesis		A. fumigatus central metabolism [1]
	R1191	Fructose-2,6-bisphosphatase	H2O [cytoplasm] + Nonadec-2-enoyl-CoA [cytoplasm] <=> 3-hydroxynonadecanoyl-CoA [cytoplasm]	3.1.3.11	AFUA_2G10650	-1000	1000	0	Glycolysis / Gluconeogenesis		A. fumigatus central metabolism [1]
	R1192	Fructose-2,6-bisphosphatase	H2O [peroxisome] + Nonadec-2-enoyl-CoA [peroxisome] <=> 3-hydroxynonadecanoyl-CoA [peroxisome]	3.1.3.11	AFUA_2G10650	-1000	1000	0	Glycolysis / Gluconeogenesis		A. fumigatus central metabolism [1]
	R1193	Glyceraldehyde 3-phosphate dehydrogenase (gpdA)	NAD(+) [cytoplasm] + 3-hydroxyundecanoyl-CoA [cytoplasm] <=> NADH [cytoplasm] + 3-oxoundecanoyl-CoA [cytoplasm]	1.2.1.12	AFUA_3G03860	-1000	1000	0	Glycolysis / Gluconeogenesis		A. fumigatus central metabolism [1]
	R1194	pyruvate:thiamin diphosphate acetaldehydetransferase (decarboxylating)	pyruvate [mitochondrion] + thiamin diphosphate [mitochondrion] --> CO2 [mitochondrion] + 2-(alpha-Hydroxyethyl)thiamine diphosphate [mitochondrion]	1.2.4.1; 2.2.1.6; 4.1.1.1	(AFUA_2G04870 or AFUA_1G06960) and AFUA_3G04170	0	1000	0	Glycolysis / Gluconeogenesis	KEGG:R00014	r170iLC915 [5]
	R1195	pyruvate:thiamin diphosphate acetaldehydetransferase (decarboxylating)	pyruvate [cytoplasm] + thiamin diphosphate [cytoplasm] --> CO2 [cytoplasm] + 2-(alpha-Hydroxyethyl)thiamine diphosphate [cytoplasm]	1.2.4.1; 2.2.1.6; 4.1.1.1	AFUA_6G00750 or AFUA_5G14810 or AFUA_3G11070	0	1000	0	Glycolysis / Gluconeogenesis	KEGG:R00014	r170iLC915 [5]
	R1196	pyruvate dehydrogenase (acetyl-transferring)	Enzyme N6-(lipoyl)lysine [mitochondrion] + 2-(alpha-Hydroxyethyl)thiamine diphosphate [mitochondrion] <-- thiamin diphosphate [mitochondrion] + [Dihydrolipoyllysine-residue acetyltransferase] S-acetyldihydrolipoyllysine [mitochondrion]	1.2.4.1	(AFUA_2G04870 or AFUA_1G06960) and AFUA_3G04170	-1000	0	0	Glycolysis / Gluconeogenesis	KEGG:R03270	r171iLC915 [5]
	R1197	Fructose-2,6-bisphosphatase	H2O [extracellular] + D-galactono-1,4-lactone [extracellular] <=> D-galactonate [extracellular]	3.1.3.11	AFUA_1G08990	-1000	1000	0	Glycolysis / Gluconeogenesis		A. fumigatus central metabolism [1]
	R1198	Sedoheptulose 1,7-bisphosphate 1-phosphohydrolase	H2O [cytoplasm] + sedoheptulose 1,7-bisphosphate [cytoplasm] --> phosphate [cytoplasm] + sedoheptulose 7-phosphate [cytoplasm]	3.1.3.11; 3.1.3.37	AFUA_4G11310	0	1000	0	Glycolysis / Gluconeogenesis	KEGG:R01845	r2126YCM606 [7]
	R1199	Fructose-2,6-bisphosphatase	H2O [cytoplasm] + Heptadec-2-enoyl-CoA [cytoplasm] <=> 3-hydroxyheptadecanoyl-CoA [cytoplasm]	3.1.3.11	AFUA_2G10650	-1000	1000	0	Glycolysis / Gluconeogenesis		A. fumigatus central metabolism [1]
	R1200	Fructose-2,6-bisphosphatase	H2O [peroxisome] + Heptadec-2-enoyl-CoA [peroxisome] <=> 3-hydroxyheptadecanoyl-CoA [peroxisome]	3.1.3.11	AFUA_2G10650	-1000	1000	0	Glycolysis / Gluconeogenesis		A. fumigatus central metabolism [1]
	R1201	Fructose-2,6-bisphosphatase	H2O [cytoplasm] + Non-2-enoyl-CoA [cytoplasm] <=> 3-hydroxynonanoyl-CoA [cytoplasm]	3.1.3.11	AFUA_2G10650	-1000	1000	0	Glycolysis / Gluconeogenesis		A. fumigatus central metabolism [1]
	R1202	Fructose-2,6-bisphosphatase	H2O [peroxisome] + Non-2-enoyl-CoA [peroxisome] <=> 3-hydroxynonanoyl-CoA [peroxisome]	3.1.3.11	AFUA_2G10650	-1000	1000	0	Glycolysis / Gluconeogenesis		A. fumigatus central metabolism [1]
	R1203	Fructose-2,6-bisphosphatase	H2O [cytoplasm] + (2E,4E-2-hydroxy-6-oxohexa-2,4-dienoate [cytoplasm] <=> formate [cytoplasm] + 2-oxopent-4-enoate [cytoplasm]	3.1.3.11	AFUA_6G07060	-1000	1000	0	Glycolysis / Gluconeogenesis		A. fumigatus central metabolism [1]
	R1204	Fructose-2,6-bisphosphatase	ROOH [cytoplasm] + 2.0 R'-SH [cytoplasm] --> H2O [cytoplasm] + ROH [cytoplasm] + Oxidized thiol-containing reductant [cytoplasm]	3.1.3.11	AFUA_1G03690 or AFUA_6G11590 or AFUA_4G08570	0	1000	0	Glycolysis / Gluconeogenesis		A. fumigatus central metabolism [1]
	R1205	Glyceraldehyde 3-phosphate dehydrogenase (gpdA)	NAD(+) [cytoplasm] + 3-hydroxynonanoyl-CoA [cytoplasm] <=> NADH [cytoplasm] + 3-oxononanoyl-CoA [cytoplasm]	1.2.1.12	AFUA_3G03860	-1000	1000	0	Glycolysis / Gluconeogenesis		A. fumigatus central metabolism [1]
	R1206	Fructose-2,6-bisphosphatase	(R)-2,3-dihydroxy-3-methylbutanoate [cytoplasm] --> H2O [cytoplasm] + (R)-3-methyl-2-oxobutanoate [cytoplasm]	4.2.1.9	AFUA_1G03550 or AFUA_1G07330 or AFUA_2G16300	0	1000	0	Glycolysis / Gluconeogenesis		A. fumigatus central metabolism [1]
	R1208	2-Acetolactate pyruvate-lyase (carboxylating)	pyruvate [cytoplasm] + 2-(alpha-Hydroxyethyl)thiamine diphosphate [cytoplasm] <=> thiamin diphosphate [cytoplasm] + 2-Acetolactate [cytoplasm]	2.2.1.6	(AFUA_4G07210 and AFUA_3G10310) or AFUA_3G10310	-1000	1000	0	Glycolysis / Gluconeogenesis	KEGG:R03050	r322iLC915 [5]
	R1209	2-Acetolactate pyruvate-lyase (carboxylating)	pyruvate [mitochondrion] + 2-(alpha-Hydroxyethyl)thiamine diphosphate [mitochondrion] <=> thiamin diphosphate [mitochondrion] + 2-Acetolactate [mitochondrion]	2.2.1.6	(AFUA_4G07210 and AFUA_3G10310) or AFUA_3G10310	-1000	1000	0	Glycolysis / Gluconeogenesis	KEGG:R03050	r322iLC915 [5]
	R1210	acetyl-CoA:enzyme N6-(dihydrolipoyl)lysine S-acetyltransferase	coenzyme A [mitochondrion] + [Dihydrolipoyllysine-residue acetyltransferase] S-acetyldihydrolipoyllysine [mitochondrion] --> acetyl-CoA [mitochondrion] + Enzyme N6-(dihydrolipoyl)lysine [mitochondrion]	2.3.1.12	AFUA_7G05720	0	1000	0	Glycolysis / Gluconeogenesis	KEGG:R02569	r333iLC915 [5]
	R1211	Glyceraldehyde 3-phosphate dehydrogenase (gpdA)	NADH [endoplasmic_reticulum] + 2.0 Ferricytochrome b5 [endoplasmic_reticulum] <=> NAD(+) [endoplasmic_reticulum] + 2.0 Ferrocytochrome b5 [endoplasmic_reticulum]	1.2.1.12	AFUA_2G14060 or AFUA_3G03970 or AFUA_5G10060	-1000	1000	0	Glycolysis / Gluconeogenesis		A. fumigatus central metabolism [1]
	R1212	Glyceraldehyde 3-phosphate dehydrogenase (gpdA)	NADH [mitochondrion] + 2.0 Ferricytochrome b5 [mitochondrion] <=> NAD(+) [mitochondrion] + 2.0 Ferrocytochrome b5 [mitochondrion]	1.2.1.12	AFUA_1G04540	-1000	1000	0	Glycolysis / Gluconeogenesis		A. fumigatus central metabolism [1]
	R1213	Pyruvate carboxylase (pyc)	pyruvate [mitochondrion] + L-Aspartate 4-semialdehyde [mitochondrion] --> 2.0 H2O [mitochondrion] + (S)-2,3-dihydrodipicolinate [mitochondrion]	6.4.1.1	AFUA_6G00110	0	1000	0	Glycolysis / Gluconeogenesis		A. fumigatus central metabolism [1]
	R1214	Pyruvate carboxylase (pyc)	ATP [mitochondrion] + bicarbonate [mitochondrion] + 3-methylbut-2-enoyl-CoA [mitochondrion] --> ADP [mitochondrion] + phosphate [mitochondrion] + trans-3-methylglutaconyl-CoA [mitochondrion]	6.4.1.4	AFUA_5G08910 and AFUA_5G08940	0	1000	0	Glycolysis / Gluconeogenesis		A. fumigatus central metabolism [1]
	R1215	Glyceraldehyde 3-phosphate dehydrogenase (gpdA)	NAD(+) [cytoplasm] + 3-hydroxyheptanoyl-CoA [cytoplasm] <=> NADH [cytoplasm] + 3-oxoheptanoyl-CoA [cytoplasm]	1.2.1.12	AFUA_3G03860	-1000	1000	0	Glycolysis / Gluconeogenesis		A. fumigatus central metabolism [1]
	R1216	Pyruvate kinase (pkiA)	2-dehydro-3-deoxy-D-glucarate [mitochondrion] <=> pyruvate [mitochondrion] + 2-Hydroxy-3-oxopropanoate [mitochondrion]	2.7.1.40	AFUA_1G11530	-1000	1000	0	Glycolysis / Gluconeogenesis		A. fumigatus central metabolism [1]
	R1217	Glyceraldehyde 3-phosphate dehydrogenase (gpdA)	NAD(+) [cytoplasm] + 2-Deoxy-D-gluconate [cytoplasm] <=> NADH [cytoplasm] + 3-Dehydro-2-deoxy-D-gluconate [cytoplasm]	1.2.1.12	AFUA_1G14350	-1000	1000	0	Glycolysis / Gluconeogenesis		A. fumigatus central metabolism [1]
	R1218	Fructose-2,6-bisphosphatase	H2O [cytoplasm] + 2-Methylbut-2-enoyl-CoA [cytoplasm] --> 3-hydroxy-2-methylpropanoyl-CoA [cytoplasm]	3.1.3.11	AFUA_2G10650	0	1000	0	Glycolysis / Gluconeogenesis		A. fumigatus central metabolism [1]
	R1219	Fructose-2,6-bisphosphatase	H2O [peroxisome] + 2-Methylbut-2-enoyl-CoA [peroxisome] --> 3-hydroxy-2-methylpropanoyl-CoA [peroxisome]	3.1.3.11	AFUA_2G10650	0	1000	0	Glycolysis / Gluconeogenesis		A. fumigatus central metabolism [1]
	R1220	Glyceraldehyde 3-phosphate dehydrogenase (gpdA)	NAD(+) [extracellular] + 3beta-Hydroxy-Delta5-steroid [extracellular] <=> NADH [extracellular] + 3-Oxo-Delta5-steroid [extracellular]	1.2.1.12	AFUA_1G06450 or AFUA_2G17850	-1000	1000	0	Glycolysis / Gluconeogenesis		A. fumigatus central metabolism [1]
	R1221	Glyceraldehyde 3-phosphate dehydrogenase (gpdA)	NAD(+) [mitochondrion] + 3beta-Hydroxy-Delta5-steroid [mitochondrion] <=> NADH [mitochondrion] + 3-Oxo-Delta5-steroid [mitochondrion]	1.2.1.12	AFUA_1G06450 or AFUA_2G17850	-1000	1000	0	Glycolysis / Gluconeogenesis		A. fumigatus central metabolism [1]
	R1222	Glyceraldehyde 3-phosphate dehydrogenase (gpdA)	NAD(+) [peroxisome] + (3S)-3-Hydroxyacyl-CoA [peroxisome] <=> NADH [peroxisome] + 3-Oxoacyl-CoA [peroxisome]	1.2.1.12	AFUA_5G00640	-1000	1000	0	Glycolysis / Gluconeogenesis		A. fumigatus central metabolism [1]
	R1223	Fructose-2,6-bisphosphatase	H2O [cytoplasm] + Ester [cytoplasm] <=> Carboxylate [cytoplasm] + Alcohol [cytoplasm]	3.1.3.11	AFUA_6G10800 or AFUA_3G07260	-1000	1000	0	Glycolysis / Gluconeogenesis		A. fumigatus central metabolism [1]
	R1224	Fructose-2,6-bisphosphatase	H2O [mitochondrion] + Ester [mitochondrion] <=> Carboxylate [mitochondrion] + Alcohol [mitochondrion]	3.1.3.11	AFUA_6G10800 or AFUA_3G07260	-1000	1000	0	Glycolysis / Gluconeogenesis		A. fumigatus central metabolism [1]
	R1225	Glyceraldehyde 3-phosphate dehydrogenase (gpdA)	NAD(+) [cytoplasm] + isopropanol [cytoplasm] <=> NADH [cytoplasm] + acetone [cytoplasm]	1.1.1.-	AFUA_3G00620 or AFUA_5G00300	-1000	1000	0	Glycolysis / Gluconeogenesis		A. fumigatus central metabolism [1]
	R1226	Fructose-2,6-bisphosphatase	H2O [cytoplasm] + Eicos-2-enoyl-CoA [cytoplasm] <=> 3-hydroxyicosanoyl-CoA [cytoplasm]	3.1.3.11	AFUA_2G10650	-1000	1000	0	Glycolysis / Gluconeogenesis		A. fumigatus central metabolism [1]
	R1227	Fructose-2,6-bisphosphatase	H2O [peroxisome] + Eicos-2-enoyl-CoA [peroxisome] <=> 3-hydroxyicosanoyl-CoA [peroxisome]	3.1.3.11	AFUA_2G10650	-1000	1000	0	Glycolysis / Gluconeogenesis		A. fumigatus central metabolism [1]
	R1228	Glyceraldehyde 3-phosphate dehydrogenase (gpdA)	NADH [cytoplasm] + D-Fructuronate [cytoplasm] <=> NAD(+) [cytoplasm] + D-Mannonate [cytoplasm]	1.1.1.67	AFUA_4G14450	-1000	1000	0	Glycolysis / Gluconeogenesis		A. fumigatus central metabolism [1]
	R1229	Fructose-2,6-bisphosphatase	H2O [cytoplasm] + Creatinine [cytoplasm] --> NH3 [cytoplasm] + N-Methylhydantoin [cytoplasm]	3.1.3.11	AFUA_1G05050	0	1000	0	Glycolysis / Gluconeogenesis		A. fumigatus central metabolism [1]
	R1230	Glyceraldehyde 3-phosphate dehydrogenase (gpdA)	NAD(+) [peroxisome] + 2-methyl-2-hydroxybutyryl-CoA [peroxisome] <=> NADH [peroxisome] + 2-methylacetoacetyl-CoA [peroxisome]	1.14.19.6	AFUA_4G03900	-1000	1000	0	Glycolysis / Gluconeogenesis		A. fumigatus central metabolism [1]
	R1231	Pyruvate carboxylase (pyc)	Carbonic acid [cytoplasm] <=> H2O [cytoplasm] + CO2 [cytoplasm]	6.4.1.1	AFUA_8G06550 or AFUA_8G06554 or AFUA_4G11250 or AFUA_4G09420	-1000	1000	0	Glycolysis / Gluconeogenesis		A. fumigatus central metabolism [1]
	R1232	Pyruvate carboxylase (pyc)	Carbonic acid [mitochondrion] <=> H2O [mitochondrion] + CO2 [mitochondrion]	6.4.1.1	AFUA_8G06550 or AFUA_8G06554 or AFUA_4G11250 or AFUA_4G09420	-1000	1000	0	Glycolysis / Gluconeogenesis		A. fumigatus central metabolism [1]
	R1233	Pyruvate carboxylase (pyc)	ATP [cytoplasm] + phosphate [cytoplasm] <=> ADP [cytoplasm] + (Phosphate)n [cytoplasm]	6.4.1.1	AFUA_2G09040	-1000	1000	0	Glycolysis / Gluconeogenesis		A. fumigatus central metabolism [1]
	R1234	Fructose-2,6-bisphosphatase	H2O [cytoplasm] + Orthophosphoric monoester [cytoplasm] <=> phosphate [cytoplasm] + Alcohol [cytoplasm]	3.1.3.11	AFUA_2G01880 or AFUA_2G03960	-1000	1000	0	Glycolysis / Gluconeogenesis		A. fumigatus central metabolism [1]
	R1235	Fructose-2,6-bisphosphatase	H2O [extracellular] + Orthophosphoric monoester [extracellular] <=> phosphate [extracellular] + Alcohol [extracellular]	3.1.3.11	AFUA_3G00310 or AFUA_5G11500	-1000	1000	0	Glycolysis / Gluconeogenesis		A. fumigatus central metabolism [1]
	R1236	Glyceraldehyde 3-phosphate dehydrogenase (gpdA)	NAD(+) [cytoplasm] + 3-hydroxynonadecanoyl-CoA [cytoplasm] <=> NADH [cytoplasm] + 3-oxononadecanoyl-CoA [cytoplasm]	1.2.1.12	AFUA_3G03860	-1000	1000	0	Glycolysis / Gluconeogenesis		A. fumigatus central metabolism [1]
	R1237	Fructose-2,6-bisphosphatase	H2O [cytoplasm] + Tridec-2-enoyl-CoA [cytoplasm] <=> 3-hydroxytridecanoyl-CoA [cytoplasm]	3.1.3.11	AFUA_2G10650	-1000	1000	0	Glycolysis / Gluconeogenesis		A. fumigatus central metabolism [1]
	R1238	Fructose-2,6-bisphosphatase	H2O [peroxisome] + Tridec-2-enoyl-CoA [peroxisome] <=> 3-hydroxytridecanoyl-CoA [peroxisome]	3.1.3.11	AFUA_2G10650	-1000	1000	0	Glycolysis / Gluconeogenesis		A. fumigatus central metabolism [1]
	R1239	Glyceraldehyde 3-phosphate dehydrogenase (gpdA)	NAD(+) [cytoplasm] + 3-hydroxytridecanoyl-CoA [cytoplasm] <=> NADH [cytoplasm] + 3-oxotridecanoyl-CoA [cytoplasm]	1.2.1.12	AFUA_3G03860	-1000	1000	0	Glycolysis / Gluconeogenesis		A. fumigatus central metabolism [1]
	R1240	Fructose-2,6-bisphosphatase	H2O [cytoplasm] + 2-Methylbut-2-enoyl-CoA [cytoplasm] --> 2-methyl-2-hydroxybutyryl-CoA [cytoplasm]	3.1.3.11	AFUA_2G10650	0	1000	0	Glycolysis / Gluconeogenesis		A. fumigatus central metabolism [1]
	R1241	Fructose-2,6-bisphosphatase	H2O [peroxisome] + 2-Methylbut-2-enoyl-CoA [peroxisome] --> 2-methyl-2-hydroxybutyryl-CoA [peroxisome]	3.1.3.11	AFUA_2G10650	0	1000	0	Glycolysis / Gluconeogenesis		A. fumigatus central metabolism [1]
	R1242	Glyceraldehyde 3-phosphate dehydrogenase (gpdA)	NAD(+) [cytoplasm] + 3-hydroxypentanoyl-CoA [cytoplasm] <=> NADH [cytoplasm] + beta-ketovaleryl-CoA [cytoplasm]	1.2.1.12	AFUA_3G03860	-1000	1000	0	Glycolysis / Gluconeogenesis		A. fumigatus central metabolism [1]
	R1243	Fructose-2,6-bisphosphatase	H2O [cytoplasm] + Pentadec-2-enoyl-CoA [cytoplasm] <=> 3-hydroxypentadecanoyl-CoA [cytoplasm]	3.1.3.11	AFUA_2G10650	-1000	1000	0	Glycolysis / Gluconeogenesis		A. fumigatus central metabolism [1]
	R1244	Fructose-2,6-bisphosphatase	H2O [peroxisome] + Pentadec-2-enoyl-CoA [peroxisome] <=> 3-hydroxypentadecanoyl-CoA [peroxisome]	3.1.3.11	AFUA_2G10650	-1000	1000	0	Glycolysis / Gluconeogenesis		A. fumigatus central metabolism [1]
	R1245	Fructose-2,6-bisphosphatase	H2O [nucleus] + [a protein]-serine phosphate [nucleus] <=> phosphate [nucleus] + [Protein]-L-serine [nucleus]	3.1.3.11	AFUA_1G16556 or AFUA_5G11370 or AFUA_5G08620	-1000	1000	0	Glycolysis / Gluconeogenesis		A. fumigatus central metabolism [1]
	R1246	Fructose-2,6-bisphosphatase	H2O [cytoplasm] + [a protein]-serine phosphate [cytoplasm] <=> phosphate [cytoplasm] + [Protein]-L-serine [cytoplasm]	3.1.3.11	AFUA_1G16556 or AFUA_5G11370 or AFUA_5G08620	-1000	1000	0	Glycolysis / Gluconeogenesis		A. fumigatus central metabolism [1]
	R1247	Pyruvate carboxylase (pyc)	Phosphatidylserine used for phosphatidylcholine [nucleus] --> CO2 [nucleus] + Phosphatidylethanolamine used for phosphatidylcholine [nucleus]	6.4.1.1	AFUA_7G01730 or AFUA_1G16930 or AFUA_3G13970	0	1000	0	Glycolysis / Gluconeogenesis		A. fumigatus central metabolism [1]
	R1248	Pyruvate carboxylase (pyc)	Phosphatidylserine used for phosphatidylcholine [cytoplasm] --> CO2 [cytoplasm] + Phosphatidylethanolamine used for phosphatidylcholine [cytoplasm]	6.4.1.1	AFUA_7G01730 or AFUA_1G16930 or AFUA_3G13970	0	1000	0	Glycolysis / Gluconeogenesis		A. fumigatus central metabolism [1]
	R1249	Glyceraldehyde 3-phosphate dehydrogenase (gpdA)	NAD(+) [cytoplasm] + 3-hydroxyheptadecanoyl-CoA [cytoplasm] <=> NADH [cytoplasm] + 3-oxoheptadecanoyl-CoA [cytoplasm]	1.2.1.12	AFUA_3G03860	-1000	1000	0	Glycolysis / Gluconeogenesis		A. fumigatus central metabolism [1]
	R1250	Glyceraldehyde 3-phosphate dehydrogenase (gpdA)	NAD(+) [cytoplasm] + D-Iditol [cytoplasm] <=> NADH [cytoplasm] + D-Sorbose [cytoplasm]	1.2.1.12	AFUA_3G10340	-1000	1000	0	Glycolysis / Gluconeogenesis		A. fumigatus central metabolism [1]
	R1251	Glyceraldehyde 3-phosphate dehydrogenase (gpdA)	NAD(+) [cytoplasm] + 3-hydroxypentadecanoyl-CoA [cytoplasm] <=> NADH [cytoplasm] + 3-oxopentadecanoyl-CoA [cytoplasm]	1.2.1.12	AFUA_3G03860	-1000	1000	0	Glycolysis / Gluconeogenesis		A. fumigatus central metabolism [1]
	R1252	Fructose-2,6-bisphosphatase	H2O [cytoplasm] + Pent-2-enoyl-CoA [cytoplasm] <=> 3-hydroxypentanoyl-CoA [cytoplasm]	3.1.3.11	AFUA_2G10650	-1000	1000	0	Glycolysis / Gluconeogenesis		A. fumigatus central metabolism [1]
	R1253	Fructose-2,6-bisphosphatase	H2O [peroxisome] + Pent-2-enoyl-CoA [peroxisome] <=> 3-hydroxypentanoyl-CoA [peroxisome]	3.1.3.11	AFUA_2G10650	-1000	1000	0	Glycolysis / Gluconeogenesis		A. fumigatus central metabolism [1]
	R1254	Hexokinase (hxk)	ATP [nucleus] + Protein [nucleus] <=> ADP [nucleus] + Phosphoprotein [nucleus]	2.7.1.1	AFUA_4G06750 or AFUA_5G08570	-1000	1000	0	Glycolysis / Gluconeogenesis		A. fumigatus central metabolism [1]
	R1255	Hexokinase (hxk)	ATP [cytoplasm] + Protein [cytoplasm] <=> ADP [cytoplasm] + Phosphoprotein [cytoplasm]	2.7.1.1	AFUA_4G06750 or AFUA_5G08570	-1000	1000	0	Glycolysis / Gluconeogenesis		A. fumigatus central metabolism [1]
	R1256	Fructose-2,6-bisphosphatase	H2O [cytoplasm] + cis-Stilbene oxide [cytoplasm] <=> (+)-(1R,2R)-1,2-Diphenylethane-1,2-diol [cytoplasm]	3.1.3.11	AFUA_4G03260 or AFUA_2G14860 or AFUA_1G12880 or AFUA_5G08810 or AFUA_3G08960	-1000	1000	0	Glycolysis / Gluconeogenesis		A. fumigatus central metabolism [1]
	R1257	Glyceraldehyde 3-phosphate dehydrogenase (gpdA)	NAD(+) [cytoplasm] + Alcohol [cytoplasm] <=> NADH [cytoplasm] + Ketone [cytoplasm]	1.2.1.12	AFUA_2G00970	-1000	1000	0	Glycolysis / Gluconeogenesis		A. fumigatus central metabolism [1]
	R1258	Glyceraldehyde 3-phosphate dehydrogenase (gpdA)	NAD(+) [mitochondrion] + Alcohol [mitochondrion] <=> NADH [mitochondrion] + Ketone [mitochondrion]	1.2.1.12	AFUA_2G00970	-1000	1000	0	Glycolysis / Gluconeogenesis		A. fumigatus central metabolism [1]
	R1259	isocitrate glyoxylate-lyase (succinate-forming)	D-threo-isocitrate [nucleus] <=> succinate [nucleus] + glyoxylate [nucleus]	4.1.3.1	AFUA_6G02860 or AFUA_4G13510	-1000	1000	0	Glyoxylate and dicarboxylate metabolism	MetaCyc:ISOCITCLEAVRXN
	R1260	isocitrate glyoxylate-lyase (succinate-forming)	D-threo-isocitrate [cytoplasm] <=> succinate [cytoplasm] + glyoxylate [cytoplasm]	4.1.3.1	AFUA_6G02860 or AFUA_4G13510	-1000	1000	0	Glyoxylate and dicarboxylate metabolism	MetaCyc:ISOCITCLEAVRXN
	R1261	isocitrate glyoxylate-lyase (succinate-forming)	D-threo-isocitrate [mitochondrion] <=> succinate [mitochondrion] + glyoxylate [mitochondrion]	4.1.3.1	AFUA_6G02860 or AFUA_4G13510	-1000	1000	0	Glyoxylate and dicarboxylate metabolism	MetaCyc:ISOCITCLEAVRXN
	R1262	Glycine:2-oxoglutarate aminotransferase	2-oxoglutarate [cytoplasm] + glycine [cytoplasm] <-- L-glutamate [cytoplasm] + glyoxylate [cytoplasm]	2.6.1.4; 2.6.1.44	AFUA_1G09470	-1000	0	0	Glyoxylate and dicarboxylate metabolism	KEGG:R00372
	R1263	Oxaloacetate acetylhydrolase (oahA)	H2O [cytoplasm] + oxaloacetate [cytoplasm] --> acetate [cytoplasm] + oxalate [cytoplasm]	3.7.1.1	AFUA_5G07230	0	1000	0	Glyoxylate and dicarboxylate metabolism		R56ANIGER [2]
	R1264	Oxaloacetate acetylhydrolase (oahA)	H2O [mitochondrion] + oxaloacetate [mitochondrion] --> acetate [mitochondrion] + oxalate [mitochondrion]	3.7.1.1	AFUA_5G07230	0	1000	0	Glyoxylate and dicarboxylate metabolism		R56ANIGER [2]
	R1265	Formate oxidase	oxygen [mitochondrion] + formate [mitochondrion] --> CO2 [mitochondrion] + H2O2 [mitochondrion]	1.2.1.2	AFUA_6G04920	0	1000	0	Glyoxylate and dicarboxylate metabolism		R61ANIGER [2]
	R1266	glycolaldehyde:NAD+ oxidoreductase	H2O [cytoplasm] + NAD(+) [cytoplasm] + glycolaldehyde [cytoplasm] --> NADH [cytoplasm] + glycolate [cytoplasm]	1.2.1.21		0	1000	0	Glyoxylate and dicarboxylate metabolism	KEGG:R01333	R88ANIGER [2]
	R1267	glycolate:oxygen 2-oxidoreductase	oxygen [cytoplasm] + glycolate [cytoplasm] --> H2O2 [cytoplasm] + glyoxylate [cytoplasm]	1.1.3.15	AFUA_8G02300	0	1000	0	Glyoxylate and dicarboxylate metabolism	KEGG:R00475	R89ANIGER [2]
	R1268	glycolate:oxygen 2-oxidoreductase	oxygen [peroxisome] + glycolate [peroxisome] --> H2O2 [peroxisome] + glyoxylate [peroxisome]	1.1.3.15	AFUA_8G02300	0	1000	0	Glyoxylate and dicarboxylate metabolism	KEGG:R00475	R89ANIGER [2]
	R1269	Glycolate:NAD+ oxidoreductase	NAD(+) [nucleus] + glycolate [nucleus] --> NADH [nucleus] + glyoxylate [nucleus]	1.1.1.26; 1.1.1.29	AFUA_1G13630 or AFUA_4G11840 or AFUA_1G14400 or AFUA_6G10090	0	1000	0	Glyoxylate and dicarboxylate metabolism	KEGG:R00717	r0106iAL1006 [6]
	R1270	Glycolate:NAD+ oxidoreductase	NAD(+) [cytoplasm] + glycolate [cytoplasm] --> NADH [cytoplasm] + glyoxylate [cytoplasm]	1.1.1.26; 1.1.1.29	AFUA_1G13630 or AFUA_4G11840 or AFUA_1G14400 or AFUA_6G10090	0	1000	0	Glyoxylate and dicarboxylate metabolism	KEGG:R00717	r0106iAL1006 [6]
	R1271	Glycolate:NAD+ oxidoreductase	NAD(+) [mitochondrion] + glycolate [mitochondrion] --> NADH [mitochondrion] + glyoxylate [mitochondrion]	1.1.1.26; 1.1.1.29	AFUA_1G13630 or AFUA_4G11840 or AFUA_1G14400 or AFUA_6G10090	0	1000	0	Glyoxylate and dicarboxylate metabolism	KEGG:R00717	r0106iAL1006 [6]
	R1272	hydrogen-peroxide:hydrogen-peroxide oxidoreductase	2.0 H2O2 [cytoplasm] --> 2.0 H2O [cytoplasm] + oxygen [cytoplasm]	1.11.1.6; 1.11.1.21	AFUA_2G00200 or AFUA_6G03890	0	1000	0	Glyoxylate and dicarboxylate metabolism	KEGG:R00009	r0255YCM606 [7]
	R1273	hydrogen-peroxide:hydrogen-peroxide oxidoreductase	2.0 H2O2 [extracellular] --> 2.0 H2O [extracellular] + oxygen [extracellular]	1.11.1.6; 1.11.1.21	AFUA_3G02270	0	1000	0	Glyoxylate and dicarboxylate metabolism	KEGG:R00009	r0255YCM606 [7]
	R1274	hydrogen-peroxide:hydrogen-peroxide oxidoreductase	2.0 H2O2 [peroxisome] --> 2.0 H2O [peroxisome] + oxygen [peroxisome]	1.11.1.6; 1.11.1.21	AFUA_8G01670 or AFUA_2G18030	0	1000	0	Glyoxylate and dicarboxylate metabolism	KEGG:R00009	r0255YCM606 [7]
	R1275	formate:NAD+ oxidoreductase	NAD(+) [mitochondrion] + formate [mitochondrion] --> NADH [mitochondrion] + CO2 [mitochondrion]	1.17.1.9	AFUA_6G04920	0	1000	0	Glyoxylate and dicarboxylate metabolism	KEGG:R00519	r0445YCM606 [7]
	R1276	L-Glutamate:ammonia ligase (ADP-forming)	ATP [cytoplasm] + L-glutamate [cytoplasm] + NH3 [cytoplasm] --> ADP [cytoplasm] + phosphate [cytoplasm] + L-glutamine [cytoplasm]	6.3.1.2	AFUA_2G15390 or AFUA_4G13120 or AFUA_6G03530	0	1000	0	Glyoxylate and dicarboxylate metabolism	KEGG:R00253	r0476YCM606 [7]
	R1277	L-Glutamate:ammonia ligase (ADP-forming)	ATP [mitochondrion] + L-glutamate [mitochondrion] + NH3 [mitochondrion] --> ADP [mitochondrion] + phosphate [mitochondrion] + L-glutamine [mitochondrion]	6.3.1.2	AFUA_4G03710	0	1000	0	Glyoxylate and dicarboxylate metabolism	KEGG:R00253	r0476YCM606 [7]
	R1278	glycine synthase; glycine cleavage system	NAD(+) [mitochondrion] + glycine [mitochondrion] + tetrahydrofolate [mitochondrion] --> NADH [mitochondrion] + CO2 [mitochondrion] + 5,10-methylenetetrahydrofolate [mitochondrion] + NH3 [mitochondrion]	1.4.4.2; 1.8.1.4; 2.1.2.10	AFUA_1G12070 and AFUA_1G10780 and AFUA_2G02100 and AFUA_4G03760	0	1000	0	Glyoxylate and dicarboxylate metabolism	KEGG:R01221	r0501YCM606 [7]
	R1279	5,10-Methylenetetrahydrofolate:glycine hydroxymethyltransferase	L-serine [cytoplasm] + tetrahydrofolate [cytoplasm] <=> H2O [cytoplasm] + glycine [cytoplasm] + 5,10-methylenetetrahydrofolate [cytoplasm]	2.1.2.1	AFUA_3G09320	-1000	1000	0	Glyoxylate and dicarboxylate metabolism	KEGG:R00945	r0502YCM606 [7]
	R1280	5,10-Methylenetetrahydrofolate:glycine hydroxymethyltransferase	L-serine [mitochondrion] + tetrahydrofolate [mitochondrion] <=> H2O [mitochondrion] + glycine [mitochondrion] + 5,10-methylenetetrahydrofolate [mitochondrion]	2.1.2.1	AFUA_2G07810	-1000	1000	0	Glyoxylate and dicarboxylate metabolism	KEGG:R00945	r0502YCM606 [7]
	R1281	isocitrate glyoxylate-lyase (succinate-forming)	isocitrate [nucleus] --> succinate [nucleus] + glyoxylate [nucleus]	4.1.3.1	AFUA_6G02860 or AFUA_4G13510	0	1000	0	Glyoxylate and dicarboxylate metabolism	KEGG:R00479	r0662YCM606 [7]
	R1282	isocitrate glyoxylate-lyase (succinate-forming)	isocitrate [cytoplasm] --> succinate [cytoplasm] + glyoxylate [cytoplasm]	4.1.3.1	AFUA_4G13510	0	1000	0	Glyoxylate and dicarboxylate metabolism	KEGG:R00479	r0662YCM606 [7]
	R1283	N-Formyl-L-kynurenine amidohydrolase	H2O [cytoplasm] + L-Formylkynurenine [cytoplasm] --> formate [cytoplasm] + L-Kynurenine [cytoplasm]	3.5.1.9	AFUA_1G09960	0	1000	0	Glyoxylate and dicarboxylate metabolism	KEGG:R01959	r0762YCM606 [7]
	R1284	D-Glycerate:NAD+ 2-oxidoreductase	NAD(+) [nucleus] + D-glycerate [nucleus] <-- NADH [nucleus] + 3-hydroxypyruvate [nucleus]	1.1.1.26; 1.1.1.29; 1.1.1.81	AFUA_1G13630 or AFUA_4G11840 or AFUA_1G14400 or AFUA_6G10090	-1000	0	0	Glyoxylate and dicarboxylate metabolism	KEGG:R01388	r120AORYZAE [4]
	R1285	D-Glycerate:NAD+ 2-oxidoreductase	NAD(+) [cytoplasm] + D-glycerate [cytoplasm] <-- NADH [cytoplasm] + 3-hydroxypyruvate [cytoplasm]	1.1.1.26; 1.1.1.29; 1.1.1.81	AFUA_1G13630 or AFUA_4G11840 or AFUA_1G14400 or AFUA_6G10090	-1000	0	0	Glyoxylate and dicarboxylate metabolism	KEGG:R01388	r120AORYZAE [4]
	R1286	D-Glycerate:NAD+ 2-oxidoreductase	NAD(+) [mitochondrion] + D-glycerate [mitochondrion] <-- NADH [mitochondrion] + 3-hydroxypyruvate [mitochondrion]	1.1.1.26; 1.1.1.29; 1.1.1.81	AFUA_1G13630 or AFUA_4G11840 or AFUA_1G14400 or AFUA_6G10090	-1000	0	0	Glyoxylate and dicarboxylate metabolism	KEGG:R01388	r120AORYZAE [4]
	R1287	Tartrate dehydrogenase	NAD(+) [cytoplasm] + tartrate [cytoplasm] <=> NADH [cytoplasm] + Oxaloglycolate [cytoplasm]	1.1.1.93	AFUA_8G01160 or AFUA_1G04150	-1000	1000	0	Glyoxylate and dicarboxylate metabolism		A. fumigatus central metabolism [1]
	R1288	Oxalate decarboxylase	oxalate [extracellular] --> CO2 [extracellular] + formate [extracellular]	4.1.1.2	AFUA_2G14610	0	1000	0	Glyoxylate and dicarboxylate metabolism		A. fumigatus central metabolism [1]
	R1289	ATP:(R)-glycerate 3-phosphotransferase	ATP [nucleus] + D-glycerate [nucleus] --> ADP [nucleus] + 3-phospho-D-glycerate [nucleus]	2.7.1.31	AFUA_4G03890	0	1000	0	Glyoxylate and dicarboxylate metabolism	KEGG:R01514	r251ANIDULANS [3]
	R1290	ATP:(R)-glycerate 3-phosphotransferase	ATP [cytoplasm] + D-glycerate [cytoplasm] --> ADP [cytoplasm] + 3-phospho-D-glycerate [cytoplasm]	2.7.1.31	AFUA_4G03890	0	1000	0	Glyoxylate and dicarboxylate metabolism	KEGG:R01514	r251ANIDULANS [3]
	R1291	2-phosphoglycolate phosphohydrolase	H2O [cytoplasm] + 2-phosphoglycolate [cytoplasm] --> phosphate [cytoplasm] + glycolate [cytoplasm]	3.1.3.18	AFUA_7G00760	0	1000	0	Glyoxylate and dicarboxylate metabolism	KEGG:R01334	r715iSS884 [5]
	R1292	Dihydrolipoamide S-succinyltransferase complex	NAD(+) [mitochondrion] + coenzyme A [mitochondrion] + 2-oxoglutarate [mitochondrion] --> NADH [mitochondrion] + CO2 [mitochondrion] + succinyl-CoA [mitochondrion]	1.2.4.2; 2.3.1.61; 1.8.1.4	AFUA_2G02100 and AFUA_3G05370 and AFUA_4G11650	0	1000	0	Glyoxylate and dicarboxylate metabolism		r91AORYZAE [4]
	R1293	Formamide amidohydrolase	H2O [cytoplasm] + formamide [cytoplasm] --> formate [cytoplasm] + NH3 [cytoplasm]	3.5.1.49	AFUA_2G02020	0	1000	0	Glyoxylate and dicarboxylate metabolism	KEGG:R00524	r947AORYZAE [4]
	R1294	S-adenosyl-L-methionine:L-histidine Nalpha-methyltransferase	3.0 S-adenosyl-L-methionine [nucleus] + L-histidine [nucleus] --> 3.0 S-adenosyl-L-homocysteine [nucleus] + hercynine [nucleus]	2.1.1.44	AFUA_2G15650	0	1000	0	Histidine metabolism	KEGG:R01169
	R1295	S-adenosyl-L-methionine:L-histidine Nalpha-methyltransferase	3.0 S-adenosyl-L-methionine [cytoplasm] + L-histidine [cytoplasm] --> 3.0 S-adenosyl-L-homocysteine [cytoplasm] + hercynine [cytoplasm]	2.1.1.44	AFUA_2G15650	0	1000	0	Histidine metabolism	KEGG:R01169
	R1296	Imidazole acetaldehyde:NAD+ oxidoreductase	H2O [cytoplasm] + NAD(+) [cytoplasm] + imidazole acetaldehyde [cytoplasm] --> NADH [cytoplasm] + 4-imidazoleacetate [cytoplasm]	1.2.1.3	AFUA_2G00720 or AFUA_7G01000 or AFUA_6G11430	0	1000	0	Histidine metabolism	KEGG:R04065
	R1297	N-Methylhistamine:oxygen oxidoreductase (deaminating) (copper-containing)	H2O [cytoplasm] + oxygen [cytoplasm] + Ntau-methylhistamine [cytoplasm] --> H2O2 [cytoplasm] + NH3 [cytoplasm] + 1-Methylimidazole-4-acetaldehyde [cytoplasm]	1.4.3.4; 1.4.3.22	AFUA_3G00100	0	1000	0	Histidine metabolism	KEGG:R04674
	R1298	3-Methylimidazole acetaldehyde:NAD+ oxidoreductase	H2O [peroxisome] + NAD(+) [peroxisome] + 1-Methylimidazole-4-acetaldehyde [peroxisome] --> NADH [peroxisome] + 1-Methyl-4-imidazoleacetic acid [peroxisome]	1.2.1.5	AFUA_4G08600 or AFUA_8G02310	0	1000	0	Histidine metabolism	KEGG:R04996
	R1299	3-Methylimidazole acetaldehyde:NAD+ oxidoreductase	H2O [cytoplasm] + NAD(+) [cytoplasm] + 1-Methylimidazole-4-acetaldehyde [cytoplasm] --> NADH [cytoplasm] + 1-Methyl-4-imidazoleacetic acid [cytoplasm]	1.2.1.5	AFUA_4G08600 or AFUA_8G02310	0	1000	0	Histidine metabolism	KEGG:R04996
	R1300	3-Methylimidazole acetaldehyde:NAD+ oxidoreductase	H2O [mitochondrion] + NAD(+) [mitochondrion] + 1-Methylimidazole-4-acetaldehyde [mitochondrion] --> NADH [mitochondrion] + 1-Methyl-4-imidazoleacetic acid [mitochondrion]	1.2.1.5	AFUA_4G08600 or AFUA_8G02310	0	1000	0	Histidine metabolism	KEGG:R04996
	R1301	(2R,3S)-3-isopropylmalate:NAD+ oxidoreductase	NAD(+) [cytoplasm] + 3-isopropylmalate [cytoplasm] <=> NADH [cytoplasm] + CO2 [cytoplasm] + 4-methyl-2-oxopentanoate [cytoplasm]	1.1.1.85	AFUA_1G15780 or AFUA_6G13590	-1000	1000	0	Histidine metabolism	KEGG:R10052
	R1302	hercynine,L-cysteine:oxygen [S-(hercyn-2-yl)-L-cysteine S-oxide-forming]	oxygen [nucleus] + L-cysteine [nucleus] + hercynine [nucleus] --> H2O [nucleus] + S-(Hercyn-2-yl)-L-cysteine S-oxide [nucleus]	1.14.99.51	AFUA_2G15650	0	1000	0	Histidine metabolism	KEGG:R11014
	R1303	hercynine,L-cysteine:oxygen [S-(hercyn-2-yl)-L-cysteine S-oxide-forming]	oxygen [cytoplasm] + L-cysteine [cytoplasm] + hercynine [cytoplasm] --> H2O [cytoplasm] + S-(Hercyn-2-yl)-L-cysteine S-oxide [cytoplasm]	1.14.99.51	AFUA_2G15650	0	1000	0	Histidine metabolism	KEGG:R11014
	R1304	S-(hercyn-2-yl)-L-cysteine-S-oxide ergothioneine-lyase (deaminating; pyruvate-forming)	Reduced acceptor [cytoplasm] + S-(Hercyn-2-yl)-L-cysteine S-oxide [cytoplasm] --> pyruvate [cytoplasm] + Acceptor [cytoplasm] + NH3 [cytoplasm] + Ergothioneine [cytoplasm]	4.4.1.36	AFUA_2G13295	0	1000	0	Histidine metabolism	KEGG:R11023
	R1305	S-(hercyn-2-yl)-L-cysteine-S-oxide ergothioneine-lyase (deaminating; pyruvate-forming)	Reduced acceptor [mitochondrion] + S-(Hercyn-2-yl)-L-cysteine S-oxide [mitochondrion] --> pyruvate [mitochondrion] + Acceptor [mitochondrion] + NH3 [mitochondrion] + Ergothioneine [mitochondrion]	4.4.1.36	AFUA_2G13295	0	1000	0	Histidine metabolism	KEGG:R11023
	R1306	N-(5'-phospho-D-ribosylformimino)-5-amino-1- (5''-phospho-D-ribosyl)-4-imidazolecarboxamide ketol-isomerase; 1-(5-phospho-beta-D-ribosyl)-5-[(5-phospho-beta-D-ribosylamino)methylideneamino]imidazole-4-carboxamide aldose-ketose-isomerase	1-(5-phospho-D-ribosyl)-5-[(5-phospho-D-ribosylamino)methylideneamino]imidazole-4-carboxamide [cytoplasm] --> 5-[(5-phospho-1-deoxy-D-ribulos-1-ylamino)methylideneamino]-1-(5-phospho-D-ribosyl)imidazole-4-carboxamide [cytoplasm]	5.3.1.16	AFUA_5G06160	0	1000	0	Histidine metabolism	KEGG:R04640	r0007YCM606 [7]
	R1307	1-(5-phospho-D-ribosyl)-ATP:diphosphate phospho-alpha-D-ribosyl-transferase	ATP [cytoplasm] + 5-phospho-alpha-D-ribose 1-diphosphate [cytoplasm] --> diphosphate [cytoplasm] + 1-(5-phospho-D-ribosyl)-ATP [cytoplasm]	2.4.2.17	AFUA_7G04500	0	1000	0	Histidine metabolism	KEGG:R01071	r0225YCM606 [7]
	R1308	L-histidinol:NAD+ oxidoreductase	H2O [cytoplasm] + 2.0 NAD(+) [cytoplasm] + L-histidinol [cytoplasm] --> 2.0 NADH [cytoplasm] + L-histidine [cytoplasm]	1.1.1.23	AFUA_1G14570 or AFUA_1G17660	0	1000	0	Histidine metabolism	KEGG:R01158	r0536YCM606 [7]
	R1309	L-histidinol:NAD+ oxidoreductase	H2O [mitochondrion] + 2.0 NAD(+) [mitochondrion] + L-histidinol [mitochondrion] --> 2.0 NADH [mitochondrion] + L-histidine [mitochondrion]	1.1.1.23	AFUA_1G14570 or AFUA_1G17660	0	1000	0	Histidine metabolism	KEGG:R01158	r0536YCM606 [7]
	R1310	L-histidinol-phosphate phosphohydrolase	H2O [cytoplasm] + L-histidinol phosphate [cytoplasm] --> phosphate [cytoplasm] + L-histidinol [cytoplasm]	3.1.3.15	AFUA_4G04030	0	1000	0	Histidine metabolism	KEGG:R03013	r0537YCM606 [7]
	R1311	5-Amino-2-oxopentanoate:2-oxoglutarate aminotransferase	L-glutamate [cytoplasm] + 3-(imidazol-4-yl)-2-oxopropyl phosphate [cytoplasm] --> 2-oxoglutarate [cytoplasm] + L-histidinol phosphate [cytoplasm]	2.6.1.9	AFUA_1G14090	0	1000	0	Histidine metabolism	KEGG:R03243	r0538YCM606 [7]
	R1312	5-[(5-phospho-1-deoxy-D-ribulos-1-ylamino)methylideneamino]-1-(5-phospho-beta-D-ribosyl)imidazole-4-carboxamide D-erythro-1-(imidazol-4-yl)glycerol 3-phosphate-lyase (L-glutamine-hydrolysing; 5-amino-1-(5-phospho-beta-D-ribosyl)imidazole-4-carboxamide-forming)	L-glutamine [cytoplasm] + 5-[(5-phospho-1-deoxy-D-ribulos-1-ylamino)methylideneamino]-1-(5-phospho-D-ribosyl)imidazole-4-carboxamide [cytoplasm] --> L-glutamate [cytoplasm] + D-erythro-1-(imidazol-4-yl)glycerol 3-phosphate [cytoplasm] + 5-amino-1-(5-phospho-D-ribosyl)imidazole-4-carboxamide [cytoplasm]	4.3.2.10	AFUA_2G06230	0	1000	0	Histidine metabolism	KEGG:R04558	r0563YCM606 [7]
	R1313	D-erythro-1-(Imidazol-4-yl)glycerol 3-phosphate hydro-lyase	D-erythro-1-(imidazol-4-yl)glycerol 3-phosphate [extracellular] --> H2O [extracellular] + 3-(imidazol-4-yl)-2-oxopropyl phosphate [extracellular]	4.2.1.19	AFUA_6G04700	0	1000	0	Histidine metabolism	KEGG:R03457	r0564YCM606 [7]
	R1314	1-(5-phospho-D-ribosyl)-AMP 1,6-hydrolase	H2O [cytoplasm] + N1-(5-Phospho-D-ribosyl)-AMP [cytoplasm] --> 1-(5-phospho-D-ribosyl)-5-[(5-phospho-D-ribosylamino)methylideneamino]imidazole-4-carboxamide [cytoplasm]	3.5.4.19	AFUA_1G14570	0	1000	0	Histidine metabolism	KEGG:R04037	r0909YCM606 [7]
	R1315	Phosphoribosyl-ATP pyrophosphohydrolase	H2O [cytoplasm] + 1-(5-phospho-D-ribosyl)-ATP [cytoplasm] --> diphosphate [cytoplasm] + N1-(5-Phospho-D-ribosyl)-AMP [cytoplasm]	3.6.1.31	AFUA_1G14570	0	1000	0	Histidine metabolism	KEGG:R04035	r0910YCM606 [7]
	R1316	L-histidinal:NAD+ oxidoreductase	H2O [cytoplasm] + NAD(+) [cytoplasm] + L-histidinal [cytoplasm] --> NADH [cytoplasm] + L-histidine [cytoplasm]	1.1.1.23	AFUA_1G14570 or AFUA_1G17660	0	1000	0	Histidine metabolism	KEGG:R01163	r39iLC915 [5]
	R1317	L-histidinal:NAD+ oxidoreductase	H2O [mitochondrion] + NAD(+) [mitochondrion] + L-histidinal [mitochondrion] --> NADH [mitochondrion] + L-histidine [mitochondrion]	1.1.1.23	AFUA_1G14570 or AFUA_1G17660	0	1000	0	Histidine metabolism	KEGG:R01163	r39iLC915 [5]
	R1318	L-Histidinol:NAD+ oxidoreductase	NAD(+) [cytoplasm] + L-histidinol [cytoplasm] <=> NADH [cytoplasm] + L-histidinal [cytoplasm]	1.1.1.23	AFUA_1G14570 or AFUA_1G17660	-1000	1000	0	Histidine metabolism	KEGG:R03012	r40iLC915 [5]
	R1319	L-Histidinol:NAD+ oxidoreductase	NAD(+) [mitochondrion] + L-histidinol [mitochondrion] <=> NADH [mitochondrion] + L-histidinal [mitochondrion]	1.1.1.23	AFUA_1G14570 or AFUA_1G17660	-1000	1000	0	Histidine metabolism	KEGG:R03012	r40iLC915 [5]
	R1320	HNRNP arginine N-methyltransferase	S-adenosyl-L-methionine [nucleus] + L-histidine [nucleus] --> S-adenosyl-L-homocysteine [nucleus] + N(pi)-methyl-L-histidine [nucleus]	2.1.1.-	AFUA_3G12490	0	1000	0	Histidine metabolism		A. fumigatus central metabolism [1]
	R1321	Estradiol-17beta:NAD+ 17-oxidoreductase	NAD(+) [cytoplasm] + 17beta-estradiol [cytoplasm] <-- NADH [cytoplasm] + estrone [cytoplasm]	1.1.1.51; 1.1.1.62	AFUA_2G11540	-1000	0	0	Hormone metabolism	KEGG:R02352
	R1322	Estradiol-17beta:NAD+ 17-oxidoreductase	NAD(+) [mitochondrion] + 17beta-estradiol [mitochondrion] <-- NADH [mitochondrion] + estrone [mitochondrion]	1.1.1.51; 1.1.1.62	AFUA_2G11540	-1000	0	0	Hormone metabolism	KEGG:R02352
	R1323	Estradiol-17beta:NADP+ 17-oxidoreductase	NADP(+) [cytoplasm] + 17beta-estradiol [cytoplasm] <-- NADPH [cytoplasm] + estrone [cytoplasm]	1.1.1.51; 1.1.1.62	AFUA_2G11540	-1000	0	0	Hormone metabolism	KEGG:R02353
	R1324	Estradiol-17beta:NADP+ 17-oxidoreductase	NADP(+) [mitochondrion] + 17beta-estradiol [mitochondrion] <-- NADPH [mitochondrion] + estrone [mitochondrion]	1.1.1.51; 1.1.1.62	AFUA_2G11540	-1000	0	0	Hormone metabolism	KEGG:R02353
	R1325	estrone: monooxygenase	NADH [cytoplasm] + oxygen [cytoplasm] + estrone [cytoplasm] --> H2O [cytoplasm] + NAD(+) [cytoplasm] + 2-Hydroxyestrone [cytoplasm]	1.14.14.1	AFUA_3G09220	0	1000	0	Hormone metabolism	KEGG:R02354
	R1326	estrone: monooxygenase	NADPH [cytoplasm] + oxygen [cytoplasm] + estrone [cytoplasm] --> H2O [cytoplasm] + NADP(+) [cytoplasm] + 2-Hydroxyestrone [cytoplasm]	1.14.14.1	AFUA_3G09220	0	1000	0	Hormone metabolism	KEGG:R02355
	R1327	estrone: monooxygenase	NADPH [cytoplasm] + oxygen [cytoplasm] + estrone [cytoplasm] --> H2O [cytoplasm] + NADP(+) [cytoplasm] + 16alpha-Hydroxyestrone [cytoplasm]	1.14.13.-; 1.14.14.1	AFUA_3G09220	0	1000	0	Hormone metabolism	KEGG:R02356
	R1328	17beta-estradiol: monooxygenase	NADH [cytoplasm] + oxygen [cytoplasm] + 17beta-estradiol [cytoplasm] --> H2O [cytoplasm] + NAD(+) [cytoplasm] + 2-Hydroxyestradiol [cytoplasm]	1.14.14.1	AFUA_3G09220	0	1000	0	Hormone metabolism	KEGG:R03088
	R1329	17beta-estradiol: monooxygenase	NADPH [cytoplasm] + oxygen [cytoplasm] + 17beta-estradiol [cytoplasm] --> H2O [cytoplasm] + NADP(+) [cytoplasm] + 1,3,5(10)-estratriene-3,16-alpha,17beta-triol [cytoplasm]	1.14.14.1	AFUA_3G09220	0	1000	0	Hormone metabolism	KEGG:R03089
	R1330	17beta-estradiol: monooxygenase	NADPH [cytoplasm] + oxygen [cytoplasm] + 17beta-estradiol [cytoplasm] --> H2O [cytoplasm] + NADP(+) [cytoplasm] + 2-Hydroxyestradiol [cytoplasm]	1.14.14.1	AFUA_3G09220	0	1000	0	Hormone metabolism	KEGG:R03090
	R1331	dehydroepiandrosterone: monooxygenase	NADPH [cytoplasm] + oxygen [cytoplasm] + dehydroepiandrosterone [cytoplasm] --> H2O [cytoplasm] + NADP(+) [cytoplasm] + 16alpha-Hydroxydehydroepiandrosterone [cytoplasm]	1.14.13.-; 1.14.14.1	AFUA_3G09220	0	1000	0	Hormone metabolism	KEGG:R03408
	R1332	Estrone 3-sulfate sulfohydrolase	H2O [cytoplasm] + estrone-sulfate [cytoplasm] <-- sulfate [cytoplasm] + estrone [cytoplasm]	3.1.6.1	AFUA_5G12940 or AFUA_3G02290	-1000	0	0	Hormone metabolism	KEGG:R03980
	R1333	Estrone 3-sulfate sulfohydrolase	H2O [extracellular] + estrone-sulfate [extracellular] <-- sulfate [extracellular] + estrone [extracellular]	3.1.6.1	AFUA_8G02520	-1000	0	0	Hormone metabolism	KEGG:R03980
	R1334	Estriol:NAD+ 17-oxidoreductase	NAD(+) [cytoplasm] + 1,3,5(10)-estratriene-3,16-alpha,17beta-triol [cytoplasm] <-- NADH [cytoplasm] + 16alpha-Hydroxyestrone [cytoplasm]	1.1.1.62	AFUA_2G11540	-1000	0	0	Hormone metabolism	KEGG:R04681
	R1335	Estriol:NAD+ 17-oxidoreductase	NAD(+) [mitochondrion] + 1,3,5(10)-estratriene-3,16-alpha,17beta-triol [mitochondrion] <-- NADH [mitochondrion] + 16alpha-Hydroxyestrone [mitochondrion]	1.1.1.62	AFUA_2G11540	-1000	0	0	Hormone metabolism	KEGG:R04681
	R1336	Estriol:NADP+ 17-oxidoreductase	NADP(+) [cytoplasm] + 1,3,5(10)-estratriene-3,16-alpha,17beta-triol [cytoplasm] <-- NADPH [cytoplasm] + 16alpha-Hydroxyestrone [cytoplasm]	1.1.1.62	AFUA_2G11540	-1000	0	0	Hormone metabolism	KEGG:R04682
	R1337	Estriol:NADP+ 17-oxidoreductase	NADP(+) [mitochondrion] + 1,3,5(10)-estratriene-3,16-alpha,17beta-triol [mitochondrion] <-- NADPH [mitochondrion] + 16alpha-Hydroxyestrone [mitochondrion]	1.1.1.62	AFUA_2G11540	-1000	0	0	Hormone metabolism	KEGG:R04682
	R1338	S-adenosyl-L-methionine:2-Hydroxyestrone O-methyltransferase	S-adenosyl-L-methionine [nucleus] + 2-Hydroxyestrone [nucleus] <-- S-adenosyl-L-homocysteine [nucleus] + 1-p-Carbamoylmethylphenoxy-3-isopropylamino-2-propanol [nucleus]	2.1.1.6	AFUA_2G00150 or AFUA_5G06990 or AFUA_2G15085	-1000	0	0	Hormone metabolism	KEGG:R04762
	R1339	S-adenosyl-L-methionine:2-Hydroxyestrone O-methyltransferase	S-adenosyl-L-methionine [cytoplasm] + 2-Hydroxyestrone [cytoplasm] <-- S-adenosyl-L-homocysteine [cytoplasm] + 1-p-Carbamoylmethylphenoxy-3-isopropylamino-2-propanol [cytoplasm]	2.1.1.6	AFUA_2G00150 or AFUA_5G06990 or AFUA_2G15085	-1000	0	0	Hormone metabolism	KEGG:R04762
	R1340	catechol O-methyltransferase	S-adenosyl-L-methionine [nucleus] + 2-Hydroxyestradiol [nucleus] <-- S-adenosyl-L-homocysteine [nucleus] + 2-Methoxy-17beta-estradiol [nucleus]	2.1.1.6	AFUA_2G00150 or AFUA_5G06990 or AFUA_2G15085	-1000	0	0	Hormone metabolism	KEGG:R04764
	R1341	catechol O-methyltransferase	S-adenosyl-L-methionine [cytoplasm] + 2-Hydroxyestradiol [cytoplasm] <-- S-adenosyl-L-homocysteine [cytoplasm] + 2-Methoxy-17beta-estradiol [cytoplasm]	2.1.1.6	AFUA_2G00150 or AFUA_5G06990 or AFUA_2G15085	-1000	0	0	Hormone metabolism	KEGG:R04764
	R1342	11beta,17beta-dihydroxy-4-androsten-3-one:NAD+ 17-oxidoreductase	NAD(+) [cytoplasm] + 11beta,17beta-Dihydroxy-4-androsten-3-one [cytoplasm] <-- NADH [cytoplasm] + 11beta-Hydroxyandrost-4-ene-3,17-dione [cytoplasm]	1.1.1.62	AFUA_2G11540	-1000	0	0	Hormone metabolism	KEGG:R08945
	R1343	11beta,17beta-dihydroxy-4-androsten-3-one:NAD+ 17-oxidoreductase	NAD(+) [mitochondrion] + 11beta,17beta-Dihydroxy-4-androsten-3-one [mitochondrion] <-- NADH [mitochondrion] + 11beta-Hydroxyandrost-4-ene-3,17-dione [mitochondrion]	1.1.1.62	AFUA_2G11540	-1000	0	0	Hormone metabolism	KEGG:R08945
	R1344	11beta,17beta-dihydroxy-4-androsten-3-one:NADP+ 17-oxidoreductase	NADP(+) [cytoplasm] + 11beta,17beta-Dihydroxy-4-androsten-3-one [cytoplasm] <-- NADPH [cytoplasm] + 11beta-Hydroxyandrost-4-ene-3,17-dione [cytoplasm]	1.1.1.62	AFUA_2G11540	-1000	0	0	Hormone metabolism	KEGG:R08980
	R1345	11beta,17beta-dihydroxy-4-androsten-3-one:NADP+ 17-oxidoreductase	NADP(+) [mitochondrion] + 11beta,17beta-Dihydroxy-4-androsten-3-one [mitochondrion] <-- NADPH [mitochondrion] + 11beta-Hydroxyandrost-4-ene-3,17-dione [mitochondrion]	1.1.1.62	AFUA_2G11540	-1000	0	0	Hormone metabolism	KEGG:R08980
	R1346	alcohol dehydrogenase	NADH [cytoplasm] + 5-Hydroxyindoleacetaldehyde [cytoplasm] <=> NAD(+) [cytoplasm] + 5-hydroxytryptophol [cytoplasm]	1.1.1.1	AFUA_2G04590 or AFUA_2G01040 or AFUA_5G06240 or AFUA_7G04380 or AFUA_7G01010	-1000	1000	0	Hormone metabolism	MetaCyc:RXN10781
	R1347	alcohol dehydrogenase	NAD(+) [cytoplasm] + 3-methoxy-4-hydroxyphenylglycol [cytoplasm] <=> NADH [cytoplasm] + 3-methoxy-4-hydroxyphenylglycolaldehyde [cytoplasm]	1.1.1.1	AFUA_2G04590 or AFUA_2G01040 or AFUA_5G06240 or AFUA_7G04380 or AFUA_7G01010	-1000	1000	0	Hormone metabolism	MetaCyc:RXN10915
	R1348	5-methoxytryptamine oxidase	H2O [cytoplasm] + oxygen [cytoplasm] + 5-methoxytryptamine [cytoplasm] <=> H2O2 [cytoplasm] + NH3 [cytoplasm] + 5-methoxyindoleacetaldehyde [cytoplasm]	1.4.3.4	AFUA_3G00100	-1000	1000	0	Hormone metabolism	MetaCyc:RXN11067
	R1349	gamma-glutamyltransferase	glutathione [cytoplasm] + hypoglycin A [cytoplasm] <=> Cys-Gly [cytoplasm] + hypoglycin B [cytoplasm]	2.3.2.2	AFUA_7G04760 or AFUA_4G13580	-1000	1000	0	Hypoglycin biosynthesis	MetaCyc:RXN9157
	R1350	D-myo-Inositol-1,3-bisphosphate 3-phosphohydrolase	H2O [cytoplasm] + D-myo-inositol (1,3)-bisphosphate [cytoplasm] --> phosphate [cytoplasm] + 1D-myo-inositol 1-phosphate [cytoplasm]	3.1.3.64	AFUA_1G05640	0	1000	0	Inositol phosphate metabolism	KEGG:R03330
	R1351	D-myo-Inositol-1,3-bisphosphate 3-phosphohydrolase	H2O [mitochondrion] + D-myo-inositol (1,3)-bisphosphate [mitochondrion] --> phosphate [mitochondrion] + 1D-myo-inositol 1-phosphate [mitochondrion]	3.1.3.64	AFUA_1G05640	0	1000	0	Inositol phosphate metabolism	KEGG:R03330
[truncated: 2,281 more rows]

## Sheet: Metabolites
#	ID	NAME	COMPOSITION	AGORA-ID
	C00659[c]	2-aceto-2-hydroxy-butanoate [cytoplasm]	C6H10O4
[truncated: 4,045 more rows]

## Sheet: Genes
#	NAME	DESCRIPTION
[truncated: 1,444 more rows]

## Sheet: Compartments
#	ID	NAME	ABBREVIATION IN METABOLITE ID
[truncated: 9 more rows]

[truncated: 1 more sheets: References]
