# Supplementary material for: Genome-scale metabolic modeling of Aspergillus fumigatus strains reveals growth dependencies on the lung microbiome
Source: Nat Commun. 2023 Jul 20;14:4369. doi: 10.1038/s41467-023-39982-5 (PMC10359302; doi:10.1038/s41467-023-39982-5)
Supplement: Supplementary file 13 — Supplementary Data S10 [file 41467_2023_39982_MOESM13_ESM.xlsx]

## Sheet: Description
Supplementary Table S10
Each sheet contains the exchange reactions' lower and upper bound values used for the simulations relevant to the figures.

## Sheet: Fig. 1f
metabolite	exchange ID	lower bound	upper bound
D-glucose	EX_C00031[e]	-1	1000
Water	EX_C00001[e]	-1000	1000
Oxygen	EX_C00007[e]	-14	1000
Ammonia	EX_C01342[e]	-1	1000
Iron	EX_CHEBI29033[e]	-1000	1000
Phosphate	EX_C00009[e]	-1	1000
Sulfate	EX_C00059[e]	-1	1000
* tested compound		-1	1000
* tested compounds are compounds of the question as carbon, nitrogen, sulfur, or phosphorus sources, which were added one at a time in each simulation.

## Sheet: Fig. 1g
metabolite	exchange ID	lower bound	upper bound
D-glucose	EX_C00031[e]	-1	1000
Water	EX_C00001[e]	-1000	1000
Oxygen	EX_C00007[e]	-14	1000
Ammonia	EX_C01342[e]	-1000	1000
Iron	EX_CHEBI29033[e]	-1000	1000
Phosphate	EX_C00009[e]	-1000	1000
Sulfate	EX_C00059[e]	-1000	1000

## Sheet: Fig. 1h
metabolite	exchange ID	lower bound	upper bound	condition
D-glucose	EX_C00031[e]	-0.25	1000	normoxic
Water	EX_C00001[e]	-1000	1000	normoxic
Oxygen	EX_C00007[e]	-14	1000	normoxic
Ammonia	EX_C01342[e]	-1000	1000	normoxic
Iron	EX_CHEBI29033[e]	-1000	1000	normoxic
Phosphate	EX_C00009[e]	-1000	1000	normoxic
Sulfate	EX_C00059[e]	-1000	1000	normoxic
D-glucose	EX_C00031[e]	-0.206	1000	hypoxic
Water	EX_C00001[e]	-1000	1000	hypoxic
Oxygen	EX_C00007[e]	-0.14	1000	hypoxic
Ammonia	EX_C01342[e]	-1000	1000	hypoxic
Iron	EX_CHEBI29033[e]	-1000	1000	hypoxic
Phosphate	EX_C00009[e]	-1000	1000	hypoxic
Sulfate	EX_C00059[e]	-1000	1000	hypoxic

## Sheet: Fig. 3c
metabolite	exchange ID	lower bound	upper bound
D-glucose	EX_C00031[e]	-10	1000
Water	EX_C00001[e]	-1000	1000
Oxygen	EX_C00007[e]	-1000	1000
Ammonia	EX_C01342[e]	-10	1000
Iron	EX_CHEBI29033[e]	-1000	1000
Phosphate	EX_C00009[e]	-10	1000
Sulfate	EX_C00059[e]	-10	1000
* tested compound		-10	1000
* tested compounds are compounds of the question as carbon, nitrogen, sulfur, or phosphorus sources, which were added one at a time in each simulation.

## Sheet: Fig. 3d
metabolite	exchange ID	lower bound	upper bound
D-glucose	EX_C00031[e]	-10	1000
Water	EX_C00001[e]	-1000	1000
Oxygen	EX_C00007[e]	-1000	1000
Ammonia	EX_C01342[e]	-1000	1000
Iron	EX_CHEBI29033[e]	-1000	1000
Phosphate	EX_C00009[e]	-1000	1000
Sulfate	EX_C00059[e]	-1000	1000

## Sheet: Fig. 5b | Fig. 5c
metabolite	exchange ID	lower bound	upper bound	condition
(R)-lactate	EX_C00256[e]	-12.74	1000	Afu -
myristate	EX_C06424[e]	-9.39	1000	Afu -
stachyose	EX_C01613[e]	-11.75	1000	Afu -
formate	EX_C00058[e]	-11.67	1000	Afu -
riboflavin	EX_C00255[e]	-9.4	1000	Afu -
allantoin	EX_C01551[e]	-10.53	1000	Afu -
oxaloacetate	EX_C00036[e]	-13.93	1000	Afu -
4-hydroxyphenylacetate	EX_C00642[e]	-12.72	1000	Afu -
nitrite	EX_C00088[e]	-8.92	1000	Afu -
(S)-malate	EX_C00149[e]	-11.63	1000	Afu -
D-Sorbitol	EX_C00794[e]	-13.51	1000	Afu -
L-asparagine	EX_C00152[e]	-10.77	1000	Afu -
maltotriose	EX_CHEBI27931[e]	-11	1000	Afu -
guanosine	EX_C00387[e]	-7.39	1000	Afu -
uracil	EX_C00106[e]	-7.56	1000	Afu -
L-arabinose	EX_C00259[e]	-9.35	1000	Afu -
Fe2+	EX_CHEBI29033[e]	-7.83	1000	Afu -
L-methionine S-oxide	EX_C02989[e]	-11.55	1000	Afu -
glycolaldehyde	EX_C00266[e]	-10.56	1000	Afu -
indol-3-ylacetaldehyde	EX_C00637[e]	-9.26	1000	Afu -
4-hydroxybenzoate	EX_C00156[e]	-9.3	1000	Afu -
inosine	EX_C00294[e]	-11.67	1000	Afu -
S-methyl-L-methionine	EX_C03172[e]	-9.23	1000	Afu -
succinate	EX_C00042[e]	-17.36	1000	Afu -
palmitate	EX_C00249[e]	-10.85	1000	Afu -
thiamin	EX_C00378[e]	-10.72	1000	Afu -
alpha,alpha-Trehalose	EX_C01083[e]	-13.38	1000	Afu -
L-phenylalanine	EX_C00079[e]	-8.41	1000	Afu -
Methanol	EX_C00132[e]	-11.24	1000	Afu -
L-homoserine	EX_C00263[e]	-3.12	1000	Afu -
ethanol	EX_C00469[e]	-8.73	1000	Afu -
L-methionine	EX_C00073[e]	-13.85	1000	Afu -
GMP	EX_C00144[e]	-10.49	1000	Afu -
L-glutamine	EX_C00064[e]	-12.79	1000	Afu -
glycolate	EX_C00160[e]	-10.69	1000	Afu -
gamma-aminobutyrate	EX_C00334[e]	-8.24	1000	Afu -
stearate	EX_C01530[e]	-10.96	1000	Afu -
sulfate	EX_C00059[e]	-11.56	1000	Afu -
D-fructose	EX_C00095[e]	-10.66	1000	Afu -
guanine	EX_C00242[e]	-13.96	1000	Afu -
cytosine	EX_C00380[e]	-12.94	1000	Afu -
keto-phenylpyruvate	EX_C00166[e]	-7.27	1000	Afu -
L-threonine	EX_C00188[e]	-9.37	1000	Afu -
CO2	EX_C00011[e]	-11.18	1000	Afu -
(R)-malate	EX_C00497[e]	-12.53	1000	Afu -
Cys-Gly	EX_C01419[e]	-15.67	1000	Afu -
pyruvate	EX_C00022[e]	-7.86	1000	Afu -
glycogen	EX_C00182[e]	-10.28	1000	Afu -
sn-glycero-3-phosphocholine	EX_C00670[e]	-12.66	1000	Afu -
D-glucuronate	EX_C00191[e]	-10.65	1000	Afu -
L-tyrosine	EX_C00082[e]	-9.71	1000	Afu -
L-alanine	EX_C00133[e]	-11.3	1000	Afu -
D-glucarate	EX_C00818[e]	-10.98	1000	Afu -
urea	EX_C00086[e]	-12.12	1000	Afu -
NMN	EX_C00455[e]	-0.19	1000	Afu -
benzoic acid	EX_C00180[e]	-9.27	1000	Afu -
myo-inositol	EX_C00137[e]	-6.74	1000	Afu -
L-citrulline	EX_C00327[e]	0	1000	Afu -
Indole	EX_C00463[e]	-14.68	1000	Afu -
sulfite	EX_C00094[e]	-9.7	1000	Afu -
tyramine	EX_C00483[e]	-13.48	1000	Afu -
xanthine	EX_C00385[e]	-13.12	1000	Afu -
beta-alanine	EX_C00099[e]	-9.75	1000	Afu -
UMP	EX_C00105[e]	-8.21	1000	Afu -
L-isoleucine	EX_C00407[e]	-7.74	1000	Afu -
phenylacetaldehyde	EX_C00601[e]	-8.18	1000	Afu -
propionate	EX_C00163[e]	-7.81	1000	Afu -
L-lysine	EX_C00047[e]	-10.76	1000	Afu -
(S)-3-methyl-2-oxopentanoate	EX_C00671[e]	-9.03	1000	Afu -
adenine	EX_C00147[e]	-7.96	1000	Afu -
D-Mannose	EX_C00159[e]	-9.14	1000	Afu -
citrate	EX_C00158[e]	-11.57	1000	Afu -
urate	EX_C00366[e]	-12.58	1000	Afu -
putrescine	EX_C00134[e]	-10.31	1000	Afu -
D-galactonate	EX_C00880[e]	-12.25	1000	Afu -
phosphate	EX_C00009[e]	-2.88	1000	Afu -
H2O	EX_C00001[e]	-14.11	1000	Afu -
melibiose	EX_C05402[e]	-9.85	1000	Afu -
agmatine	EX_C00179[e]	-12.67	1000	Afu -
Cystathionine	EX_C00542[e]	-10.02	1000	Afu -
ethanolamine	EX_C00189[e]	-8.94	1000	Afu -
L-proline	EX_C00148[e]	-14.93	1000	Afu -
nicotinamide	EX_C00153[e]	-8.75	1000	Afu -
raffinose	EX_C00492[e]	-8.93	1000	Afu -
glutathione disulfide	EX_C00127[e]	-10.85	1000	Afu -
phenylacetate	EX_C07086[e]	-14.06	1000	Afu -
oxygen	EX_C00007[e]	-11.15	1000	Afu -
D-arabinose	EX_C00216[e]	-9.58	1000	Afu -
acetaldehyde	EX_C00084[e]	-11.06	1000	Afu -
D-galactose	EX_C00124[e]	-12.11	1000	Afu -
galactitol	EX_C01697[e]	-12.77	1000	Afu -
D-glucose	EX_C00031[e]	-10.21	1000	Afu -
cytidine	EX_C00475[e]	-11.19	1000	Afu -
diphosphate	EX_C00013[e]	-9.92	1000	Afu -
L-valine	EX_C00183[e]	-14.56	1000	Afu -
glutathione	EX_C00051[e]	-11.8	1000	Afu -
L-glutamate	EX_C00025[e]	-11.11	1000	Afu -
glycine	EX_C00037[e]	-16.16	1000	Afu -
isocitrate	EX_C00311[e]	-11.35	1000	Afu -
taurine	EX_C00245[e]	-11.49	1000	Afu -
D-ribose	EX_C00121[e]	-9.96	1000	Afu -
L-histidine	EX_C00135[e]	-11.69	1000	Afu -
thiosulfate	EX_C00320[e]	-11.24	1000	Afu -
L-tryptophan	EX_C00078[e]	-11.13	1000	Afu -
(R)-3-hydroxybutanoate	EX_C01089[e]	-11.98	1000	Afu -
2-deoxy-D-ribose	EX_C01801[e]	-14.21	1000	Afu -
(S)-lactate	EX_C00186[e]	-10.08	1000	Afu -
D-gluconate	EX_C00257[e]	-8.79	1000	Afu -
D-galacturonate	EX_C00333[e]	-9.67	1000	Afu -
L-leucine	EX_C00123[e]	-10.15	1000	Afu -
2-phospho-D-glycerate	EX_C00631[e]	-10.07	1000	Afu -
maltose	EX_C00208[e]	-17.17	1000	Afu -
NH3	EX_C01342[e]	-12.32	1000	Afu -
choline	EX_C00114[e]	-12.65	1000	Afu -
L-cysteate	EX_C00506[e]	-11.07	1000	Afu -
nicotinate	EX_C00253[e]	-12.85	1000	Afu -
L-arabinitol	EX_C00532[e]	-8.78	1000	Afu -
Dextrin	EX_C00721[e]	-11.23	1000	Afu -
2-Acetamido-2-deoxy-D-glucose	EX_C00140[e]	-13.87	1000	Afu -
palmitoleate	EX_C08362[e]	-7.9	1000	Afu -
D-mannose 1-phosphate	EX_C00636[e]	-13.81	1000	Afu -
CMP	EX_C00055[e]	-5.66	1000	Afu -
acetate	EX_C00033[e]	-8.47	1000	Afu -
L-serine	EX_C00065[e]	-12.19	1000	Afu -
3-phospho-D-glycerate	EX_C00197[e]	-7.51	1000	Afu -
D-mannose 6-phosphate	EX_C00275[e]	-0.22	1000	Afu -
AMP	EX_C00020[e]	-12.05	1000	Afu -
L-cysteine	EX_C00097[e]	-13.34	1000	Afu -
fumarate	EX_C00122[e]	-10.05	1000	Afu -
glycerone	EX_C00184[e]	-10.48	1000	Afu -
D-glucosamine	EX_C00329[e]	-13.57	1000	Afu -
nitrate	EX_C00244[e]	-11.28	1000	Afu -
O-phospho-L-serine	EX_C01005[e]	-7.46	1000	Afu -
L-arginine	EX_C00062[e]	-17.07	1000	Afu -
adenosine	EX_C00212[e]	-15.35	1000	Afu -
Cellobiose	EX_C00185[e]	-13.07	1000	Afu -
L-ornithine	EX_C00077[e]	-11.94	1000	Afu -
D-mannitol	EX_C00392[e]	-8.07	1000	Afu -
sucrose	EX_C00089[e]	-14.47	1000	Afu -
2-phosphoglycolate	EX_C00988[e]	-14.47	1000	Afu -
hypoxanthine	EX_C00262[e]	-8.92	1000	Afu -
2-oxoglutarate	EX_C00026[e]	-8.94	1000	Afu -
D-ribose 5-phosphate	EX_C00117[e]	-6.51	1000	Afu -
glycerol	EX_C00116[e]	-9.81	1000	Afu -
spermidine	EX_C00315[e]	-9.93	1000	Afu -
D-xylose	EX_C00181[e]	-7.4	1000	Afu -
(9Z)-Octadecenoic acid	EX_C00712[e]	-11.69	1000	Afu -
(R)-pantothenate	EX_C00864[e]	-10.09	1000	Afu -
L-aspartate	EX_C00049[e]	-9.61	1000	Afu -
2-phenylethylamine	EX_C05332[e]	0	1000	Afu -
(R)-lactate	EX_C00256[e]	-14.35	1000	Afu +
myristate	EX_C06424[e]	-11.82	1000	Afu +
stachyose	EX_C01613[e]	-13.19	1000	Afu +
formate	EX_C00058[e]	-12.71	1000	Afu +
riboflavin	EX_C00255[e]	-11.79	1000	Afu +
allantoin	EX_C01551[e]	-13.78	1000	Afu +
oxaloacetate	EX_C00036[e]	-13.39	1000	Afu +
4-hydroxyphenylacetate	EX_C00642[e]	-10.07	1000	Afu +
nitrite	EX_C00088[e]	-12.18	1000	Afu +
(S)-malate	EX_C00149[e]	-10.73	1000	Afu +
D-Sorbitol	EX_C00794[e]	-10.56	1000	Afu +
L-asparagine	EX_C00152[e]	-9.72	1000	Afu +
maltotriose	EX_CHEBI27931[e]	-10.98	1000	Afu +
guanosine	EX_C00387[e]	-12.95	1000	Afu +
uracil	EX_C00106[e]	-6.58	1000	Afu +
L-arabinose	EX_C00259[e]	-11.97	1000	Afu +
Fe2+	EX_CHEBI29033[e]	-4.87	1000	Afu +
L-methionine S-oxide	EX_C02989[e]	-15.88	1000	Afu +
glycolaldehyde	EX_C00266[e]	-10.65	1000	Afu +
indol-3-ylacetaldehyde	EX_C00637[e]	-6.97	1000	Afu +
4-hydroxybenzoate	EX_C00156[e]	-9.9	1000	Afu +
inosine	EX_C00294[e]	-14.7	1000	Afu +
S-methyl-L-methionine	EX_C03172[e]	-16.31	1000	Afu +
succinate	EX_C00042[e]	-11.02	1000	Afu +
palmitate	EX_C00249[e]	-13.31	1000	Afu +
thiamin	EX_C00378[e]	-10.64	1000	Afu +
alpha,alpha-Trehalose	EX_C01083[e]	-10.65	1000	Afu +
L-phenylalanine	EX_C00079[e]	-12.6	1000	Afu +
Methanol	EX_C00132[e]	-13.32	1000	Afu +
L-homoserine	EX_C00263[e]	-6.88	1000	Afu +
ethanol	EX_C00469[e]	-10.28	1000	Afu +
L-methionine	EX_C00073[e]	-12.5	1000	Afu +
GMP	EX_C00144[e]	-11.08	1000	Afu +
L-glutamine	EX_C00064[e]	-11.06	1000	Afu +
glycolate	EX_C00160[e]	-13.39	1000	Afu +
gamma-aminobutyrate	EX_C00334[e]	-13.56	1000	Afu +
stearate	EX_C01530[e]	-10.28	1000	Afu +
sulfate	EX_C00059[e]	-10.63	1000	Afu +
D-fructose	EX_C00095[e]	-13.09	1000	Afu +
guanine	EX_C00242[e]	-12.32	1000	Afu +
cytosine	EX_C00380[e]	-9.13	1000	Afu +
keto-phenylpyruvate	EX_C00166[e]	-8.71	1000	Afu +
L-threonine	EX_C00188[e]	-8.49	1000	Afu +
CO2	EX_C00011[e]	-16.1	1000	Afu +
(R)-malate	EX_C00497[e]	-8.95	1000	Afu +
Cys-Gly	EX_C01419[e]	-10.93	1000	Afu +
pyruvate	EX_C00022[e]	-11.85	1000	Afu +
glycogen	EX_C00182[e]	-10.38	1000	Afu +
sn-glycero-3-phosphocholine	EX_C00670[e]	-10.52	1000	Afu +
D-glucuronate	EX_C00191[e]	-9.63	1000	Afu +
L-tyrosine	EX_C00082[e]	-11.19	1000	Afu +
L-alanine	EX_C00133[e]	-13.3	1000	Afu +
D-glucarate	EX_C00818[e]	-13.53	1000	Afu +
urea	EX_C00086[e]	-13.02	1000	Afu +
NMN	EX_C00455[e]	-0.08	1000	Afu +
benzoic acid	EX_C00180[e]	-11.65	1000	Afu +
myo-inositol	EX_C00137[e]	-10	1000	Afu +
L-citrulline	EX_C00327[e]	0	1000	Afu +
Indole	EX_C00463[e]	-9.85	1000	Afu +
sulfite	EX_C00094[e]	-14.99	1000	Afu +
tyramine	EX_C00483[e]	-8.17	1000	Afu +
xanthine	EX_C00385[e]	-10.78	1000	Afu +
beta-alanine	EX_C00099[e]	-11.35	1000	Afu +
UMP	EX_C00105[e]	-4.48	1000	Afu +
L-isoleucine	EX_C00407[e]	-12.07	1000	Afu +
phenylacetaldehyde	EX_C00601[e]	-14.12	1000	Afu +
propionate	EX_C00163[e]	-14.79	1000	Afu +
L-lysine	EX_C00047[e]	-8.62	1000	Afu +
(S)-3-methyl-2-oxopentanoate	EX_C00671[e]	-9.28	1000	Afu +
adenine	EX_C00147[e]	-11.59	1000	Afu +
D-Mannose	EX_C00159[e]	-16.32	1000	Afu +
citrate	EX_C00158[e]	-11.7	1000	Afu +
urate	EX_C00366[e]	-15.67	1000	Afu +
putrescine	EX_C00134[e]	-13.8	1000	Afu +
D-galactonate	EX_C00880[e]	-12.54	1000	Afu +
phosphate	EX_C00009[e]	-2.52	1000	Afu +
H2O	EX_C00001[e]	-11.49	1000	Afu +
melibiose	EX_C05402[e]	-11.32	1000	Afu +
agmatine	EX_C00179[e]	-12.6	1000	Afu +
Cystathionine	EX_C00542[e]	-10.16	1000	Afu +
ethanolamine	EX_C00189[e]	-11.13	1000	Afu +
L-proline	EX_C00148[e]	-12.75	1000	Afu +
nicotinamide	EX_C00153[e]	-12.88	1000	Afu +
raffinose	EX_C00492[e]	-11.79	1000	Afu +
glutathione disulfide	EX_C00127[e]	-12.64	1000	Afu +
phenylacetate	EX_C07086[e]	-5.31	1000	Afu +
oxygen	EX_C00007[e]	-9.75	1000	Afu +
D-arabinose	EX_C00216[e]	-8.44	1000	Afu +
acetaldehyde	EX_C00084[e]	-10.84	1000	Afu +
D-galactose	EX_C00124[e]	-15.49	1000	Afu +
galactitol	EX_C01697[e]	-12.91	1000	Afu +
D-glucose	EX_C00031[e]	-11.87	1000	Afu +
cytidine	EX_C00475[e]	-8.47	1000	Afu +
diphosphate	EX_C00013[e]	-13.77	1000	Afu +
L-valine	EX_C00183[e]	-16	1000	Afu +
glutathione	EX_C00051[e]	-12.6	1000	Afu +
L-glutamate	EX_C00025[e]	-12.51	1000	Afu +
glycine	EX_C00037[e]	-10.44	1000	Afu +
isocitrate	EX_C00311[e]	-8.79	1000	Afu +
taurine	EX_C00245[e]	-16.09	1000	Afu +
D-ribose	EX_C00121[e]	-9.31	1000	Afu +
L-histidine	EX_C00135[e]	-16.02	1000	Afu +
thiosulfate	EX_C00320[e]	-15.91	1000	Afu +
L-tryptophan	EX_C00078[e]	-14.77	1000	Afu +
(R)-3-hydroxybutanoate	EX_C01089[e]	-10.25	1000	Afu +
2-deoxy-D-ribose	EX_C01801[e]	-14.37	1000	Afu +
(S)-lactate	EX_C00186[e]	-10.87	1000	Afu +
D-gluconate	EX_C00257[e]	-12.55	1000	Afu +
D-galacturonate	EX_C00333[e]	-9.21	1000	Afu +
L-leucine	EX_C00123[e]	-11.6	1000	Afu +
2-phospho-D-glycerate	EX_C00631[e]	-8.03	1000	Afu +
maltose	EX_C00208[e]	-15.41	1000	Afu +
NH3	EX_C01342[e]	-16.68	1000	Afu +
choline	EX_C00114[e]	-14.7	1000	Afu +
L-cysteate	EX_C00506[e]	-13.54	1000	Afu +
nicotinate	EX_C00253[e]	-9.83	1000	Afu +
L-arabinitol	EX_C00532[e]	-11.64	1000	Afu +
Dextrin	EX_C00721[e]	-10.66	1000	Afu +
2-Acetamido-2-deoxy-D-glucose	EX_C00140[e]	-15.91	1000	Afu +
palmitoleate	EX_C08362[e]	-13.59	1000	Afu +
D-mannose 1-phosphate	EX_C00636[e]	-11.12	1000	Afu +
CMP	EX_C00055[e]	-6.81	1000	Afu +
acetate	EX_C00033[e]	-10.75	1000	Afu +
L-serine	EX_C00065[e]	-9.38	1000	Afu +
3-phospho-D-glycerate	EX_C00197[e]	-12.08	1000	Afu +
D-mannose 6-phosphate	EX_C00275[e]	-0.19	1000	Afu +
AMP	EX_C00020[e]	-7.45	1000	Afu +
L-cysteine	EX_C00097[e]	-14.51	1000	Afu +
fumarate	EX_C00122[e]	-13.99	1000	Afu +
glycerone	EX_C00184[e]	-10.32	1000	Afu +
D-glucosamine	EX_C00329[e]	-11.57	1000	Afu +
nitrate	EX_C00244[e]	-8.64	1000	Afu +
O-phospho-L-serine	EX_C01005[e]	-1.13	1000	Afu +
L-arginine	EX_C00062[e]	-9.41	1000	Afu +
adenosine	EX_C00212[e]	-10.54	1000	Afu +
Cellobiose	EX_C00185[e]	-15.99	1000	Afu +
L-ornithine	EX_C00077[e]	-17.63	1000	Afu +
D-mannitol	EX_C00392[e]	-18.92	1000	Afu +
sucrose	EX_C00089[e]	-14.45	1000	Afu +
2-phosphoglycolate	EX_C00988[e]	-12.73	1000	Afu +
hypoxanthine	EX_C00262[e]	-12.7	1000	Afu +
2-oxoglutarate	EX_C00026[e]	-10.09	1000	Afu +
D-ribose 5-phosphate	EX_C00117[e]	-3.5	1000	Afu +
glycerol	EX_C00116[e]	-12.7	1000	Afu +
spermidine	EX_C00315[e]	-9.87	1000	Afu +
D-xylose	EX_C00181[e]	-9.48	1000	Afu +
(9Z)-Octadecenoic acid	EX_C00712[e]	-10.51	1000	Afu +
(R)-pantothenate	EX_C00864[e]	-17.51	1000	Afu +
L-aspartate	EX_C00049[e]	-11.24	1000	Afu +
2-phenylethylamine	EX_C05332[e]	0	1000	Afu +
