# Supplementary material for: Genome-scale metabolic modeling of Aspergillus fumigatus strains reveals growth dependencies on the lung microbiome
Source: Nat Commun. 2023 Jul 20;14:4369. doi: 10.1038/s41467-023-39982-5 (PMC10359302; doi:10.1038/s41467-023-39982-5)
Supplement: Supplementary file 15 — Source Data [file 41467_2023_39982_MOESM15_ESM.xlsx]

## Sheet: Figure 1b
Figure 1b
		index	number	gem_info	information
	Pan-GEM statistics	0	1444	total genes	genes
		2	3621	total rxns	reactions
		3	2898	gene-associated rxns	reactions
		4	2798	unique rxns	reactions
		5	1937	orphan rxns	reactions
		6	239	exchange rxns	reactions
		7	11	demand rxns	reactions
		8	4046	total mets	metabolites
		9	1940	unique mets	metabolites

## Sheet: Figure 1c
Figure 1c
		bio	Macromolecule	value
	Biomass composition	Biomass	Carbohydrate	0.457265
		Biomass	Protein	0.320513
		Biomass	Lipid	0.105769
		Biomass	Cofactor	0.0705128
		Biomass	DNA and RNA	0.0459402

## Sheet: Figure 1d
Figure 1d
		index	num	pathway
	Pathway reaction contribution	Amino acid metabolism	684	Amino acid metabolism
		Carbohydrate metabolism	681	Carbohydrate metabolism
		Lipid metabolism	615	Lipid metabolism
		Transport	395	Transport
		Exchange	239	Exchange
		Metabolism of cofactors and vitamins	233	Metabolism of cofactors and vitamins
		Nucleotide metabolism	196	Nucleotide metabolism
		Xenobiotics biodegradation and metabolism	151	Xenobiotics biodegradation and metabolism
		Energy metabolism	107	Energy metabolism
		Biosynthesis of secondary metabolites	101	Biosynthesis of secondary metabolites
		Glycan biosynthesis and metabolism	58	Glycan biosynthesis and metabolism
		Metabolism of terpenoids and polyketides	45	Metabolism of terpenoids and polyketides
		Other	116	Other

## Sheet: Figure 1e
Figure 1e
		Compartment	count
	Compartment reaction contribution	Cytoplasm	1426
		Mitochondrion	664
		Transport	395
		Nucleus	273
		Exchange	239
		Peroxisome	200
		Extracellular space	192
		Endoplasmic reticulum	192
		Lipid particle, Vacuole, and Golgi	40

## Sheet: Figure 1f
Figure 1f
		index	Strain	Source	TP	FN	FP	TN
	Curated pan-GEM growth predictions	0	Af293	C	64	8	8	27
		1	Af293	N	41	1	5	10
		2	Af293	P	0	0	13	24
		3	Af293	S	11	0	2	0
		4	niaD	C	53	10	19	25
		5	niaD	N	27	0	19	12
		6	niaD	P	0	0	13	25
		7	niaD	S	9	0	4	0
		8	pyrG	C	0	7	0	103
		9	pyrG	N	0	2	2	54
		10	pyrG	P	0	0	0	37
		11	pyrG	S	0	0	0	14
		12	MET2	C	0	7	0	103
		13	MET2	N	0	1	0	57
		14	MET2	P	0	0	0	38
		15	MET2	S	0	3	0	11
		16	LYS4	C	55	9	17	26
		17	LYS4	N	35	1	11	11
		18	LYS4	P	0	0	13	25
		19	LYS4	S	10	0	3	0
		index	Strain	Source	TP	FN	FP	TN
	Draft pan-GEM growth predictions	0	Af293	C	74	0	35	0
		1	Af293	N	43	0	15	0
		2	Af293	P	1	0	27	10
		3	Af293	S	7	5	0	2
		4	niaD	C	65	0	44	0
		5	niaD	N	27	0	31	0
		6	niaD	P	0	0	28	10
		7	niaD	S	5	5	2	2
		8	pyrG	C	0	7	1	102
		9	pyrG	N	0	2	4	52
		10	pyrG	P	0	0	3	34
		11	pyrG	S	0	0	0	14
		12	MET2	C	7	0	102	1
		13	MET2	N	1	0	57	0
		14	MET2	P	0	0	28	10
		15	MET2	S	2	1	5	6
		16	LYS4	C	66	0	43	0
		17	LYS4	N	36	0	22	0
		18	LYS4	P	0	0	28	10
		19	LYS4	S	6	5	1	2

## Sheet: Figure 1g
Figure 1g
		condition	pred_essential	pred_non_essential
	Gene essentiality analysis	data_essential	12	4
		data_non_essential	1	3

## Sheet: Figure 1h
Figure 1h
		index	growth_rate	condition	type
	quantitative growth validation	0	0.013	Normoxic	Simulation
		1	0.013	Normoxic	Experiment
		2	0.01	Hypoxic	Simulation
		3	0.011	Hypoxic	Experiment

## Sheet: Figure 2a
Figure 2a
		index	Strain information	id	source	country	ref	number	GEM information	Sample origin
	Strain GEMs statistics	0	C10-NRZ-2017-039	C10_NRZ_2017_039	Clinical	Germany	Barber et al. (2021)	708	total genes	Clinical
		1	C11-NRZ-2017-040	C11_NRZ_2017_040	Clinical	Germany	Barber et al. (2021)	667	total genes	Clinical
		2	C13-NRZ-2017-069	C13_NRZ_2017_069	Clinical	Germany	Barber et al. (2021)	714	total genes	Clinical
		3	C14-NRZ-2017-076	C14_NRZ_2017_076	Clinical	Germany	Barber et al. (2021)	714	total genes	Clinical
		4	C15-NRZ-2017-096	C15_NRZ_2017_096	Clinical	Germany	Barber et al. (2021)	710	total genes	Clinical
		5	C16-NRZ-2017-115	C16_NRZ_2017_115	Clinical	Germany	Barber et al. (2021)	683	total genes	Clinical
		6	C17-NRZ-2017-134	C17_NRZ_2017_134	Clinical	Germany	Barber et al. (2021)	669	total genes	Clinical
		7	C18-NRZ-2017-195	C18_NRZ_2017_195	Clinical	Germany	Barber et al. (2021)	726	total genes	Clinical
		8	C19-NRZ-2017-214	C19_NRZ_2017_214	Clinical	Germany	Barber et al. (2021)	702	total genes	Clinical
		9	C1-NRZ-2014-065	C1_NRZ_2014_065	Clinical	Germany	Barber et al. (2021)	698	total genes	Clinical
		10	C20-NRZ-2017-282	C20_NRZ_2017_282	Clinical	Germany	Barber et al. (2021)	704	total genes	Clinical
		11	C21-NRZ-2017-283	C21_NRZ_2017_283	Clinical	Germany	Barber et al. (2021)	715	total genes	Clinical
		12	C22-NRZ-2017-322	C22_NRZ_2017_322	Clinical	Germany	Barber et al. (2021)	721	total genes	Clinical
		13	C23-NRZ-2017-346	C23_NRZ_2017_346	Clinical	Germany	Barber et al. (2021)	720	total genes	Clinical
		14	C24-NRZ-2017-362	C24_NRZ_2017_362	Clinical	Germany	Barber et al. (2021)	716	total genes	Clinical
		15	C25-NRZ-2017-381	C25_NRZ_2017_381	Clinical	Germany	Barber et al. (2021)	713	total genes	Clinical
		16	C26-NRZ-2017-434	C26_NRZ_2017_434	Clinical	Germany	Barber et al. (2021)	715	total genes	Clinical
		17	C27-NRZ-2017-508	C27_NRZ_2017_508	Clinical	Germany	Barber et al. (2021)	666	total genes	Clinical
		18	C28-NRZ-2017-534	C28_NRZ_2017_534	Clinical	Germany	Barber et al. (2021)	724	total genes	Clinical
		19	C29-NRZ-2017-537	C29_NRZ_2017_537	Clinical	Germany	Barber et al. (2021)	707	total genes	Clinical
		20	C2-NRZ-2015-218	C2_NRZ_2015_218	Clinical	Germany	Barber et al. (2021)	664	total genes	Clinical
		21	C30-NRZ-2017-546	C30_NRZ_2017_546	Clinical	Germany	Barber et al. (2021)	705	total genes	Clinical
		22	C31-NRZ-2018-043	C31_NRZ_2018_043	Clinical	Germany	Barber et al. (2021)	715	total genes	Clinical
		23	C32-NRZ-2018-097	C32_NRZ_2018_097	Clinical	Germany	Barber et al. (2021)	709	total genes	Clinical
		24	C33-NRZ-2017-101	C33_NRZ_2017_101	Clinical	Germany	Barber et al. (2021)	725	total genes	Clinical
		25	C34-NRZ-2018-123	C34_NRZ_2018_123	Clinical	Germany	Barber et al. (2021)	694	total genes	Clinical
		26	C35-NRZ-2018-146	C35_NRZ_2018_146	Clinical	Germany	Barber et al. (2021)	701	total genes	Clinical
		27	C36-NRZ-2018-236	C36_NRZ_2018_236	Clinical	Germany	Barber et al. (2021)	731	total genes	Clinical
		28	C37-NRZ-2018-272	C37_NRZ_2018_272	Clinical	Germany	Barber et al. (2021)	721	total genes	Clinical
		29	C38-NRZ-2018-281	C38_NRZ_2018_281	Clinical	Germany	Barber et al. (2021)	718	total genes	Clinical
		30	C39-NRZ-2018-286	C39_NRZ_2018_286	Clinical	Germany	Barber et al. (2021)	717	total genes	Clinical
		31	C3-NRZ-2016-032	C3_NRZ_2016_032	Clinical	Germany	Barber et al. (2021)	722	total genes	Clinical
		32	C40-NRZ-2018-290	C40_NRZ_2018_290	Clinical	Germany	Barber et al. (2021)	705	total genes	Clinical
		33	C41-NRZ-2018-300	C41_NRZ_2018_300	Clinical	Germany	Barber et al. (2021)	715	total genes	Clinical
		34	C42-NRZ-2018-307	C42_NRZ_2018_307	Clinical	Germany	Barber et al. (2021)	729	total genes	Clinical
		35	C43-NRZ-2018-313	C43_NRZ_2018_313	Clinical	Germany	Barber et al. (2021)	671	total genes	Clinical
		36	C44-NRZ-2017-339	C44_NRZ_2017_339	Clinical	Germany	Barber et al. (2021)	667	total genes	Clinical
		37	C45-NRZ-2018-326	C45_NRZ_2018_326	Clinical	Germany	Barber et al. (2021)	727	total genes	Clinical
		38	C46-NRZ-2018-396	C46_NRZ_2018_396	Clinical	Germany	Barber et al. (2021)	676	total genes	Clinical
		39	C47-NRZ-2018-529	C47_NRZ_2018_529	Clinical	Germany	Barber et al. (2021)	674	total genes	Clinical
		40	C48-NRZ-2018-539	C48_NRZ_2018_539	Clinical	Germany	Barber et al. (2021)	681	total genes	Clinical
		41	C49-NRZ-2018-646	C49_NRZ_2018_646	Clinical	Germany	Barber et al. (2021)	717	total genes	Clinical
		42	C4-NRZ-2016-063	C4_NRZ_2016_063	Clinical	Germany	Barber et al. (2021)	669	total genes	Clinical
		43	C50-NRZ-2018-649	C50_NRZ_2018_649	Clinical	Germany	Barber et al. (2021)	683	total genes	Clinical
		44	C5-NRZ-2016-071	C5_NRZ_2016_071	Clinical	Germany	Barber et al. (2021)	689	total genes	Clinical
		45	C6-NRZ-2016-108	C6_NRZ_2016_108	Clinical	Germany	Barber et al. (2021)	722	total genes	Clinical
		46	C7-NRZ-2016-121	C7_NRZ_2016_121	Clinical	Germany	Barber et al. (2021)	671	total genes	Clinical
		47	C8-NRZ-2016-141	C8_NRZ_2016_141	Clinical	Germany	Barber et al. (2021)	735	total genes	Clinical
		48	C9-NRZ-2016-342	C9_NRZ_2016_342	Clinical	Germany	Barber et al. (2021)	720	total genes	Clinical
		49	100-C-1-80s-1	100_C_1_80s_1	Environmental	Germany	Barber et al. (2021)	708	total genes	Environmental
		50	104-D-2-32L-1	104_D_2_32L_1	Environmental	Germany	Barber et al. (2021)	711	total genes	Environmental
		51	105-D-2-38L-1	105_D_2_38L_1	Environmental	Germany	Barber et al. (2021)	716	total genes	Environmental
		52	106-C-1-72s-2	106_C_1_72s_2	Environmental	Germany	Barber et al. (2021)	712	total genes	Environmental
		53	10-C-1-40s-1	10_C_1_40s_1	Environmental	Germany	Barber et al. (2021)	712	total genes	Environmental
		54	110-C-1-76s-2	110_C_1_76s_2	Environmental	Germany	Barber et al. (2021)	685	total genes	Environmental
		55	111-C-1-76s-1	111_C_1_76s_1	Environmental	Germany	Barber et al. (2021)	721	total genes	Environmental
		56	112-B-1-78L-1	112_B_1_78L_1	Environmental	Germany	Barber et al. (2021)	724	total genes	Environmental
		57	113-B-1-71L-1	113_B_1_71L_1	Environmental	Germany	Barber et al. (2021)	711	total genes	Environmental
		58	114-B-1-69L-1	114_B_1_69L_1	Environmental	Germany	Barber et al. (2021)	706	total genes	Environmental
		59	115-B-1-70s-1	115_B_1_70s_1	Environmental	Germany	Barber et al. (2021)	662	total genes	Environmental
		60	118-B-1-63s-1	118_B_1_63s_1	Environmental	Germany	Barber et al. (2021)	673	total genes	Environmental
		61	119-B-1-66s-1	119_B_1_66s_1	Environmental	Germany	Barber et al. (2021)	719	total genes	Environmental
		62	120-B-1-68s-1	120_B_1_68s_1	Environmental	Germany	Barber et al. (2021)	678	total genes	Environmental
		63	121-B-1-67L-1	121_B_1_67L_1	Environmental	Germany	Barber et al. (2021)	715	total genes	Environmental
		64	122-B-1-75L-1	122_B_1_75L_1	Environmental	Germany	Barber et al. (2021)	702	total genes	Environmental
		65	124-B-1-66L-1	124_B_1_66L_1	Environmental	Germany	Barber et al. (2021)	710	total genes	Environmental
		66	125-B-1-73L-1	125_B_1_73L_1	Environmental	Germany	Barber et al. (2021)	671	total genes	Environmental
		67	126-A-2-26s-2	126_A_2_26s_2	Environmental	Germany	Barber et al. (2021)	711	total genes	Environmental
		68	128-A-2-27s-1	128_A_2_27s_1	Environmental	Germany	Barber et al. (2021)	714	total genes	Environmental
		69	12-D-2-44L-1	12_D_2_44L_1	Environmental	Germany	Barber et al. (2021)	668	total genes	Environmental
		70	13-D-2-43L-1	13_D_2_43L_1	Environmental	Germany	Barber et al. (2021)	719	total genes	Environmental
		71	14-D-2-43L-2	14_D_2_43L_2	Environmental	Germany	Barber et al. (2021)	700	total genes	Environmental
		72	153-A-2-48s-2	153_A_2_48s_2	Environmental	Germany	Barber et al. (2021)	702	total genes	Environmental
		73	154-A-2-47L-2	154_A_2_47L_2	Environmental	Germany	Barber et al. (2021)	711	total genes	Environmental
		74	155-A-2-47s-3	155_A_2_47s_3	Environmental	Germany	Barber et al. (2021)	705	total genes	Environmental
		75	15-D-2-39L-1	15_D_2_39L_1	Environmental	Germany	Barber et al. (2021)	712	total genes	Environmental
		76	164-K-1-3L-2	164_K_1_3L_2	Environmental	Germany	Barber et al. (2021)	662	total genes	Environmental
		77	167-K-1-34L-1	167_K_1_34L_1	Environmental	Germany	Barber et al. (2021)	714	total genes	Environmental
		78	169-K-1-18L-3	169_K_1_18L_3	Environmental	Germany	Barber et al. (2021)	717	total genes	Environmental
		79	16-D-2-39L-2	16_D_2_39L_2	Environmental	Germany	Barber et al. (2021)	713	total genes	Environmental
		80	174-K-1-32s-1	174_K_1_32s_1	Environmental	Germany	Barber et al. (2021)	716	total genes	Environmental
		81	179-K-1-1L-5	179_K_1_1L_5	Environmental	Germany	Barber et al. (2021)	724	total genes	Environmental
		82	180-K-1-8L-1	180_K_1_8L_1	Environmental	Germany	Barber et al. (2021)	666	total genes	Environmental
		83	182-K-1-3L-4	182_K_1_3L_4	Environmental	Germany	Barber et al. (2021)	712	total genes	Environmental
		84	186-K-1-18L-6	186_K_1_18L_6	Environmental	Germany	Barber et al. (2021)	714	total genes	Environmental
		85	190-K-1-4s-1	190_K_1_4s_1	Environmental	Germany	Barber et al. (2021)	712	total genes	Environmental
		86	193-L-2-16-1	193_L_2_16_1	Environmental	Germany	Barber et al. (2021)	711	total genes	Environmental
		87	194-L-2-17-1	194_L_2_17_1	Environmental	Germany	Barber et al. (2021)	708	total genes	Environmental
		88	197-L-2-7-2	197_L_2_7_2	Environmental	Germany	Barber et al. (2021)	717	total genes	Environmental
		89	198-L-2-7-1	198_L_2_7_1	Environmental	Germany	Barber et al. (2021)	715	total genes	Environmental
		90	1-D-2-2s-3	1_D_2_2s_3	Environmental	Germany	Barber et al. (2021)	706	total genes	Environmental
		91	200-L-2-9-1	200_L_2_9_1	Environmental	Germany	Barber et al. (2021)	713	total genes	Environmental
		92	201-L-2-9-5	201_L_2_9_5	Environmental	Germany	Barber et al. (2021)	721	total genes	Environmental
		93	205-L-2-15-4	205_L_2_15_4	Environmental	Germany	Barber et al. (2021)	671	total genes	Environmental
		94	207-L-2-16-3	207_L_2_16_3	Environmental	Germany	Barber et al. (2021)	719	total genes	Environmental
		95	210-L-2-22-4	210_L_2_22_4	Environmental	Germany	Barber et al. (2021)	727	total genes	Environmental
		96	211-L-2-11-2	211_L_2_11_2	Environmental	Germany	Barber et al. (2021)	710	total genes	Environmental
		97	220-L-2-11-4	220_L_2_11_4	Environmental	Germany	Barber et al. (2021)	713	total genes	Environmental
		98	227-F-1-10L-1	227_F_1_10L_1	Environmental	Germany	Barber et al. (2021)	664	total genes	Environmental
		99	229-K-1-24L-1	229_K_1_24L_1	Environmental	Germany	Barber et al. (2021)	712	total genes	Environmental
		100	22-C-1-60L-1	22_C_1_60L_1	Environmental	Germany	Barber et al. (2021)	715	total genes	Environmental
		101	230-K-1-4s-1	230_K_1_4s_1	Environmental	Germany	Barber et al. (2021)	687	total genes	Environmental
		102	231-K-1-12L-1	231_K_1_12L_1	Environmental	Germany	Barber et al. (2021)	708	total genes	Environmental
		103	238-F-1-4L-1	238_F_1_4L_1	Environmental	Germany	Barber et al. (2021)	672	total genes	Environmental
		104	240-F-1-13L-1	240_F_1_13L_1	Environmental	Germany	Barber et al. (2021)	716	total genes	Environmental
		105	243-F-1-33L-2	243_F_1_33L_2	Environmental	Germany	Barber et al. (2021)	674	total genes	Environmental
		106	24-C-1-93s-1	24_C_1_93s_1	Environmental	Germany	Barber et al. (2021)	720	total genes	Environmental
		107	254-F-1-13L-3	254_F_1_13L_3	Environmental	Germany	Barber et al. (2021)	717	total genes	Environmental
		108	255-F-1-3L-1	255_F_1_3L_1	Environmental	Germany	Barber et al. (2021)	696	total genes	Environmental
		109	259-I-1-25-1	259_I_1_25_1	Environmental	Germany	Barber et al. (2021)	666	total genes	Environmental
		110	25-D-2-26s-1	25_D_2_26s_1	Environmental	Germany	Barber et al. (2021)	715	total genes	Environmental
		111	262-I-1-12-1	262_I_1_12_1	Environmental	Germany	Barber et al. (2021)	714	total genes	Environmental
		112	264-I-1-22-5	264_I_1_22_5	Environmental	Germany	Barber et al. (2021)	704	total genes	Environmental
		113	265-I-1-22-4	265_I_1_22_4	Environmental	Germany	Barber et al. (2021)	707	total genes	Environmental
		114	269-I-1-32-2	269_I_1_32_2	Environmental	Germany	Barber et al. (2021)	727	total genes	Environmental
		115	26-D-2-29s-1	26_D_2_29s_1	Environmental	Germany	Barber et al. (2021)	708	total genes	Environmental
		116	271-I-1-32-1	271_I_1_32_1	Environmental	Germany	Barber et al. (2021)	714	total genes	Environmental
		117	275-I-1-19-2	275_I_1_19_2	Environmental	Germany	Barber et al. (2021)	668	total genes	Environmental
		118	285-I-1-2-4	285_I_1_2_4	Environmental	Germany	Barber et al. (2021)	712	total genes	Environmental
		119	289-I-1-2-2	289_I_1_2_2	Environmental	Germany	Barber et al. (2021)	664	total genes	Environmental
		120	29-D-2-35s-1	29_D_2_35s_1	Environmental	Germany	Barber et al. (2021)	711	total genes	Environmental
		121	2-D-2-15L-3	2_D_2_15L_3	Environmental	Germany	Barber et al. (2021)	712	total genes	Environmental
		122	302-B-1-32-1	302_B_1_32_1	Environmental	Germany	Barber et al. (2021)	708	total genes	Environmental
		123	303-B-1-32-3	303_B_1_32_3	Environmental	Germany	Barber et al. (2021)	715	total genes	Environmental
		124	305-B-1-48-5	305_B_1_48_5	Environmental	Germany	Barber et al. (2021)	727	total genes	Environmental
		125	313-H-1-15-2	313_H_1_15_2	Environmental	Germany	Barber et al. (2021)	714	total genes	Environmental
		126	319-B-1-30-1	319_B_1_30_1	Environmental	Germany	Barber et al. (2021)	728	total genes	Environmental
		127	325-C-1-6s-3	325_C_1_6s_3	Environmental	Germany	Barber et al. (2021)	708	total genes	Environmental
		128	326-C-1-31s-1	326_C_1_31s_1	Environmental	Germany	Barber et al. (2021)	702	total genes	Environmental
		129	327-C-1-28L-2	327_C_1_28L_2	Environmental	Germany	Barber et al. (2021)	714	total genes	Environmental
		130	328-C-1-30L-1	328_C_1_30L_1	Environmental	Germany	Barber et al. (2021)	711	total genes	Environmental
		131	332-C-1-31L-1	332_C_1_31L_1	Environmental	Germany	Barber et al. (2021)	680	total genes	Environmental
		132	333-C-1-28L-1	333_C_1_28L_1	Environmental	Germany	Barber et al. (2021)	706	total genes	Environmental
		133	334-E-1-48-2	334_E_1_48_2	Environmental	Germany	Barber et al. (2021)	704	total genes	Environmental
		134	336-E-1-49-1	336_E_1_49_1	Environmental	Germany	Barber et al. (2021)	683	total genes	Environmental
		135	347-E-1-46-2	347_E_1_46_2	Environmental	Germany	Barber et al. (2021)	714	total genes	Environmental
		136	349-E-1-33L-1	349_E_1_33L_1	Environmental	Germany	Barber et al. (2021)	703	total genes	Environmental
		137	350-E-1-37L-2	350_E_1_37L_2	Environmental	Germany	Barber et al. (2021)	705	total genes	Environmental
		138	355-E-1-35-1	355_E_1_35_1	Environmental	Germany	Barber et al. (2021)	702	total genes	Environmental
		139	373-C-1-40L-2	373_C_1_40L_2	Environmental	Germany	Barber et al. (2021)	711	total genes	Environmental
		140	375-C-1-6s-2	375_C_1_6s_2	Environmental	Germany	Barber et al. (2021)	704	total genes	Environmental
		141	377-C-1-33L-2	377_C_1_33L_2	Environmental	Germany	Barber et al. (2021)	713	total genes	Environmental
		142	382-A-2-35s-1	382_A_2_35s_1	Environmental	Germany	Barber et al. (2021)	675	total genes	Environmental
		143	383-C-1-27s-1	383_C_1_27s_1	Environmental	Germany	Barber et al. (2021)	722	total genes	Environmental
		144	386-C-1-33L-1	386_C_1_33L_1	Environmental	Germany	Barber et al. (2021)	677	total genes	Environmental
		145	390-A-2-36s-3	390_A_2_36s_3	Environmental	Germany	Barber et al. (2021)	676	total genes	Environmental
		146	393-A-3-43s-1	393_A_3_43s_1	Environmental	Germany	Barber et al. (2021)	707	total genes	Environmental
		147	394-L-2-24-1	394_L_2_24_1	Environmental	Germany	Barber et al. (2021)	677	total genes	Environmental
		148	3-D-2-2s-2	3_D_2_2s_2	Environmental	Germany	Barber et al. (2021)	709	total genes	Environmental
		149	407-L-2-4-3	407_L_2_4_3	Environmental	Germany	Barber et al. (2021)	669	total genes	Environmental
		150	410-L-2-21-2	410_L_2_21_2	Environmental	Germany	Barber et al. (2021)	663	total genes	Environmental
		151	423-D-2-25L-3	423_D_2_25L_3	Environmental	Germany	Barber et al. (2021)	664	total genes	Environmental
		152	424-D-2-22s-1	424_D_2_22s_1	Environmental	Germany	Barber et al. (2021)	714	total genes	Environmental
		153	429-D-2-25L-2	429_D_2_25L_2	Environmental	Germany	Barber et al. (2021)	681	total genes	Environmental
		154	439-A-3-46s-1	439_A_3_46s_1	Environmental	Germany	Barber et al. (2021)	711	total genes	Environmental
		155	43-C-1-69L-1	43_C_1_69L_1	Environmental	Germany	Barber et al. (2021)	716	total genes	Environmental
		156	441-A-3-45L-2	441_A_3_45L_2	Environmental	Germany	Barber et al. (2021)	673	total genes	Environmental
		157	442-D-2-17L-1	442_D_2_17L_1	Environmental	Germany	Barber et al. (2021)	663	total genes	Environmental
		158	451-D-2-24s-1	451_D_2_24s_1	Environmental	Germany	Barber et al. (2021)	712	total genes	Environmental
		159	452-C-1-51s-1	452_C_1_51s_1	Environmental	Germany	Barber et al. (2021)	702	total genes	Environmental
		160	453-E-1-56s-1	453_E_1_56s_1	Environmental	Germany	Barber et al. (2021)	712	total genes	Environmental
		161	454-A-3-40L-1	454_A_3_40L_1	Environmental	Germany	Barber et al. (2021)	675	total genes	Environmental
		162	459-H-1-21-5	459_H_1_21_5	Environmental	Germany	Barber et al. (2021)	726	total genes	Environmental
		163	468-H-1-30-2	468_H_1_30_2	Environmental	Germany	Barber et al. (2021)	666	total genes	Environmental
		164	470-E-1-14-1	470_E_1_14_1	Environmental	Germany	Barber et al. (2021)	710	total genes	Environmental
		165	473-E-1-7-1	473_E_1_7_1	Environmental	Germany	Barber et al. (2021)	729	total genes	Environmental
		166	476-H-1-21-9	476_H_1_21_9	Environmental	Germany	Barber et al. (2021)	667	total genes	Environmental
		167	477-E-1-25-10	477_E_1_25_10	Environmental	Germany	Barber et al. (2021)	674	total genes	Environmental
		168	479-L-2-13-4	479_L_2_13_4	Environmental	Germany	Barber et al. (2021)	719	total genes	Environmental
		169	47-C-1-72L-1	47_C_1_72L_1	Environmental	Germany	Barber et al. (2021)	677	total genes	Environmental
		170	480-E-1-21-2	480_E_1_21_2	Environmental	Germany	Barber et al. (2021)	664	total genes	Environmental
		171	487-E-1-20-2	487_E_1_20_2	Environmental	Germany	Barber et al. (2021)	682	total genes	Environmental
		172	4-C-1-24L-2	4_C_1_24L_2	Environmental	Germany	Barber et al. (2021)	705	total genes	Environmental
		173	514-H-1-29-2	514_H_1_29_2	Environmental	Germany	Barber et al. (2021)	718	total genes	Environmental
		174	52-C-1-64L-2	52_C_1_64L_2	Environmental	Germany	Barber et al. (2021)	710	total genes	Environmental
		175	540-K-1-1L-2	540_K_1_1L_2	Environmental	Germany	Barber et al. (2021)	743	total genes	Environmental
		176	542-K-1-48s-1	542_K_1_48s_1	Environmental	Germany	Barber et al. (2021)	714	total genes	Environmental
		177	545-K-1-8L-3	545_K_1_8L_3	Environmental	Germany	Barber et al. (2021)	728	total genes	Environmental
		178	54-C-1-66L-2	54_C_1_66L_2	Environmental	Germany	Barber et al. (2021)	701	total genes	Environmental
		179	552-H-1-1-2	552_H_1_1_2	Environmental	Germany	Barber et al. (2021)	719	total genes	Environmental
		180	55-C-1-66L-3	55_C_1_66L_3	Environmental	Germany	Barber et al. (2021)	691	total genes	Environmental
		181	569-H-1-10-6	569_H_1_10_6	Environmental	Germany	Barber et al. (2021)	724	total genes	Environmental
		182	570-H-1-23-3	570_H_1_23_3	Environmental	Germany	Barber et al. (2021)	713	total genes	Environmental
		183	588-I-1-48-3	588_I_1_48_3	Environmental	Germany	Barber et al. (2021)	725	total genes	Environmental
		184	592-I-1-49-3	592_I_1_49_3	Environmental	Germany	Barber et al. (2021)	684	total genes	Environmental
		185	599-F-1-14-1	599_F_1_14_1	Environmental	Germany	Barber et al. (2021)	685	total genes	Environmental
		186	5-C-1-24L-3	5_C_1_24L_3	Environmental	Germany	Barber et al. (2021)	713	total genes	Environmental
		187	616-D-2-23L-5	616_D_2_23L_5	Environmental	Germany	Barber et al. (2021)	721	total genes	Environmental
		188	625-H-1-26-1	625_H_1_26_1	Environmental	Germany	Barber et al. (2021)	713	total genes	Environmental
		189	649-G-2-22-4	649_G_2_22_4	Environmental	Germany	Barber et al. (2021)	668	total genes	Environmental
		190	64-C-1-90L-1	64_C_1_90L_1	Environmental	Germany	Barber et al. (2021)	682	total genes	Environmental
		191	652-G-2-6-1	652_G_2_6_1	Environmental	Germany	Barber et al. (2021)	712	total genes	Environmental
		192	653-G-2-1-2	653_G_2_1_2	Environmental	Germany	Barber et al. (2021)	711	total genes	Environmental
		193	656-G-2-14-1	656_G_2_14_1	Environmental	Germany	Barber et al. (2021)	729	total genes	Environmental
		194	658-G-2-5-2	658_G_2_5_2	Environmental	Germany	Barber et al. (2021)	705	total genes	Environmental
		195	663-G-2-3-1	663_G_2_3_1	Environmental	Germany	Barber et al. (2021)	669	total genes	Environmental
		196	665-G-2-9-2	665_G_2_9_2	Environmental	Germany	Barber et al. (2021)	716	total genes	Environmental
		197	666-L-3-21-1	666_L_3_21_1	Environmental	Germany	Barber et al. (2021)	684	total genes	Environmental
		198	669-L-3-21-3	669_L_3_21_3	Environmental	Germany	Barber et al. (2021)	682	total genes	Environmental
		199	670-L-3-15-2	670_L_3_15_2	Environmental	Germany	Barber et al. (2021)	658	total genes	Environmental
		200	672-L-3-11-1	672_L_3_11_1	Environmental	Germany	Barber et al. (2021)	721	total genes	Environmental
		201	676-L-3-13-1	676_L_3_13_1	Environmental	Germany	Barber et al. (2021)	700	total genes	Environmental
		202	680-L-3-13-2	680_L_3_13_2	Environmental	Germany	Barber et al. (2021)	716	total genes	Environmental
		203	683-L-3-24-1	683_L_3_24_1	Environmental	Germany	Barber et al. (2021)	711	total genes	Environmental
		204	684-L-3-7-1	684_L_3_7_1	Environmental	Germany	Barber et al. (2021)	705	total genes	Environmental
		205	68-C-1-93L-3	68_C_1_93L_3	Environmental	Germany	Barber et al. (2021)	712	total genes	Environmental
		206	690-L-3-22-2	690_L_3_22_2	Environmental	Germany	Barber et al. (2021)	719	total genes	Environmental
		207	692-L-3-24-3	692_L_3_24_3	Environmental	Germany	Barber et al. (2021)	707	total genes	Environmental
		208	698-L-3-11-2	698_L_3_11_2	Environmental	Germany	Barber et al. (2021)	718	total genes	Environmental
		209	699-A-2-49L-2	699_A_2_49L_2	Environmental	Germany	Barber et al. (2021)	702	total genes	Environmental
		210	6-C-1-49-1	6_C_1_49_1	Environmental	Germany	Barber et al. (2021)	670	total genes	Environmental
		211	701-E-1-75s-1	701_E_1_75s_1	Environmental	Germany	Barber et al. (2021)	672	total genes	Environmental
		212	703-E-1-66s-1	703_E_1_66s_1	Environmental	Germany	Barber et al. (2021)	729	total genes	Environmental
		213	704-E-1-70L-4	704_E_1_70L_4	Environmental	Germany	Barber et al. (2021)	710	total genes	Environmental
		214	709-A-2-49L-5	709_A_2_49L_5	Environmental	Germany	Barber et al. (2021)	711	total genes	Environmental
		215	711-B-1-43-1	711_B_1_43_1	Environmental	Germany	Barber et al. (2021)	730	total genes	Environmental
		216	716-E-1-70L-5	716_E_1_70L_5	Environmental	Germany	Barber et al. (2021)	683	total genes	Environmental
		217	717-E-1-74s-1	717_E_1_74s_1	Environmental	Germany	Barber et al. (2021)	674	total genes	Environmental
		218	72-C-1-67s-1	72_C_1_67s_1	Environmental	Germany	Barber et al. (2021)	664	total genes	Environmental
		219	743-B-1-45-5	743_B_1_45_5	Environmental	Germany	Barber et al. (2021)	716	total genes	Environmental
		220	746-B-1-45-2	746_B_1_45_2	Environmental	Germany	Barber et al. (2021)	709	total genes	Environmental
		221	74-C-1-94L-2	74_C_1_94L_2	Environmental	Germany	Barber et al. (2021)	719	total genes	Environmental
		222	754-A-3-37s-1	754_A_3_37s_1	Environmental	Germany	Barber et al. (2021)	713	total genes	Environmental
		223	766-E-1-65L-2	766_E_1_65L_2	Environmental	Germany	Barber et al. (2021)	711	total genes	Environmental
		224	767-E-1-67s-1	767_E_1_67s_1	Environmental	Germany	Barber et al. (2021)	706	total genes	Environmental
		225	774-B-1-44-s	774_B_1_44_s	Environmental	Germany	Barber et al. (2021)	707	total genes	Environmental
		226	788-A-3-30s-2	788_A_3_30s_2	Environmental	Germany	Barber et al. (2021)	708	total genes	Environmental
		227	78-C-1-99L-2	78_C_1_99L_2	Environmental	Germany	Barber et al. (2021)	675	total genes	Environmental
		228	79-C-1-69s-1	79_C_1_69s_1	Environmental	Germany	Barber et al. (2021)	707	total genes	Environmental
		229	7-C-1-34s-1	7_C_1_34s_1	Environmental	Germany	Barber et al. (2021)	695	total genes	Environmental
		230	815-A-2-34L-2	815_A_2_34L_2	Environmental	Germany	Barber et al. (2021)	723	total genes	Environmental
		231	82-D-2-47L-2	82_D_2_47L_2	Environmental	Germany	Barber et al. (2021)	707	total genes	Environmental
		232	83-D-2-47L-1	83_D_2_47L_1	Environmental	Germany	Barber et al. (2021)	693	total genes	Environmental
		233	84-D-2-49L-5	84_D_2_49L_5	Environmental	Germany	Barber et al. (2021)	713	total genes	Environmental
		234	860-F-1-42-2	860_F_1_42_2	Environmental	Germany	Barber et al. (2021)	705	total genes	Environmental
		235	863-A-2-35L-1	863_A_2_35L_1	Environmental	Germany	Barber et al. (2021)	717	total genes	Environmental
		236	865-A-2-44L-2	865_A_2_44L_2	Environmental	Germany	Barber et al. (2021)	713	total genes	Environmental
		237	875-E-1-65L-4	875_E_1_65L_4	Environmental	Germany	Barber et al. (2021)	729	total genes	Environmental
		238	87-D-2-49L-2	87_D_2_49L_2	Environmental	Germany	Barber et al. (2021)	706	total genes	Environmental
		239	882-F-1-39-1	882_F_1_39_1	Environmental	Germany	Barber et al. (2021)	666	total genes	Environmental
		240	901-A-2-45L-5	901_A_2_45L_5	Environmental	Germany	Barber et al. (2021)	711	total genes	Environmental
		241	91-D-2-50s-1	91_D_2_50s_1	Environmental	Germany	Barber et al. (2021)	716	total genes	Environmental
		242	92-D-2-43s-1	92_D_2_43s_1	Environmental	Germany	Barber et al. (2021)	698	total genes	Environmental
		243	939-E-1-75s-2	939_E_1_75s_2	Environmental	Germany	Barber et al. (2021)	678	total genes	Environmental
		244	93-D-2-48L-1	93_D_2_48L_1	Environmental	Germany	Barber et al. (2021)	724	total genes	Environmental
		245	940-A-2-43L-2	940_A_2_43L_2	Environmental	Germany	Barber et al. (2021)	687	total genes	Environmental
		246	94-D-2-28L-1	94_D_2_28L_1	Environmental	Germany	Barber et al. (2021)	699	total genes	Environmental
		247	969-B-1-26-5	969_B_1_26_5	Environmental	Germany	Barber et al. (2021)	718	total genes	Environmental
		248	975-B-1-27-5	975_B_1_27_5	Environmental	Germany	Barber et al. (2021)	709	total genes	Environmental
		249	978-B-1-46-5	978_B_1_46_5	Environmental	Germany	Barber et al. (2021)	703	total genes	Environmental
		250	99-C-1-77s-2	99_C_1_77s_2	Environmental	Germany	Barber et al. (2021)	715	total genes	Environmental
		251	9-D-2-15L-2	9_D_2_15L_2	Environmental	Germany	Barber et al. (2021)	714	total genes	Environmental
		252	C10-NRZ-2017-039	C10_NRZ_2017_039	Clinical	Germany	Barber et al. (2021)	708	unique genes	Clinical
		253	C11-NRZ-2017-040	C11_NRZ_2017_040	Clinical	Germany	Barber et al. (2021)	667	unique genes	Clinical
		254	C13-NRZ-2017-069	C13_NRZ_2017_069	Clinical	Germany	Barber et al. (2021)	714	unique genes	Clinical
		255	C14-NRZ-2017-076	C14_NRZ_2017_076	Clinical	Germany	Barber et al. (2021)	714	unique genes	Clinical
		256	C15-NRZ-2017-096	C15_NRZ_2017_096	Clinical	Germany	Barber et al. (2021)	710	unique genes	Clinical
		257	C16-NRZ-2017-115	C16_NRZ_2017_115	Clinical	Germany	Barber et al. (2021)	683	unique genes	Clinical
		258	C17-NRZ-2017-134	C17_NRZ_2017_134	Clinical	Germany	Barber et al. (2021)	669	unique genes	Clinical
		259	C18-NRZ-2017-195	C18_NRZ_2017_195	Clinical	Germany	Barber et al. (2021)	726	unique genes	Clinical
		260	C19-NRZ-2017-214	C19_NRZ_2017_214	Clinical	Germany	Barber et al. (2021)	702	unique genes	Clinical
		261	C1-NRZ-2014-065	C1_NRZ_2014_065	Clinical	Germany	Barber et al. (2021)	698	unique genes	Clinical
		262	C20-NRZ-2017-282	C20_NRZ_2017_282	Clinical	Germany	Barber et al. (2021)	704	unique genes	Clinical
		263	C21-NRZ-2017-283	C21_NRZ_2017_283	Clinical	Germany	Barber et al. (2021)	715	unique genes	Clinical
		264	C22-NRZ-2017-322	C22_NRZ_2017_322	Clinical	Germany	Barber et al. (2021)	721	unique genes	Clinical
		265	C23-NRZ-2017-346	C23_NRZ_2017_346	Clinical	Germany	Barber et al. (2021)	720	unique genes	Clinical
		266	C24-NRZ-2017-362	C24_NRZ_2017_362	Clinical	Germany	Barber et al. (2021)	716	unique genes	Clinical
		267	C25-NRZ-2017-381	C25_NRZ_2017_381	Clinical	Germany	Barber et al. (2021)	713	unique genes	Clinical
		268	C26-NRZ-2017-434	C26_NRZ_2017_434	Clinical	Germany	Barber et al. (2021)	715	unique genes	Clinical
		269	C27-NRZ-2017-508	C27_NRZ_2017_508	Clinical	Germany	Barber et al. (2021)	666	unique genes	Clinical
		270	C28-NRZ-2017-534	C28_NRZ_2017_534	Clinical	Germany	Barber et al. (2021)	724	unique genes	Clinical
		271	C29-NRZ-2017-537	C29_NRZ_2017_537	Clinical	Germany	Barber et al. (2021)	707	unique genes	Clinical
		272	C2-NRZ-2015-218	C2_NRZ_2015_218	Clinical	Germany	Barber et al. (2021)	664	unique genes	Clinical
		273	C30-NRZ-2017-546	C30_NRZ_2017_546	Clinical	Germany	Barber et al. (2021)	705	unique genes	Clinical
		274	C31-NRZ-2018-043	C31_NRZ_2018_043	Clinical	Germany	Barber et al. (2021)	715	unique genes	Clinical
		275	C32-NRZ-2018-097	C32_NRZ_2018_097	Clinical	Germany	Barber et al. (2021)	709	unique genes	Clinical
		276	C33-NRZ-2017-101	C33_NRZ_2017_101	Clinical	Germany	Barber et al. (2021)	725	unique genes	Clinical
		277	C34-NRZ-2018-123	C34_NRZ_2018_123	Clinical	Germany	Barber et al. (2021)	694	unique genes	Clinical
		278	C35-NRZ-2018-146	C35_NRZ_2018_146	Clinical	Germany	Barber et al. (2021)	701	unique genes	Clinical
		279	C36-NRZ-2018-236	C36_NRZ_2018_236	Clinical	Germany	Barber et al. (2021)	731	unique genes	Clinical
		280	C37-NRZ-2018-272	C37_NRZ_2018_272	Clinical	Germany	Barber et al. (2021)	721	unique genes	Clinical
		281	C38-NRZ-2018-281	C38_NRZ_2018_281	Clinical	Germany	Barber et al. (2021)	718	unique genes	Clinical
		282	C39-NRZ-2018-286	C39_NRZ_2018_286	Clinical	Germany	Barber et al. (2021)	717	unique genes	Clinical
		283	C3-NRZ-2016-032	C3_NRZ_2016_032	Clinical	Germany	Barber et al. (2021)	722	unique genes	Clinical
		284	C40-NRZ-2018-290	C40_NRZ_2018_290	Clinical	Germany	Barber et al. (2021)	705	unique genes	Clinical
		285	C41-NRZ-2018-300	C41_NRZ_2018_300	Clinical	Germany	Barber et al. (2021)	715	unique genes	Clinical
		286	C42-NRZ-2018-307	C42_NRZ_2018_307	Clinical	Germany	Barber et al. (2021)	729	unique genes	Clinical
		287	C43-NRZ-2018-313	C43_NRZ_2018_313	Clinical	Germany	Barber et al. (2021)	671	unique genes	Clinical
		288	C44-NRZ-2017-339	C44_NRZ_2017_339	Clinical	Germany	Barber et al. (2021)	667	unique genes	Clinical
		289	C45-NRZ-2018-326	C45_NRZ_2018_326	Clinical	Germany	Barber et al. (2021)	727	unique genes	Clinical
		290	C46-NRZ-2018-396	C46_NRZ_2018_396	Clinical	Germany	Barber et al. (2021)	676	unique genes	Clinical
		291	C47-NRZ-2018-529	C47_NRZ_2018_529	Clinical	Germany	Barber et al. (2021)	674	unique genes	Clinical
		292	C48-NRZ-2018-539	C48_NRZ_2018_539	Clinical	Germany	Barber et al. (2021)	681	unique genes	Clinical
		293	C49-NRZ-2018-646	C49_NRZ_2018_646	Clinical	Germany	Barber et al. (2021)	717	unique genes	Clinical
		294	C4-NRZ-2016-063	C4_NRZ_2016_063	Clinical	Germany	Barber et al. (2021)	669	unique genes	Clinical
		295	C50-NRZ-2018-649	C50_NRZ_2018_649	Clinical	Germany	Barber et al. (2021)	683	unique genes	Clinical
		296	C5-NRZ-2016-071	C5_NRZ_2016_071	Clinical	Germany	Barber et al. (2021)	689	unique genes	Clinical
		297	C6-NRZ-2016-108	C6_NRZ_2016_108	Clinical	Germany	Barber et al. (2021)	722	unique genes	Clinical
		298	C7-NRZ-2016-121	C7_NRZ_2016_121	Clinical	Germany	Barber et al. (2021)	671	unique genes	Clinical
		299	C8-NRZ-2016-141	C8_NRZ_2016_141	Clinical	Germany	Barber et al. (2021)	735	unique genes	Clinical
		300	C9-NRZ-2016-342	C9_NRZ_2016_342	Clinical	Germany	Barber et al. (2021)	720	unique genes	Clinical
		301	100-C-1-80s-1	100_C_1_80s_1	Environmental	Germany	Barber et al. (2021)	708	unique genes	Environmental
		302	104-D-2-32L-1	104_D_2_32L_1	Environmental	Germany	Barber et al. (2021)	711	unique genes	Environmental
		303	105-D-2-38L-1	105_D_2_38L_1	Environmental	Germany	Barber et al. (2021)	716	unique genes	Environmental
		304	106-C-1-72s-2	106_C_1_72s_2	Environmental	Germany	Barber et al. (2021)	712	unique genes	Environmental
		305	10-C-1-40s-1	10_C_1_40s_1	Environmental	Germany	Barber et al. (2021)	712	unique genes	Environmental
		306	110-C-1-76s-2	110_C_1_76s_2	Environmental	Germany	Barber et al. (2021)	685	unique genes	Environmental
		307	111-C-1-76s-1	111_C_1_76s_1	Environmental	Germany	Barber et al. (2021)	721	unique genes	Environmental
		308	112-B-1-78L-1	112_B_1_78L_1	Environmental	Germany	Barber et al. (2021)	724	unique genes	Environmental
		309	113-B-1-71L-1	113_B_1_71L_1	Environmental	Germany	Barber et al. (2021)	711	unique genes	Environmental
		310	114-B-1-69L-1	114_B_1_69L_1	Environmental	Germany	Barber et al. (2021)	706	unique genes	Environmental
		311	115-B-1-70s-1	115_B_1_70s_1	Environmental	Germany	Barber et al. (2021)	662	unique genes	Environmental
		312	118-B-1-63s-1	118_B_1_63s_1	Environmental	Germany	Barber et al. (2021)	673	unique genes	Environmental
		313	119-B-1-66s-1	119_B_1_66s_1	Environmental	Germany	Barber et al. (2021)	719	unique genes	Environmental
		314	120-B-1-68s-1	120_B_1_68s_1	Environmental	Germany	Barber et al. (2021)	678	unique genes	Environmental
		315	121-B-1-67L-1	121_B_1_67L_1	Environmental	Germany	Barber et al. (2021)	715	unique genes	Environmental
		316	122-B-1-75L-1	122_B_1_75L_1	Environmental	Germany	Barber et al. (2021)	702	unique genes	Environmental
		317	124-B-1-66L-1	124_B_1_66L_1	Environmental	Germany	Barber et al. (2021)	710	unique genes	Environmental
		318	125-B-1-73L-1	125_B_1_73L_1	Environmental	Germany	Barber et al. (2021)	671	unique genes	Environmental
		319	126-A-2-26s-2	126_A_2_26s_2	Environmental	Germany	Barber et al. (2021)	711	unique genes	Environmental
		320	128-A-2-27s-1	128_A_2_27s_1	Environmental	Germany	Barber et al. (2021)	714	unique genes	Environmental
		321	12-D-2-44L-1	12_D_2_44L_1	Environmental	Germany	Barber et al. (2021)	668	unique genes	Environmental
		322	13-D-2-43L-1	13_D_2_43L_1	Environmental	Germany	Barber et al. (2021)	719	unique genes	Environmental
		323	14-D-2-43L-2	14_D_2_43L_2	Environmental	Germany	Barber et al. (2021)	700	unique genes	Environmental
		324	153-A-2-48s-2	153_A_2_48s_2	Environmental	Germany	Barber et al. (2021)	702	unique genes	Environmental
		325	154-A-2-47L-2	154_A_2_47L_2	Environmental	Germany	Barber et al. (2021)	711	unique genes	Environmental
		326	155-A-2-47s-3	155_A_2_47s_3	Environmental	Germany	Barber et al. (2021)	705	unique genes	Environmental
		327	15-D-2-39L-1	15_D_2_39L_1	Environmental	Germany	Barber et al. (2021)	712	unique genes	Environmental
		328	164-K-1-3L-2	164_K_1_3L_2	Environmental	Germany	Barber et al. (2021)	662	unique genes	Environmental
		329	167-K-1-34L-1	167_K_1_34L_1	Environmental	Germany	Barber et al. (2021)	714	unique genes	Environmental
		330	169-K-1-18L-3	169_K_1_18L_3	Environmental	Germany	Barber et al. (2021)	717	unique genes	Environmental
		331	16-D-2-39L-2	16_D_2_39L_2	Environmental	Germany	Barber et al. (2021)	713	unique genes	Environmental
		332	174-K-1-32s-1	174_K_1_32s_1	Environmental	Germany	Barber et al. (2021)	716	unique genes	Environmental
		333	179-K-1-1L-5	179_K_1_1L_5	Environmental	Germany	Barber et al. (2021)	724	unique genes	Environmental
		334	180-K-1-8L-1	180_K_1_8L_1	Environmental	Germany	Barber et al. (2021)	666	unique genes	Environmental
		335	182-K-1-3L-4	182_K_1_3L_4	Environmental	Germany	Barber et al. (2021)	712	unique genes	Environmental
		336	186-K-1-18L-6	186_K_1_18L_6	Environmental	Germany	Barber et al. (2021)	714	unique genes	Environmental
		337	190-K-1-4s-1	190_K_1_4s_1	Environmental	Germany	Barber et al. (2021)	712	unique genes	Environmental
		338	193-L-2-16-1	193_L_2_16_1	Environmental	Germany	Barber et al. (2021)	711	unique genes	Environmental
		339	194-L-2-17-1	194_L_2_17_1	Environmental	Germany	Barber et al. (2021)	708	unique genes	Environmental
		340	197-L-2-7-2	197_L_2_7_2	Environmental	Germany	Barber et al. (2021)	717	unique genes	Environmental
		341	198-L-2-7-1	198_L_2_7_1	Environmental	Germany	Barber et al. (2021)	715	unique genes	Environmental
		342	1-D-2-2s-3	1_D_2_2s_3	Environmental	Germany	Barber et al. (2021)	706	unique genes	Environmental
		343	200-L-2-9-1	200_L_2_9_1	Environmental	Germany	Barber et al. (2021)	713	unique genes	Environmental
		344	201-L-2-9-5	201_L_2_9_5	Environmental	Germany	Barber et al. (2021)	721	unique genes	Environmental
		345	205-L-2-15-4	205_L_2_15_4	Environmental	Germany	Barber et al. (2021)	671	unique genes	Environmental
		346	207-L-2-16-3	207_L_2_16_3	Environmental	Germany	Barber et al. (2021)	719	unique genes	Environmental
		347	210-L-2-22-4	210_L_2_22_4	Environmental	Germany	Barber et al. (2021)	727	unique genes	Environmental
		348	211-L-2-11-2	211_L_2_11_2	Environmental	Germany	Barber et al. (2021)	710	unique genes	Environmental
		349	220-L-2-11-4	220_L_2_11_4	Environmental	Germany	Barber et al. (2021)	713	unique genes	Environmental
		350	227-F-1-10L-1	227_F_1_10L_1	Environmental	Germany	Barber et al. (2021)	664	unique genes	Environmental
		351	229-K-1-24L-1	229_K_1_24L_1	Environmental	Germany	Barber et al. (2021)	712	unique genes	Environmental
		352	22-C-1-60L-1	22_C_1_60L_1	Environmental	Germany	Barber et al. (2021)	715	unique genes	Environmental
		353	230-K-1-4s-1	230_K_1_4s_1	Environmental	Germany	Barber et al. (2021)	687	unique genes	Environmental
		354	231-K-1-12L-1	231_K_1_12L_1	Environmental	Germany	Barber et al. (2021)	708	unique genes	Environmental
		355	238-F-1-4L-1	238_F_1_4L_1	Environmental	Germany	Barber et al. (2021)	672	unique genes	Environmental
		356	240-F-1-13L-1	240_F_1_13L_1	Environmental	Germany	Barber et al. (2021)	716	unique genes	Environmental
		357	243-F-1-33L-2	243_F_1_33L_2	Environmental	Germany	Barber et al. (2021)	674	unique genes	Environmental
		358	24-C-1-93s-1	24_C_1_93s_1	Environmental	Germany	Barber et al. (2021)	720	unique genes	Environmental
		359	254-F-1-13L-3	254_F_1_13L_3	Environmental	Germany	Barber et al. (2021)	717	unique genes	Environmental
		360	255-F-1-3L-1	255_F_1_3L_1	Environmental	Germany	Barber et al. (2021)	696	unique genes	Environmental
		361	259-I-1-25-1	259_I_1_25_1	Environmental	Germany	Barber et al. (2021)	666	unique genes	Environmental
		362	25-D-2-26s-1	25_D_2_26s_1	Environmental	Germany	Barber et al. (2021)	715	unique genes	Environmental
		363	262-I-1-12-1	262_I_1_12_1	Environmental	Germany	Barber et al. (2021)	714	unique genes	Environmental
		364	264-I-1-22-5	264_I_1_22_5	Environmental	Germany	Barber et al. (2021)	704	unique genes	Environmental
		365	265-I-1-22-4	265_I_1_22_4	Environmental	Germany	Barber et al. (2021)	707	unique genes	Environmental
		366	269-I-1-32-2	269_I_1_32_2	Environmental	Germany	Barber et al. (2021)	727	unique genes	Environmental
		367	26-D-2-29s-1	26_D_2_29s_1	Environmental	Germany	Barber et al. (2021)	708	unique genes	Environmental
		368	271-I-1-32-1	271_I_1_32_1	Environmental	Germany	Barber et al. (2021)	714	unique genes	Environmental
		369	275-I-1-19-2	275_I_1_19_2	Environmental	Germany	Barber et al. (2021)	668	unique genes	Environmental
		370	285-I-1-2-4	285_I_1_2_4	Environmental	Germany	Barber et al. (2021)	712	unique genes	Environmental
		371	289-I-1-2-2	289_I_1_2_2	Environmental	Germany	Barber et al. (2021)	664	unique genes	Environmental
		372	29-D-2-35s-1	29_D_2_35s_1	Environmental	Germany	Barber et al. (2021)	711	unique genes	Environmental
		373	2-D-2-15L-3	2_D_2_15L_3	Environmental	Germany	Barber et al. (2021)	712	unique genes	Environmental
		374	302-B-1-32-1	302_B_1_32_1	Environmental	Germany	Barber et al. (2021)	708	unique genes	Environmental
		375	303-B-1-32-3	303_B_1_32_3	Environmental	Germany	Barber et al. (2021)	715	unique genes	Environmental
		376	305-B-1-48-5	305_B_1_48_5	Environmental	Germany	Barber et al. (2021)	727	unique genes	Environmental
		377	313-H-1-15-2	313_H_1_15_2	Environmental	Germany	Barber et al. (2021)	714	unique genes	Environmental
		378	319-B-1-30-1	319_B_1_30_1	Environmental	Germany	Barber et al. (2021)	728	unique genes	Environmental
		379	325-C-1-6s-3	325_C_1_6s_3	Environmental	Germany	Barber et al. (2021)	708	unique genes	Environmental
		380	326-C-1-31s-1	326_C_1_31s_1	Environmental	Germany	Barber et al. (2021)	702	unique genes	Environmental
		381	327-C-1-28L-2	327_C_1_28L_2	Environmental	Germany	Barber et al. (2021)	714	unique genes	Environmental
		382	328-C-1-30L-1	328_C_1_30L_1	Environmental	Germany	Barber et al. (2021)	711	unique genes	Environmental
		383	332-C-1-31L-1	332_C_1_31L_1	Environmental	Germany	Barber et al. (2021)	680	unique genes	Environmental
		384	333-C-1-28L-1	333_C_1_28L_1	Environmental	Germany	Barber et al. (2021)	706	unique genes	Environmental
		385	334-E-1-48-2	334_E_1_48_2	Environmental	Germany	Barber et al. (2021)	704	unique genes	Environmental
		386	336-E-1-49-1	336_E_1_49_1	Environmental	Germany	Barber et al. (2021)	683	unique genes	Environmental
		387	347-E-1-46-2	347_E_1_46_2	Environmental	Germany	Barber et al. (2021)	714	unique genes	Environmental
		388	349-E-1-33L-1	349_E_1_33L_1	Environmental	Germany	Barber et al. (2021)	703	unique genes	Environmental
		389	350-E-1-37L-2	350_E_1_37L_2	Environmental	Germany	Barber et al. (2021)	705	unique genes	Environmental
		390	355-E-1-35-1	355_E_1_35_1	Environmental	Germany	Barber et al. (2021)	702	unique genes	Environmental
		391	373-C-1-40L-2	373_C_1_40L_2	Environmental	Germany	Barber et al. (2021)	711	unique genes	Environmental
		392	375-C-1-6s-2	375_C_1_6s_2	Environmental	Germany	Barber et al. (2021)	704	unique genes	Environmental
		393	377-C-1-33L-2	377_C_1_33L_2	Environmental	Germany	Barber et al. (2021)	713	unique genes	Environmental
		394	382-A-2-35s-1	382_A_2_35s_1	Environmental	Germany	Barber et al. (2021)	675	unique genes	Environmental
		395	383-C-1-27s-1	383_C_1_27s_1	Environmental	Germany	Barber et al. (2021)	722	unique genes	Environmental
		396	386-C-1-33L-1	386_C_1_33L_1	Environmental	Germany	Barber et al. (2021)	677	unique genes	Environmental
		397	390-A-2-36s-3	390_A_2_36s_3	Environmental	Germany	Barber et al. (2021)	676	unique genes	Environmental
		398	393-A-3-43s-1	393_A_3_43s_1	Environmental	Germany	Barber et al. (2021)	707	unique genes	Environmental
		399	394-L-2-24-1	394_L_2_24_1	Environmental	Germany	Barber et al. (2021)	677	unique genes	Environmental
		400	3-D-2-2s-2	3_D_2_2s_2	Environmental	Germany	Barber et al. (2021)	709	unique genes	Environmental
		401	407-L-2-4-3	407_L_2_4_3	Environmental	Germany	Barber et al. (2021)	669	unique genes	Environmental
		402	410-L-2-21-2	410_L_2_21_2	Environmental	Germany	Barber et al. (2021)	663	unique genes	Environmental
		403	423-D-2-25L-3	423_D_2_25L_3	Environmental	Germany	Barber et al. (2021)	664	unique genes	Environmental
		404	424-D-2-22s-1	424_D_2_22s_1	Environmental	Germany	Barber et al. (2021)	714	unique genes	Environmental
		405	429-D-2-25L-2	429_D_2_25L_2	Environmental	Germany	Barber et al. (2021)	681	unique genes	Environmental
		406	439-A-3-46s-1	439_A_3_46s_1	Environmental	Germany	Barber et al. (2021)	711	unique genes	Environmental
		407	43-C-1-69L-1	43_C_1_69L_1	Environmental	Germany	Barber et al. (2021)	716	unique genes	Environmental
		408	441-A-3-45L-2	441_A_3_45L_2	Environmental	Germany	Barber et al. (2021)	673	unique genes	Environmental
		409	442-D-2-17L-1	442_D_2_17L_1	Environmental	Germany	Barber et al. (2021)	663	unique genes	Environmental
		410	451-D-2-24s-1	451_D_2_24s_1	Environmental	Germany	Barber et al. (2021)	712	unique genes	Environmental
		411	452-C-1-51s-1	452_C_1_51s_1	Environmental	Germany	Barber et al. (2021)	702	unique genes	Environmental
		412	453-E-1-56s-1	453_E_1_56s_1	Environmental	Germany	Barber et al. (2021)	712	unique genes	Environmental
		413	454-A-3-40L-1	454_A_3_40L_1	Environmental	Germany	Barber et al. (2021)	675	unique genes	Environmental
		414	459-H-1-21-5	459_H_1_21_5	Environmental	Germany	Barber et al. (2021)	726	unique genes	Environmental
		415	468-H-1-30-2	468_H_1_30_2	Environmental	Germany	Barber et al. (2021)	666	unique genes	Environmental
		416	470-E-1-14-1	470_E_1_14_1	Environmental	Germany	Barber et al. (2021)	710	unique genes	Environmental
		417	473-E-1-7-1	473_E_1_7_1	Environmental	Germany	Barber et al. (2021)	729	unique genes	Environmental
		418	476-H-1-21-9	476_H_1_21_9	Environmental	Germany	Barber et al. (2021)	667	unique genes	Environmental
		419	477-E-1-25-10	477_E_1_25_10	Environmental	Germany	Barber et al. (2021)	674	unique genes	Environmental
		420	479-L-2-13-4	479_L_2_13_4	Environmental	Germany	Barber et al. (2021)	719	unique genes	Environmental
		421	47-C-1-72L-1	47_C_1_72L_1	Environmental	Germany	Barber et al. (2021)	677	unique genes	Environmental
		422	480-E-1-21-2	480_E_1_21_2	Environmental	Germany	Barber et al. (2021)	664	unique genes	Environmental
		423	487-E-1-20-2	487_E_1_20_2	Environmental	Germany	Barber et al. (2021)	682	unique genes	Environmental
		424	4-C-1-24L-2	4_C_1_24L_2	Environmental	Germany	Barber et al. (2021)	705	unique genes	Environmental
		425	514-H-1-29-2	514_H_1_29_2	Environmental	Germany	Barber et al. (2021)	718	unique genes	Environmental
		426	52-C-1-64L-2	52_C_1_64L_2	Environmental	Germany	Barber et al. (2021)	710	unique genes	Environmental
		427	540-K-1-1L-2	540_K_1_1L_2	Environmental	Germany	Barber et al. (2021)	743	unique genes	Environmental
		428	542-K-1-48s-1	542_K_1_48s_1	Environmental	Germany	Barber et al. (2021)	714	unique genes	Environmental
		429	545-K-1-8L-3	545_K_1_8L_3	Environmental	Germany	Barber et al. (2021)	728	unique genes	Environmental
		430	54-C-1-66L-2	54_C_1_66L_2	Environmental	Germany	Barber et al. (2021)	701	unique genes	Environmental
		431	552-H-1-1-2	552_H_1_1_2	Environmental	Germany	Barber et al. (2021)	719	unique genes	Environmental
		432	55-C-1-66L-3	55_C_1_66L_3	Environmental	Germany	Barber et al. (2021)	691	unique genes	Environmental
		433	569-H-1-10-6	569_H_1_10_6	Environmental	Germany	Barber et al. (2021)	724	unique genes	Environmental
		434	570-H-1-23-3	570_H_1_23_3	Environmental	Germany	Barber et al. (2021)	713	unique genes	Environmental
		435	588-I-1-48-3	588_I_1_48_3	Environmental	Germany	Barber et al. (2021)	725	unique genes	Environmental
		436	592-I-1-49-3	592_I_1_49_3	Environmental	Germany	Barber et al. (2021)	684	unique genes	Environmental
		437	599-F-1-14-1	599_F_1_14_1	Environmental	Germany	Barber et al. (2021)	685	unique genes	Environmental
		438	5-C-1-24L-3	5_C_1_24L_3	Environmental	Germany	Barber et al. (2021)	713	unique genes	Environmental
		439	616-D-2-23L-5	616_D_2_23L_5	Environmental	Germany	Barber et al. (2021)	721	unique genes	Environmental
		440	625-H-1-26-1	625_H_1_26_1	Environmental	Germany	Barber et al. (2021)	713	unique genes	Environmental
		441	649-G-2-22-4	649_G_2_22_4	Environmental	Germany	Barber et al. (2021)	668	unique genes	Environmental
		442	64-C-1-90L-1	64_C_1_90L_1	Environmental	Germany	Barber et al. (2021)	682	unique genes	Environmental
		443	652-G-2-6-1	652_G_2_6_1	Environmental	Germany	Barber et al. (2021)	712	unique genes	Environmental
		444	653-G-2-1-2	653_G_2_1_2	Environmental	Germany	Barber et al. (2021)	711	unique genes	Environmental
		445	656-G-2-14-1	656_G_2_14_1	Environmental	Germany	Barber et al. (2021)	729	unique genes	Environmental
		446	658-G-2-5-2	658_G_2_5_2	Environmental	Germany	Barber et al. (2021)	705	unique genes	Environmental
		447	663-G-2-3-1	663_G_2_3_1	Environmental	Germany	Barber et al. (2021)	669	unique genes	Environmental
		448	665-G-2-9-2	665_G_2_9_2	Environmental	Germany	Barber et al. (2021)	716	unique genes	Environmental
		449	666-L-3-21-1	666_L_3_21_1	Environmental	Germany	Barber et al. (2021)	684	unique genes	Environmental
		450	669-L-3-21-3	669_L_3_21_3	Environmental	Germany	Barber et al. (2021)	682	unique genes	Environmental
		451	670-L-3-15-2	670_L_3_15_2	Environmental	Germany	Barber et al. (2021)	658	unique genes	Environmental
		452	672-L-3-11-1	672_L_3_11_1	Environmental	Germany	Barber et al. (2021)	721	unique genes	Environmental
		453	676-L-3-13-1	676_L_3_13_1	Environmental	Germany	Barber et al. (2021)	700	unique genes	Environmental
		454	680-L-3-13-2	680_L_3_13_2	Environmental	Germany	Barber et al. (2021)	716	unique genes	Environmental
		455	683-L-3-24-1	683_L_3_24_1	Environmental	Germany	Barber et al. (2021)	711	unique genes	Environmental
		456	684-L-3-7-1	684_L_3_7_1	Environmental	Germany	Barber et al. (2021)	705	unique genes	Environmental
		457	68-C-1-93L-3	68_C_1_93L_3	Environmental	Germany	Barber et al. (2021)	712	unique genes	Environmental
		458	690-L-3-22-2	690_L_3_22_2	Environmental	Germany	Barber et al. (2021)	719	unique genes	Environmental
		459	692-L-3-24-3	692_L_3_24_3	Environmental	Germany	Barber et al. (2021)	707	unique genes	Environmental
		460	698-L-3-11-2	698_L_3_11_2	Environmental	Germany	Barber et al. (2021)	718	unique genes	Environmental
		461	699-A-2-49L-2	699_A_2_49L_2	Environmental	Germany	Barber et al. (2021)	702	unique genes	Environmental
		462	6-C-1-49-1	6_C_1_49_1	Environmental	Germany	Barber et al. (2021)	670	unique genes	Environmental
		463	701-E-1-75s-1	701_E_1_75s_1	Environmental	Germany	Barber et al. (2021)	672	unique genes	Environmental
		464	703-E-1-66s-1	703_E_1_66s_1	Environmental	Germany	Barber et al. (2021)	729	unique genes	Environmental
		465	704-E-1-70L-4	704_E_1_70L_4	Environmental	Germany	Barber et al. (2021)	710	unique genes	Environmental
		466	709-A-2-49L-5	709_A_2_49L_5	Environmental	Germany	Barber et al. (2021)	711	unique genes	Environmental
		467	711-B-1-43-1	711_B_1_43_1	Environmental	Germany	Barber et al. (2021)	730	unique genes	Environmental
		468	716-E-1-70L-5	716_E_1_70L_5	Environmental	Germany	Barber et al. (2021)	683	unique genes	Environmental
		469	717-E-1-74s-1	717_E_1_74s_1	Environmental	Germany	Barber et al. (2021)	674	unique genes	Environmental
		470	72-C-1-67s-1	72_C_1_67s_1	Environmental	Germany	Barber et al. (2021)	664	unique genes	Environmental
		471	743-B-1-45-5	743_B_1_45_5	Environmental	Germany	Barber et al. (2021)	716	unique genes	Environmental
		472	746-B-1-45-2	746_B_1_45_2	Environmental	Germany	Barber et al. (2021)	709	unique genes	Environmental
		473	74-C-1-94L-2	74_C_1_94L_2	Environmental	Germany	Barber et al. (2021)	719	unique genes	Environmental
		474	754-A-3-37s-1	754_A_3_37s_1	Environmental	Germany	Barber et al. (2021)	713	unique genes	Environmental
		475	766-E-1-65L-2	766_E_1_65L_2	Environmental	Germany	Barber et al. (2021)	711	unique genes	Environmental
		476	767-E-1-67s-1	767_E_1_67s_1	Environmental	Germany	Barber et al. (2021)	706	unique genes	Environmental
		477	774-B-1-44-s	774_B_1_44_s	Environmental	Germany	Barber et al. (2021)	707	unique genes	Environmental
		478	788-A-3-30s-2	788_A_3_30s_2	Environmental	Germany	Barber et al. (2021)	708	unique genes	Environmental
		479	78-C-1-99L-2	78_C_1_99L_2	Environmental	Germany	Barber et al. (2021)	675	unique genes	Environmental
		480	79-C-1-69s-1	79_C_1_69s_1	Environmental	Germany	Barber et al. (2021)	707	unique genes	Environmental
		481	7-C-1-34s-1	7_C_1_34s_1	Environmental	Germany	Barber et al. (2021)	695	unique genes	Environmental
		482	815-A-2-34L-2	815_A_2_34L_2	Environmental	Germany	Barber et al. (2021)	723	unique genes	Environmental
		483	82-D-2-47L-2	82_D_2_47L_2	Environmental	Germany	Barber et al. (2021)	707	unique genes	Environmental
		484	83-D-2-47L-1	83_D_2_47L_1	Environmental	Germany	Barber et al. (2021)	693	unique genes	Environmental
		485	84-D-2-49L-5	84_D_2_49L_5	Environmental	Germany	Barber et al. (2021)	713	unique genes	Environmental
		486	860-F-1-42-2	860_F_1_42_2	Environmental	Germany	Barber et al. (2021)	705	unique genes	Environmental
		487	863-A-2-35L-1	863_A_2_35L_1	Environmental	Germany	Barber et al. (2021)	717	unique genes	Environmental
		488	865-A-2-44L-2	865_A_2_44L_2	Environmental	Germany	Barber et al. (2021)	713	unique genes	Environmental
		489	875-E-1-65L-4	875_E_1_65L_4	Environmental	Germany	Barber et al. (2021)	729	unique genes	Environmental
		490	87-D-2-49L-2	87_D_2_49L_2	Environmental	Germany	Barber et al. (2021)	706	unique genes	Environmental
		491	882-F-1-39-1	882_F_1_39_1	Environmental	Germany	Barber et al. (2021)	666	unique genes	Environmental
		492	901-A-2-45L-5	901_A_2_45L_5	Environmental	Germany	Barber et al. (2021)	711	unique genes	Environmental
		493	91-D-2-50s-1	91_D_2_50s_1	Environmental	Germany	Barber et al. (2021)	716	unique genes	Environmental
		494	92-D-2-43s-1	92_D_2_43s_1	Environmental	Germany	Barber et al. (2021)	698	unique genes	Environmental
		495	939-E-1-75s-2	939_E_1_75s_2	Environmental	Germany	Barber et al. (2021)	678	unique genes	Environmental
		496	93-D-2-48L-1	93_D_2_48L_1	Environmental	Germany	Barber et al. (2021)	724	unique genes	Environmental
		497	940-A-2-43L-2	940_A_2_43L_2	Environmental	Germany	Barber et al. (2021)	687	unique genes	Environmental
		498	94-D-2-28L-1	94_D_2_28L_1	Environmental	Germany	Barber et al. (2021)	699	unique genes	Environmental
		499	969-B-1-26-5	969_B_1_26_5	Environmental	Germany	Barber et al. (2021)	718	unique genes	Environmental
		500	975-B-1-27-5	975_B_1_27_5	Environmental	Germany	Barber et al. (2021)	709	unique genes	Environmental
		501	978-B-1-46-5	978_B_1_46_5	Environmental	Germany	Barber et al. (2021)	703	unique genes	Environmental
		502	99-C-1-77s-2	99_C_1_77s_2	Environmental	Germany	Barber et al. (2021)	715	unique genes	Environmental
		503	9-D-2-15L-2	9_D_2_15L_2	Environmental	Germany	Barber et al. (2021)	714	unique genes	Environmental
		504	C10-NRZ-2017-039	C10_NRZ_2017_039	Clinical	Germany	Barber et al. (2021)	1359	total reactions	Clinical
		505	C11-NRZ-2017-040	C11_NRZ_2017_040	Clinical	Germany	Barber et al. (2021)	1357	total reactions	Clinical
		506	C13-NRZ-2017-069	C13_NRZ_2017_069	Clinical	Germany	Barber et al. (2021)	1380	total reactions	Clinical
		507	C14-NRZ-2017-076	C14_NRZ_2017_076	Clinical	Germany	Barber et al. (2021)	1360	total reactions	Clinical
		508	C15-NRZ-2017-096	C15_NRZ_2017_096	Clinical	Germany	Barber et al. (2021)	1349	total reactions	Clinical
		509	C16-NRZ-2017-115	C16_NRZ_2017_115	Clinical	Germany	Barber et al. (2021)	1382	total reactions	Clinical
		510	C17-NRZ-2017-134	C17_NRZ_2017_134	Clinical	Germany	Barber et al. (2021)	1355	total reactions	Clinical
		511	C18-NRZ-2017-195	C18_NRZ_2017_195	Clinical	Germany	Barber et al. (2021)	1390	total reactions	Clinical
		512	C19-NRZ-2017-214	C19_NRZ_2017_214	Clinical	Germany	Barber et al. (2021)	1364	total reactions	Clinical
		513	C1-NRZ-2014-065	C1_NRZ_2014_065	Clinical	Germany	Barber et al. (2021)	1352	total reactions	Clinical
		514	C20-NRZ-2017-282	C20_NRZ_2017_282	Clinical	Germany	Barber et al. (2021)	1355	total reactions	Clinical
		515	C21-NRZ-2017-283	C21_NRZ_2017_283	Clinical	Germany	Barber et al. (2021)	1372	total reactions	Clinical
		516	C22-NRZ-2017-322	C22_NRZ_2017_322	Clinical	Germany	Barber et al. (2021)	1373	total reactions	Clinical
		517	C23-NRZ-2017-346	C23_NRZ_2017_346	Clinical	Germany	Barber et al. (2021)	1376	total reactions	Clinical
		518	C24-NRZ-2017-362	C24_NRZ_2017_362	Clinical	Germany	Barber et al. (2021)	1355	total reactions	Clinical
		519	C25-NRZ-2017-381	C25_NRZ_2017_381	Clinical	Germany	Barber et al. (2021)	1355	total reactions	Clinical
		520	C26-NRZ-2017-434	C26_NRZ_2017_434	Clinical	Germany	Barber et al. (2021)	1367	total reactions	Clinical
		521	C27-NRZ-2017-508	C27_NRZ_2017_508	Clinical	Germany	Barber et al. (2021)	1341	total reactions	Clinical
		522	C28-NRZ-2017-534	C28_NRZ_2017_534	Clinical	Germany	Barber et al. (2021)	1390	total reactions	Clinical
		523	C29-NRZ-2017-537	C29_NRZ_2017_537	Clinical	Germany	Barber et al. (2021)	1358	total reactions	Clinical
		524	C2-NRZ-2015-218	C2_NRZ_2015_218	Clinical	Germany	Barber et al. (2021)	1347	total reactions	Clinical
		525	C30-NRZ-2017-546	C30_NRZ_2017_546	Clinical	Germany	Barber et al. (2021)	1344	total reactions	Clinical
		526	C31-NRZ-2018-043	C31_NRZ_2018_043	Clinical	Germany	Barber et al. (2021)	1379	total reactions	Clinical
		527	C32-NRZ-2018-097	C32_NRZ_2018_097	Clinical	Germany	Barber et al. (2021)	1370	total reactions	Clinical
		528	C33-NRZ-2017-101	C33_NRZ_2017_101	Clinical	Germany	Barber et al. (2021)	1378	total reactions	Clinical
		529	C34-NRZ-2018-123	C34_NRZ_2018_123	Clinical	Germany	Barber et al. (2021)	1341	total reactions	Clinical
		530	C35-NRZ-2018-146	C35_NRZ_2018_146	Clinical	Germany	Barber et al. (2021)	1351	total reactions	Clinical
		531	C36-NRZ-2018-236	C36_NRZ_2018_236	Clinical	Germany	Barber et al. (2021)	1402	total reactions	Clinical
		532	C37-NRZ-2018-272	C37_NRZ_2018_272	Clinical	Germany	Barber et al. (2021)	1360	total reactions	Clinical
		533	C38-NRZ-2018-281	C38_NRZ_2018_281	Clinical	Germany	Barber et al. (2021)	1373	total reactions	Clinical
		534	C39-NRZ-2018-286	C39_NRZ_2018_286	Clinical	Germany	Barber et al. (2021)	1363	total reactions	Clinical
		535	C3-NRZ-2016-032	C3_NRZ_2016_032	Clinical	Germany	Barber et al. (2021)	1374	total reactions	Clinical
		536	C40-NRZ-2018-290	C40_NRZ_2018_290	Clinical	Germany	Barber et al. (2021)	1343	total reactions	Clinical
		537	C41-NRZ-2018-300	C41_NRZ_2018_300	Clinical	Germany	Barber et al. (2021)	1374	total reactions	Clinical
		538	C42-NRZ-2018-307	C42_NRZ_2018_307	Clinical	Germany	Barber et al. (2021)	1388	total reactions	Clinical
		539	C43-NRZ-2018-313	C43_NRZ_2018_313	Clinical	Germany	Barber et al. (2021)	1367	total reactions	Clinical
		540	C44-NRZ-2017-339	C44_NRZ_2017_339	Clinical	Germany	Barber et al. (2021)	1352	total reactions	Clinical
		541	C45-NRZ-2018-326	C45_NRZ_2018_326	Clinical	Germany	Barber et al. (2021)	1373	total reactions	Clinical
		542	C46-NRZ-2018-396	C46_NRZ_2018_396	Clinical	Germany	Barber et al. (2021)	1358	total reactions	Clinical
		543	C47-NRZ-2018-529	C47_NRZ_2018_529	Clinical	Germany	Barber et al. (2021)	1341	total reactions	Clinical
		544	C48-NRZ-2018-539	C48_NRZ_2018_539	Clinical	Germany	Barber et al. (2021)	1361	total reactions	Clinical
		545	C49-NRZ-2018-646	C49_NRZ_2018_646	Clinical	Germany	Barber et al. (2021)	1357	total reactions	Clinical
		546	C4-NRZ-2016-063	C4_NRZ_2016_063	Clinical	Germany	Barber et al. (2021)	1340	total reactions	Clinical
		547	C50-NRZ-2018-649	C50_NRZ_2018_649	Clinical	Germany	Barber et al. (2021)	1364	total reactions	Clinical
		548	C5-NRZ-2016-071	C5_NRZ_2016_071	Clinical	Germany	Barber et al. (2021)	1383	total reactions	Clinical
		549	C6-NRZ-2016-108	C6_NRZ_2016_108	Clinical	Germany	Barber et al. (2021)	1360	total reactions	Clinical
		550	C7-NRZ-2016-121	C7_NRZ_2016_121	Clinical	Germany	Barber et al. (2021)	1353	total reactions	Clinical
		551	C8-NRZ-2016-141	C8_NRZ_2016_141	Clinical	Germany	Barber et al. (2021)	1385	total reactions	Clinical
		552	C9-NRZ-2016-342	C9_NRZ_2016_342	Clinical	Germany	Barber et al. (2021)	1363	total reactions	Clinical
		553	100-C-1-80s-1	100_C_1_80s_1	Environmental	Germany	Barber et al. (2021)	1343	total reactions	Environmental
		554	104-D-2-32L-1	104_D_2_32L_1	Environmental	Germany	Barber et al. (2021)	1356	total reactions	Environmental
		555	105-D-2-38L-1	105_D_2_38L_1	Environmental	Germany	Barber et al. (2021)	1365	total reactions	Environmental
		556	106-C-1-72s-2	106_C_1_72s_2	Environmental	Germany	Barber et al. (2021)	1355	total reactions	Environmental
		557	10-C-1-40s-1	10_C_1_40s_1	Environmental	Germany	Barber et al. (2021)	1363	total reactions	Environmental
		558	110-C-1-76s-2	110_C_1_76s_2	Environmental	Germany	Barber et al. (2021)	1379	total reactions	Environmental
		559	111-C-1-76s-1	111_C_1_76s_1	Environmental	Germany	Barber et al. (2021)	1371	total reactions	Environmental
		560	112-B-1-78L-1	112_B_1_78L_1	Environmental	Germany	Barber et al. (2021)	1370	total reactions	Environmental
		561	113-B-1-71L-1	113_B_1_71L_1	Environmental	Germany	Barber et al. (2021)	1338	total reactions	Environmental
		562	114-B-1-69L-1	114_B_1_69L_1	Environmental	Germany	Barber et al. (2021)	1353	total reactions	Environmental
		563	115-B-1-70s-1	115_B_1_70s_1	Environmental	Germany	Barber et al. (2021)	1330	total reactions	Environmental
		564	118-B-1-63s-1	118_B_1_63s_1	Environmental	Germany	Barber et al. (2021)	1348	total reactions	Environmental
		565	119-B-1-66s-1	119_B_1_66s_1	Environmental	Germany	Barber et al. (2021)	1368	total reactions	Environmental
		566	120-B-1-68s-1	120_B_1_68s_1	Environmental	Germany	Barber et al. (2021)	1349	total reactions	Environmental
		567	121-B-1-67L-1	121_B_1_67L_1	Environmental	Germany	Barber et al. (2021)	1356	total reactions	Environmental
		568	122-B-1-75L-1	122_B_1_75L_1	Environmental	Germany	Barber et al. (2021)	1356	total reactions	Environmental
		569	124-B-1-66L-1	124_B_1_66L_1	Environmental	Germany	Barber et al. (2021)	1349	total reactions	Environmental
		570	125-B-1-73L-1	125_B_1_73L_1	Environmental	Germany	Barber et al. (2021)	1355	total reactions	Environmental
		571	126-A-2-26s-2	126_A_2_26s_2	Environmental	Germany	Barber et al. (2021)	1362	total reactions	Environmental
		572	128-A-2-27s-1	128_A_2_27s_1	Environmental	Germany	Barber et al. (2021)	1370	total reactions	Environmental
		573	12-D-2-44L-1	12_D_2_44L_1	Environmental	Germany	Barber et al. (2021)	1350	total reactions	Environmental
		574	13-D-2-43L-1	13_D_2_43L_1	Environmental	Germany	Barber et al. (2021)	1378	total reactions	Environmental
		575	14-D-2-43L-2	14_D_2_43L_2	Environmental	Germany	Barber et al. (2021)	1352	total reactions	Environmental
		576	153-A-2-48s-2	153_A_2_48s_2	Environmental	Germany	Barber et al. (2021)	1361	total reactions	Environmental
		577	154-A-2-47L-2	154_A_2_47L_2	Environmental	Germany	Barber et al. (2021)	1368	total reactions	Environmental
		578	155-A-2-47s-3	155_A_2_47s_3	Environmental	Germany	Barber et al. (2021)	1351	total reactions	Environmental
		579	15-D-2-39L-1	15_D_2_39L_1	Environmental	Germany	Barber et al. (2021)	1363	total reactions	Environmental
		580	164-K-1-3L-2	164_K_1_3L_2	Environmental	Germany	Barber et al. (2021)	1357	total reactions	Environmental
		581	167-K-1-34L-1	167_K_1_34L_1	Environmental	Germany	Barber et al. (2021)	1365	total reactions	Environmental
		582	169-K-1-18L-3	169_K_1_18L_3	Environmental	Germany	Barber et al. (2021)	1365	total reactions	Environmental
		583	16-D-2-39L-2	16_D_2_39L_2	Environmental	Germany	Barber et al. (2021)	1369	total reactions	Environmental
		584	174-K-1-32s-1	174_K_1_32s_1	Environmental	Germany	Barber et al. (2021)	1367	total reactions	Environmental
		585	179-K-1-1L-5	179_K_1_1L_5	Environmental	Germany	Barber et al. (2021)	1385	total reactions	Environmental
		586	180-K-1-8L-1	180_K_1_8L_1	Environmental	Germany	Barber et al. (2021)	1331	total reactions	Environmental
		587	182-K-1-3L-4	182_K_1_3L_4	Environmental	Germany	Barber et al. (2021)	1368	total reactions	Environmental
		588	186-K-1-18L-6	186_K_1_18L_6	Environmental	Germany	Barber et al. (2021)	1368	total reactions	Environmental
		589	190-K-1-4s-1	190_K_1_4s_1	Environmental	Germany	Barber et al. (2021)	1348	total reactions	Environmental
		590	193-L-2-16-1	193_L_2_16_1	Environmental	Germany	Barber et al. (2021)	1361	total reactions	Environmental
		591	194-L-2-17-1	194_L_2_17_1	Environmental	Germany	Barber et al. (2021)	1368	total reactions	Environmental
		592	197-L-2-7-2	197_L_2_7_2	Environmental	Germany	Barber et al. (2021)	1370	total reactions	Environmental
		593	198-L-2-7-1	198_L_2_7_1	Environmental	Germany	Barber et al. (2021)	1364	total reactions	Environmental
		594	1-D-2-2s-3	1_D_2_2s_3	Environmental	Germany	Barber et al. (2021)	1352	total reactions	Environmental
		595	200-L-2-9-1	200_L_2_9_1	Environmental	Germany	Barber et al. (2021)	1366	total reactions	Environmental
		596	201-L-2-9-5	201_L_2_9_5	Environmental	Germany	Barber et al. (2021)	1368	total reactions	Environmental
		597	205-L-2-15-4	205_L_2_15_4	Environmental	Germany	Barber et al. (2021)	1358	total reactions	Environmental
		598	207-L-2-16-3	207_L_2_16_3	Environmental	Germany	Barber et al. (2021)	1362	total reactions	Environmental
		599	210-L-2-22-4	210_L_2_22_4	Environmental	Germany	Barber et al. (2021)	1382	total reactions	Environmental
		600	211-L-2-11-2	211_L_2_11_2	Environmental	Germany	Barber et al. (2021)	1355	total reactions	Environmental
		601	220-L-2-11-4	220_L_2_11_4	Environmental	Germany	Barber et al. (2021)	1369	total reactions	Environmental
		602	227-F-1-10L-1	227_F_1_10L_1	Environmental	Germany	Barber et al. (2021)	1341	total reactions	Environmental
		603	229-K-1-24L-1	229_K_1_24L_1	Environmental	Germany	Barber et al. (2021)	1347	total reactions	Environmental
		604	22-C-1-60L-1	22_C_1_60L_1	Environmental	Germany	Barber et al. (2021)	1375	total reactions	Environmental
		605	230-K-1-4s-1	230_K_1_4s_1	Environmental	Germany	Barber et al. (2021)	1323	total reactions	Environmental
		606	231-K-1-12L-1	231_K_1_12L_1	Environmental	Germany	Barber et al. (2021)	1356	total reactions	Environmental
		607	238-F-1-4L-1	238_F_1_4L_1	Environmental	Germany	Barber et al. (2021)	1347	total reactions	Environmental
		608	240-F-1-13L-1	240_F_1_13L_1	Environmental	Germany	Barber et al. (2021)	1369	total reactions	Environmental
		609	243-F-1-33L-2	243_F_1_33L_2	Environmental	Germany	Barber et al. (2021)	1375	total reactions	Environmental
		610	24-C-1-93s-1	24_C_1_93s_1	Environmental	Germany	Barber et al. (2021)	1364	total reactions	Environmental
		611	254-F-1-13L-3	254_F_1_13L_3	Environmental	Germany	Barber et al. (2021)	1381	total reactions	Environmental
		612	255-F-1-3L-1	255_F_1_3L_1	Environmental	Germany	Barber et al. (2021)	1352	total reactions	Environmental
		613	259-I-1-25-1	259_I_1_25_1	Environmental	Germany	Barber et al. (2021)	1339	total reactions	Environmental
		614	25-D-2-26s-1	25_D_2_26s_1	Environmental	Germany	Barber et al. (2021)	1354	total reactions	Environmental
		615	262-I-1-12-1	262_I_1_12_1	Environmental	Germany	Barber et al. (2021)	1355	total reactions	Environmental
		616	264-I-1-22-5	264_I_1_22_5	Environmental	Germany	Barber et al. (2021)	1370	total reactions	Environmental
		617	265-I-1-22-4	265_I_1_22_4	Environmental	Germany	Barber et al. (2021)	1371	total reactions	Environmental
		618	269-I-1-32-2	269_I_1_32_2	Environmental	Germany	Barber et al. (2021)	1392	total reactions	Environmental
		619	26-D-2-29s-1	26_D_2_29s_1	Environmental	Germany	Barber et al. (2021)	1369	total reactions	Environmental
		620	271-I-1-32-1	271_I_1_32_1	Environmental	Germany	Barber et al. (2021)	1371	total reactions	Environmental
		621	275-I-1-19-2	275_I_1_19_2	Environmental	Germany	Barber et al. (2021)	1348	total reactions	Environmental
		622	285-I-1-2-4	285_I_1_2_4	Environmental	Germany	Barber et al. (2021)	1361	total reactions	Environmental
		623	289-I-1-2-2	289_I_1_2_2	Environmental	Germany	Barber et al. (2021)	1350	total reactions	Environmental
		624	29-D-2-35s-1	29_D_2_35s_1	Environmental	Germany	Barber et al. (2021)	1365	total reactions	Environmental
		625	2-D-2-15L-3	2_D_2_15L_3	Environmental	Germany	Barber et al. (2021)	1364	total reactions	Environmental
		626	302-B-1-32-1	302_B_1_32_1	Environmental	Germany	Barber et al. (2021)	1364	total reactions	Environmental
		627	303-B-1-32-3	303_B_1_32_3	Environmental	Germany	Barber et al. (2021)	1368	total reactions	Environmental
		628	305-B-1-48-5	305_B_1_48_5	Environmental	Germany	Barber et al. (2021)	1363	total reactions	Environmental
		629	313-H-1-15-2	313_H_1_15_2	Environmental	Germany	Barber et al. (2021)	1359	total reactions	Environmental
		630	319-B-1-30-1	319_B_1_30_1	Environmental	Germany	Barber et al. (2021)	1386	total reactions	Environmental
		631	325-C-1-6s-3	325_C_1_6s_3	Environmental	Germany	Barber et al. (2021)	1364	total reactions	Environmental
		632	326-C-1-31s-1	326_C_1_31s_1	Environmental	Germany	Barber et al. (2021)	1349	total reactions	Environmental
		633	327-C-1-28L-2	327_C_1_28L_2	Environmental	Germany	Barber et al. (2021)	1373	total reactions	Environmental
		634	328-C-1-30L-1	328_C_1_30L_1	Environmental	Germany	Barber et al. (2021)	1362	total reactions	Environmental
		635	332-C-1-31L-1	332_C_1_31L_1	Environmental	Germany	Barber et al. (2021)	1368	total reactions	Environmental
		636	333-C-1-28L-1	333_C_1_28L_1	Environmental	Germany	Barber et al. (2021)	1363	total reactions	Environmental
		637	334-E-1-48-2	334_E_1_48_2	Environmental	Germany	Barber et al. (2021)	1354	total reactions	Environmental
		638	336-E-1-49-1	336_E_1_49_1	Environmental	Germany	Barber et al. (2021)	1362	total reactions	Environmental
		639	347-E-1-46-2	347_E_1_46_2	Environmental	Germany	Barber et al. (2021)	1367	total reactions	Environmental
		640	349-E-1-33L-1	349_E_1_33L_1	Environmental	Germany	Barber et al. (2021)	1346	total reactions	Environmental
		641	350-E-1-37L-2	350_E_1_37L_2	Environmental	Germany	Barber et al. (2021)	1365	total reactions	Environmental
		642	355-E-1-35-1	355_E_1_35_1	Environmental	Germany	Barber et al. (2021)	1356	total reactions	Environmental
		643	373-C-1-40L-2	373_C_1_40L_2	Environmental	Germany	Barber et al. (2021)	1371	total reactions	Environmental
		644	375-C-1-6s-2	375_C_1_6s_2	Environmental	Germany	Barber et al. (2021)	1351	total reactions	Environmental
		645	377-C-1-33L-2	377_C_1_33L_2	Environmental	Germany	Barber et al. (2021)	1361	total reactions	Environmental
		646	382-A-2-35s-1	382_A_2_35s_1	Environmental	Germany	Barber et al. (2021)	1364	total reactions	Environmental
		647	383-C-1-27s-1	383_C_1_27s_1	Environmental	Germany	Barber et al. (2021)	1371	total reactions	Environmental
		648	386-C-1-33L-1	386_C_1_33L_1	Environmental	Germany	Barber et al. (2021)	1366	total reactions	Environmental
		649	390-A-2-36s-3	390_A_2_36s_3	Environmental	Germany	Barber et al. (2021)	1352	total reactions	Environmental
		650	393-A-3-43s-1	393_A_3_43s_1	Environmental	Germany	Barber et al. (2021)	1375	total reactions	Environmental
		651	394-L-2-24-1	394_L_2_24_1	Environmental	Germany	Barber et al. (2021)	1371	total reactions	Environmental
		652	3-D-2-2s-2	3_D_2_2s_2	Environmental	Germany	Barber et al. (2021)	1360	total reactions	Environmental
		653	407-L-2-4-3	407_L_2_4_3	Environmental	Germany	Barber et al. (2021)	1356	total reactions	Environmental
		654	410-L-2-21-2	410_L_2_21_2	Environmental	Germany	Barber et al. (2021)	1321	total reactions	Environmental
		655	423-D-2-25L-3	423_D_2_25L_3	Environmental	Germany	Barber et al. (2021)	1361	total reactions	Environmental
		656	424-D-2-22s-1	424_D_2_22s_1	Environmental	Germany	Barber et al. (2021)	1368	total reactions	Environmental
		657	429-D-2-25L-2	429_D_2_25L_2	Environmental	Germany	Barber et al. (2021)	1357	total reactions	Environmental
		658	439-A-3-46s-1	439_A_3_46s_1	Environmental	Germany	Barber et al. (2021)	1340	total reactions	Environmental
		659	43-C-1-69L-1	43_C_1_69L_1	Environmental	Germany	Barber et al. (2021)	1362	total reactions	Environmental
		660	441-A-3-45L-2	441_A_3_45L_2	Environmental	Germany	Barber et al. (2021)	1351	total reactions	Environmental
		661	442-D-2-17L-1	442_D_2_17L_1	Environmental	Germany	Barber et al. (2021)	1325	total reactions	Environmental
		662	451-D-2-24s-1	451_D_2_24s_1	Environmental	Germany	Barber et al. (2021)	1373	total reactions	Environmental
		663	452-C-1-51s-1	452_C_1_51s_1	Environmental	Germany	Barber et al. (2021)	1362	total reactions	Environmental
		664	453-E-1-56s-1	453_E_1_56s_1	Environmental	Germany	Barber et al. (2021)	1358	total reactions	Environmental
		665	454-A-3-40L-1	454_A_3_40L_1	Environmental	Germany	Barber et al. (2021)	1356	total reactions	Environmental
		666	459-H-1-21-5	459_H_1_21_5	Environmental	Germany	Barber et al. (2021)	1388	total reactions	Environmental
		667	468-H-1-30-2	468_H_1_30_2	Environmental	Germany	Barber et al. (2021)	1350	total reactions	Environmental
		668	470-E-1-14-1	470_E_1_14_1	Environmental	Germany	Barber et al. (2021)	1357	total reactions	Environmental
		669	473-E-1-7-1	473_E_1_7_1	Environmental	Germany	Barber et al. (2021)	1379	total reactions	Environmental
		670	476-H-1-21-9	476_H_1_21_9	Environmental	Germany	Barber et al. (2021)	1349	total reactions	Environmental
		671	477-E-1-25-10	477_E_1_25_10	Environmental	Germany	Barber et al. (2021)	1341	total reactions	Environmental
		672	479-L-2-13-4	479_L_2_13_4	Environmental	Germany	Barber et al. (2021)	1347	total reactions	Environmental
		673	47-C-1-72L-1	47_C_1_72L_1	Environmental	Germany	Barber et al. (2021)	1359	total reactions	Environmental
		674	480-E-1-21-2	480_E_1_21_2	Environmental	Germany	Barber et al. (2021)	1346	total reactions	Environmental
		675	487-E-1-20-2	487_E_1_20_2	Environmental	Germany	Barber et al. (2021)	1381	total reactions	Environmental
		676	4-C-1-24L-2	4_C_1_24L_2	Environmental	Germany	Barber et al. (2021)	1354	total reactions	Environmental
		677	514-H-1-29-2	514_H_1_29_2	Environmental	Germany	Barber et al. (2021)	1362	total reactions	Environmental
		678	52-C-1-64L-2	52_C_1_64L_2	Environmental	Germany	Barber et al. (2021)	1355	total reactions	Environmental
		679	540-K-1-1L-2	540_K_1_1L_2	Environmental	Germany	Barber et al. (2021)	1400	total reactions	Environmental
		680	542-K-1-48s-1	542_K_1_48s_1	Environmental	Germany	Barber et al. (2021)	1381	total reactions	Environmental
		681	545-K-1-8L-3	545_K_1_8L_3	Environmental	Germany	Barber et al. (2021)	1383	total reactions	Environmental
		682	54-C-1-66L-2	54_C_1_66L_2	Environmental	Germany	Barber et al. (2021)	1358	total reactions	Environmental
		683	552-H-1-1-2	552_H_1_1_2	Environmental	Germany	Barber et al. (2021)	1352	total reactions	Environmental
		684	55-C-1-66L-3	55_C_1_66L_3	Environmental	Germany	Barber et al. (2021)	1338	total reactions	Environmental
		685	569-H-1-10-6	569_H_1_10_6	Environmental	Germany	Barber et al. (2021)	1384	total reactions	Environmental
		686	570-H-1-23-3	570_H_1_23_3	Environmental	Germany	Barber et al. (2021)	1364	total reactions	Environmental
		687	588-I-1-48-3	588_I_1_48_3	Environmental	Germany	Barber et al. (2021)	1385	total reactions	Environmental
		688	592-I-1-49-3	592_I_1_49_3	Environmental	Germany	Barber et al. (2021)	1368	total reactions	Environmental
		689	599-F-1-14-1	599_F_1_14_1	Environmental	Germany	Barber et al. (2021)	1367	total reactions	Environmental
		690	5-C-1-24L-3	5_C_1_24L_3	Environmental	Germany	Barber et al. (2021)	1373	total reactions	Environmental
		691	616-D-2-23L-5	616_D_2_23L_5	Environmental	Germany	Barber et al. (2021)	1375	total reactions	Environmental
		692	625-H-1-26-1	625_H_1_26_1	Environmental	Germany	Barber et al. (2021)	1363	total reactions	Environmental
		693	649-G-2-22-4	649_G_2_22_4	Environmental	Germany	Barber et al. (2021)	1359	total reactions	Environmental
		694	64-C-1-90L-1	64_C_1_90L_1	Environmental	Germany	Barber et al. (2021)	1372	total reactions	Environmental
		695	652-G-2-6-1	652_G_2_6_1	Environmental	Germany	Barber et al. (2021)	1354	total reactions	Environmental
		696	653-G-2-1-2	653_G_2_1_2	Environmental	Germany	Barber et al. (2021)	1371	total reactions	Environmental
		697	656-G-2-14-1	656_G_2_14_1	Environmental	Germany	Barber et al. (2021)	1387	total reactions	Environmental
		698	658-G-2-5-2	658_G_2_5_2	Environmental	Germany	Barber et al. (2021)	1357	total reactions	Environmental
		699	663-G-2-3-1	663_G_2_3_1	Environmental	Germany	Barber et al. (2021)	1343	total reactions	Environmental
		700	665-G-2-9-2	665_G_2_9_2	Environmental	Germany	Barber et al. (2021)	1357	total reactions	Environmental
		701	666-L-3-21-1	666_L_3_21_1	Environmental	Germany	Barber et al. (2021)	1375	total reactions	Environmental
		702	669-L-3-21-3	669_L_3_21_3	Environmental	Germany	Barber et al. (2021)	1366	total reactions	Environmental
		703	670-L-3-15-2	670_L_3_15_2	Environmental	Germany	Barber et al. (2021)	1323	total reactions	Environmental
		704	672-L-3-11-1	672_L_3_11_1	Environmental	Germany	Barber et al. (2021)	1367	total reactions	Environmental
		705	676-L-3-13-1	676_L_3_13_1	Environmental	Germany	Barber et al. (2021)	1357	total reactions	Environmental
		706	680-L-3-13-2	680_L_3_13_2	Environmental	Germany	Barber et al. (2021)	1365	total reactions	Environmental
		707	683-L-3-24-1	683_L_3_24_1	Environmental	Germany	Barber et al. (2021)	1354	total reactions	Environmental
		708	684-L-3-7-1	684_L_3_7_1	Environmental	Germany	Barber et al. (2021)	1351	total reactions	Environmental
		709	68-C-1-93L-3	68_C_1_93L_3	Environmental	Germany	Barber et al. (2021)	1361	total reactions	Environmental
		710	690-L-3-22-2	690_L_3_22_2	Environmental	Germany	Barber et al. (2021)	1363	total reactions	Environmental
		711	692-L-3-24-3	692_L_3_24_3	Environmental	Germany	Barber et al. (2021)	1340	total reactions	Environmental
		712	698-L-3-11-2	698_L_3_11_2	Environmental	Germany	Barber et al. (2021)	1374	total reactions	Environmental
		713	699-A-2-49L-2	699_A_2_49L_2	Environmental	Germany	Barber et al. (2021)	1346	total reactions	Environmental
		714	6-C-1-49-1	6_C_1_49_1	Environmental	Germany	Barber et al. (2021)	1349	total reactions	Environmental
		715	701-E-1-75s-1	701_E_1_75s_1	Environmental	Germany	Barber et al. (2021)	1352	total reactions	Environmental
		716	703-E-1-66s-1	703_E_1_66s_1	Environmental	Germany	Barber et al. (2021)	1383	total reactions	Environmental
		717	704-E-1-70L-4	704_E_1_70L_4	Environmental	Germany	Barber et al. (2021)	1353	total reactions	Environmental
		718	709-A-2-49L-5	709_A_2_49L_5	Environmental	Germany	Barber et al. (2021)	1364	total reactions	Environmental
		719	711-B-1-43-1	711_B_1_43_1	Environmental	Germany	Barber et al. (2021)	1372	total reactions	Environmental
		720	716-E-1-70L-5	716_E_1_70L_5	Environmental	Germany	Barber et al. (2021)	1370	total reactions	Environmental
		721	717-E-1-74s-1	717_E_1_74s_1	Environmental	Germany	Barber et al. (2021)	1345	total reactions	Environmental
		722	72-C-1-67s-1	72_C_1_67s_1	Environmental	Germany	Barber et al. (2021)	1339	total reactions	Environmental
		723	743-B-1-45-5	743_B_1_45_5	Environmental	Germany	Barber et al. (2021)	1365	total reactions	Environmental
		724	746-B-1-45-2	746_B_1_45_2	Environmental	Germany	Barber et al. (2021)	1357	total reactions	Environmental
		725	74-C-1-94L-2	74_C_1_94L_2	Environmental	Germany	Barber et al. (2021)	1368	total reactions	Environmental
		726	754-A-3-37s-1	754_A_3_37s_1	Environmental	Germany	Barber et al. (2021)	1367	total reactions	Environmental
		727	766-E-1-65L-2	766_E_1_65L_2	Environmental	Germany	Barber et al. (2021)	1357	total reactions	Environmental
		728	767-E-1-67s-1	767_E_1_67s_1	Environmental	Germany	Barber et al. (2021)	1356	total reactions	Environmental
		729	774-B-1-44-s	774_B_1_44_s	Environmental	Germany	Barber et al. (2021)	1362	total reactions	Environmental
		730	788-A-3-30s-2	788_A_3_30s_2	Environmental	Germany	Barber et al. (2021)	1363	total reactions	Environmental
		731	78-C-1-99L-2	78_C_1_99L_2	Environmental	Germany	Barber et al. (2021)	1356	total reactions	Environmental
		732	79-C-1-69s-1	79_C_1_69s_1	Environmental	Germany	Barber et al. (2021)	1362	total reactions	Environmental
		733	7-C-1-34s-1	7_C_1_34s_1	Environmental	Germany	Barber et al. (2021)	1357	total reactions	Environmental
		734	815-A-2-34L-2	815_A_2_34L_2	Environmental	Germany	Barber et al. (2021)	1378	total reactions	Environmental
		735	82-D-2-47L-2	82_D_2_47L_2	Environmental	Germany	Barber et al. (2021)	1350	total reactions	Environmental
		736	83-D-2-47L-1	83_D_2_47L_1	Environmental	Germany	Barber et al. (2021)	1391	total reactions	Environmental
		737	84-D-2-49L-5	84_D_2_49L_5	Environmental	Germany	Barber et al. (2021)	1362	total reactions	Environmental
		738	860-F-1-42-2	860_F_1_42_2	Environmental	Germany	Barber et al. (2021)	1366	total reactions	Environmental
		739	863-A-2-35L-1	863_A_2_35L_1	Environmental	Germany	Barber et al. (2021)	1366	total reactions	Environmental
		740	865-A-2-44L-2	865_A_2_44L_2	Environmental	Germany	Barber et al. (2021)	1374	total reactions	Environmental
		741	875-E-1-65L-4	875_E_1_65L_4	Environmental	Germany	Barber et al. (2021)	1379	total reactions	Environmental
		742	87-D-2-49L-2	87_D_2_49L_2	Environmental	Germany	Barber et al. (2021)	1345	total reactions	Environmental
		743	882-F-1-39-1	882_F_1_39_1	Environmental	Germany	Barber et al. (2021)	1353	total reactions	Environmental
		744	901-A-2-45L-5	901_A_2_45L_5	Environmental	Germany	Barber et al. (2021)	1371	total reactions	Environmental
		745	91-D-2-50s-1	91_D_2_50s_1	Environmental	Germany	Barber et al. (2021)	1366	total reactions	Environmental
		746	92-D-2-43s-1	92_D_2_43s_1	Environmental	Germany	Barber et al. (2021)	1349	total reactions	Environmental
		747	939-E-1-75s-2	939_E_1_75s_2	Environmental	Germany	Barber et al. (2021)	1346	total reactions	Environmental
		748	93-D-2-48L-1	93_D_2_48L_1	Environmental	Germany	Barber et al. (2021)	1379	total reactions	Environmental
		749	940-A-2-43L-2	940_A_2_43L_2	Environmental	Germany	Barber et al. (2021)	1378	total reactions	Environmental
		750	94-D-2-28L-1	94_D_2_28L_1	Environmental	Germany	Barber et al. (2021)	1359	total reactions	Environmental
		751	969-B-1-26-5	969_B_1_26_5	Environmental	Germany	Barber et al. (2021)	1360	total reactions	Environmental
		752	975-B-1-27-5	975_B_1_27_5	Environmental	Germany	Barber et al. (2021)	1357	total reactions	Environmental
		753	978-B-1-46-5	978_B_1_46_5	Environmental	Germany	Barber et al. (2021)	1337	total reactions	Environmental
		754	99-C-1-77s-2	99_C_1_77s_2	Environmental	Germany	Barber et al. (2021)	1355	total reactions	Environmental
		755	9-D-2-15L-2	9_D_2_15L_2	Environmental	Germany	Barber et al. (2021)	1372	total reactions	Environmental
		756	C10-NRZ-2017-039	C10_NRZ_2017_039	Clinical	Germany	Barber et al. (2021)	1282	unique reactions	Clinical
		757	C11-NRZ-2017-040	C11_NRZ_2017_040	Clinical	Germany	Barber et al. (2021)	1283	unique reactions	Clinical
		758	C13-NRZ-2017-069	C13_NRZ_2017_069	Clinical	Germany	Barber et al. (2021)	1304	unique reactions	Clinical
		759	C14-NRZ-2017-076	C14_NRZ_2017_076	Clinical	Germany	Barber et al. (2021)	1284	unique reactions	Clinical
		760	C15-NRZ-2017-096	C15_NRZ_2017_096	Clinical	Germany	Barber et al. (2021)	1271	unique reactions	Clinical
		761	C16-NRZ-2017-115	C16_NRZ_2017_115	Clinical	Germany	Barber et al. (2021)	1304	unique reactions	Clinical
		762	C17-NRZ-2017-134	C17_NRZ_2017_134	Clinical	Germany	Barber et al. (2021)	1277	unique reactions	Clinical
		763	C18-NRZ-2017-195	C18_NRZ_2017_195	Clinical	Germany	Barber et al. (2021)	1312	unique reactions	Clinical
		764	C19-NRZ-2017-214	C19_NRZ_2017_214	Clinical	Germany	Barber et al. (2021)	1285	unique reactions	Clinical
		765	C1-NRZ-2014-065	C1_NRZ_2014_065	Clinical	Germany	Barber et al. (2021)	1275	unique reactions	Clinical
		766	C20-NRZ-2017-282	C20_NRZ_2017_282	Clinical	Germany	Barber et al. (2021)	1277	unique reactions	Clinical
		767	C21-NRZ-2017-283	C21_NRZ_2017_283	Clinical	Germany	Barber et al. (2021)	1294	unique reactions	Clinical
		768	C22-NRZ-2017-322	C22_NRZ_2017_322	Clinical	Germany	Barber et al. (2021)	1294	unique reactions	Clinical
		769	C23-NRZ-2017-346	C23_NRZ_2017_346	Clinical	Germany	Barber et al. (2021)	1299	unique reactions	Clinical
		770	C24-NRZ-2017-362	C24_NRZ_2017_362	Clinical	Germany	Barber et al. (2021)	1279	unique reactions	Clinical
		771	C25-NRZ-2017-381	C25_NRZ_2017_381	Clinical	Germany	Barber et al. (2021)	1277	unique reactions	Clinical
		772	C26-NRZ-2017-434	C26_NRZ_2017_434	Clinical	Germany	Barber et al. (2021)	1290	unique reactions	Clinical
		773	C27-NRZ-2017-508	C27_NRZ_2017_508	Clinical	Germany	Barber et al. (2021)	1264	unique reactions	Clinical
		774	C28-NRZ-2017-534	C28_NRZ_2017_534	Clinical	Germany	Barber et al. (2021)	1312	unique reactions	Clinical
		775	C29-NRZ-2017-537	C29_NRZ_2017_537	Clinical	Germany	Barber et al. (2021)	1279	unique reactions	Clinical
		776	C2-NRZ-2015-218	C2_NRZ_2015_218	Clinical	Germany	Barber et al. (2021)	1268	unique reactions	Clinical
		777	C30-NRZ-2017-546	C30_NRZ_2017_546	Clinical	Germany	Barber et al. (2021)	1271	unique reactions	Clinical
		778	C31-NRZ-2018-043	C31_NRZ_2018_043	Clinical	Germany	Barber et al. (2021)	1301	unique reactions	Clinical
		779	C32-NRZ-2018-097	C32_NRZ_2018_097	Clinical	Germany	Barber et al. (2021)	1291	unique reactions	Clinical
		780	C33-NRZ-2017-101	C33_NRZ_2017_101	Clinical	Germany	Barber et al. (2021)	1305	unique reactions	Clinical
		781	C34-NRZ-2018-123	C34_NRZ_2018_123	Clinical	Germany	Barber et al. (2021)	1263	unique reactions	Clinical
		782	C35-NRZ-2018-146	C35_NRZ_2018_146	Clinical	Germany	Barber et al. (2021)	1274	unique reactions	Clinical
		783	C36-NRZ-2018-236	C36_NRZ_2018_236	Clinical	Germany	Barber et al. (2021)	1325	unique reactions	Clinical
		784	C37-NRZ-2018-272	C37_NRZ_2018_272	Clinical	Germany	Barber et al. (2021)	1286	unique reactions	Clinical
		785	C38-NRZ-2018-281	C38_NRZ_2018_281	Clinical	Germany	Barber et al. (2021)	1294	unique reactions	Clinical
		786	C39-NRZ-2018-286	C39_NRZ_2018_286	Clinical	Germany	Barber et al. (2021)	1285	unique reactions	Clinical
		787	C3-NRZ-2016-032	C3_NRZ_2016_032	Clinical	Germany	Barber et al. (2021)	1296	unique reactions	Clinical
		788	C40-NRZ-2018-290	C40_NRZ_2018_290	Clinical	Germany	Barber et al. (2021)	1264	unique reactions	Clinical
		789	C41-NRZ-2018-300	C41_NRZ_2018_300	Clinical	Germany	Barber et al. (2021)	1298	unique reactions	Clinical
		790	C42-NRZ-2018-307	C42_NRZ_2018_307	Clinical	Germany	Barber et al. (2021)	1309	unique reactions	Clinical
		791	C43-NRZ-2018-313	C43_NRZ_2018_313	Clinical	Germany	Barber et al. (2021)	1288	unique reactions	Clinical
		792	C44-NRZ-2017-339	C44_NRZ_2017_339	Clinical	Germany	Barber et al. (2021)	1278	unique reactions	Clinical
		793	C45-NRZ-2018-326	C45_NRZ_2018_326	Clinical	Germany	Barber et al. (2021)	1295	unique reactions	Clinical
		794	C46-NRZ-2018-396	C46_NRZ_2018_396	Clinical	Germany	Barber et al. (2021)	1280	unique reactions	Clinical
		795	C47-NRZ-2018-529	C47_NRZ_2018_529	Clinical	Germany	Barber et al. (2021)	1262	unique reactions	Clinical
		796	C48-NRZ-2018-539	C48_NRZ_2018_539	Clinical	Germany	Barber et al. (2021)	1284	unique reactions	Clinical
		797	C49-NRZ-2018-646	C49_NRZ_2018_646	Clinical	Germany	Barber et al. (2021)	1280	unique reactions	Clinical
		798	C4-NRZ-2016-063	C4_NRZ_2016_063	Clinical	Germany	Barber et al. (2021)	1262	unique reactions	Clinical
		799	C50-NRZ-2018-649	C50_NRZ_2018_649	Clinical	Germany	Barber et al. (2021)	1285	unique reactions	Clinical
		800	C5-NRZ-2016-071	C5_NRZ_2016_071	Clinical	Germany	Barber et al. (2021)	1305	unique reactions	Clinical
		801	C6-NRZ-2016-108	C6_NRZ_2016_108	Clinical	Germany	Barber et al. (2021)	1282	unique reactions	Clinical
		802	C7-NRZ-2016-121	C7_NRZ_2016_121	Clinical	Germany	Barber et al. (2021)	1275	unique reactions	Clinical
		803	C8-NRZ-2016-141	C8_NRZ_2016_141	Clinical	Germany	Barber et al. (2021)	1307	unique reactions	Clinical
		804	C9-NRZ-2016-342	C9_NRZ_2016_342	Clinical	Germany	Barber et al. (2021)	1287	unique reactions	Clinical
		805	100-C-1-80s-1	100_C_1_80s_1	Environmental	Germany	Barber et al. (2021)	1276	unique reactions	Environmental
		806	104-D-2-32L-1	104_D_2_32L_1	Environmental	Germany	Barber et al. (2021)	1278	unique reactions	Environmental
		807	105-D-2-38L-1	105_D_2_38L_1	Environmental	Germany	Barber et al. (2021)	1287	unique reactions	Environmental
		808	106-C-1-72s-2	106_C_1_72s_2	Environmental	Germany	Barber et al. (2021)	1278	unique reactions	Environmental
		809	10-C-1-40s-1	10_C_1_40s_1	Environmental	Germany	Barber et al. (2021)	1284	unique reactions	Environmental
		810	110-C-1-76s-2	110_C_1_76s_2	Environmental	Germany	Barber et al. (2021)	1301	unique reactions	Environmental
		811	111-C-1-76s-1	111_C_1_76s_1	Environmental	Germany	Barber et al. (2021)	1293	unique reactions	Environmental
		812	112-B-1-78L-1	112_B_1_78L_1	Environmental	Germany	Barber et al. (2021)	1291	unique reactions	Environmental
		813	113-B-1-71L-1	113_B_1_71L_1	Environmental	Germany	Barber et al. (2021)	1260	unique reactions	Environmental
		814	114-B-1-69L-1	114_B_1_69L_1	Environmental	Germany	Barber et al. (2021)	1276	unique reactions	Environmental
		815	115-B-1-70s-1	115_B_1_70s_1	Environmental	Germany	Barber et al. (2021)	1251	unique reactions	Environmental
		816	118-B-1-63s-1	118_B_1_63s_1	Environmental	Germany	Barber et al. (2021)	1271	unique reactions	Environmental
		817	119-B-1-66s-1	119_B_1_66s_1	Environmental	Germany	Barber et al. (2021)	1291	unique reactions	Environmental
		818	120-B-1-68s-1	120_B_1_68s_1	Environmental	Germany	Barber et al. (2021)	1272	unique reactions	Environmental
		819	121-B-1-67L-1	121_B_1_67L_1	Environmental	Germany	Barber et al. (2021)	1284	unique reactions	Environmental
		820	122-B-1-75L-1	122_B_1_75L_1	Environmental	Germany	Barber et al. (2021)	1277	unique reactions	Environmental
		821	124-B-1-66L-1	124_B_1_66L_1	Environmental	Germany	Barber et al. (2021)	1272	unique reactions	Environmental
		822	125-B-1-73L-1	125_B_1_73L_1	Environmental	Germany	Barber et al. (2021)	1276	unique reactions	Environmental
		823	126-A-2-26s-2	126_A_2_26s_2	Environmental	Germany	Barber et al. (2021)	1286	unique reactions	Environmental
		824	128-A-2-27s-1	128_A_2_27s_1	Environmental	Germany	Barber et al. (2021)	1292	unique reactions	Environmental
		825	12-D-2-44L-1	12_D_2_44L_1	Environmental	Germany	Barber et al. (2021)	1274	unique reactions	Environmental
		826	13-D-2-43L-1	13_D_2_43L_1	Environmental	Germany	Barber et al. (2021)	1299	unique reactions	Environmental
		827	14-D-2-43L-2	14_D_2_43L_2	Environmental	Germany	Barber et al. (2021)	1273	unique reactions	Environmental
		828	153-A-2-48s-2	153_A_2_48s_2	Environmental	Germany	Barber et al. (2021)	1284	unique reactions	Environmental
		829	154-A-2-47L-2	154_A_2_47L_2	Environmental	Germany	Barber et al. (2021)	1290	unique reactions	Environmental
		830	155-A-2-47s-3	155_A_2_47s_3	Environmental	Germany	Barber et al. (2021)	1273	unique reactions	Environmental
		831	15-D-2-39L-1	15_D_2_39L_1	Environmental	Germany	Barber et al. (2021)	1286	unique reactions	Environmental
		832	164-K-1-3L-2	164_K_1_3L_2	Environmental	Germany	Barber et al. (2021)	1282	unique reactions	Environmental
		833	167-K-1-34L-1	167_K_1_34L_1	Environmental	Germany	Barber et al. (2021)	1289	unique reactions	Environmental
		834	169-K-1-18L-3	169_K_1_18L_3	Environmental	Germany	Barber et al. (2021)	1286	unique reactions	Environmental
		835	16-D-2-39L-2	16_D_2_39L_2	Environmental	Germany	Barber et al. (2021)	1292	unique reactions	Environmental
		836	174-K-1-32s-1	174_K_1_32s_1	Environmental	Germany	Barber et al. (2021)	1294	unique reactions	Environmental
		837	179-K-1-1L-5	179_K_1_1L_5	Environmental	Germany	Barber et al. (2021)	1307	unique reactions	Environmental
		838	180-K-1-8L-1	180_K_1_8L_1	Environmental	Germany	Barber et al. (2021)	1254	unique reactions	Environmental
		839	182-K-1-3L-4	182_K_1_3L_4	Environmental	Germany	Barber et al. (2021)	1291	unique reactions	Environmental
		840	186-K-1-18L-6	186_K_1_18L_6	Environmental	Germany	Barber et al. (2021)	1289	unique reactions	Environmental
		841	190-K-1-4s-1	190_K_1_4s_1	Environmental	Germany	Barber et al. (2021)	1270	unique reactions	Environmental
		842	193-L-2-16-1	193_L_2_16_1	Environmental	Germany	Barber et al. (2021)	1282	unique reactions	Environmental
		843	194-L-2-17-1	194_L_2_17_1	Environmental	Germany	Barber et al. (2021)	1292	unique reactions	Environmental
		844	197-L-2-7-2	197_L_2_7_2	Environmental	Germany	Barber et al. (2021)	1293	unique reactions	Environmental
		845	198-L-2-7-1	198_L_2_7_1	Environmental	Germany	Barber et al. (2021)	1285	unique reactions	Environmental
		846	1-D-2-2s-3	1_D_2_2s_3	Environmental	Germany	Barber et al. (2021)	1276	unique reactions	Environmental
		847	200-L-2-9-1	200_L_2_9_1	Environmental	Germany	Barber et al. (2021)	1288	unique reactions	Environmental
		848	201-L-2-9-5	201_L_2_9_5	Environmental	Germany	Barber et al. (2021)	1291	unique reactions	Environmental
		849	205-L-2-15-4	205_L_2_15_4	Environmental	Germany	Barber et al. (2021)	1282	unique reactions	Environmental
		850	207-L-2-16-3	207_L_2_16_3	Environmental	Germany	Barber et al. (2021)	1289	unique reactions	Environmental
		851	210-L-2-22-4	210_L_2_22_4	Environmental	Germany	Barber et al. (2021)	1304	unique reactions	Environmental
		852	211-L-2-11-2	211_L_2_11_2	Environmental	Germany	Barber et al. (2021)	1277	unique reactions	Environmental
		853	220-L-2-11-4	220_L_2_11_4	Environmental	Germany	Barber et al. (2021)	1290	unique reactions	Environmental
		854	227-F-1-10L-1	227_F_1_10L_1	Environmental	Germany	Barber et al. (2021)	1264	unique reactions	Environmental
		855	229-K-1-24L-1	229_K_1_24L_1	Environmental	Germany	Barber et al. (2021)	1274	unique reactions	Environmental
		856	22-C-1-60L-1	22_C_1_60L_1	Environmental	Germany	Barber et al. (2021)	1297	unique reactions	Environmental
		857	230-K-1-4s-1	230_K_1_4s_1	Environmental	Germany	Barber et al. (2021)	1245	unique reactions	Environmental
		858	231-K-1-12L-1	231_K_1_12L_1	Environmental	Germany	Barber et al. (2021)	1277	unique reactions	Environmental
		859	238-F-1-4L-1	238_F_1_4L_1	Environmental	Germany	Barber et al. (2021)	1272	unique reactions	Environmental
		860	240-F-1-13L-1	240_F_1_13L_1	Environmental	Germany	Barber et al. (2021)	1296	unique reactions	Environmental
		861	243-F-1-33L-2	243_F_1_33L_2	Environmental	Germany	Barber et al. (2021)	1296	unique reactions	Environmental
		862	24-C-1-93s-1	24_C_1_93s_1	Environmental	Germany	Barber et al. (2021)	1288	unique reactions	Environmental
		863	254-F-1-13L-3	254_F_1_13L_3	Environmental	Germany	Barber et al. (2021)	1308	unique reactions	Environmental
		864	255-F-1-3L-1	255_F_1_3L_1	Environmental	Germany	Barber et al. (2021)	1274	unique reactions	Environmental
		865	259-I-1-25-1	259_I_1_25_1	Environmental	Germany	Barber et al. (2021)	1261	unique reactions	Environmental
		866	25-D-2-26s-1	25_D_2_26s_1	Environmental	Germany	Barber et al. (2021)	1280	unique reactions	Environmental
		867	262-I-1-12-1	262_I_1_12_1	Environmental	Germany	Barber et al. (2021)	1278	unique reactions	Environmental
		868	264-I-1-22-5	264_I_1_22_5	Environmental	Germany	Barber et al. (2021)	1295	unique reactions	Environmental
		869	265-I-1-22-4	265_I_1_22_4	Environmental	Germany	Barber et al. (2021)	1301	unique reactions	Environmental
		870	269-I-1-32-2	269_I_1_32_2	Environmental	Germany	Barber et al. (2021)	1314	unique reactions	Environmental
		871	26-D-2-29s-1	26_D_2_29s_1	Environmental	Germany	Barber et al. (2021)	1292	unique reactions	Environmental
		872	271-I-1-32-1	271_I_1_32_1	Environmental	Germany	Barber et al. (2021)	1294	unique reactions	Environmental
		873	275-I-1-19-2	275_I_1_19_2	Environmental	Germany	Barber et al. (2021)	1270	unique reactions	Environmental
		874	285-I-1-2-4	285_I_1_2_4	Environmental	Germany	Barber et al. (2021)	1283	unique reactions	Environmental
		875	289-I-1-2-2	289_I_1_2_2	Environmental	Germany	Barber et al. (2021)	1276	unique reactions	Environmental
		876	29-D-2-35s-1	29_D_2_35s_1	Environmental	Germany	Barber et al. (2021)	1287	unique reactions	Environmental
		877	2-D-2-15L-3	2_D_2_15L_3	Environmental	Germany	Barber et al. (2021)	1287	unique reactions	Environmental
		878	302-B-1-32-1	302_B_1_32_1	Environmental	Germany	Barber et al. (2021)	1286	unique reactions	Environmental
		879	303-B-1-32-3	303_B_1_32_3	Environmental	Germany	Barber et al. (2021)	1290	unique reactions	Environmental
		880	305-B-1-48-5	305_B_1_48_5	Environmental	Germany	Barber et al. (2021)	1290	unique reactions	Environmental
		881	313-H-1-15-2	313_H_1_15_2	Environmental	Germany	Barber et al. (2021)	1281	unique reactions	Environmental
		882	319-B-1-30-1	319_B_1_30_1	Environmental	Germany	Barber et al. (2021)	1313	unique reactions	Environmental
		883	325-C-1-6s-3	325_C_1_6s_3	Environmental	Germany	Barber et al. (2021)	1285	unique reactions	Environmental
		884	326-C-1-31s-1	326_C_1_31s_1	Environmental	Germany	Barber et al. (2021)	1271	unique reactions	Environmental
		885	327-C-1-28L-2	327_C_1_28L_2	Environmental	Germany	Barber et al. (2021)	1296	unique reactions	Environmental
		886	328-C-1-30L-1	328_C_1_30L_1	Environmental	Germany	Barber et al. (2021)	1285	unique reactions	Environmental
		887	332-C-1-31L-1	332_C_1_31L_1	Environmental	Germany	Barber et al. (2021)	1292	unique reactions	Environmental
		888	333-C-1-28L-1	333_C_1_28L_1	Environmental	Germany	Barber et al. (2021)	1286	unique reactions	Environmental
		889	334-E-1-48-2	334_E_1_48_2	Environmental	Germany	Barber et al. (2021)	1277	unique reactions	Environmental
		890	336-E-1-49-1	336_E_1_49_1	Environmental	Germany	Barber et al. (2021)	1284	unique reactions	Environmental
		891	347-E-1-46-2	347_E_1_46_2	Environmental	Germany	Barber et al. (2021)	1293	unique reactions	Environmental
		892	349-E-1-33L-1	349_E_1_33L_1	Environmental	Germany	Barber et al. (2021)	1267	unique reactions	Environmental
		893	350-E-1-37L-2	350_E_1_37L_2	Environmental	Germany	Barber et al. (2021)	1289	unique reactions	Environmental
		894	355-E-1-35-1	355_E_1_35_1	Environmental	Germany	Barber et al. (2021)	1279	unique reactions	Environmental
		895	373-C-1-40L-2	373_C_1_40L_2	Environmental	Germany	Barber et al. (2021)	1294	unique reactions	Environmental
		896	375-C-1-6s-2	375_C_1_6s_2	Environmental	Germany	Barber et al. (2021)	1272	unique reactions	Environmental
		897	377-C-1-33L-2	377_C_1_33L_2	Environmental	Germany	Barber et al. (2021)	1282	unique reactions	Environmental
		898	382-A-2-35s-1	382_A_2_35s_1	Environmental	Germany	Barber et al. (2021)	1286	unique reactions	Environmental
		899	383-C-1-27s-1	383_C_1_27s_1	Environmental	Germany	Barber et al. (2021)	1294	unique reactions	Environmental
		900	386-C-1-33L-1	386_C_1_33L_1	Environmental	Germany	Barber et al. (2021)	1288	unique reactions	Environmental
		901	390-A-2-36s-3	390_A_2_36s_3	Environmental	Germany	Barber et al. (2021)	1276	unique reactions	Environmental
		902	393-A-3-43s-1	393_A_3_43s_1	Environmental	Germany	Barber et al. (2021)	1295	unique reactions	Environmental
		903	394-L-2-24-1	394_L_2_24_1	Environmental	Germany	Barber et al. (2021)	1293	unique reactions	Environmental
		904	3-D-2-2s-2	3_D_2_2s_2	Environmental	Germany	Barber et al. (2021)	1283	unique reactions	Environmental
		905	407-L-2-4-3	407_L_2_4_3	Environmental	Germany	Barber et al. (2021)	1277	unique reactions	Environmental
		906	410-L-2-21-2	410_L_2_21_2	Environmental	Germany	Barber et al. (2021)	1244	unique reactions	Environmental
		907	423-D-2-25L-3	423_D_2_25L_3	Environmental	Germany	Barber et al. (2021)	1283	unique reactions	Environmental
		908	424-D-2-22s-1	424_D_2_22s_1	Environmental	Germany	Barber et al. (2021)	1290	unique reactions	Environmental
		909	429-D-2-25L-2	429_D_2_25L_2	Environmental	Germany	Barber et al. (2021)	1278	unique reactions	Environmental
		910	439-A-3-46s-1	439_A_3_46s_1	Environmental	Germany	Barber et al. (2021)	1262	unique reactions	Environmental
		911	43-C-1-69L-1	43_C_1_69L_1	Environmental	Germany	Barber et al. (2021)	1283	unique reactions	Environmental
		912	441-A-3-45L-2	441_A_3_45L_2	Environmental	Germany	Barber et al. (2021)	1273	unique reactions	Environmental
		913	442-D-2-17L-1	442_D_2_17L_1	Environmental	Germany	Barber et al. (2021)	1248	unique reactions	Environmental
		914	451-D-2-24s-1	451_D_2_24s_1	Environmental	Germany	Barber et al. (2021)	1295	unique reactions	Environmental
		915	452-C-1-51s-1	452_C_1_51s_1	Environmental	Germany	Barber et al. (2021)	1283	unique reactions	Environmental
		916	453-E-1-56s-1	453_E_1_56s_1	Environmental	Germany	Barber et al. (2021)	1280	unique reactions	Environmental
		917	454-A-3-40L-1	454_A_3_40L_1	Environmental	Germany	Barber et al. (2021)	1277	unique reactions	Environmental
		918	459-H-1-21-5	459_H_1_21_5	Environmental	Germany	Barber et al. (2021)	1310	unique reactions	Environmental
		919	468-H-1-30-2	468_H_1_30_2	Environmental	Germany	Barber et al. (2021)	1275	unique reactions	Environmental
		920	470-E-1-14-1	470_E_1_14_1	Environmental	Germany	Barber et al. (2021)	1281	unique reactions	Environmental
		921	473-E-1-7-1	473_E_1_7_1	Environmental	Germany	Barber et al. (2021)	1304	unique reactions	Environmental
		922	476-H-1-21-9	476_H_1_21_9	Environmental	Germany	Barber et al. (2021)	1272	unique reactions	Environmental
		923	477-E-1-25-10	477_E_1_25_10	Environmental	Germany	Barber et al. (2021)	1267	unique reactions	Environmental
		924	479-L-2-13-4	479_L_2_13_4	Environmental	Germany	Barber et al. (2021)	1274	unique reactions	Environmental
		925	47-C-1-72L-1	47_C_1_72L_1	Environmental	Germany	Barber et al. (2021)	1281	unique reactions	Environmental
		926	480-E-1-21-2	480_E_1_21_2	Environmental	Germany	Barber et al. (2021)	1268	unique reactions	Environmental
		927	487-E-1-20-2	487_E_1_20_2	Environmental	Germany	Barber et al. (2021)	1304	unique reactions	Environmental
		928	4-C-1-24L-2	4_C_1_24L_2	Environmental	Germany	Barber et al. (2021)	1279	unique reactions	Environmental
		929	514-H-1-29-2	514_H_1_29_2	Environmental	Germany	Barber et al. (2021)	1284	unique reactions	Environmental
		930	52-C-1-64L-2	52_C_1_64L_2	Environmental	Germany	Barber et al. (2021)	1276	unique reactions	Environmental
		931	540-K-1-1L-2	540_K_1_1L_2	Environmental	Germany	Barber et al. (2021)	1327	unique reactions	Environmental
		932	542-K-1-48s-1	542_K_1_48s_1	Environmental	Germany	Barber et al. (2021)	1302	unique reactions	Environmental
		933	545-K-1-8L-3	545_K_1_8L_3	Environmental	Germany	Barber et al. (2021)	1305	unique reactions	Environmental
		934	54-C-1-66L-2	54_C_1_66L_2	Environmental	Germany	Barber et al. (2021)	1281	unique reactions	Environmental
		935	552-H-1-1-2	552_H_1_1_2	Environmental	Germany	Barber et al. (2021)	1278	unique reactions	Environmental
		936	55-C-1-66L-3	55_C_1_66L_3	Environmental	Germany	Barber et al. (2021)	1260	unique reactions	Environmental
		937	569-H-1-10-6	569_H_1_10_6	Environmental	Germany	Barber et al. (2021)	1308	unique reactions	Environmental
		938	570-H-1-23-3	570_H_1_23_3	Environmental	Germany	Barber et al. (2021)	1287	unique reactions	Environmental
		939	588-I-1-48-3	588_I_1_48_3	Environmental	Germany	Barber et al. (2021)	1308	unique reactions	Environmental
		940	592-I-1-49-3	592_I_1_49_3	Environmental	Germany	Barber et al. (2021)	1289	unique reactions	Environmental
		941	599-F-1-14-1	599_F_1_14_1	Environmental	Germany	Barber et al. (2021)	1291	unique reactions	Environmental
		942	5-C-1-24L-3	5_C_1_24L_3	Environmental	Germany	Barber et al. (2021)	1296	unique reactions	Environmental
		943	616-D-2-23L-5	616_D_2_23L_5	Environmental	Germany	Barber et al. (2021)	1299	unique reactions	Environmental
		944	625-H-1-26-1	625_H_1_26_1	Environmental	Germany	Barber et al. (2021)	1291	unique reactions	Environmental
		945	649-G-2-22-4	649_G_2_22_4	Environmental	Germany	Barber et al. (2021)	1285	unique reactions	Environmental
		946	64-C-1-90L-1	64_C_1_90L_1	Environmental	Germany	Barber et al. (2021)	1294	unique reactions	Environmental
		947	652-G-2-6-1	652_G_2_6_1	Environmental	Germany	Barber et al. (2021)	1275	unique reactions	Environmental
		948	653-G-2-1-2	653_G_2_1_2	Environmental	Germany	Barber et al. (2021)	1294	unique reactions	Environmental
		949	656-G-2-14-1	656_G_2_14_1	Environmental	Germany	Barber et al. (2021)	1312	unique reactions	Environmental
		950	658-G-2-5-2	658_G_2_5_2	Environmental	Germany	Barber et al. (2021)	1284	unique reactions	Environmental
		951	663-G-2-3-1	663_G_2_3_1	Environmental	Germany	Barber et al. (2021)	1265	unique reactions	Environmental
		952	665-G-2-9-2	665_G_2_9_2	Environmental	Germany	Barber et al. (2021)	1281	unique reactions	Environmental
		953	666-L-3-21-1	666_L_3_21_1	Environmental	Germany	Barber et al. (2021)	1298	unique reactions	Environmental
		954	669-L-3-21-3	669_L_3_21_3	Environmental	Germany	Barber et al. (2021)	1290	unique reactions	Environmental
		955	670-L-3-15-2	670_L_3_15_2	Environmental	Germany	Barber et al. (2021)	1249	unique reactions	Environmental
		956	672-L-3-11-1	672_L_3_11_1	Environmental	Germany	Barber et al. (2021)	1291	unique reactions	Environmental
		957	676-L-3-13-1	676_L_3_13_1	Environmental	Germany	Barber et al. (2021)	1278	unique reactions	Environmental
		958	680-L-3-13-2	680_L_3_13_2	Environmental	Germany	Barber et al. (2021)	1293	unique reactions	Environmental
		959	683-L-3-24-1	683_L_3_24_1	Environmental	Germany	Barber et al. (2021)	1276	unique reactions	Environmental
		960	684-L-3-7-1	684_L_3_7_1	Environmental	Germany	Barber et al. (2021)	1273	unique reactions	Environmental
		961	68-C-1-93L-3	68_C_1_93L_3	Environmental	Germany	Barber et al. (2021)	1288	unique reactions	Environmental
		962	690-L-3-22-2	690_L_3_22_2	Environmental	Germany	Barber et al. (2021)	1285	unique reactions	Environmental
		963	692-L-3-24-3	692_L_3_24_3	Environmental	Germany	Barber et al. (2021)	1266	unique reactions	Environmental
		964	698-L-3-11-2	698_L_3_11_2	Environmental	Germany	Barber et al. (2021)	1301	unique reactions	Environmental
		965	699-A-2-49L-2	699_A_2_49L_2	Environmental	Germany	Barber et al. (2021)	1268	unique reactions	Environmental
		966	6-C-1-49-1	6_C_1_49_1	Environmental	Germany	Barber et al. (2021)	1272	unique reactions	Environmental
		967	701-E-1-75s-1	701_E_1_75s_1	Environmental	Germany	Barber et al. (2021)	1273	unique reactions	Environmental
		968	703-E-1-66s-1	703_E_1_66s_1	Environmental	Germany	Barber et al. (2021)	1304	unique reactions	Environmental
		969	704-E-1-70L-4	704_E_1_70L_4	Environmental	Germany	Barber et al. (2021)	1277	unique reactions	Environmental
		970	709-A-2-49L-5	709_A_2_49L_5	Environmental	Germany	Barber et al. (2021)	1287	unique reactions	Environmental
		971	711-B-1-43-1	711_B_1_43_1	Environmental	Germany	Barber et al. (2021)	1298	unique reactions	Environmental
		972	716-E-1-70L-5	716_E_1_70L_5	Environmental	Germany	Barber et al. (2021)	1292	unique reactions	Environmental
		973	717-E-1-74s-1	717_E_1_74s_1	Environmental	Germany	Barber et al. (2021)	1268	unique reactions	Environmental
		974	72-C-1-67s-1	72_C_1_67s_1	Environmental	Germany	Barber et al. (2021)	1262	unique reactions	Environmental
		975	743-B-1-45-5	743_B_1_45_5	Environmental	Germany	Barber et al. (2021)	1286	unique reactions	Environmental
		976	746-B-1-45-2	746_B_1_45_2	Environmental	Germany	Barber et al. (2021)	1281	unique reactions	Environmental
		977	74-C-1-94L-2	74_C_1_94L_2	Environmental	Germany	Barber et al. (2021)	1291	unique reactions	Environmental
		978	754-A-3-37s-1	754_A_3_37s_1	Environmental	Germany	Barber et al. (2021)	1292	unique reactions	Environmental
		979	766-E-1-65L-2	766_E_1_65L_2	Environmental	Germany	Barber et al. (2021)	1282	unique reactions	Environmental
		980	767-E-1-67s-1	767_E_1_67s_1	Environmental	Germany	Barber et al. (2021)	1279	unique reactions	Environmental
		981	774-B-1-44-s	774_B_1_44_s	Environmental	Germany	Barber et al. (2021)	1284	unique reactions	Environmental
		982	788-A-3-30s-2	788_A_3_30s_2	Environmental	Germany	Barber et al. (2021)	1285	unique reactions	Environmental
		983	78-C-1-99L-2	78_C_1_99L_2	Environmental	Germany	Barber et al. (2021)	1284	unique reactions	Environmental
		984	79-C-1-69s-1	79_C_1_69s_1	Environmental	Germany	Barber et al. (2021)	1284	unique reactions	Environmental
		985	7-C-1-34s-1	7_C_1_34s_1	Environmental	Germany	Barber et al. (2021)	1281	unique reactions	Environmental
		986	815-A-2-34L-2	815_A_2_34L_2	Environmental	Germany	Barber et al. (2021)	1303	unique reactions	Environmental
		987	82-D-2-47L-2	82_D_2_47L_2	Environmental	Germany	Barber et al. (2021)	1273	unique reactions	Environmental
		988	83-D-2-47L-1	83_D_2_47L_1	Environmental	Germany	Barber et al. (2021)	1312	unique reactions	Environmental
		989	84-D-2-49L-5	84_D_2_49L_5	Environmental	Germany	Barber et al. (2021)	1283	unique reactions	Environmental
		990	860-F-1-42-2	860_F_1_42_2	Environmental	Germany	Barber et al. (2021)	1288	unique reactions	Environmental
		991	863-A-2-35L-1	863_A_2_35L_1	Environmental	Germany	Barber et al. (2021)	1290	unique reactions	Environmental
		992	865-A-2-44L-2	865_A_2_44L_2	Environmental	Germany	Barber et al. (2021)	1296	unique reactions	Environmental
		993	875-E-1-65L-4	875_E_1_65L_4	Environmental	Germany	Barber et al. (2021)	1301	unique reactions	Environmental
		994	87-D-2-49L-2	87_D_2_49L_2	Environmental	Germany	Barber et al. (2021)	1272	unique reactions	Environmental
		995	882-F-1-39-1	882_F_1_39_1	Environmental	Germany	Barber et al. (2021)	1276	unique reactions	Environmental
		996	901-A-2-45L-5	901_A_2_45L_5	Environmental	Germany	Barber et al. (2021)	1293	unique reactions	Environmental
		997	91-D-2-50s-1	91_D_2_50s_1	Environmental	Germany	Barber et al. (2021)	1288	unique reactions	Environmental
		998	92-D-2-43s-1	92_D_2_43s_1	Environmental	Germany	Barber et al. (2021)	1272	unique reactions	Environmental
		999	939-E-1-75s-2	939_E_1_75s_2	Environmental	Germany	Barber et al. (2021)	1270	unique reactions	Environmental
		1000	93-D-2-48L-1	93_D_2_48L_1	Environmental	Germany	Barber et al. (2021)	1300	unique reactions	Environmental
		1001	940-A-2-43L-2	940_A_2_43L_2	Environmental	Germany	Barber et al. (2021)	1300	unique reactions	Environmental
		1002	94-D-2-28L-1	94_D_2_28L_1	Environmental	Germany	Barber et al. (2021)	1282	unique reactions	Environmental
		1003	969-B-1-26-5	969_B_1_26_5	Environmental	Germany	Barber et al. (2021)	1282	unique reactions	Environmental
		1004	975-B-1-27-5	975_B_1_27_5	Environmental	Germany	Barber et al. (2021)	1279	unique reactions	Environmental
		1005	978-B-1-46-5	978_B_1_46_5	Environmental	Germany	Barber et al. (2021)	1259	unique reactions	Environmental
		1006	99-C-1-77s-2	99_C_1_77s_2	Environmental	Germany	Barber et al. (2021)	1281	unique reactions	Environmental
		1007	9-D-2-15L-2	9_D_2_15L_2	Environmental	Germany	Barber et al. (2021)	1294	unique reactions	Environmental
		1008	C10-NRZ-2017-039	C10_NRZ_2017_039	Clinical	Germany	Barber et al. (2021)	1108	core reactions	Clinical
		1009	C11-NRZ-2017-040	C11_NRZ_2017_040	Clinical	Germany	Barber et al. (2021)	1108	core reactions	Clinical
		1010	C13-NRZ-2017-069	C13_NRZ_2017_069	Clinical	Germany	Barber et al. (2021)	1108	core reactions	Clinical
		1011	C14-NRZ-2017-076	C14_NRZ_2017_076	Clinical	Germany	Barber et al. (2021)	1108	core reactions	Clinical
		1012	C15-NRZ-2017-096	C15_NRZ_2017_096	Clinical	Germany	Barber et al. (2021)	1108	core reactions	Clinical
		1013	C16-NRZ-2017-115	C16_NRZ_2017_115	Clinical	Germany	Barber et al. (2021)	1108	core reactions	Clinical
		1014	C17-NRZ-2017-134	C17_NRZ_2017_134	Clinical	Germany	Barber et al. (2021)	1108	core reactions	Clinical
		1015	C18-NRZ-2017-195	C18_NRZ_2017_195	Clinical	Germany	Barber et al. (2021)	1108	core reactions	Clinical
		1016	C19-NRZ-2017-214	C19_NRZ_2017_214	Clinical	Germany	Barber et al. (2021)	1108	core reactions	Clinical
		1017	C1-NRZ-2014-065	C1_NRZ_2014_065	Clinical	Germany	Barber et al. (2021)	1108	core reactions	Clinical
		1018	C20-NRZ-2017-282	C20_NRZ_2017_282	Clinical	Germany	Barber et al. (2021)	1108	core reactions	Clinical
		1019	C21-NRZ-2017-283	C21_NRZ_2017_283	Clinical	Germany	Barber et al. (2021)	1108	core reactions	Clinical
		1020	C22-NRZ-2017-322	C22_NRZ_2017_322	Clinical	Germany	Barber et al. (2021)	1108	core reactions	Clinical
		1021	C23-NRZ-2017-346	C23_NRZ_2017_346	Clinical	Germany	Barber et al. (2021)	1108	core reactions	Clinical
		1022	C24-NRZ-2017-362	C24_NRZ_2017_362	Clinical	Germany	Barber et al. (2021)	1108	core reactions	Clinical
		1023	C25-NRZ-2017-381	C25_NRZ_2017_381	Clinical	Germany	Barber et al. (2021)	1108	core reactions	Clinical
		1024	C26-NRZ-2017-434	C26_NRZ_2017_434	Clinical	Germany	Barber et al. (2021)	1108	core reactions	Clinical
		1025	C27-NRZ-2017-508	C27_NRZ_2017_508	Clinical	Germany	Barber et al. (2021)	1108	core reactions	Clinical
		1026	C28-NRZ-2017-534	C28_NRZ_2017_534	Clinical	Germany	Barber et al. (2021)	1108	core reactions	Clinical
		1027	C29-NRZ-2017-537	C29_NRZ_2017_537	Clinical	Germany	Barber et al. (2021)	1108	core reactions	Clinical
		1028	C2-NRZ-2015-218	C2_NRZ_2015_218	Clinical	Germany	Barber et al. (2021)	1108	core reactions	Clinical
		1029	C30-NRZ-2017-546	C30_NRZ_2017_546	Clinical	Germany	Barber et al. (2021)	1108	core reactions	Clinical
		1030	C31-NRZ-2018-043	C31_NRZ_2018_043	Clinical	Germany	Barber et al. (2021)	1108	core reactions	Clinical
		1031	C32-NRZ-2018-097	C32_NRZ_2018_097	Clinical	Germany	Barber et al. (2021)	1108	core reactions	Clinical
		1032	C33-NRZ-2017-101	C33_NRZ_2017_101	Clinical	Germany	Barber et al. (2021)	1108	core reactions	Clinical
		1033	C34-NRZ-2018-123	C34_NRZ_2018_123	Clinical	Germany	Barber et al. (2021)	1108	core reactions	Clinical
		1034	C35-NRZ-2018-146	C35_NRZ_2018_146	Clinical	Germany	Barber et al. (2021)	1108	core reactions	Clinical
		1035	C36-NRZ-2018-236	C36_NRZ_2018_236	Clinical	Germany	Barber et al. (2021)	1108	core reactions	Clinical
		1036	C37-NRZ-2018-272	C37_NRZ_2018_272	Clinical	Germany	Barber et al. (2021)	1108	core reactions	Clinical
		1037	C38-NRZ-2018-281	C38_NRZ_2018_281	Clinical	Germany	Barber et al. (2021)	1108	core reactions	Clinical
		1038	C39-NRZ-2018-286	C39_NRZ_2018_286	Clinical	Germany	Barber et al. (2021)	1108	core reactions	Clinical
		1039	C3-NRZ-2016-032	C3_NRZ_2016_032	Clinical	Germany	Barber et al. (2021)	1108	core reactions	Clinical
		1040	C40-NRZ-2018-290	C40_NRZ_2018_290	Clinical	Germany	Barber et al. (2021)	1108	core reactions	Clinical
		1041	C41-NRZ-2018-300	C41_NRZ_2018_300	Clinical	Germany	Barber et al. (2021)	1108	core reactions	Clinical
		1042	C42-NRZ-2018-307	C42_NRZ_2018_307	Clinical	Germany	Barber et al. (2021)	1108	core reactions	Clinical
		1043	C43-NRZ-2018-313	C43_NRZ_2018_313	Clinical	Germany	Barber et al. (2021)	1108	core reactions	Clinical
		1044	C44-NRZ-2017-339	C44_NRZ_2017_339	Clinical	Germany	Barber et al. (2021)	1108	core reactions	Clinical
		1045	C45-NRZ-2018-326	C45_NRZ_2018_326	Clinical	Germany	Barber et al. (2021)	1108	core reactions	Clinical
		1046	C46-NRZ-2018-396	C46_NRZ_2018_396	Clinical	Germany	Barber et al. (2021)	1108	core reactions	Clinical
		1047	C47-NRZ-2018-529	C47_NRZ_2018_529	Clinical	Germany	Barber et al. (2021)	1108	core reactions	Clinical
		1048	C48-NRZ-2018-539	C48_NRZ_2018_539	Clinical	Germany	Barber et al. (2021)	1108	core reactions	Clinical
		1049	C49-NRZ-2018-646	C49_NRZ_2018_646	Clinical	Germany	Barber et al. (2021)	1108	core reactions	Clinical
		1050	C4-NRZ-2016-063	C4_NRZ_2016_063	Clinical	Germany	Barber et al. (2021)	1108	core reactions	Clinical
		1051	C50-NRZ-2018-649	C50_NRZ_2018_649	Clinical	Germany	Barber et al. (2021)	1108	core reactions	Clinical
		1052	C5-NRZ-2016-071	C5_NRZ_2016_071	Clinical	Germany	Barber et al. (2021)	1108	core reactions	Clinical
		1053	C6-NRZ-2016-108	C6_NRZ_2016_108	Clinical	Germany	Barber et al. (2021)	1108	core reactions	Clinical
		1054	C7-NRZ-2016-121	C7_NRZ_2016_121	Clinical	Germany	Barber et al. (2021)	1108	core reactions	Clinical
		1055	C8-NRZ-2016-141	C8_NRZ_2016_141	Clinical	Germany	Barber et al. (2021)	1108	core reactions	Clinical
		1056	C9-NRZ-2016-342	C9_NRZ_2016_342	Clinical	Germany	Barber et al. (2021)	1108	core reactions	Clinical
		1057	100-C-1-80s-1	100_C_1_80s_1	Environmental	Germany	Barber et al. (2021)	1108	core reactions	Environmental
		1058	104-D-2-32L-1	104_D_2_32L_1	Environmental	Germany	Barber et al. (2021)	1108	core reactions	Environmental
		1059	105-D-2-38L-1	105_D_2_38L_1	Environmental	Germany	Barber et al. (2021)	1108	core reactions	Environmental
		1060	106-C-1-72s-2	106_C_1_72s_2	Environmental	Germany	Barber et al. (2021)	1108	core reactions	Environmental
		1061	10-C-1-40s-1	10_C_1_40s_1	Environmental	Germany	Barber et al. (2021)	1108	core reactions	Environmental
		1062	110-C-1-76s-2	110_C_1_76s_2	Environmental	Germany	Barber et al. (2021)	1108	core reactions	Environmental
		1063	111-C-1-76s-1	111_C_1_76s_1	Environmental	Germany	Barber et al. (2021)	1108	core reactions	Environmental
		1064	112-B-1-78L-1	112_B_1_78L_1	Environmental	Germany	Barber et al. (2021)	1108	core reactions	Environmental
		1065	113-B-1-71L-1	113_B_1_71L_1	Environmental	Germany	Barber et al. (2021)	1108	core reactions	Environmental
		1066	114-B-1-69L-1	114_B_1_69L_1	Environmental	Germany	Barber et al. (2021)	1108	core reactions	Environmental
		1067	115-B-1-70s-1	115_B_1_70s_1	Environmental	Germany	Barber et al. (2021)	1108	core reactions	Environmental
		1068	118-B-1-63s-1	118_B_1_63s_1	Environmental	Germany	Barber et al. (2021)	1108	core reactions	Environmental
		1069	119-B-1-66s-1	119_B_1_66s_1	Environmental	Germany	Barber et al. (2021)	1108	core reactions	Environmental
		1070	120-B-1-68s-1	120_B_1_68s_1	Environmental	Germany	Barber et al. (2021)	1108	core reactions	Environmental
		1071	121-B-1-67L-1	121_B_1_67L_1	Environmental	Germany	Barber et al. (2021)	1108	core reactions	Environmental
		1072	122-B-1-75L-1	122_B_1_75L_1	Environmental	Germany	Barber et al. (2021)	1108	core reactions	Environmental
		1073	124-B-1-66L-1	124_B_1_66L_1	Environmental	Germany	Barber et al. (2021)	1108	core reactions	Environmental
		1074	125-B-1-73L-1	125_B_1_73L_1	Environmental	Germany	Barber et al. (2021)	1108	core reactions	Environmental
		1075	126-A-2-26s-2	126_A_2_26s_2	Environmental	Germany	Barber et al. (2021)	1108	core reactions	Environmental
		1076	128-A-2-27s-1	128_A_2_27s_1	Environmental	Germany	Barber et al. (2021)	1108	core reactions	Environmental
		1077	12-D-2-44L-1	12_D_2_44L_1	Environmental	Germany	Barber et al. (2021)	1108	core reactions	Environmental
		1078	13-D-2-43L-1	13_D_2_43L_1	Environmental	Germany	Barber et al. (2021)	1108	core reactions	Environmental
		1079	14-D-2-43L-2	14_D_2_43L_2	Environmental	Germany	Barber et al. (2021)	1108	core reactions	Environmental
		1080	153-A-2-48s-2	153_A_2_48s_2	Environmental	Germany	Barber et al. (2021)	1108	core reactions	Environmental
		1081	154-A-2-47L-2	154_A_2_47L_2	Environmental	Germany	Barber et al. (2021)	1108	core reactions	Environmental
		1082	155-A-2-47s-3	155_A_2_47s_3	Environmental	Germany	Barber et al. (2021)	1108	core reactions	Environmental
		1083	15-D-2-39L-1	15_D_2_39L_1	Environmental	Germany	Barber et al. (2021)	1108	core reactions	Environmental
		1084	164-K-1-3L-2	164_K_1_3L_2	Environmental	Germany	Barber et al. (2021)	1108	core reactions	Environmental
		1085	167-K-1-34L-1	167_K_1_34L_1	Environmental	Germany	Barber et al. (2021)	1108	core reactions	Environmental
		1086	169-K-1-18L-3	169_K_1_18L_3	Environmental	Germany	Barber et al. (2021)	1108	core reactions	Environmental
		1087	16-D-2-39L-2	16_D_2_39L_2	Environmental	Germany	Barber et al. (2021)	1108	core reactions	Environmental
		1088	174-K-1-32s-1	174_K_1_32s_1	Environmental	Germany	Barber et al. (2021)	1108	core reactions	Environmental
		1089	179-K-1-1L-5	179_K_1_1L_5	Environmental	Germany	Barber et al. (2021)	1108	core reactions	Environmental
		1090	180-K-1-8L-1	180_K_1_8L_1	Environmental	Germany	Barber et al. (2021)	1108	core reactions	Environmental
		1091	182-K-1-3L-4	182_K_1_3L_4	Environmental	Germany	Barber et al. (2021)	1108	core reactions	Environmental
		1092	186-K-1-18L-6	186_K_1_18L_6	Environmental	Germany	Barber et al. (2021)	1108	core reactions	Environmental
		1093	190-K-1-4s-1	190_K_1_4s_1	Environmental	Germany	Barber et al. (2021)	1108	core reactions	Environmental
		1094	193-L-2-16-1	193_L_2_16_1	Environmental	Germany	Barber et al. (2021)	1108	core reactions	Environmental
		1095	194-L-2-17-1	194_L_2_17_1	Environmental	Germany	Barber et al. (2021)	1108	core reactions	Environmental
		1096	197-L-2-7-2	197_L_2_7_2	Environmental	Germany	Barber et al. (2021)	1108	core reactions	Environmental
		1097	198-L-2-7-1	198_L_2_7_1	Environmental	Germany	Barber et al. (2021)	1108	core reactions	Environmental
		1098	1-D-2-2s-3	1_D_2_2s_3	Environmental	Germany	Barber et al. (2021)	1108	core reactions	Environmental
		1099	200-L-2-9-1	200_L_2_9_1	Environmental	Germany	Barber et al. (2021)	1108	core reactions	Environmental
		1100	201-L-2-9-5	201_L_2_9_5	Environmental	Germany	Barber et al. (2021)	1108	core reactions	Environmental
		1101	205-L-2-15-4	205_L_2_15_4	Environmental	Germany	Barber et al. (2021)	1108	core reactions	Environmental
		1102	207-L-2-16-3	207_L_2_16_3	Environmental	Germany	Barber et al. (2021)	1108	core reactions	Environmental
		1103	210-L-2-22-4	210_L_2_22_4	Environmental	Germany	Barber et al. (2021)	1108	core reactions	Environmental
		1104	211-L-2-11-2	211_L_2_11_2	Environmental	Germany	Barber et al. (2021)	1108	core reactions	Environmental
		1105	220-L-2-11-4	220_L_2_11_4	Environmental	Germany	Barber et al. (2021)	1108	core reactions	Environmental
		1106	227-F-1-10L-1	227_F_1_10L_1	Environmental	Germany	Barber et al. (2021)	1108	core reactions	Environmental
		1107	229-K-1-24L-1	229_K_1_24L_1	Environmental	Germany	Barber et al. (2021)	1108	core reactions	Environmental
		1108	22-C-1-60L-1	22_C_1_60L_1	Environmental	Germany	Barber et al. (2021)	1108	core reactions	Environmental
		1109	230-K-1-4s-1	230_K_1_4s_1	Environmental	Germany	Barber et al. (2021)	1108	core reactions	Environmental
		1110	231-K-1-12L-1	231_K_1_12L_1	Environmental	Germany	Barber et al. (2021)	1108	core reactions	Environmental
		1111	238-F-1-4L-1	238_F_1_4L_1	Environmental	Germany	Barber et al. (2021)	1108	core reactions	Environmental
		1112	240-F-1-13L-1	240_F_1_13L_1	Environmental	Germany	Barber et al. (2021)	1108	core reactions	Environmental
		1113	243-F-1-33L-2	243_F_1_33L_2	Environmental	Germany	Barber et al. (2021)	1108	core reactions	Environmental
		1114	24-C-1-93s-1	24_C_1_93s_1	Environmental	Germany	Barber et al. (2021)	1108	core reactions	Environmental
		1115	254-F-1-13L-3	254_F_1_13L_3	Environmental	Germany	Barber et al. (2021)	1108	core reactions	Environmental
		1116	255-F-1-3L-1	255_F_1_3L_1	Environmental	Germany	Barber et al. (2021)	1108	core reactions	Environmental
		1117	259-I-1-25-1	259_I_1_25_1	Environmental	Germany	Barber et al. (2021)	1108	core reactions	Environmental
		1118	25-D-2-26s-1	25_D_2_26s_1	Environmental	Germany	Barber et al. (2021)	1108	core reactions	Environmental
		1119	262-I-1-12-1	262_I_1_12_1	Environmental	Germany	Barber et al. (2021)	1108	core reactions	Environmental
		1120	264-I-1-22-5	264_I_1_22_5	Environmental	Germany	Barber et al. (2021)	1108	core reactions	Environmental
		1121	265-I-1-22-4	265_I_1_22_4	Environmental	Germany	Barber et al. (2021)	1108	core reactions	Environmental
		1122	269-I-1-32-2	269_I_1_32_2	Environmental	Germany	Barber et al. (2021)	1108	core reactions	Environmental
		1123	26-D-2-29s-1	26_D_2_29s_1	Environmental	Germany	Barber et al. (2021)	1108	core reactions	Environmental
		1124	271-I-1-32-1	271_I_1_32_1	Environmental	Germany	Barber et al. (2021)	1108	core reactions	Environmental
		1125	275-I-1-19-2	275_I_1_19_2	Environmental	Germany	Barber et al. (2021)	1108	core reactions	Environmental
		1126	285-I-1-2-4	285_I_1_2_4	Environmental	Germany	Barber et al. (2021)	1108	core reactions	Environmental
		1127	289-I-1-2-2	289_I_1_2_2	Environmental	Germany	Barber et al. (2021)	1108	core reactions	Environmental
		1128	29-D-2-35s-1	29_D_2_35s_1	Environmental	Germany	Barber et al. (2021)	1108	core reactions	Environmental
		1129	2-D-2-15L-3	2_D_2_15L_3	Environmental	Germany	Barber et al. (2021)	1108	core reactions	Environmental
		1130	302-B-1-32-1	302_B_1_32_1	Environmental	Germany	Barber et al. (2021)	1108	core reactions	Environmental
		1131	303-B-1-32-3	303_B_1_32_3	Environmental	Germany	Barber et al. (2021)	1108	core reactions	Environmental
		1132	305-B-1-48-5	305_B_1_48_5	Environmental	Germany	Barber et al. (2021)	1108	core reactions	Environmental
		1133	313-H-1-15-2	313_H_1_15_2	Environmental	Germany	Barber et al. (2021)	1108	core reactions	Environmental
		1134	319-B-1-30-1	319_B_1_30_1	Environmental	Germany	Barber et al. (2021)	1108	core reactions	Environmental
		1135	325-C-1-6s-3	325_C_1_6s_3	Environmental	Germany	Barber et al. (2021)	1108	core reactions	Environmental
		1136	326-C-1-31s-1	326_C_1_31s_1	Environmental	Germany	Barber et al. (2021)	1108	core reactions	Environmental
		1137	327-C-1-28L-2	327_C_1_28L_2	Environmental	Germany	Barber et al. (2021)	1108	core reactions	Environmental
		1138	328-C-1-30L-1	328_C_1_30L_1	Environmental	Germany	Barber et al. (2021)	1108	core reactions	Environmental
		1139	332-C-1-31L-1	332_C_1_31L_1	Environmental	Germany	Barber et al. (2021)	1108	core reactions	Environmental
		1140	333-C-1-28L-1	333_C_1_28L_1	Environmental	Germany	Barber et al. (2021)	1108	core reactions	Environmental
		1141	334-E-1-48-2	334_E_1_48_2	Environmental	Germany	Barber et al. (2021)	1108	core reactions	Environmental
		1142	336-E-1-49-1	336_E_1_49_1	Environmental	Germany	Barber et al. (2021)	1108	core reactions	Environmental
		1143	347-E-1-46-2	347_E_1_46_2	Environmental	Germany	Barber et al. (2021)	1108	core reactions	Environmental
		1144	349-E-1-33L-1	349_E_1_33L_1	Environmental	Germany	Barber et al. (2021)	1108	core reactions	Environmental
		1145	350-E-1-37L-2	350_E_1_37L_2	Environmental	Germany	Barber et al. (2021)	1108	core reactions	Environmental
		1146	355-E-1-35-1	355_E_1_35_1	Environmental	Germany	Barber et al. (2021)	1108	core reactions	Environmental
		1147	373-C-1-40L-2	373_C_1_40L_2	Environmental	Germany	Barber et al. (2021)	1108	core reactions	Environmental
		1148	375-C-1-6s-2	375_C_1_6s_2	Environmental	Germany	Barber et al. (2021)	1108	core reactions	Environmental
		1149	377-C-1-33L-2	377_C_1_33L_2	Environmental	Germany	Barber et al. (2021)	1108	core reactions	Environmental
		1150	382-A-2-35s-1	382_A_2_35s_1	Environmental	Germany	Barber et al. (2021)	1108	core reactions	Environmental
		1151	383-C-1-27s-1	383_C_1_27s_1	Environmental	Germany	Barber et al. (2021)	1108	core reactions	Environmental
		1152	386-C-1-33L-1	386_C_1_33L_1	Environmental	Germany	Barber et al. (2021)	1108	core reactions	Environmental
		1153	390-A-2-36s-3	390_A_2_36s_3	Environmental	Germany	Barber et al. (2021)	1108	core reactions	Environmental
		1154	393-A-3-43s-1	393_A_3_43s_1	Environmental	Germany	Barber et al. (2021)	1108	core reactions	Environmental
		1155	394-L-2-24-1	394_L_2_24_1	Environmental	Germany	Barber et al. (2021)	1108	core reactions	Environmental
		1156	3-D-2-2s-2	3_D_2_2s_2	Environmental	Germany	Barber et al. (2021)	1108	core reactions	Environmental
		1157	407-L-2-4-3	407_L_2_4_3	Environmental	Germany	Barber et al. (2021)	1108	core reactions	Environmental
		1158	410-L-2-21-2	410_L_2_21_2	Environmental	Germany	Barber et al. (2021)	1108	core reactions	Environmental
		1159	423-D-2-25L-3	423_D_2_25L_3	Environmental	Germany	Barber et al. (2021)	1108	core reactions	Environmental
		1160	424-D-2-22s-1	424_D_2_22s_1	Environmental	Germany	Barber et al. (2021)	1108	core reactions	Environmental
		1161	429-D-2-25L-2	429_D_2_25L_2	Environmental	Germany	Barber et al. (2021)	1108	core reactions	Environmental
		1162	439-A-3-46s-1	439_A_3_46s_1	Environmental	Germany	Barber et al. (2021)	1108	core reactions	Environmental
		1163	43-C-1-69L-1	43_C_1_69L_1	Environmental	Germany	Barber et al. (2021)	1108	core reactions	Environmental
		1164	441-A-3-45L-2	441_A_3_45L_2	Environmental	Germany	Barber et al. (2021)	1108	core reactions	Environmental
		1165	442-D-2-17L-1	442_D_2_17L_1	Environmental	Germany	Barber et al. (2021)	1108	core reactions	Environmental
		1166	451-D-2-24s-1	451_D_2_24s_1	Environmental	Germany	Barber et al. (2021)	1108	core reactions	Environmental
		1167	452-C-1-51s-1	452_C_1_51s_1	Environmental	Germany	Barber et al. (2021)	1108	core reactions	Environmental
		1168	453-E-1-56s-1	453_E_1_56s_1	Environmental	Germany	Barber et al. (2021)	1108	core reactions	Environmental
		1169	454-A-3-40L-1	454_A_3_40L_1	Environmental	Germany	Barber et al. (2021)	1108	core reactions	Environmental
		1170	459-H-1-21-5	459_H_1_21_5	Environmental	Germany	Barber et al. (2021)	1108	core reactions	Environmental
		1171	468-H-1-30-2	468_H_1_30_2	Environmental	Germany	Barber et al. (2021)	1108	core reactions	Environmental
		1172	470-E-1-14-1	470_E_1_14_1	Environmental	Germany	Barber et al. (2021)	1108	core reactions	Environmental
		1173	473-E-1-7-1	473_E_1_7_1	Environmental	Germany	Barber et al. (2021)	1108	core reactions	Environmental
		1174	476-H-1-21-9	476_H_1_21_9	Environmental	Germany	Barber et al. (2021)	1108	core reactions	Environmental
		1175	477-E-1-25-10	477_E_1_25_10	Environmental	Germany	Barber et al. (2021)	1108	core reactions	Environmental
		1176	479-L-2-13-4	479_L_2_13_4	Environmental	Germany	Barber et al. (2021)	1108	core reactions	Environmental
		1177	47-C-1-72L-1	47_C_1_72L_1	Environmental	Germany	Barber et al. (2021)	1108	core reactions	Environmental
		1178	480-E-1-21-2	480_E_1_21_2	Environmental	Germany	Barber et al. (2021)	1108	core reactions	Environmental
		1179	487-E-1-20-2	487_E_1_20_2	Environmental	Germany	Barber et al. (2021)	1108	core reactions	Environmental
		1180	4-C-1-24L-2	4_C_1_24L_2	Environmental	Germany	Barber et al. (2021)	1108	core reactions	Environmental
		1181	514-H-1-29-2	514_H_1_29_2	Environmental	Germany	Barber et al. (2021)	1108	core reactions	Environmental
		1182	52-C-1-64L-2	52_C_1_64L_2	Environmental	Germany	Barber et al. (2021)	1108	core reactions	Environmental
		1183	540-K-1-1L-2	540_K_1_1L_2	Environmental	Germany	Barber et al. (2021)	1108	core reactions	Environmental
		1184	542-K-1-48s-1	542_K_1_48s_1	Environmental	Germany	Barber et al. (2021)	1108	core reactions	Environmental
		1185	545-K-1-8L-3	545_K_1_8L_3	Environmental	Germany	Barber et al. (2021)	1108	core reactions	Environmental
		1186	54-C-1-66L-2	54_C_1_66L_2	Environmental	Germany	Barber et al. (2021)	1108	core reactions	Environmental
		1187	552-H-1-1-2	552_H_1_1_2	Environmental	Germany	Barber et al. (2021)	1108	core reactions	Environmental
		1188	55-C-1-66L-3	55_C_1_66L_3	Environmental	Germany	Barber et al. (2021)	1108	core reactions	Environmental
		1189	569-H-1-10-6	569_H_1_10_6	Environmental	Germany	Barber et al. (2021)	1108	core reactions	Environmental
		1190	570-H-1-23-3	570_H_1_23_3	Environmental	Germany	Barber et al. (2021)	1108	core reactions	Environmental
		1191	588-I-1-48-3	588_I_1_48_3	Environmental	Germany	Barber et al. (2021)	1108	core reactions	Environmental
		1192	592-I-1-49-3	592_I_1_49_3	Environmental	Germany	Barber et al. (2021)	1108	core reactions	Environmental
		1193	599-F-1-14-1	599_F_1_14_1	Environmental	Germany	Barber et al. (2021)	1108	core reactions	Environmental
		1194	5-C-1-24L-3	5_C_1_24L_3	Environmental	Germany	Barber et al. (2021)	1108	core reactions	Environmental
		1195	616-D-2-23L-5	616_D_2_23L_5	Environmental	Germany	Barber et al. (2021)	1108	core reactions	Environmental
		1196	625-H-1-26-1	625_H_1_26_1	Environmental	Germany	Barber et al. (2021)	1108	core reactions	Environmental
		1197	649-G-2-22-4	649_G_2_22_4	Environmental	Germany	Barber et al. (2021)	1108	core reactions	Environmental
		1198	64-C-1-90L-1	64_C_1_90L_1	Environmental	Germany	Barber et al. (2021)	1108	core reactions	Environmental
		1199	652-G-2-6-1	652_G_2_6_1	Environmental	Germany	Barber et al. (2021)	1108	core reactions	Environmental
		1200	653-G-2-1-2	653_G_2_1_2	Environmental	Germany	Barber et al. (2021)	1108	core reactions	Environmental
		1201	656-G-2-14-1	656_G_2_14_1	Environmental	Germany	Barber et al. (2021)	1108	core reactions	Environmental
		1202	658-G-2-5-2	658_G_2_5_2	Environmental	Germany	Barber et al. (2021)	1108	core reactions	Environmental
		1203	663-G-2-3-1	663_G_2_3_1	Environmental	Germany	Barber et al. (2021)	1108	core reactions	Environmental
		1204	665-G-2-9-2	665_G_2_9_2	Environmental	Germany	Barber et al. (2021)	1108	core reactions	Environmental
		1205	666-L-3-21-1	666_L_3_21_1	Environmental	Germany	Barber et al. (2021)	1108	core reactions	Environmental
		1206	669-L-3-21-3	669_L_3_21_3	Environmental	Germany	Barber et al. (2021)	1108	core reactions	Environmental
		1207	670-L-3-15-2	670_L_3_15_2	Environmental	Germany	Barber et al. (2021)	1108	core reactions	Environmental
		1208	672-L-3-11-1	672_L_3_11_1	Environmental	Germany	Barber et al. (2021)	1108	core reactions	Environmental
		1209	676-L-3-13-1	676_L_3_13_1	Environmental	Germany	Barber et al. (2021)	1108	core reactions	Environmental
		1210	680-L-3-13-2	680_L_3_13_2	Environmental	Germany	Barber et al. (2021)	1108	core reactions	Environmental
		1211	683-L-3-24-1	683_L_3_24_1	Environmental	Germany	Barber et al. (2021)	1108	core reactions	Environmental
		1212	684-L-3-7-1	684_L_3_7_1	Environmental	Germany	Barber et al. (2021)	1108	core reactions	Environmental
		1213	68-C-1-93L-3	68_C_1_93L_3	Environmental	Germany	Barber et al. (2021)	1108	core reactions	Environmental
		1214	690-L-3-22-2	690_L_3_22_2	Environmental	Germany	Barber et al. (2021)	1108	core reactions	Environmental
		1215	692-L-3-24-3	692_L_3_24_3	Environmental	Germany	Barber et al. (2021)	1108	core reactions	Environmental
		1216	698-L-3-11-2	698_L_3_11_2	Environmental	Germany	Barber et al. (2021)	1108	core reactions	Environmental
		1217	699-A-2-49L-2	699_A_2_49L_2	Environmental	Germany	Barber et al. (2021)	1108	core reactions	Environmental
		1218	6-C-1-49-1	6_C_1_49_1	Environmental	Germany	Barber et al. (2021)	1108	core reactions	Environmental
		1219	701-E-1-75s-1	701_E_1_75s_1	Environmental	Germany	Barber et al. (2021)	1108	core reactions	Environmental
		1220	703-E-1-66s-1	703_E_1_66s_1	Environmental	Germany	Barber et al. (2021)	1108	core reactions	Environmental
		1221	704-E-1-70L-4	704_E_1_70L_4	Environmental	Germany	Barber et al. (2021)	1108	core reactions	Environmental
		1222	709-A-2-49L-5	709_A_2_49L_5	Environmental	Germany	Barber et al. (2021)	1108	core reactions	Environmental
		1223	711-B-1-43-1	711_B_1_43_1	Environmental	Germany	Barber et al. (2021)	1108	core reactions	Environmental
		1224	716-E-1-70L-5	716_E_1_70L_5	Environmental	Germany	Barber et al. (2021)	1108	core reactions	Environmental
		1225	717-E-1-74s-1	717_E_1_74s_1	Environmental	Germany	Barber et al. (2021)	1108	core reactions	Environmental
		1226	72-C-1-67s-1	72_C_1_67s_1	Environmental	Germany	Barber et al. (2021)	1108	core reactions	Environmental
		1227	743-B-1-45-5	743_B_1_45_5	Environmental	Germany	Barber et al. (2021)	1108	core reactions	Environmental
		1228	746-B-1-45-2	746_B_1_45_2	Environmental	Germany	Barber et al. (2021)	1108	core reactions	Environmental
		1229	74-C-1-94L-2	74_C_1_94L_2	Environmental	Germany	Barber et al. (2021)	1108	core reactions	Environmental
		1230	754-A-3-37s-1	754_A_3_37s_1	Environmental	Germany	Barber et al. (2021)	1108	core reactions	Environmental
		1231	766-E-1-65L-2	766_E_1_65L_2	Environmental	Germany	Barber et al. (2021)	1108	core reactions	Environmental
		1232	767-E-1-67s-1	767_E_1_67s_1	Environmental	Germany	Barber et al. (2021)	1108	core reactions	Environmental
		1233	774-B-1-44-s	774_B_1_44_s	Environmental	Germany	Barber et al. (2021)	1108	core reactions	Environmental
		1234	788-A-3-30s-2	788_A_3_30s_2	Environmental	Germany	Barber et al. (2021)	1108	core reactions	Environmental
		1235	78-C-1-99L-2	78_C_1_99L_2	Environmental	Germany	Barber et al. (2021)	1108	core reactions	Environmental
		1236	79-C-1-69s-1	79_C_1_69s_1	Environmental	Germany	Barber et al. (2021)	1108	core reactions	Environmental
		1237	7-C-1-34s-1	7_C_1_34s_1	Environmental	Germany	Barber et al. (2021)	1108	core reactions	Environmental
		1238	815-A-2-34L-2	815_A_2_34L_2	Environmental	Germany	Barber et al. (2021)	1108	core reactions	Environmental
		1239	82-D-2-47L-2	82_D_2_47L_2	Environmental	Germany	Barber et al. (2021)	1108	core reactions	Environmental
		1240	83-D-2-47L-1	83_D_2_47L_1	Environmental	Germany	Barber et al. (2021)	1108	core reactions	Environmental
		1241	84-D-2-49L-5	84_D_2_49L_5	Environmental	Germany	Barber et al. (2021)	1108	core reactions	Environmental
		1242	860-F-1-42-2	860_F_1_42_2	Environmental	Germany	Barber et al. (2021)	1108	core reactions	Environmental
		1243	863-A-2-35L-1	863_A_2_35L_1	Environmental	Germany	Barber et al. (2021)	1108	core reactions	Environmental
		1244	865-A-2-44L-2	865_A_2_44L_2	Environmental	Germany	Barber et al. (2021)	1108	core reactions	Environmental
		1245	875-E-1-65L-4	875_E_1_65L_4	Environmental	Germany	Barber et al. (2021)	1108	core reactions	Environmental
		1246	87-D-2-49L-2	87_D_2_49L_2	Environmental	Germany	Barber et al. (2021)	1108	core reactions	Environmental
		1247	882-F-1-39-1	882_F_1_39_1	Environmental	Germany	Barber et al. (2021)	1108	core reactions	Environmental
		1248	901-A-2-45L-5	901_A_2_45L_5	Environmental	Germany	Barber et al. (2021)	1108	core reactions	Environmental
		1249	91-D-2-50s-1	91_D_2_50s_1	Environmental	Germany	Barber et al. (2021)	1108	core reactions	Environmental
		1250	92-D-2-43s-1	92_D_2_43s_1	Environmental	Germany	Barber et al. (2021)	1108	core reactions	Environmental
		1251	939-E-1-75s-2	939_E_1_75s_2	Environmental	Germany	Barber et al. (2021)	1108	core reactions	Environmental
		1252	93-D-2-48L-1	93_D_2_48L_1	Environmental	Germany	Barber et al. (2021)	1108	core reactions	Environmental
		1253	940-A-2-43L-2	940_A_2_43L_2	Environmental	Germany	Barber et al. (2021)	1108	core reactions	Environmental
		1254	94-D-2-28L-1	94_D_2_28L_1	Environmental	Germany	Barber et al. (2021)	1108	core reactions	Environmental
		1255	969-B-1-26-5	969_B_1_26_5	Environmental	Germany	Barber et al. (2021)	1108	core reactions	Environmental
		1256	975-B-1-27-5	975_B_1_27_5	Environmental	Germany	Barber et al. (2021)	1108	core reactions	Environmental
		1257	978-B-1-46-5	978_B_1_46_5	Environmental	Germany	Barber et al. (2021)	1108	core reactions	Environmental
		1258	99-C-1-77s-2	99_C_1_77s_2	Environmental	Germany	Barber et al. (2021)	1108	core reactions	Environmental
		1259	9-D-2-15L-2	9_D_2_15L_2	Environmental	Germany	Barber et al. (2021)	1108	core reactions	Environmental
		1260	C10-NRZ-2017-039	C10_NRZ_2017_039	Clinical	Germany	Barber et al. (2021)	251	accessory reactions	Clinical
		1261	C11-NRZ-2017-040	C11_NRZ_2017_040	Clinical	Germany	Barber et al. (2021)	249	accessory reactions	Clinical
		1262	C13-NRZ-2017-069	C13_NRZ_2017_069	Clinical	Germany	Barber et al. (2021)	272	accessory reactions	Clinical
		1263	C14-NRZ-2017-076	C14_NRZ_2017_076	Clinical	Germany	Barber et al. (2021)	252	accessory reactions	Clinical
		1264	C15-NRZ-2017-096	C15_NRZ_2017_096	Clinical	Germany	Barber et al. (2021)	241	accessory reactions	Clinical
		1265	C16-NRZ-2017-115	C16_NRZ_2017_115	Clinical	Germany	Barber et al. (2021)	274	accessory reactions	Clinical
		1266	C17-NRZ-2017-134	C17_NRZ_2017_134	Clinical	Germany	Barber et al. (2021)	247	accessory reactions	Clinical
		1267	C18-NRZ-2017-195	C18_NRZ_2017_195	Clinical	Germany	Barber et al. (2021)	282	accessory reactions	Clinical
		1268	C19-NRZ-2017-214	C19_NRZ_2017_214	Clinical	Germany	Barber et al. (2021)	256	accessory reactions	Clinical
		1269	C1-NRZ-2014-065	C1_NRZ_2014_065	Clinical	Germany	Barber et al. (2021)	244	accessory reactions	Clinical
		1270	C20-NRZ-2017-282	C20_NRZ_2017_282	Clinical	Germany	Barber et al. (2021)	247	accessory reactions	Clinical
		1271	C21-NRZ-2017-283	C21_NRZ_2017_283	Clinical	Germany	Barber et al. (2021)	264	accessory reactions	Clinical
		1272	C22-NRZ-2017-322	C22_NRZ_2017_322	Clinical	Germany	Barber et al. (2021)	265	accessory reactions	Clinical
		1273	C23-NRZ-2017-346	C23_NRZ_2017_346	Clinical	Germany	Barber et al. (2021)	268	accessory reactions	Clinical
		1274	C24-NRZ-2017-362	C24_NRZ_2017_362	Clinical	Germany	Barber et al. (2021)	247	accessory reactions	Clinical
		1275	C25-NRZ-2017-381	C25_NRZ_2017_381	Clinical	Germany	Barber et al. (2021)	247	accessory reactions	Clinical
		1276	C26-NRZ-2017-434	C26_NRZ_2017_434	Clinical	Germany	Barber et al. (2021)	259	accessory reactions	Clinical
		1277	C27-NRZ-2017-508	C27_NRZ_2017_508	Clinical	Germany	Barber et al. (2021)	233	accessory reactions	Clinical
		1278	C28-NRZ-2017-534	C28_NRZ_2017_534	Clinical	Germany	Barber et al. (2021)	282	accessory reactions	Clinical
		1279	C29-NRZ-2017-537	C29_NRZ_2017_537	Clinical	Germany	Barber et al. (2021)	250	accessory reactions	Clinical
		1280	C2-NRZ-2015-218	C2_NRZ_2015_218	Clinical	Germany	Barber et al. (2021)	239	accessory reactions	Clinical
		1281	C30-NRZ-2017-546	C30_NRZ_2017_546	Clinical	Germany	Barber et al. (2021)	236	accessory reactions	Clinical
		1282	C31-NRZ-2018-043	C31_NRZ_2018_043	Clinical	Germany	Barber et al. (2021)	271	accessory reactions	Clinical
		1283	C32-NRZ-2018-097	C32_NRZ_2018_097	Clinical	Germany	Barber et al. (2021)	262	accessory reactions	Clinical
		1284	C33-NRZ-2017-101	C33_NRZ_2017_101	Clinical	Germany	Barber et al. (2021)	270	accessory reactions	Clinical
		1285	C34-NRZ-2018-123	C34_NRZ_2018_123	Clinical	Germany	Barber et al. (2021)	233	accessory reactions	Clinical
		1286	C35-NRZ-2018-146	C35_NRZ_2018_146	Clinical	Germany	Barber et al. (2021)	243	accessory reactions	Clinical
		1287	C36-NRZ-2018-236	C36_NRZ_2018_236	Clinical	Germany	Barber et al. (2021)	294	accessory reactions	Clinical
		1288	C37-NRZ-2018-272	C37_NRZ_2018_272	Clinical	Germany	Barber et al. (2021)	252	accessory reactions	Clinical
		1289	C38-NRZ-2018-281	C38_NRZ_2018_281	Clinical	Germany	Barber et al. (2021)	265	accessory reactions	Clinical
		1290	C39-NRZ-2018-286	C39_NRZ_2018_286	Clinical	Germany	Barber et al. (2021)	255	accessory reactions	Clinical
		1291	C3-NRZ-2016-032	C3_NRZ_2016_032	Clinical	Germany	Barber et al. (2021)	266	accessory reactions	Clinical
		1292	C40-NRZ-2018-290	C40_NRZ_2018_290	Clinical	Germany	Barber et al. (2021)	235	accessory reactions	Clinical
		1293	C41-NRZ-2018-300	C41_NRZ_2018_300	Clinical	Germany	Barber et al. (2021)	266	accessory reactions	Clinical
		1294	C42-NRZ-2018-307	C42_NRZ_2018_307	Clinical	Germany	Barber et al. (2021)	280	accessory reactions	Clinical
		1295	C43-NRZ-2018-313	C43_NRZ_2018_313	Clinical	Germany	Barber et al. (2021)	259	accessory reactions	Clinical
		1296	C44-NRZ-2017-339	C44_NRZ_2017_339	Clinical	Germany	Barber et al. (2021)	244	accessory reactions	Clinical
		1297	C45-NRZ-2018-326	C45_NRZ_2018_326	Clinical	Germany	Barber et al. (2021)	265	accessory reactions	Clinical
		1298	C46-NRZ-2018-396	C46_NRZ_2018_396	Clinical	Germany	Barber et al. (2021)	250	accessory reactions	Clinical
		1299	C47-NRZ-2018-529	C47_NRZ_2018_529	Clinical	Germany	Barber et al. (2021)	233	accessory reactions	Clinical
		1300	C48-NRZ-2018-539	C48_NRZ_2018_539	Clinical	Germany	Barber et al. (2021)	253	accessory reactions	Clinical
		1301	C49-NRZ-2018-646	C49_NRZ_2018_646	Clinical	Germany	Barber et al. (2021)	249	accessory reactions	Clinical
		1302	C4-NRZ-2016-063	C4_NRZ_2016_063	Clinical	Germany	Barber et al. (2021)	232	accessory reactions	Clinical
		1303	C50-NRZ-2018-649	C50_NRZ_2018_649	Clinical	Germany	Barber et al. (2021)	256	accessory reactions	Clinical
		1304	C5-NRZ-2016-071	C5_NRZ_2016_071	Clinical	Germany	Barber et al. (2021)	275	accessory reactions	Clinical
		1305	C6-NRZ-2016-108	C6_NRZ_2016_108	Clinical	Germany	Barber et al. (2021)	252	accessory reactions	Clinical
		1306	C7-NRZ-2016-121	C7_NRZ_2016_121	Clinical	Germany	Barber et al. (2021)	245	accessory reactions	Clinical
		1307	C8-NRZ-2016-141	C8_NRZ_2016_141	Clinical	Germany	Barber et al. (2021)	277	accessory reactions	Clinical
		1308	C9-NRZ-2016-342	C9_NRZ_2016_342	Clinical	Germany	Barber et al. (2021)	255	accessory reactions	Clinical
		1309	100-C-1-80s-1	100_C_1_80s_1	Environmental	Germany	Barber et al. (2021)	235	accessory reactions	Environmental
		1310	104-D-2-32L-1	104_D_2_32L_1	Environmental	Germany	Barber et al. (2021)	248	accessory reactions	Environmental
		1311	105-D-2-38L-1	105_D_2_38L_1	Environmental	Germany	Barber et al. (2021)	257	accessory reactions	Environmental
		1312	106-C-1-72s-2	106_C_1_72s_2	Environmental	Germany	Barber et al. (2021)	247	accessory reactions	Environmental
		1313	10-C-1-40s-1	10_C_1_40s_1	Environmental	Germany	Barber et al. (2021)	255	accessory reactions	Environmental
		1314	110-C-1-76s-2	110_C_1_76s_2	Environmental	Germany	Barber et al. (2021)	271	accessory reactions	Environmental
		1315	111-C-1-76s-1	111_C_1_76s_1	Environmental	Germany	Barber et al. (2021)	263	accessory reactions	Environmental
		1316	112-B-1-78L-1	112_B_1_78L_1	Environmental	Germany	Barber et al. (2021)	262	accessory reactions	Environmental
		1317	113-B-1-71L-1	113_B_1_71L_1	Environmental	Germany	Barber et al. (2021)	230	accessory reactions	Environmental
		1318	114-B-1-69L-1	114_B_1_69L_1	Environmental	Germany	Barber et al. (2021)	245	accessory reactions	Environmental
		1319	115-B-1-70s-1	115_B_1_70s_1	Environmental	Germany	Barber et al. (2021)	222	accessory reactions	Environmental
		1320	118-B-1-63s-1	118_B_1_63s_1	Environmental	Germany	Barber et al. (2021)	240	accessory reactions	Environmental
		1321	119-B-1-66s-1	119_B_1_66s_1	Environmental	Germany	Barber et al. (2021)	260	accessory reactions	Environmental
		1322	120-B-1-68s-1	120_B_1_68s_1	Environmental	Germany	Barber et al. (2021)	241	accessory reactions	Environmental
		1323	121-B-1-67L-1	121_B_1_67L_1	Environmental	Germany	Barber et al. (2021)	248	accessory reactions	Environmental
		1324	122-B-1-75L-1	122_B_1_75L_1	Environmental	Germany	Barber et al. (2021)	248	accessory reactions	Environmental
		1325	124-B-1-66L-1	124_B_1_66L_1	Environmental	Germany	Barber et al. (2021)	241	accessory reactions	Environmental
		1326	125-B-1-73L-1	125_B_1_73L_1	Environmental	Germany	Barber et al. (2021)	247	accessory reactions	Environmental
		1327	126-A-2-26s-2	126_A_2_26s_2	Environmental	Germany	Barber et al. (2021)	254	accessory reactions	Environmental
		1328	128-A-2-27s-1	128_A_2_27s_1	Environmental	Germany	Barber et al. (2021)	262	accessory reactions	Environmental
		1329	12-D-2-44L-1	12_D_2_44L_1	Environmental	Germany	Barber et al. (2021)	242	accessory reactions	Environmental
		1330	13-D-2-43L-1	13_D_2_43L_1	Environmental	Germany	Barber et al. (2021)	270	accessory reactions	Environmental
		1331	14-D-2-43L-2	14_D_2_43L_2	Environmental	Germany	Barber et al. (2021)	244	accessory reactions	Environmental
		1332	153-A-2-48s-2	153_A_2_48s_2	Environmental	Germany	Barber et al. (2021)	253	accessory reactions	Environmental
		1333	154-A-2-47L-2	154_A_2_47L_2	Environmental	Germany	Barber et al. (2021)	260	accessory reactions	Environmental
		1334	155-A-2-47s-3	155_A_2_47s_3	Environmental	Germany	Barber et al. (2021)	243	accessory reactions	Environmental
		1335	15-D-2-39L-1	15_D_2_39L_1	Environmental	Germany	Barber et al. (2021)	255	accessory reactions	Environmental
		1336	164-K-1-3L-2	164_K_1_3L_2	Environmental	Germany	Barber et al. (2021)	249	accessory reactions	Environmental
		1337	167-K-1-34L-1	167_K_1_34L_1	Environmental	Germany	Barber et al. (2021)	257	accessory reactions	Environmental
		1338	169-K-1-18L-3	169_K_1_18L_3	Environmental	Germany	Barber et al. (2021)	257	accessory reactions	Environmental
		1339	16-D-2-39L-2	16_D_2_39L_2	Environmental	Germany	Barber et al. (2021)	261	accessory reactions	Environmental
		1340	174-K-1-32s-1	174_K_1_32s_1	Environmental	Germany	Barber et al. (2021)	259	accessory reactions	Environmental
		1341	179-K-1-1L-5	179_K_1_1L_5	Environmental	Germany	Barber et al. (2021)	277	accessory reactions	Environmental
		1342	180-K-1-8L-1	180_K_1_8L_1	Environmental	Germany	Barber et al. (2021)	223	accessory reactions	Environmental
		1343	182-K-1-3L-4	182_K_1_3L_4	Environmental	Germany	Barber et al. (2021)	260	accessory reactions	Environmental
		1344	186-K-1-18L-6	186_K_1_18L_6	Environmental	Germany	Barber et al. (2021)	260	accessory reactions	Environmental
		1345	190-K-1-4s-1	190_K_1_4s_1	Environmental	Germany	Barber et al. (2021)	240	accessory reactions	Environmental
		1346	193-L-2-16-1	193_L_2_16_1	Environmental	Germany	Barber et al. (2021)	253	accessory reactions	Environmental
		1347	194-L-2-17-1	194_L_2_17_1	Environmental	Germany	Barber et al. (2021)	260	accessory reactions	Environmental
		1348	197-L-2-7-2	197_L_2_7_2	Environmental	Germany	Barber et al. (2021)	262	accessory reactions	Environmental
		1349	198-L-2-7-1	198_L_2_7_1	Environmental	Germany	Barber et al. (2021)	256	accessory reactions	Environmental
		1350	1-D-2-2s-3	1_D_2_2s_3	Environmental	Germany	Barber et al. (2021)	244	accessory reactions	Environmental
		1351	200-L-2-9-1	200_L_2_9_1	Environmental	Germany	Barber et al. (2021)	258	accessory reactions	Environmental
		1352	201-L-2-9-5	201_L_2_9_5	Environmental	Germany	Barber et al. (2021)	260	accessory reactions	Environmental
		1353	205-L-2-15-4	205_L_2_15_4	Environmental	Germany	Barber et al. (2021)	250	accessory reactions	Environmental
		1354	207-L-2-16-3	207_L_2_16_3	Environmental	Germany	Barber et al. (2021)	254	accessory reactions	Environmental
		1355	210-L-2-22-4	210_L_2_22_4	Environmental	Germany	Barber et al. (2021)	274	accessory reactions	Environmental
		1356	211-L-2-11-2	211_L_2_11_2	Environmental	Germany	Barber et al. (2021)	247	accessory reactions	Environmental
		1357	220-L-2-11-4	220_L_2_11_4	Environmental	Germany	Barber et al. (2021)	261	accessory reactions	Environmental
		1358	227-F-1-10L-1	227_F_1_10L_1	Environmental	Germany	Barber et al. (2021)	233	accessory reactions	Environmental
		1359	229-K-1-24L-1	229_K_1_24L_1	Environmental	Germany	Barber et al. (2021)	239	accessory reactions	Environmental
		1360	22-C-1-60L-1	22_C_1_60L_1	Environmental	Germany	Barber et al. (2021)	267	accessory reactions	Environmental
		1361	230-K-1-4s-1	230_K_1_4s_1	Environmental	Germany	Barber et al. (2021)	215	accessory reactions	Environmental
		1362	231-K-1-12L-1	231_K_1_12L_1	Environmental	Germany	Barber et al. (2021)	248	accessory reactions	Environmental
		1363	238-F-1-4L-1	238_F_1_4L_1	Environmental	Germany	Barber et al. (2021)	239	accessory reactions	Environmental
		1364	240-F-1-13L-1	240_F_1_13L_1	Environmental	Germany	Barber et al. (2021)	261	accessory reactions	Environmental
		1365	243-F-1-33L-2	243_F_1_33L_2	Environmental	Germany	Barber et al. (2021)	267	accessory reactions	Environmental
		1366	24-C-1-93s-1	24_C_1_93s_1	Environmental	Germany	Barber et al. (2021)	256	accessory reactions	Environmental
		1367	254-F-1-13L-3	254_F_1_13L_3	Environmental	Germany	Barber et al. (2021)	273	accessory reactions	Environmental
		1368	255-F-1-3L-1	255_F_1_3L_1	Environmental	Germany	Barber et al. (2021)	244	accessory reactions	Environmental
		1369	259-I-1-25-1	259_I_1_25_1	Environmental	Germany	Barber et al. (2021)	231	accessory reactions	Environmental
		1370	25-D-2-26s-1	25_D_2_26s_1	Environmental	Germany	Barber et al. (2021)	246	accessory reactions	Environmental
		1371	262-I-1-12-1	262_I_1_12_1	Environmental	Germany	Barber et al. (2021)	247	accessory reactions	Environmental
		1372	264-I-1-22-5	264_I_1_22_5	Environmental	Germany	Barber et al. (2021)	262	accessory reactions	Environmental
		1373	265-I-1-22-4	265_I_1_22_4	Environmental	Germany	Barber et al. (2021)	263	accessory reactions	Environmental
		1374	269-I-1-32-2	269_I_1_32_2	Environmental	Germany	Barber et al. (2021)	284	accessory reactions	Environmental
		1375	26-D-2-29s-1	26_D_2_29s_1	Environmental	Germany	Barber et al. (2021)	261	accessory reactions	Environmental
		1376	271-I-1-32-1	271_I_1_32_1	Environmental	Germany	Barber et al. (2021)	263	accessory reactions	Environmental
		1377	275-I-1-19-2	275_I_1_19_2	Environmental	Germany	Barber et al. (2021)	240	accessory reactions	Environmental
		1378	285-I-1-2-4	285_I_1_2_4	Environmental	Germany	Barber et al. (2021)	253	accessory reactions	Environmental
		1379	289-I-1-2-2	289_I_1_2_2	Environmental	Germany	Barber et al. (2021)	242	accessory reactions	Environmental
		1380	29-D-2-35s-1	29_D_2_35s_1	Environmental	Germany	Barber et al. (2021)	257	accessory reactions	Environmental
		1381	2-D-2-15L-3	2_D_2_15L_3	Environmental	Germany	Barber et al. (2021)	256	accessory reactions	Environmental
		1382	302-B-1-32-1	302_B_1_32_1	Environmental	Germany	Barber et al. (2021)	256	accessory reactions	Environmental
		1383	303-B-1-32-3	303_B_1_32_3	Environmental	Germany	Barber et al. (2021)	260	accessory reactions	Environmental
		1384	305-B-1-48-5	305_B_1_48_5	Environmental	Germany	Barber et al. (2021)	255	accessory reactions	Environmental
		1385	313-H-1-15-2	313_H_1_15_2	Environmental	Germany	Barber et al. (2021)	251	accessory reactions	Environmental
		1386	319-B-1-30-1	319_B_1_30_1	Environmental	Germany	Barber et al. (2021)	278	accessory reactions	Environmental
		1387	325-C-1-6s-3	325_C_1_6s_3	Environmental	Germany	Barber et al. (2021)	256	accessory reactions	Environmental
		1388	326-C-1-31s-1	326_C_1_31s_1	Environmental	Germany	Barber et al. (2021)	241	accessory reactions	Environmental
		1389	327-C-1-28L-2	327_C_1_28L_2	Environmental	Germany	Barber et al. (2021)	265	accessory reactions	Environmental
		1390	328-C-1-30L-1	328_C_1_30L_1	Environmental	Germany	Barber et al. (2021)	254	accessory reactions	Environmental
		1391	332-C-1-31L-1	332_C_1_31L_1	Environmental	Germany	Barber et al. (2021)	260	accessory reactions	Environmental
		1392	333-C-1-28L-1	333_C_1_28L_1	Environmental	Germany	Barber et al. (2021)	255	accessory reactions	Environmental
		1393	334-E-1-48-2	334_E_1_48_2	Environmental	Germany	Barber et al. (2021)	246	accessory reactions	Environmental
		1394	336-E-1-49-1	336_E_1_49_1	Environmental	Germany	Barber et al. (2021)	254	accessory reactions	Environmental
		1395	347-E-1-46-2	347_E_1_46_2	Environmental	Germany	Barber et al. (2021)	259	accessory reactions	Environmental
		1396	349-E-1-33L-1	349_E_1_33L_1	Environmental	Germany	Barber et al. (2021)	238	accessory reactions	Environmental
		1397	350-E-1-37L-2	350_E_1_37L_2	Environmental	Germany	Barber et al. (2021)	257	accessory reactions	Environmental
		1398	355-E-1-35-1	355_E_1_35_1	Environmental	Germany	Barber et al. (2021)	248	accessory reactions	Environmental
		1399	373-C-1-40L-2	373_C_1_40L_2	Environmental	Germany	Barber et al. (2021)	263	accessory reactions	Environmental
		1400	375-C-1-6s-2	375_C_1_6s_2	Environmental	Germany	Barber et al. (2021)	243	accessory reactions	Environmental
		1401	377-C-1-33L-2	377_C_1_33L_2	Environmental	Germany	Barber et al. (2021)	253	accessory reactions	Environmental
		1402	382-A-2-35s-1	382_A_2_35s_1	Environmental	Germany	Barber et al. (2021)	256	accessory reactions	Environmental
		1403	383-C-1-27s-1	383_C_1_27s_1	Environmental	Germany	Barber et al. (2021)	263	accessory reactions	Environmental
		1404	386-C-1-33L-1	386_C_1_33L_1	Environmental	Germany	Barber et al. (2021)	258	accessory reactions	Environmental
		1405	390-A-2-36s-3	390_A_2_36s_3	Environmental	Germany	Barber et al. (2021)	244	accessory reactions	Environmental
		1406	393-A-3-43s-1	393_A_3_43s_1	Environmental	Germany	Barber et al. (2021)	267	accessory reactions	Environmental
		1407	394-L-2-24-1	394_L_2_24_1	Environmental	Germany	Barber et al. (2021)	263	accessory reactions	Environmental
		1408	3-D-2-2s-2	3_D_2_2s_2	Environmental	Germany	Barber et al. (2021)	252	accessory reactions	Environmental
		1409	407-L-2-4-3	407_L_2_4_3	Environmental	Germany	Barber et al. (2021)	248	accessory reactions	Environmental
		1410	410-L-2-21-2	410_L_2_21_2	Environmental	Germany	Barber et al. (2021)	213	accessory reactions	Environmental
		1411	423-D-2-25L-3	423_D_2_25L_3	Environmental	Germany	Barber et al. (2021)	253	accessory reactions	Environmental
		1412	424-D-2-22s-1	424_D_2_22s_1	Environmental	Germany	Barber et al. (2021)	260	accessory reactions	Environmental
		1413	429-D-2-25L-2	429_D_2_25L_2	Environmental	Germany	Barber et al. (2021)	249	accessory reactions	Environmental
		1414	439-A-3-46s-1	439_A_3_46s_1	Environmental	Germany	Barber et al. (2021)	232	accessory reactions	Environmental
		1415	43-C-1-69L-1	43_C_1_69L_1	Environmental	Germany	Barber et al. (2021)	254	accessory reactions	Environmental
		1416	441-A-3-45L-2	441_A_3_45L_2	Environmental	Germany	Barber et al. (2021)	243	accessory reactions	Environmental
		1417	442-D-2-17L-1	442_D_2_17L_1	Environmental	Germany	Barber et al. (2021)	217	accessory reactions	Environmental
		1418	451-D-2-24s-1	451_D_2_24s_1	Environmental	Germany	Barber et al. (2021)	265	accessory reactions	Environmental
		1419	452-C-1-51s-1	452_C_1_51s_1	Environmental	Germany	Barber et al. (2021)	254	accessory reactions	Environmental
		1420	453-E-1-56s-1	453_E_1_56s_1	Environmental	Germany	Barber et al. (2021)	250	accessory reactions	Environmental
		1421	454-A-3-40L-1	454_A_3_40L_1	Environmental	Germany	Barber et al. (2021)	248	accessory reactions	Environmental
		1422	459-H-1-21-5	459_H_1_21_5	Environmental	Germany	Barber et al. (2021)	280	accessory reactions	Environmental
		1423	468-H-1-30-2	468_H_1_30_2	Environmental	Germany	Barber et al. (2021)	242	accessory reactions	Environmental
		1424	470-E-1-14-1	470_E_1_14_1	Environmental	Germany	Barber et al. (2021)	249	accessory reactions	Environmental
		1425	473-E-1-7-1	473_E_1_7_1	Environmental	Germany	Barber et al. (2021)	271	accessory reactions	Environmental
		1426	476-H-1-21-9	476_H_1_21_9	Environmental	Germany	Barber et al. (2021)	241	accessory reactions	Environmental
		1427	477-E-1-25-10	477_E_1_25_10	Environmental	Germany	Barber et al. (2021)	233	accessory reactions	Environmental
		1428	479-L-2-13-4	479_L_2_13_4	Environmental	Germany	Barber et al. (2021)	239	accessory reactions	Environmental
		1429	47-C-1-72L-1	47_C_1_72L_1	Environmental	Germany	Barber et al. (2021)	251	accessory reactions	Environmental
		1430	480-E-1-21-2	480_E_1_21_2	Environmental	Germany	Barber et al. (2021)	238	accessory reactions	Environmental
		1431	487-E-1-20-2	487_E_1_20_2	Environmental	Germany	Barber et al. (2021)	273	accessory reactions	Environmental
		1432	4-C-1-24L-2	4_C_1_24L_2	Environmental	Germany	Barber et al. (2021)	246	accessory reactions	Environmental
		1433	514-H-1-29-2	514_H_1_29_2	Environmental	Germany	Barber et al. (2021)	254	accessory reactions	Environmental
		1434	52-C-1-64L-2	52_C_1_64L_2	Environmental	Germany	Barber et al. (2021)	247	accessory reactions	Environmental
		1435	540-K-1-1L-2	540_K_1_1L_2	Environmental	Germany	Barber et al. (2021)	292	accessory reactions	Environmental
		1436	542-K-1-48s-1	542_K_1_48s_1	Environmental	Germany	Barber et al. (2021)	273	accessory reactions	Environmental
		1437	545-K-1-8L-3	545_K_1_8L_3	Environmental	Germany	Barber et al. (2021)	275	accessory reactions	Environmental
		1438	54-C-1-66L-2	54_C_1_66L_2	Environmental	Germany	Barber et al. (2021)	250	accessory reactions	Environmental
		1439	552-H-1-1-2	552_H_1_1_2	Environmental	Germany	Barber et al. (2021)	244	accessory reactions	Environmental
		1440	55-C-1-66L-3	55_C_1_66L_3	Environmental	Germany	Barber et al. (2021)	230	accessory reactions	Environmental
		1441	569-H-1-10-6	569_H_1_10_6	Environmental	Germany	Barber et al. (2021)	276	accessory reactions	Environmental
		1442	570-H-1-23-3	570_H_1_23_3	Environmental	Germany	Barber et al. (2021)	256	accessory reactions	Environmental
		1443	588-I-1-48-3	588_I_1_48_3	Environmental	Germany	Barber et al. (2021)	277	accessory reactions	Environmental
		1444	592-I-1-49-3	592_I_1_49_3	Environmental	Germany	Barber et al. (2021)	260	accessory reactions	Environmental
		1445	599-F-1-14-1	599_F_1_14_1	Environmental	Germany	Barber et al. (2021)	259	accessory reactions	Environmental
		1446	5-C-1-24L-3	5_C_1_24L_3	Environmental	Germany	Barber et al. (2021)	265	accessory reactions	Environmental
		1447	616-D-2-23L-5	616_D_2_23L_5	Environmental	Germany	Barber et al. (2021)	267	accessory reactions	Environmental
		1448	625-H-1-26-1	625_H_1_26_1	Environmental	Germany	Barber et al. (2021)	255	accessory reactions	Environmental
		1449	649-G-2-22-4	649_G_2_22_4	Environmental	Germany	Barber et al. (2021)	251	accessory reactions	Environmental
		1450	64-C-1-90L-1	64_C_1_90L_1	Environmental	Germany	Barber et al. (2021)	264	accessory reactions	Environmental
		1451	652-G-2-6-1	652_G_2_6_1	Environmental	Germany	Barber et al. (2021)	246	accessory reactions	Environmental
		1452	653-G-2-1-2	653_G_2_1_2	Environmental	Germany	Barber et al. (2021)	263	accessory reactions	Environmental
		1453	656-G-2-14-1	656_G_2_14_1	Environmental	Germany	Barber et al. (2021)	279	accessory reactions	Environmental
		1454	658-G-2-5-2	658_G_2_5_2	Environmental	Germany	Barber et al. (2021)	249	accessory reactions	Environmental
		1455	663-G-2-3-1	663_G_2_3_1	Environmental	Germany	Barber et al. (2021)	235	accessory reactions	Environmental
		1456	665-G-2-9-2	665_G_2_9_2	Environmental	Germany	Barber et al. (2021)	249	accessory reactions	Environmental
		1457	666-L-3-21-1	666_L_3_21_1	Environmental	Germany	Barber et al. (2021)	267	accessory reactions	Environmental
		1458	669-L-3-21-3	669_L_3_21_3	Environmental	Germany	Barber et al. (2021)	258	accessory reactions	Environmental
		1459	670-L-3-15-2	670_L_3_15_2	Environmental	Germany	Barber et al. (2021)	215	accessory reactions	Environmental
		1460	672-L-3-11-1	672_L_3_11_1	Environmental	Germany	Barber et al. (2021)	259	accessory reactions	Environmental
		1461	676-L-3-13-1	676_L_3_13_1	Environmental	Germany	Barber et al. (2021)	249	accessory reactions	Environmental
		1462	680-L-3-13-2	680_L_3_13_2	Environmental	Germany	Barber et al. (2021)	257	accessory reactions	Environmental
		1463	683-L-3-24-1	683_L_3_24_1	Environmental	Germany	Barber et al. (2021)	246	accessory reactions	Environmental
		1464	684-L-3-7-1	684_L_3_7_1	Environmental	Germany	Barber et al. (2021)	243	accessory reactions	Environmental
		1465	68-C-1-93L-3	68_C_1_93L_3	Environmental	Germany	Barber et al. (2021)	253	accessory reactions	Environmental
		1466	690-L-3-22-2	690_L_3_22_2	Environmental	Germany	Barber et al. (2021)	255	accessory reactions	Environmental
		1467	692-L-3-24-3	692_L_3_24_3	Environmental	Germany	Barber et al. (2021)	232	accessory reactions	Environmental
		1468	698-L-3-11-2	698_L_3_11_2	Environmental	Germany	Barber et al. (2021)	266	accessory reactions	Environmental
		1469	699-A-2-49L-2	699_A_2_49L_2	Environmental	Germany	Barber et al. (2021)	238	accessory reactions	Environmental
		1470	6-C-1-49-1	6_C_1_49_1	Environmental	Germany	Barber et al. (2021)	241	accessory reactions	Environmental
		1471	701-E-1-75s-1	701_E_1_75s_1	Environmental	Germany	Barber et al. (2021)	244	accessory reactions	Environmental
		1472	703-E-1-66s-1	703_E_1_66s_1	Environmental	Germany	Barber et al. (2021)	275	accessory reactions	Environmental
		1473	704-E-1-70L-4	704_E_1_70L_4	Environmental	Germany	Barber et al. (2021)	245	accessory reactions	Environmental
		1474	709-A-2-49L-5	709_A_2_49L_5	Environmental	Germany	Barber et al. (2021)	256	accessory reactions	Environmental
		1475	711-B-1-43-1	711_B_1_43_1	Environmental	Germany	Barber et al. (2021)	264	accessory reactions	Environmental
		1476	716-E-1-70L-5	716_E_1_70L_5	Environmental	Germany	Barber et al. (2021)	262	accessory reactions	Environmental
		1477	717-E-1-74s-1	717_E_1_74s_1	Environmental	Germany	Barber et al. (2021)	237	accessory reactions	Environmental
		1478	72-C-1-67s-1	72_C_1_67s_1	Environmental	Germany	Barber et al. (2021)	231	accessory reactions	Environmental
		1479	743-B-1-45-5	743_B_1_45_5	Environmental	Germany	Barber et al. (2021)	257	accessory reactions	Environmental
		1480	746-B-1-45-2	746_B_1_45_2	Environmental	Germany	Barber et al. (2021)	249	accessory reactions	Environmental
		1481	74-C-1-94L-2	74_C_1_94L_2	Environmental	Germany	Barber et al. (2021)	260	accessory reactions	Environmental
		1482	754-A-3-37s-1	754_A_3_37s_1	Environmental	Germany	Barber et al. (2021)	259	accessory reactions	Environmental
		1483	766-E-1-65L-2	766_E_1_65L_2	Environmental	Germany	Barber et al. (2021)	249	accessory reactions	Environmental
		1484	767-E-1-67s-1	767_E_1_67s_1	Environmental	Germany	Barber et al. (2021)	248	accessory reactions	Environmental
		1485	774-B-1-44-s	774_B_1_44_s	Environmental	Germany	Barber et al. (2021)	254	accessory reactions	Environmental
		1486	788-A-3-30s-2	788_A_3_30s_2	Environmental	Germany	Barber et al. (2021)	255	accessory reactions	Environmental
		1487	78-C-1-99L-2	78_C_1_99L_2	Environmental	Germany	Barber et al. (2021)	248	accessory reactions	Environmental
		1488	79-C-1-69s-1	79_C_1_69s_1	Environmental	Germany	Barber et al. (2021)	254	accessory reactions	Environmental
		1489	7-C-1-34s-1	7_C_1_34s_1	Environmental	Germany	Barber et al. (2021)	249	accessory reactions	Environmental
		1490	815-A-2-34L-2	815_A_2_34L_2	Environmental	Germany	Barber et al. (2021)	270	accessory reactions	Environmental
		1491	82-D-2-47L-2	82_D_2_47L_2	Environmental	Germany	Barber et al. (2021)	242	accessory reactions	Environmental
		1492	83-D-2-47L-1	83_D_2_47L_1	Environmental	Germany	Barber et al. (2021)	283	accessory reactions	Environmental
		1493	84-D-2-49L-5	84_D_2_49L_5	Environmental	Germany	Barber et al. (2021)	254	accessory reactions	Environmental
		1494	860-F-1-42-2	860_F_1_42_2	Environmental	Germany	Barber et al. (2021)	258	accessory reactions	Environmental
		1495	863-A-2-35L-1	863_A_2_35L_1	Environmental	Germany	Barber et al. (2021)	258	accessory reactions	Environmental
		1496	865-A-2-44L-2	865_A_2_44L_2	Environmental	Germany	Barber et al. (2021)	266	accessory reactions	Environmental
		1497	875-E-1-65L-4	875_E_1_65L_4	Environmental	Germany	Barber et al. (2021)	271	accessory reactions	Environmental
		1498	87-D-2-49L-2	87_D_2_49L_2	Environmental	Germany	Barber et al. (2021)	237	accessory reactions	Environmental
		1499	882-F-1-39-1	882_F_1_39_1	Environmental	Germany	Barber et al. (2021)	245	accessory reactions	Environmental
		1500	901-A-2-45L-5	901_A_2_45L_5	Environmental	Germany	Barber et al. (2021)	263	accessory reactions	Environmental
		1501	91-D-2-50s-1	91_D_2_50s_1	Environmental	Germany	Barber et al. (2021)	258	accessory reactions	Environmental
		1502	92-D-2-43s-1	92_D_2_43s_1	Environmental	Germany	Barber et al. (2021)	241	accessory reactions	Environmental
		1503	939-E-1-75s-2	939_E_1_75s_2	Environmental	Germany	Barber et al. (2021)	238	accessory reactions	Environmental
		1504	93-D-2-48L-1	93_D_2_48L_1	Environmental	Germany	Barber et al. (2021)	271	accessory reactions	Environmental
		1505	940-A-2-43L-2	940_A_2_43L_2	Environmental	Germany	Barber et al. (2021)	270	accessory reactions	Environmental
		1506	94-D-2-28L-1	94_D_2_28L_1	Environmental	Germany	Barber et al. (2021)	251	accessory reactions	Environmental
		1507	969-B-1-26-5	969_B_1_26_5	Environmental	Germany	Barber et al. (2021)	252	accessory reactions	Environmental
		1508	975-B-1-27-5	975_B_1_27_5	Environmental	Germany	Barber et al. (2021)	249	accessory reactions	Environmental
		1509	978-B-1-46-5	978_B_1_46_5	Environmental	Germany	Barber et al. (2021)	229	accessory reactions	Environmental
		1510	99-C-1-77s-2	99_C_1_77s_2	Environmental	Germany	Barber et al. (2021)	247	accessory reactions	Environmental
		1511	9-D-2-15L-2	9_D_2_15L_2	Environmental	Germany	Barber et al. (2021)	264	accessory reactions	Environmental
		1512	C10-NRZ-2017-039	C10_NRZ_2017_039	Clinical	Germany	Barber et al. (2021)	0	orphan reactions	Clinical
		1513	C11-NRZ-2017-040	C11_NRZ_2017_040	Clinical	Germany	Barber et al. (2021)	0	orphan reactions	Clinical
		1514	C13-NRZ-2017-069	C13_NRZ_2017_069	Clinical	Germany	Barber et al. (2021)	0	orphan reactions	Clinical
		1515	C14-NRZ-2017-076	C14_NRZ_2017_076	Clinical	Germany	Barber et al. (2021)	0	orphan reactions	Clinical
		1516	C15-NRZ-2017-096	C15_NRZ_2017_096	Clinical	Germany	Barber et al. (2021)	0	orphan reactions	Clinical
		1517	C16-NRZ-2017-115	C16_NRZ_2017_115	Clinical	Germany	Barber et al. (2021)	0	orphan reactions	Clinical
		1518	C17-NRZ-2017-134	C17_NRZ_2017_134	Clinical	Germany	Barber et al. (2021)	0	orphan reactions	Clinical
		1519	C18-NRZ-2017-195	C18_NRZ_2017_195	Clinical	Germany	Barber et al. (2021)	0	orphan reactions	Clinical
		1520	C19-NRZ-2017-214	C19_NRZ_2017_214	Clinical	Germany	Barber et al. (2021)	0	orphan reactions	Clinical
		1521	C1-NRZ-2014-065	C1_NRZ_2014_065	Clinical	Germany	Barber et al. (2021)	0	orphan reactions	Clinical
		1522	C20-NRZ-2017-282	C20_NRZ_2017_282	Clinical	Germany	Barber et al. (2021)	0	orphan reactions	Clinical
		1523	C21-NRZ-2017-283	C21_NRZ_2017_283	Clinical	Germany	Barber et al. (2021)	0	orphan reactions	Clinical
		1524	C22-NRZ-2017-322	C22_NRZ_2017_322	Clinical	Germany	Barber et al. (2021)	0	orphan reactions	Clinical
		1525	C23-NRZ-2017-346	C23_NRZ_2017_346	Clinical	Germany	Barber et al. (2021)	0	orphan reactions	Clinical
		1526	C24-NRZ-2017-362	C24_NRZ_2017_362	Clinical	Germany	Barber et al. (2021)	0	orphan reactions	Clinical
		1527	C25-NRZ-2017-381	C25_NRZ_2017_381	Clinical	Germany	Barber et al. (2021)	0	orphan reactions	Clinical
		1528	C26-NRZ-2017-434	C26_NRZ_2017_434	Clinical	Germany	Barber et al. (2021)	0	orphan reactions	Clinical
		1529	C27-NRZ-2017-508	C27_NRZ_2017_508	Clinical	Germany	Barber et al. (2021)	0	orphan reactions	Clinical
		1530	C28-NRZ-2017-534	C28_NRZ_2017_534	Clinical	Germany	Barber et al. (2021)	0	orphan reactions	Clinical
		1531	C29-NRZ-2017-537	C29_NRZ_2017_537	Clinical	Germany	Barber et al. (2021)	0	orphan reactions	Clinical
		1532	C2-NRZ-2015-218	C2_NRZ_2015_218	Clinical	Germany	Barber et al. (2021)	0	orphan reactions	Clinical
		1533	C30-NRZ-2017-546	C30_NRZ_2017_546	Clinical	Germany	Barber et al. (2021)	0	orphan reactions	Clinical
		1534	C31-NRZ-2018-043	C31_NRZ_2018_043	Clinical	Germany	Barber et al. (2021)	0	orphan reactions	Clinical
		1535	C32-NRZ-2018-097	C32_NRZ_2018_097	Clinical	Germany	Barber et al. (2021)	0	orphan reactions	Clinical
		1536	C33-NRZ-2017-101	C33_NRZ_2017_101	Clinical	Germany	Barber et al. (2021)	0	orphan reactions	Clinical
		1537	C34-NRZ-2018-123	C34_NRZ_2018_123	Clinical	Germany	Barber et al. (2021)	0	orphan reactions	Clinical
		1538	C35-NRZ-2018-146	C35_NRZ_2018_146	Clinical	Germany	Barber et al. (2021)	0	orphan reactions	Clinical
		1539	C36-NRZ-2018-236	C36_NRZ_2018_236	Clinical	Germany	Barber et al. (2021)	0	orphan reactions	Clinical
		1540	C37-NRZ-2018-272	C37_NRZ_2018_272	Clinical	Germany	Barber et al. (2021)	0	orphan reactions	Clinical
		1541	C38-NRZ-2018-281	C38_NRZ_2018_281	Clinical	Germany	Barber et al. (2021)	0	orphan reactions	Clinical
		1542	C39-NRZ-2018-286	C39_NRZ_2018_286	Clinical	Germany	Barber et al. (2021)	0	orphan reactions	Clinical
		1543	C3-NRZ-2016-032	C3_NRZ_2016_032	Clinical	Germany	Barber et al. (2021)	0	orphan reactions	Clinical
		1544	C40-NRZ-2018-290	C40_NRZ_2018_290	Clinical	Germany	Barber et al. (2021)	0	orphan reactions	Clinical
		1545	C41-NRZ-2018-300	C41_NRZ_2018_300	Clinical	Germany	Barber et al. (2021)	0	orphan reactions	Clinical
		1546	C42-NRZ-2018-307	C42_NRZ_2018_307	Clinical	Germany	Barber et al. (2021)	0	orphan reactions	Clinical
		1547	C43-NRZ-2018-313	C43_NRZ_2018_313	Clinical	Germany	Barber et al. (2021)	0	orphan reactions	Clinical
		1548	C44-NRZ-2017-339	C44_NRZ_2017_339	Clinical	Germany	Barber et al. (2021)	0	orphan reactions	Clinical
		1549	C45-NRZ-2018-326	C45_NRZ_2018_326	Clinical	Germany	Barber et al. (2021)	0	orphan reactions	Clinical
		1550	C46-NRZ-2018-396	C46_NRZ_2018_396	Clinical	Germany	Barber et al. (2021)	0	orphan reactions	Clinical
		1551	C47-NRZ-2018-529	C47_NRZ_2018_529	Clinical	Germany	Barber et al. (2021)	0	orphan reactions	Clinical
		1552	C48-NRZ-2018-539	C48_NRZ_2018_539	Clinical	Germany	Barber et al. (2021)	0	orphan reactions	Clinical
		1553	C49-NRZ-2018-646	C49_NRZ_2018_646	Clinical	Germany	Barber et al. (2021)	0	orphan reactions	Clinical
		1554	C4-NRZ-2016-063	C4_NRZ_2016_063	Clinical	Germany	Barber et al. (2021)	0	orphan reactions	Clinical
		1555	C50-NRZ-2018-649	C50_NRZ_2018_649	Clinical	Germany	Barber et al. (2021)	0	orphan reactions	Clinical
		1556	C5-NRZ-2016-071	C5_NRZ_2016_071	Clinical	Germany	Barber et al. (2021)	0	orphan reactions	Clinical
		1557	C6-NRZ-2016-108	C6_NRZ_2016_108	Clinical	Germany	Barber et al. (2021)	0	orphan reactions	Clinical
		1558	C7-NRZ-2016-121	C7_NRZ_2016_121	Clinical	Germany	Barber et al. (2021)	0	orphan reactions	Clinical
		1559	C8-NRZ-2016-141	C8_NRZ_2016_141	Clinical	Germany	Barber et al. (2021)	0	orphan reactions	Clinical
		1560	C9-NRZ-2016-342	C9_NRZ_2016_342	Clinical	Germany	Barber et al. (2021)	0	orphan reactions	Clinical
		1561	100-C-1-80s-1	100_C_1_80s_1	Environmental	Germany	Barber et al. (2021)	0	orphan reactions	Environmental
		1562	104-D-2-32L-1	104_D_2_32L_1	Environmental	Germany	Barber et al. (2021)	0	orphan reactions	Environmental
		1563	105-D-2-38L-1	105_D_2_38L_1	Environmental	Germany	Barber et al. (2021)	0	orphan reactions	Environmental
		1564	106-C-1-72s-2	106_C_1_72s_2	Environmental	Germany	Barber et al. (2021)	0	orphan reactions	Environmental
		1565	10-C-1-40s-1	10_C_1_40s_1	Environmental	Germany	Barber et al. (2021)	0	orphan reactions	Environmental
		1566	110-C-1-76s-2	110_C_1_76s_2	Environmental	Germany	Barber et al. (2021)	0	orphan reactions	Environmental
		1567	111-C-1-76s-1	111_C_1_76s_1	Environmental	Germany	Barber et al. (2021)	0	orphan reactions	Environmental
		1568	112-B-1-78L-1	112_B_1_78L_1	Environmental	Germany	Barber et al. (2021)	0	orphan reactions	Environmental
		1569	113-B-1-71L-1	113_B_1_71L_1	Environmental	Germany	Barber et al. (2021)	0	orphan reactions	Environmental
		1570	114-B-1-69L-1	114_B_1_69L_1	Environmental	Germany	Barber et al. (2021)	0	orphan reactions	Environmental
		1571	115-B-1-70s-1	115_B_1_70s_1	Environmental	Germany	Barber et al. (2021)	0	orphan reactions	Environmental
		1572	118-B-1-63s-1	118_B_1_63s_1	Environmental	Germany	Barber et al. (2021)	0	orphan reactions	Environmental
		1573	119-B-1-66s-1	119_B_1_66s_1	Environmental	Germany	Barber et al. (2021)	0	orphan reactions	Environmental
		1574	120-B-1-68s-1	120_B_1_68s_1	Environmental	Germany	Barber et al. (2021)	0	orphan reactions	Environmental
		1575	121-B-1-67L-1	121_B_1_67L_1	Environmental	Germany	Barber et al. (2021)	0	orphan reactions	Environmental
		1576	122-B-1-75L-1	122_B_1_75L_1	Environmental	Germany	Barber et al. (2021)	0	orphan reactions	Environmental
		1577	124-B-1-66L-1	124_B_1_66L_1	Environmental	Germany	Barber et al. (2021)	0	orphan reactions	Environmental
		1578	125-B-1-73L-1	125_B_1_73L_1	Environmental	Germany	Barber et al. (2021)	0	orphan reactions	Environmental
		1579	126-A-2-26s-2	126_A_2_26s_2	Environmental	Germany	Barber et al. (2021)	0	orphan reactions	Environmental
		1580	128-A-2-27s-1	128_A_2_27s_1	Environmental	Germany	Barber et al. (2021)	0	orphan reactions	Environmental
		1581	12-D-2-44L-1	12_D_2_44L_1	Environmental	Germany	Barber et al. (2021)	0	orphan reactions	Environmental
		1582	13-D-2-43L-1	13_D_2_43L_1	Environmental	Germany	Barber et al. (2021)	0	orphan reactions	Environmental
		1583	14-D-2-43L-2	14_D_2_43L_2	Environmental	Germany	Barber et al. (2021)	0	orphan reactions	Environmental
		1584	153-A-2-48s-2	153_A_2_48s_2	Environmental	Germany	Barber et al. (2021)	0	orphan reactions	Environmental
		1585	154-A-2-47L-2	154_A_2_47L_2	Environmental	Germany	Barber et al. (2021)	0	orphan reactions	Environmental
		1586	155-A-2-47s-3	155_A_2_47s_3	Environmental	Germany	Barber et al. (2021)	0	orphan reactions	Environmental
		1587	15-D-2-39L-1	15_D_2_39L_1	Environmental	Germany	Barber et al. (2021)	0	orphan reactions	Environmental
		1588	164-K-1-3L-2	164_K_1_3L_2	Environmental	Germany	Barber et al. (2021)	0	orphan reactions	Environmental
		1589	167-K-1-34L-1	167_K_1_34L_1	Environmental	Germany	Barber et al. (2021)	0	orphan reactions	Environmental
		1590	169-K-1-18L-3	169_K_1_18L_3	Environmental	Germany	Barber et al. (2021)	0	orphan reactions	Environmental
		1591	16-D-2-39L-2	16_D_2_39L_2	Environmental	Germany	Barber et al. (2021)	0	orphan reactions	Environmental
		1592	174-K-1-32s-1	174_K_1_32s_1	Environmental	Germany	Barber et al. (2021)	0	orphan reactions	Environmental
		1593	179-K-1-1L-5	179_K_1_1L_5	Environmental	Germany	Barber et al. (2021)	0	orphan reactions	Environmental
		1594	180-K-1-8L-1	180_K_1_8L_1	Environmental	Germany	Barber et al. (2021)	0	orphan reactions	Environmental
		1595	182-K-1-3L-4	182_K_1_3L_4	Environmental	Germany	Barber et al. (2021)	0	orphan reactions	Environmental
		1596	186-K-1-18L-6	186_K_1_18L_6	Environmental	Germany	Barber et al. (2021)	0	orphan reactions	Environmental
		1597	190-K-1-4s-1	190_K_1_4s_1	Environmental	Germany	Barber et al. (2021)	0	orphan reactions	Environmental
		1598	193-L-2-16-1	193_L_2_16_1	Environmental	Germany	Barber et al. (2021)	0	orphan reactions	Environmental
		1599	194-L-2-17-1	194_L_2_17_1	Environmental	Germany	Barber et al. (2021)	0	orphan reactions	Environmental
		1600	197-L-2-7-2	197_L_2_7_2	Environmental	Germany	Barber et al. (2021)	0	orphan reactions	Environmental
		1601	198-L-2-7-1	198_L_2_7_1	Environmental	Germany	Barber et al. (2021)	0	orphan reactions	Environmental
		1602	1-D-2-2s-3	1_D_2_2s_3	Environmental	Germany	Barber et al. (2021)	0	orphan reactions	Environmental
		1603	200-L-2-9-1	200_L_2_9_1	Environmental	Germany	Barber et al. (2021)	0	orphan reactions	Environmental
		1604	201-L-2-9-5	201_L_2_9_5	Environmental	Germany	Barber et al. (2021)	0	orphan reactions	Environmental
		1605	205-L-2-15-4	205_L_2_15_4	Environmental	Germany	Barber et al. (2021)	0	orphan reactions	Environmental
		1606	207-L-2-16-3	207_L_2_16_3	Environmental	Germany	Barber et al. (2021)	0	orphan reactions	Environmental
		1607	210-L-2-22-4	210_L_2_22_4	Environmental	Germany	Barber et al. (2021)	0	orphan reactions	Environmental
		1608	211-L-2-11-2	211_L_2_11_2	Environmental	Germany	Barber et al. (2021)	0	orphan reactions	Environmental
		1609	220-L-2-11-4	220_L_2_11_4	Environmental	Germany	Barber et al. (2021)	0	orphan reactions	Environmental
		1610	227-F-1-10L-1	227_F_1_10L_1	Environmental	Germany	Barber et al. (2021)	0	orphan reactions	Environmental
		1611	229-K-1-24L-1	229_K_1_24L_1	Environmental	Germany	Barber et al. (2021)	0	orphan reactions	Environmental
		1612	22-C-1-60L-1	22_C_1_60L_1	Environmental	Germany	Barber et al. (2021)	0	orphan reactions	Environmental
		1613	230-K-1-4s-1	230_K_1_4s_1	Environmental	Germany	Barber et al. (2021)	0	orphan reactions	Environmental
		1614	231-K-1-12L-1	231_K_1_12L_1	Environmental	Germany	Barber et al. (2021)	0	orphan reactions	Environmental
		1615	238-F-1-4L-1	238_F_1_4L_1	Environmental	Germany	Barber et al. (2021)	0	orphan reactions	Environmental
		1616	240-F-1-13L-1	240_F_1_13L_1	Environmental	Germany	Barber et al. (2021)	0	orphan reactions	Environmental
		1617	243-F-1-33L-2	243_F_1_33L_2	Environmental	Germany	Barber et al. (2021)	0	orphan reactions	Environmental
		1618	24-C-1-93s-1	24_C_1_93s_1	Environmental	Germany	Barber et al. (2021)	0	orphan reactions	Environmental
		1619	254-F-1-13L-3	254_F_1_13L_3	Environmental	Germany	Barber et al. (2021)	0	orphan reactions	Environmental
		1620	255-F-1-3L-1	255_F_1_3L_1	Environmental	Germany	Barber et al. (2021)	0	orphan reactions	Environmental
		1621	259-I-1-25-1	259_I_1_25_1	Environmental	Germany	Barber et al. (2021)	0	orphan reactions	Environmental
		1622	25-D-2-26s-1	25_D_2_26s_1	Environmental	Germany	Barber et al. (2021)	0	orphan reactions	Environmental
		1623	262-I-1-12-1	262_I_1_12_1	Environmental	Germany	Barber et al. (2021)	0	orphan reactions	Environmental
		1624	264-I-1-22-5	264_I_1_22_5	Environmental	Germany	Barber et al. (2021)	0	orphan reactions	Environmental
		1625	265-I-1-22-4	265_I_1_22_4	Environmental	Germany	Barber et al. (2021)	0	orphan reactions	Environmental
		1626	269-I-1-32-2	269_I_1_32_2	Environmental	Germany	Barber et al. (2021)	0	orphan reactions	Environmental
		1627	26-D-2-29s-1	26_D_2_29s_1	Environmental	Germany	Barber et al. (2021)	0	orphan reactions	Environmental
		1628	271-I-1-32-1	271_I_1_32_1	Environmental	Germany	Barber et al. (2021)	0	orphan reactions	Environmental
		1629	275-I-1-19-2	275_I_1_19_2	Environmental	Germany	Barber et al. (2021)	0	orphan reactions	Environmental
		1630	285-I-1-2-4	285_I_1_2_4	Environmental	Germany	Barber et al. (2021)	0	orphan reactions	Environmental
		1631	289-I-1-2-2	289_I_1_2_2	Environmental	Germany	Barber et al. (2021)	0	orphan reactions	Environmental
		1632	29-D-2-35s-1	29_D_2_35s_1	Environmental	Germany	Barber et al. (2021)	0	orphan reactions	Environmental
		1633	2-D-2-15L-3	2_D_2_15L_3	Environmental	Germany	Barber et al. (2021)	0	orphan reactions	Environmental
		1634	302-B-1-32-1	302_B_1_32_1	Environmental	Germany	Barber et al. (2021)	0	orphan reactions	Environmental
		1635	303-B-1-32-3	303_B_1_32_3	Environmental	Germany	Barber et al. (2021)	0	orphan reactions	Environmental
		1636	305-B-1-48-5	305_B_1_48_5	Environmental	Germany	Barber et al. (2021)	0	orphan reactions	Environmental
		1637	313-H-1-15-2	313_H_1_15_2	Environmental	Germany	Barber et al. (2021)	0	orphan reactions	Environmental
		1638	319-B-1-30-1	319_B_1_30_1	Environmental	Germany	Barber et al. (2021)	0	orphan reactions	Environmental
		1639	325-C-1-6s-3	325_C_1_6s_3	Environmental	Germany	Barber et al. (2021)	0	orphan reactions	Environmental
		1640	326-C-1-31s-1	326_C_1_31s_1	Environmental	Germany	Barber et al. (2021)	0	orphan reactions	Environmental
		1641	327-C-1-28L-2	327_C_1_28L_2	Environmental	Germany	Barber et al. (2021)	0	orphan reactions	Environmental
		1642	328-C-1-30L-1	328_C_1_30L_1	Environmental	Germany	Barber et al. (2021)	0	orphan reactions	Environmental
		1643	332-C-1-31L-1	332_C_1_31L_1	Environmental	Germany	Barber et al. (2021)	0	orphan reactions	Environmental
		1644	333-C-1-28L-1	333_C_1_28L_1	Environmental	Germany	Barber et al. (2021)	0	orphan reactions	Environmental
		1645	334-E-1-48-2	334_E_1_48_2	Environmental	Germany	Barber et al. (2021)	0	orphan reactions	Environmental
		1646	336-E-1-49-1	336_E_1_49_1	Environmental	Germany	Barber et al. (2021)	0	orphan reactions	Environmental
		1647	347-E-1-46-2	347_E_1_46_2	Environmental	Germany	Barber et al. (2021)	0	orphan reactions	Environmental
		1648	349-E-1-33L-1	349_E_1_33L_1	Environmental	Germany	Barber et al. (2021)	0	orphan reactions	Environmental
		1649	350-E-1-37L-2	350_E_1_37L_2	Environmental	Germany	Barber et al. (2021)	0	orphan reactions	Environmental
		1650	355-E-1-35-1	355_E_1_35_1	Environmental	Germany	Barber et al. (2021)	0	orphan reactions	Environmental
		1651	373-C-1-40L-2	373_C_1_40L_2	Environmental	Germany	Barber et al. (2021)	0	orphan reactions	Environmental
		1652	375-C-1-6s-2	375_C_1_6s_2	Environmental	Germany	Barber et al. (2021)	0	orphan reactions	Environmental
		1653	377-C-1-33L-2	377_C_1_33L_2	Environmental	Germany	Barber et al. (2021)	0	orphan reactions	Environmental
		1654	382-A-2-35s-1	382_A_2_35s_1	Environmental	Germany	Barber et al. (2021)	0	orphan reactions	Environmental
		1655	383-C-1-27s-1	383_C_1_27s_1	Environmental	Germany	Barber et al. (2021)	0	orphan reactions	Environmental
		1656	386-C-1-33L-1	386_C_1_33L_1	Environmental	Germany	Barber et al. (2021)	0	orphan reactions	Environmental
		1657	390-A-2-36s-3	390_A_2_36s_3	Environmental	Germany	Barber et al. (2021)	0	orphan reactions	Environmental
		1658	393-A-3-43s-1	393_A_3_43s_1	Environmental	Germany	Barber et al. (2021)	0	orphan reactions	Environmental
		1659	394-L-2-24-1	394_L_2_24_1	Environmental	Germany	Barber et al. (2021)	0	orphan reactions	Environmental
		1660	3-D-2-2s-2	3_D_2_2s_2	Environmental	Germany	Barber et al. (2021)	0	orphan reactions	Environmental
		1661	407-L-2-4-3	407_L_2_4_3	Environmental	Germany	Barber et al. (2021)	0	orphan reactions	Environmental
		1662	410-L-2-21-2	410_L_2_21_2	Environmental	Germany	Barber et al. (2021)	0	orphan reactions	Environmental
		1663	423-D-2-25L-3	423_D_2_25L_3	Environmental	Germany	Barber et al. (2021)	0	orphan reactions	Environmental
		1664	424-D-2-22s-1	424_D_2_22s_1	Environmental	Germany	Barber et al. (2021)	0	orphan reactions	Environmental
		1665	429-D-2-25L-2	429_D_2_25L_2	Environmental	Germany	Barber et al. (2021)	0	orphan reactions	Environmental
		1666	439-A-3-46s-1	439_A_3_46s_1	Environmental	Germany	Barber et al. (2021)	0	orphan reactions	Environmental
		1667	43-C-1-69L-1	43_C_1_69L_1	Environmental	Germany	Barber et al. (2021)	0	orphan reactions	Environmental
		1668	441-A-3-45L-2	441_A_3_45L_2	Environmental	Germany	Barber et al. (2021)	0	orphan reactions	Environmental
		1669	442-D-2-17L-1	442_D_2_17L_1	Environmental	Germany	Barber et al. (2021)	0	orphan reactions	Environmental
		1670	451-D-2-24s-1	451_D_2_24s_1	Environmental	Germany	Barber et al. (2021)	0	orphan reactions	Environmental
		1671	452-C-1-51s-1	452_C_1_51s_1	Environmental	Germany	Barber et al. (2021)	0	orphan reactions	Environmental
		1672	453-E-1-56s-1	453_E_1_56s_1	Environmental	Germany	Barber et al. (2021)	0	orphan reactions	Environmental
		1673	454-A-3-40L-1	454_A_3_40L_1	Environmental	Germany	Barber et al. (2021)	0	orphan reactions	Environmental
		1674	459-H-1-21-5	459_H_1_21_5	Environmental	Germany	Barber et al. (2021)	0	orphan reactions	Environmental
		1675	468-H-1-30-2	468_H_1_30_2	Environmental	Germany	Barber et al. (2021)	0	orphan reactions	Environmental
		1676	470-E-1-14-1	470_E_1_14_1	Environmental	Germany	Barber et al. (2021)	0	orphan reactions	Environmental
		1677	473-E-1-7-1	473_E_1_7_1	Environmental	Germany	Barber et al. (2021)	0	orphan reactions	Environmental
		1678	476-H-1-21-9	476_H_1_21_9	Environmental	Germany	Barber et al. (2021)	0	orphan reactions	Environmental
		1679	477-E-1-25-10	477_E_1_25_10	Environmental	Germany	Barber et al. (2021)	0	orphan reactions	Environmental
		1680	479-L-2-13-4	479_L_2_13_4	Environmental	Germany	Barber et al. (2021)	0	orphan reactions	Environmental
		1681	47-C-1-72L-1	47_C_1_72L_1	Environmental	Germany	Barber et al. (2021)	0	orphan reactions	Environmental
		1682	480-E-1-21-2	480_E_1_21_2	Environmental	Germany	Barber et al. (2021)	0	orphan reactions	Environmental
		1683	487-E-1-20-2	487_E_1_20_2	Environmental	Germany	Barber et al. (2021)	0	orphan reactions	Environmental
		1684	4-C-1-24L-2	4_C_1_24L_2	Environmental	Germany	Barber et al. (2021)	0	orphan reactions	Environmental
		1685	514-H-1-29-2	514_H_1_29_2	Environmental	Germany	Barber et al. (2021)	0	orphan reactions	Environmental
		1686	52-C-1-64L-2	52_C_1_64L_2	Environmental	Germany	Barber et al. (2021)	0	orphan reactions	Environmental
		1687	540-K-1-1L-2	540_K_1_1L_2	Environmental	Germany	Barber et al. (2021)	0	orphan reactions	Environmental
		1688	542-K-1-48s-1	542_K_1_48s_1	Environmental	Germany	Barber et al. (2021)	0	orphan reactions	Environmental
		1689	545-K-1-8L-3	545_K_1_8L_3	Environmental	Germany	Barber et al. (2021)	0	orphan reactions	Environmental
		1690	54-C-1-66L-2	54_C_1_66L_2	Environmental	Germany	Barber et al. (2021)	0	orphan reactions	Environmental
		1691	552-H-1-1-2	552_H_1_1_2	Environmental	Germany	Barber et al. (2021)	0	orphan reactions	Environmental
		1692	55-C-1-66L-3	55_C_1_66L_3	Environmental	Germany	Barber et al. (2021)	0	orphan reactions	Environmental
		1693	569-H-1-10-6	569_H_1_10_6	Environmental	Germany	Barber et al. (2021)	0	orphan reactions	Environmental
		1694	570-H-1-23-3	570_H_1_23_3	Environmental	Germany	Barber et al. (2021)	0	orphan reactions	Environmental
		1695	588-I-1-48-3	588_I_1_48_3	Environmental	Germany	Barber et al. (2021)	0	orphan reactions	Environmental
		1696	592-I-1-49-3	592_I_1_49_3	Environmental	Germany	Barber et al. (2021)	0	orphan reactions	Environmental
		1697	599-F-1-14-1	599_F_1_14_1	Environmental	Germany	Barber et al. (2021)	0	orphan reactions	Environmental
		1698	5-C-1-24L-3	5_C_1_24L_3	Environmental	Germany	Barber et al. (2021)	0	orphan reactions	Environmental
		1699	616-D-2-23L-5	616_D_2_23L_5	Environmental	Germany	Barber et al. (2021)	0	orphan reactions	Environmental
		1700	625-H-1-26-1	625_H_1_26_1	Environmental	Germany	Barber et al. (2021)	0	orphan reactions	Environmental
		1701	649-G-2-22-4	649_G_2_22_4	Environmental	Germany	Barber et al. (2021)	0	orphan reactions	Environmental
		1702	64-C-1-90L-1	64_C_1_90L_1	Environmental	Germany	Barber et al. (2021)	0	orphan reactions	Environmental
		1703	652-G-2-6-1	652_G_2_6_1	Environmental	Germany	Barber et al. (2021)	0	orphan reactions	Environmental
		1704	653-G-2-1-2	653_G_2_1_2	Environmental	Germany	Barber et al. (2021)	0	orphan reactions	Environmental
		1705	656-G-2-14-1	656_G_2_14_1	Environmental	Germany	Barber et al. (2021)	0	orphan reactions	Environmental
		1706	658-G-2-5-2	658_G_2_5_2	Environmental	Germany	Barber et al. (2021)	0	orphan reactions	Environmental
		1707	663-G-2-3-1	663_G_2_3_1	Environmental	Germany	Barber et al. (2021)	0	orphan reactions	Environmental
		1708	665-G-2-9-2	665_G_2_9_2	Environmental	Germany	Barber et al. (2021)	0	orphan reactions	Environmental
		1709	666-L-3-21-1	666_L_3_21_1	Environmental	Germany	Barber et al. (2021)	0	orphan reactions	Environmental
		1710	669-L-3-21-3	669_L_3_21_3	Environmental	Germany	Barber et al. (2021)	0	orphan reactions	Environmental
		1711	670-L-3-15-2	670_L_3_15_2	Environmental	Germany	Barber et al. (2021)	0	orphan reactions	Environmental
		1712	672-L-3-11-1	672_L_3_11_1	Environmental	Germany	Barber et al. (2021)	0	orphan reactions	Environmental
		1713	676-L-3-13-1	676_L_3_13_1	Environmental	Germany	Barber et al. (2021)	0	orphan reactions	Environmental
		1714	680-L-3-13-2	680_L_3_13_2	Environmental	Germany	Barber et al. (2021)	0	orphan reactions	Environmental
		1715	683-L-3-24-1	683_L_3_24_1	Environmental	Germany	Barber et al. (2021)	0	orphan reactions	Environmental
		1716	684-L-3-7-1	684_L_3_7_1	Environmental	Germany	Barber et al. (2021)	0	orphan reactions	Environmental
		1717	68-C-1-93L-3	68_C_1_93L_3	Environmental	Germany	Barber et al. (2021)	0	orphan reactions	Environmental
		1718	690-L-3-22-2	690_L_3_22_2	Environmental	Germany	Barber et al. (2021)	0	orphan reactions	Environmental
		1719	692-L-3-24-3	692_L_3_24_3	Environmental	Germany	Barber et al. (2021)	0	orphan reactions	Environmental
		1720	698-L-3-11-2	698_L_3_11_2	Environmental	Germany	Barber et al. (2021)	0	orphan reactions	Environmental
		1721	699-A-2-49L-2	699_A_2_49L_2	Environmental	Germany	Barber et al. (2021)	0	orphan reactions	Environmental
		1722	6-C-1-49-1	6_C_1_49_1	Environmental	Germany	Barber et al. (2021)	0	orphan reactions	Environmental
		1723	701-E-1-75s-1	701_E_1_75s_1	Environmental	Germany	Barber et al. (2021)	0	orphan reactions	Environmental
		1724	703-E-1-66s-1	703_E_1_66s_1	Environmental	Germany	Barber et al. (2021)	0	orphan reactions	Environmental
		1725	704-E-1-70L-4	704_E_1_70L_4	Environmental	Germany	Barber et al. (2021)	0	orphan reactions	Environmental
		1726	709-A-2-49L-5	709_A_2_49L_5	Environmental	Germany	Barber et al. (2021)	0	orphan reactions	Environmental
		1727	711-B-1-43-1	711_B_1_43_1	Environmental	Germany	Barber et al. (2021)	0	orphan reactions	Environmental
		1728	716-E-1-70L-5	716_E_1_70L_5	Environmental	Germany	Barber et al. (2021)	0	orphan reactions	Environmental
		1729	717-E-1-74s-1	717_E_1_74s_1	Environmental	Germany	Barber et al. (2021)	0	orphan reactions	Environmental
		1730	72-C-1-67s-1	72_C_1_67s_1	Environmental	Germany	Barber et al. (2021)	0	orphan reactions	Environmental
		1731	743-B-1-45-5	743_B_1_45_5	Environmental	Germany	Barber et al. (2021)	0	orphan reactions	Environmental
		1732	746-B-1-45-2	746_B_1_45_2	Environmental	Germany	Barber et al. (2021)	0	orphan reactions	Environmental
		1733	74-C-1-94L-2	74_C_1_94L_2	Environmental	Germany	Barber et al. (2021)	0	orphan reactions	Environmental
		1734	754-A-3-37s-1	754_A_3_37s_1	Environmental	Germany	Barber et al. (2021)	0	orphan reactions	Environmental
		1735	766-E-1-65L-2	766_E_1_65L_2	Environmental	Germany	Barber et al. (2021)	0	orphan reactions	Environmental
		1736	767-E-1-67s-1	767_E_1_67s_1	Environmental	Germany	Barber et al. (2021)	0	orphan reactions	Environmental
		1737	774-B-1-44-s	774_B_1_44_s	Environmental	Germany	Barber et al. (2021)	0	orphan reactions	Environmental
		1738	788-A-3-30s-2	788_A_3_30s_2	Environmental	Germany	Barber et al. (2021)	0	orphan reactions	Environmental
		1739	78-C-1-99L-2	78_C_1_99L_2	Environmental	Germany	Barber et al. (2021)	0	orphan reactions	Environmental
		1740	79-C-1-69s-1	79_C_1_69s_1	Environmental	Germany	Barber et al. (2021)	0	orphan reactions	Environmental
		1741	7-C-1-34s-1	7_C_1_34s_1	Environmental	Germany	Barber et al. (2021)	0	orphan reactions	Environmental
		1742	815-A-2-34L-2	815_A_2_34L_2	Environmental	Germany	Barber et al. (2021)	0	orphan reactions	Environmental
		1743	82-D-2-47L-2	82_D_2_47L_2	Environmental	Germany	Barber et al. (2021)	0	orphan reactions	Environmental
		1744	83-D-2-47L-1	83_D_2_47L_1	Environmental	Germany	Barber et al. (2021)	0	orphan reactions	Environmental
		1745	84-D-2-49L-5	84_D_2_49L_5	Environmental	Germany	Barber et al. (2021)	0	orphan reactions	Environmental
		1746	860-F-1-42-2	860_F_1_42_2	Environmental	Germany	Barber et al. (2021)	0	orphan reactions	Environmental
		1747	863-A-2-35L-1	863_A_2_35L_1	Environmental	Germany	Barber et al. (2021)	0	orphan reactions	Environmental
		1748	865-A-2-44L-2	865_A_2_44L_2	Environmental	Germany	Barber et al. (2021)	0	orphan reactions	Environmental
		1749	875-E-1-65L-4	875_E_1_65L_4	Environmental	Germany	Barber et al. (2021)	0	orphan reactions	Environmental
		1750	87-D-2-49L-2	87_D_2_49L_2	Environmental	Germany	Barber et al. (2021)	0	orphan reactions	Environmental
		1751	882-F-1-39-1	882_F_1_39_1	Environmental	Germany	Barber et al. (2021)	0	orphan reactions	Environmental
		1752	901-A-2-45L-5	901_A_2_45L_5	Environmental	Germany	Barber et al. (2021)	0	orphan reactions	Environmental
		1753	91-D-2-50s-1	91_D_2_50s_1	Environmental	Germany	Barber et al. (2021)	0	orphan reactions	Environmental
		1754	92-D-2-43s-1	92_D_2_43s_1	Environmental	Germany	Barber et al. (2021)	0	orphan reactions	Environmental
		1755	939-E-1-75s-2	939_E_1_75s_2	Environmental	Germany	Barber et al. (2021)	0	orphan reactions	Environmental
		1756	93-D-2-48L-1	93_D_2_48L_1	Environmental	Germany	Barber et al. (2021)	0	orphan reactions	Environmental
		1757	940-A-2-43L-2	940_A_2_43L_2	Environmental	Germany	Barber et al. (2021)	0	orphan reactions	Environmental
		1758	94-D-2-28L-1	94_D_2_28L_1	Environmental	Germany	Barber et al. (2021)	0	orphan reactions	Environmental
		1759	969-B-1-26-5	969_B_1_26_5	Environmental	Germany	Barber et al. (2021)	0	orphan reactions	Environmental
		1760	975-B-1-27-5	975_B_1_27_5	Environmental	Germany	Barber et al. (2021)	0	orphan reactions	Environmental
		1761	978-B-1-46-5	978_B_1_46_5	Environmental	Germany	Barber et al. (2021)	0	orphan reactions	Environmental
		1762	99-C-1-77s-2	99_C_1_77s_2	Environmental	Germany	Barber et al. (2021)	0	orphan reactions	Environmental
		1763	9-D-2-15L-2	9_D_2_15L_2	Environmental	Germany	Barber et al. (2021)	0	orphan reactions	Environmental
		1764	C10-NRZ-2017-039	C10_NRZ_2017_039	Clinical	Germany	Barber et al. (2021)	799	gene-associated reactions	Clinical
		1765	C11-NRZ-2017-040	C11_NRZ_2017_040	Clinical	Germany	Barber et al. (2021)	801	gene-associated reactions	Clinical
		1766	C13-NRZ-2017-069	C13_NRZ_2017_069	Clinical	Germany	Barber et al. (2021)	816	gene-associated reactions	Clinical
		1767	C14-NRZ-2017-076	C14_NRZ_2017_076	Clinical	Germany	Barber et al. (2021)	799	gene-associated reactions	Clinical
		1768	C15-NRZ-2017-096	C15_NRZ_2017_096	Clinical	Germany	Barber et al. (2021)	791	gene-associated reactions	Clinical
		1769	C16-NRZ-2017-115	C16_NRZ_2017_115	Clinical	Germany	Barber et al. (2021)	820	gene-associated reactions	Clinical
		1770	C17-NRZ-2017-134	C17_NRZ_2017_134	Clinical	Germany	Barber et al. (2021)	798	gene-associated reactions	Clinical
		1771	C18-NRZ-2017-195	C18_NRZ_2017_195	Clinical	Germany	Barber et al. (2021)	828	gene-associated reactions	Clinical
		1772	C19-NRZ-2017-214	C19_NRZ_2017_214	Clinical	Germany	Barber et al. (2021)	801	gene-associated reactions	Clinical
		1773	C1-NRZ-2014-065	C1_NRZ_2014_065	Clinical	Germany	Barber et al. (2021)	794	gene-associated reactions	Clinical
		1774	C20-NRZ-2017-282	C20_NRZ_2017_282	Clinical	Germany	Barber et al. (2021)	798	gene-associated reactions	Clinical
		1775	C21-NRZ-2017-283	C21_NRZ_2017_283	Clinical	Germany	Barber et al. (2021)	812	gene-associated reactions	Clinical
		1776	C22-NRZ-2017-322	C22_NRZ_2017_322	Clinical	Germany	Barber et al. (2021)	813	gene-associated reactions	Clinical
		1777	C23-NRZ-2017-346	C23_NRZ_2017_346	Clinical	Germany	Barber et al. (2021)	815	gene-associated reactions	Clinical
		1778	C24-NRZ-2017-362	C24_NRZ_2017_362	Clinical	Germany	Barber et al. (2021)	800	gene-associated reactions	Clinical
		1779	C25-NRZ-2017-381	C25_NRZ_2017_381	Clinical	Germany	Barber et al. (2021)	800	gene-associated reactions	Clinical
		1780	C26-NRZ-2017-434	C26_NRZ_2017_434	Clinical	Germany	Barber et al. (2021)	804	gene-associated reactions	Clinical
		1781	C27-NRZ-2017-508	C27_NRZ_2017_508	Clinical	Germany	Barber et al. (2021)	786	gene-associated reactions	Clinical
		1782	C28-NRZ-2017-534	C28_NRZ_2017_534	Clinical	Germany	Barber et al. (2021)	827	gene-associated reactions	Clinical
		1783	C29-NRZ-2017-537	C29_NRZ_2017_537	Clinical	Germany	Barber et al. (2021)	797	gene-associated reactions	Clinical
		1784	C2-NRZ-2015-218	C2_NRZ_2015_218	Clinical	Germany	Barber et al. (2021)	787	gene-associated reactions	Clinical
		1785	C30-NRZ-2017-546	C30_NRZ_2017_546	Clinical	Germany	Barber et al. (2021)	782	gene-associated reactions	Clinical
		1786	C31-NRZ-2018-043	C31_NRZ_2018_043	Clinical	Germany	Barber et al. (2021)	817	gene-associated reactions	Clinical
		1787	C32-NRZ-2018-097	C32_NRZ_2018_097	Clinical	Germany	Barber et al. (2021)	810	gene-associated reactions	Clinical
		1788	C33-NRZ-2017-101	C33_NRZ_2017_101	Clinical	Germany	Barber et al. (2021)	813	gene-associated reactions	Clinical
		1789	C34-NRZ-2018-123	C34_NRZ_2018_123	Clinical	Germany	Barber et al. (2021)	791	gene-associated reactions	Clinical
		1790	C35-NRZ-2018-146	C35_NRZ_2018_146	Clinical	Germany	Barber et al. (2021)	797	gene-associated reactions	Clinical
		1791	C36-NRZ-2018-236	C36_NRZ_2018_236	Clinical	Germany	Barber et al. (2021)	837	gene-associated reactions	Clinical
		1792	C37-NRZ-2018-272	C37_NRZ_2018_272	Clinical	Germany	Barber et al. (2021)	806	gene-associated reactions	Clinical
		1793	C38-NRZ-2018-281	C38_NRZ_2018_281	Clinical	Germany	Barber et al. (2021)	812	gene-associated reactions	Clinical
		1794	C39-NRZ-2018-286	C39_NRZ_2018_286	Clinical	Germany	Barber et al. (2021)	804	gene-associated reactions	Clinical
		1795	C3-NRZ-2016-032	C3_NRZ_2016_032	Clinical	Germany	Barber et al. (2021)	815	gene-associated reactions	Clinical
		1796	C40-NRZ-2018-290	C40_NRZ_2018_290	Clinical	Germany	Barber et al. (2021)	794	gene-associated reactions	Clinical
		1797	C41-NRZ-2018-300	C41_NRZ_2018_300	Clinical	Germany	Barber et al. (2021)	817	gene-associated reactions	Clinical
		1798	C42-NRZ-2018-307	C42_NRZ_2018_307	Clinical	Germany	Barber et al. (2021)	820	gene-associated reactions	Clinical
		1799	C43-NRZ-2018-313	C43_NRZ_2018_313	Clinical	Germany	Barber et al. (2021)	804	gene-associated reactions	Clinical
		1800	C44-NRZ-2017-339	C44_NRZ_2017_339	Clinical	Germany	Barber et al. (2021)	793	gene-associated reactions	Clinical
		1801	C45-NRZ-2018-326	C45_NRZ_2018_326	Clinical	Germany	Barber et al. (2021)	812	gene-associated reactions	Clinical
		1802	C46-NRZ-2018-396	C46_NRZ_2018_396	Clinical	Germany	Barber et al. (2021)	798	gene-associated reactions	Clinical
		1803	C47-NRZ-2018-529	C47_NRZ_2018_529	Clinical	Germany	Barber et al. (2021)	790	gene-associated reactions	Clinical
		1804	C48-NRZ-2018-539	C48_NRZ_2018_539	Clinical	Germany	Barber et al. (2021)	801	gene-associated reactions	Clinical
		1805	C49-NRZ-2018-646	C49_NRZ_2018_646	Clinical	Germany	Barber et al. (2021)	797	gene-associated reactions	Clinical
		1806	C4-NRZ-2016-063	C4_NRZ_2016_063	Clinical	Germany	Barber et al. (2021)	786	gene-associated reactions	Clinical
		1807	C50-NRZ-2018-649	C50_NRZ_2018_649	Clinical	Germany	Barber et al. (2021)	809	gene-associated reactions	Clinical
		1808	C5-NRZ-2016-071	C5_NRZ_2016_071	Clinical	Germany	Barber et al. (2021)	823	gene-associated reactions	Clinical
		1809	C6-NRZ-2016-108	C6_NRZ_2016_108	Clinical	Germany	Barber et al. (2021)	804	gene-associated reactions	Clinical
		1810	C7-NRZ-2016-121	C7_NRZ_2016_121	Clinical	Germany	Barber et al. (2021)	793	gene-associated reactions	Clinical
		1811	C8-NRZ-2016-141	C8_NRZ_2016_141	Clinical	Germany	Barber et al. (2021)	822	gene-associated reactions	Clinical
		1812	C9-NRZ-2016-342	C9_NRZ_2016_342	Clinical	Germany	Barber et al. (2021)	801	gene-associated reactions	Clinical
		1813	100-C-1-80s-1	100_C_1_80s_1	Environmental	Germany	Barber et al. (2021)	782	gene-associated reactions	Environmental
		1814	104-D-2-32L-1	104_D_2_32L_1	Environmental	Germany	Barber et al. (2021)	799	gene-associated reactions	Environmental
		1815	105-D-2-38L-1	105_D_2_38L_1	Environmental	Germany	Barber et al. (2021)	802	gene-associated reactions	Environmental
		1816	106-C-1-72s-2	106_C_1_72s_2	Environmental	Germany	Barber et al. (2021)	798	gene-associated reactions	Environmental
		1817	10-C-1-40s-1	10_C_1_40s_1	Environmental	Germany	Barber et al. (2021)	802	gene-associated reactions	Environmental
		1818	110-C-1-76s-2	110_C_1_76s_2	Environmental	Germany	Barber et al. (2021)	816	gene-associated reactions	Environmental
		1819	111-C-1-76s-1	111_C_1_76s_1	Environmental	Germany	Barber et al. (2021)	808	gene-associated reactions	Environmental
		1820	112-B-1-78L-1	112_B_1_78L_1	Environmental	Germany	Barber et al. (2021)	807	gene-associated reactions	Environmental
		1821	113-B-1-71L-1	113_B_1_71L_1	Environmental	Germany	Barber et al. (2021)	790	gene-associated reactions	Environmental
		1822	114-B-1-69L-1	114_B_1_69L_1	Environmental	Germany	Barber et al. (2021)	794	gene-associated reactions	Environmental
		1823	115-B-1-70s-1	115_B_1_70s_1	Environmental	Germany	Barber et al. (2021)	784	gene-associated reactions	Environmental
		1824	118-B-1-63s-1	118_B_1_63s_1	Environmental	Germany	Barber et al. (2021)	786	gene-associated reactions	Environmental
		1825	119-B-1-66s-1	119_B_1_66s_1	Environmental	Germany	Barber et al. (2021)	806	gene-associated reactions	Environmental
		1826	120-B-1-68s-1	120_B_1_68s_1	Environmental	Germany	Barber et al. (2021)	789	gene-associated reactions	Environmental
		1827	121-B-1-67L-1	121_B_1_67L_1	Environmental	Germany	Barber et al. (2021)	795	gene-associated reactions	Environmental
		1828	122-B-1-75L-1	122_B_1_75L_1	Environmental	Germany	Barber et al. (2021)	794	gene-associated reactions	Environmental
		1829	124-B-1-66L-1	124_B_1_66L_1	Environmental	Germany	Barber et al. (2021)	791	gene-associated reactions	Environmental
		1830	125-B-1-73L-1	125_B_1_73L_1	Environmental	Germany	Barber et al. (2021)	792	gene-associated reactions	Environmental
		1831	126-A-2-26s-2	126_A_2_26s_2	Environmental	Germany	Barber et al. (2021)	801	gene-associated reactions	Environmental
		1832	128-A-2-27s-1	128_A_2_27s_1	Environmental	Germany	Barber et al. (2021)	804	gene-associated reactions	Environmental
		1833	12-D-2-44L-1	12_D_2_44L_1	Environmental	Germany	Barber et al. (2021)	792	gene-associated reactions	Environmental
		1834	13-D-2-43L-1	13_D_2_43L_1	Environmental	Germany	Barber et al. (2021)	817	gene-associated reactions	Environmental
		1835	14-D-2-43L-2	14_D_2_43L_2	Environmental	Germany	Barber et al. (2021)	797	gene-associated reactions	Environmental
		1836	153-A-2-48s-2	153_A_2_48s_2	Environmental	Germany	Barber et al. (2021)	801	gene-associated reactions	Environmental
		1837	154-A-2-47L-2	154_A_2_47L_2	Environmental	Germany	Barber et al. (2021)	806	gene-associated reactions	Environmental
		1838	155-A-2-47s-3	155_A_2_47s_3	Environmental	Germany	Barber et al. (2021)	793	gene-associated reactions	Environmental
		1839	15-D-2-39L-1	15_D_2_39L_1	Environmental	Germany	Barber et al. (2021)	800	gene-associated reactions	Environmental
		1840	164-K-1-3L-2	164_K_1_3L_2	Environmental	Germany	Barber et al. (2021)	799	gene-associated reactions	Environmental
		1841	167-K-1-34L-1	167_K_1_34L_1	Environmental	Germany	Barber et al. (2021)	803	gene-associated reactions	Environmental
		1842	169-K-1-18L-3	169_K_1_18L_3	Environmental	Germany	Barber et al. (2021)	803	gene-associated reactions	Environmental
		1843	16-D-2-39L-2	16_D_2_39L_2	Environmental	Germany	Barber et al. (2021)	810	gene-associated reactions	Environmental
		1844	174-K-1-32s-1	174_K_1_32s_1	Environmental	Germany	Barber et al. (2021)	804	gene-associated reactions	Environmental
		1845	179-K-1-1L-5	179_K_1_1L_5	Environmental	Germany	Barber et al. (2021)	825	gene-associated reactions	Environmental
		1846	180-K-1-8L-1	180_K_1_8L_1	Environmental	Germany	Barber et al. (2021)	777	gene-associated reactions	Environmental
		1847	182-K-1-3L-4	182_K_1_3L_4	Environmental	Germany	Barber et al. (2021)	807	gene-associated reactions	Environmental
		1848	186-K-1-18L-6	186_K_1_18L_6	Environmental	Germany	Barber et al. (2021)	802	gene-associated reactions	Environmental
		1849	190-K-1-4s-1	190_K_1_4s_1	Environmental	Germany	Barber et al. (2021)	795	gene-associated reactions	Environmental
		1850	193-L-2-16-1	193_L_2_16_1	Environmental	Germany	Barber et al. (2021)	797	gene-associated reactions	Environmental
		1851	194-L-2-17-1	194_L_2_17_1	Environmental	Germany	Barber et al. (2021)	808	gene-associated reactions	Environmental
		1852	197-L-2-7-2	197_L_2_7_2	Environmental	Germany	Barber et al. (2021)	810	gene-associated reactions	Environmental
		1853	198-L-2-7-1	198_L_2_7_1	Environmental	Germany	Barber et al. (2021)	800	gene-associated reactions	Environmental
		1854	1-D-2-2s-3	1_D_2_2s_3	Environmental	Germany	Barber et al. (2021)	791	gene-associated reactions	Environmental
		1855	200-L-2-9-1	200_L_2_9_1	Environmental	Germany	Barber et al. (2021)	804	gene-associated reactions	Environmental
		1856	201-L-2-9-5	201_L_2_9_5	Environmental	Germany	Barber et al. (2021)	806	gene-associated reactions	Environmental
		1857	205-L-2-15-4	205_L_2_15_4	Environmental	Germany	Barber et al. (2021)	798	gene-associated reactions	Environmental
		1858	207-L-2-16-3	207_L_2_16_3	Environmental	Germany	Barber et al. (2021)	796	gene-associated reactions	Environmental
		1859	210-L-2-22-4	210_L_2_22_4	Environmental	Germany	Barber et al. (2021)	815	gene-associated reactions	Environmental
		1860	211-L-2-11-2	211_L_2_11_2	Environmental	Germany	Barber et al. (2021)	797	gene-associated reactions	Environmental
		1861	220-L-2-11-4	220_L_2_11_4	Environmental	Germany	Barber et al. (2021)	808	gene-associated reactions	Environmental
		1862	227-F-1-10L-1	227_F_1_10L_1	Environmental	Germany	Barber et al. (2021)	789	gene-associated reactions	Environmental
		1863	229-K-1-24L-1	229_K_1_24L_1	Environmental	Germany	Barber et al. (2021)	784	gene-associated reactions	Environmental
		1864	22-C-1-60L-1	22_C_1_60L_1	Environmental	Germany	Barber et al. (2021)	813	gene-associated reactions	Environmental
		1865	230-K-1-4s-1	230_K_1_4s_1	Environmental	Germany	Barber et al. (2021)	769	gene-associated reactions	Environmental
		1866	231-K-1-12L-1	231_K_1_12L_1	Environmental	Germany	Barber et al. (2021)	798	gene-associated reactions	Environmental
		1867	238-F-1-4L-1	238_F_1_4L_1	Environmental	Germany	Barber et al. (2021)	785	gene-associated reactions	Environmental
		1868	240-F-1-13L-1	240_F_1_13L_1	Environmental	Germany	Barber et al. (2021)	806	gene-associated reactions	Environmental
		1869	243-F-1-33L-2	243_F_1_33L_2	Environmental	Germany	Barber et al. (2021)	814	gene-associated reactions	Environmental
		1870	24-C-1-93s-1	24_C_1_93s_1	Environmental	Germany	Barber et al. (2021)	802	gene-associated reactions	Environmental
		1871	254-F-1-13L-3	254_F_1_13L_3	Environmental	Germany	Barber et al. (2021)	813	gene-associated reactions	Environmental
		1872	255-F-1-3L-1	255_F_1_3L_1	Environmental	Germany	Barber et al. (2021)	792	gene-associated reactions	Environmental
		1873	259-I-1-25-1	259_I_1_25_1	Environmental	Germany	Barber et al. (2021)	784	gene-associated reactions	Environmental
		1874	25-D-2-26s-1	25_D_2_26s_1	Environmental	Germany	Barber et al. (2021)	790	gene-associated reactions	Environmental
		1875	262-I-1-12-1	262_I_1_12_1	Environmental	Germany	Barber et al. (2021)	797	gene-associated reactions	Environmental
		1876	264-I-1-22-5	264_I_1_22_5	Environmental	Germany	Barber et al. (2021)	812	gene-associated reactions	Environmental
		1877	265-I-1-22-4	265_I_1_22_4	Environmental	Germany	Barber et al. (2021)	816	gene-associated reactions	Environmental
		1878	269-I-1-32-2	269_I_1_32_2	Environmental	Germany	Barber et al. (2021)	829	gene-associated reactions	Environmental
		1879	26-D-2-29s-1	26_D_2_29s_1	Environmental	Germany	Barber et al. (2021)	806	gene-associated reactions	Environmental
		1880	271-I-1-32-1	271_I_1_32_1	Environmental	Germany	Barber et al. (2021)	811	gene-associated reactions	Environmental
		1881	275-I-1-19-2	275_I_1_19_2	Environmental	Germany	Barber et al. (2021)	790	gene-associated reactions	Environmental
		1882	285-I-1-2-4	285_I_1_2_4	Environmental	Germany	Barber et al. (2021)	799	gene-associated reactions	Environmental
		1883	289-I-1-2-2	289_I_1_2_2	Environmental	Germany	Barber et al. (2021)	790	gene-associated reactions	Environmental
		1884	29-D-2-35s-1	29_D_2_35s_1	Environmental	Germany	Barber et al. (2021)	807	gene-associated reactions	Environmental
		1885	2-D-2-15L-3	2_D_2_15L_3	Environmental	Germany	Barber et al. (2021)	803	gene-associated reactions	Environmental
		1886	302-B-1-32-1	302_B_1_32_1	Environmental	Germany	Barber et al. (2021)	802	gene-associated reactions	Environmental
		1887	303-B-1-32-3	303_B_1_32_3	Environmental	Germany	Barber et al. (2021)	805	gene-associated reactions	Environmental
		1888	305-B-1-48-5	305_B_1_48_5	Environmental	Germany	Barber et al. (2021)	802	gene-associated reactions	Environmental
		1889	313-H-1-15-2	313_H_1_15_2	Environmental	Germany	Barber et al. (2021)	798	gene-associated reactions	Environmental
		1890	319-B-1-30-1	319_B_1_30_1	Environmental	Germany	Barber et al. (2021)	822	gene-associated reactions	Environmental
		1891	325-C-1-6s-3	325_C_1_6s_3	Environmental	Germany	Barber et al. (2021)	807	gene-associated reactions	Environmental
		1892	326-C-1-31s-1	326_C_1_31s_1	Environmental	Germany	Barber et al. (2021)	787	gene-associated reactions	Environmental
		1893	327-C-1-28L-2	327_C_1_28L_2	Environmental	Germany	Barber et al. (2021)	810	gene-associated reactions	Environmental
		1894	328-C-1-30L-1	328_C_1_30L_1	Environmental	Germany	Barber et al. (2021)	797	gene-associated reactions	Environmental
		1895	332-C-1-31L-1	332_C_1_31L_1	Environmental	Germany	Barber et al. (2021)	806	gene-associated reactions	Environmental
		1896	333-C-1-28L-1	333_C_1_28L_1	Environmental	Germany	Barber et al. (2021)	801	gene-associated reactions	Environmental
		1897	334-E-1-48-2	334_E_1_48_2	Environmental	Germany	Barber et al. (2021)	799	gene-associated reactions	Environmental
		1898	336-E-1-49-1	336_E_1_49_1	Environmental	Germany	Barber et al. (2021)	803	gene-associated reactions	Environmental
		1899	347-E-1-46-2	347_E_1_46_2	Environmental	Germany	Barber et al. (2021)	804	gene-associated reactions	Environmental
		1900	349-E-1-33L-1	349_E_1_33L_1	Environmental	Germany	Barber et al. (2021)	799	gene-associated reactions	Environmental
		1901	350-E-1-37L-2	350_E_1_37L_2	Environmental	Germany	Barber et al. (2021)	802	gene-associated reactions	Environmental
		1902	355-E-1-35-1	355_E_1_35_1	Environmental	Germany	Barber et al. (2021)	800	gene-associated reactions	Environmental
		1903	373-C-1-40L-2	373_C_1_40L_2	Environmental	Germany	Barber et al. (2021)	808	gene-associated reactions	Environmental
		1904	375-C-1-6s-2	375_C_1_6s_2	Environmental	Germany	Barber et al. (2021)	796	gene-associated reactions	Environmental
		1905	377-C-1-33L-2	377_C_1_33L_2	Environmental	Germany	Barber et al. (2021)	802	gene-associated reactions	Environmental
		1906	382-A-2-35s-1	382_A_2_35s_1	Environmental	Germany	Barber et al. (2021)	801	gene-associated reactions	Environmental
		1907	383-C-1-27s-1	383_C_1_27s_1	Environmental	Germany	Barber et al. (2021)	810	gene-associated reactions	Environmental
		1908	386-C-1-33L-1	386_C_1_33L_1	Environmental	Germany	Barber et al. (2021)	807	gene-associated reactions	Environmental
		1909	390-A-2-36s-3	390_A_2_36s_3	Environmental	Germany	Barber et al. (2021)	789	gene-associated reactions	Environmental
		1910	393-A-3-43s-1	393_A_3_43s_1	Environmental	Germany	Barber et al. (2021)	813	gene-associated reactions	Environmental
		1911	394-L-2-24-1	394_L_2_24_1	Environmental	Germany	Barber et al. (2021)	806	gene-associated reactions	Environmental
		1912	3-D-2-2s-2	3_D_2_2s_2	Environmental	Germany	Barber et al. (2021)	798	gene-associated reactions	Environmental
		1913	407-L-2-4-3	407_L_2_4_3	Environmental	Germany	Barber et al. (2021)	794	gene-associated reactions	Environmental
		1914	410-L-2-21-2	410_L_2_21_2	Environmental	Germany	Barber et al. (2021)	777	gene-associated reactions	Environmental
		1915	423-D-2-25L-3	423_D_2_25L_3	Environmental	Germany	Barber et al. (2021)	800	gene-associated reactions	Environmental
		1916	424-D-2-22s-1	424_D_2_22s_1	Environmental	Germany	Barber et al. (2021)	805	gene-associated reactions	Environmental
		1917	429-D-2-25L-2	429_D_2_25L_2	Environmental	Germany	Barber et al. (2021)	794	gene-associated reactions	Environmental
		1918	439-A-3-46s-1	439_A_3_46s_1	Environmental	Germany	Barber et al. (2021)	789	gene-associated reactions	Environmental
		1919	43-C-1-69L-1	43_C_1_69L_1	Environmental	Germany	Barber et al. (2021)	807	gene-associated reactions	Environmental
		1920	441-A-3-45L-2	441_A_3_45L_2	Environmental	Germany	Barber et al. (2021)	789	gene-associated reactions	Environmental
		1921	442-D-2-17L-1	442_D_2_17L_1	Environmental	Germany	Barber et al. (2021)	771	gene-associated reactions	Environmental
		1922	451-D-2-24s-1	451_D_2_24s_1	Environmental	Germany	Barber et al. (2021)	809	gene-associated reactions	Environmental
		1923	452-C-1-51s-1	452_C_1_51s_1	Environmental	Germany	Barber et al. (2021)	806	gene-associated reactions	Environmental
		1924	453-E-1-56s-1	453_E_1_56s_1	Environmental	Germany	Barber et al. (2021)	797	gene-associated reactions	Environmental
		1925	454-A-3-40L-1	454_A_3_40L_1	Environmental	Germany	Barber et al. (2021)	794	gene-associated reactions	Environmental
		1926	459-H-1-21-5	459_H_1_21_5	Environmental	Germany	Barber et al. (2021)	827	gene-associated reactions	Environmental
		1927	468-H-1-30-2	468_H_1_30_2	Environmental	Germany	Barber et al. (2021)	793	gene-associated reactions	Environmental
		1928	470-E-1-14-1	470_E_1_14_1	Environmental	Germany	Barber et al. (2021)	796	gene-associated reactions	Environmental
		1929	473-E-1-7-1	473_E_1_7_1	Environmental	Germany	Barber et al. (2021)	816	gene-associated reactions	Environmental
		1930	476-H-1-21-9	476_H_1_21_9	Environmental	Germany	Barber et al. (2021)	784	gene-associated reactions	Environmental
		1931	477-E-1-25-10	477_E_1_25_10	Environmental	Germany	Barber et al. (2021)	779	gene-associated reactions	Environmental
		1932	479-L-2-13-4	479_L_2_13_4	Environmental	Germany	Barber et al. (2021)	786	gene-associated reactions	Environmental
		1933	47-C-1-72L-1	47_C_1_72L_1	Environmental	Germany	Barber et al. (2021)	801	gene-associated reactions	Environmental
		1934	480-E-1-21-2	480_E_1_21_2	Environmental	Germany	Barber et al. (2021)	787	gene-associated reactions	Environmental
		1935	487-E-1-20-2	487_E_1_20_2	Environmental	Germany	Barber et al. (2021)	821	gene-associated reactions	Environmental
		1936	4-C-1-24L-2	4_C_1_24L_2	Environmental	Germany	Barber et al. (2021)	798	gene-associated reactions	Environmental
		1937	514-H-1-29-2	514_H_1_29_2	Environmental	Germany	Barber et al. (2021)	803	gene-associated reactions	Environmental
		1938	52-C-1-64L-2	52_C_1_64L_2	Environmental	Germany	Barber et al. (2021)	800	gene-associated reactions	Environmental
		1939	540-K-1-1L-2	540_K_1_1L_2	Environmental	Germany	Barber et al. (2021)	833	gene-associated reactions	Environmental
		1940	542-K-1-48s-1	542_K_1_48s_1	Environmental	Germany	Barber et al. (2021)	824	gene-associated reactions	Environmental
		1941	545-K-1-8L-3	545_K_1_8L_3	Environmental	Germany	Barber et al. (2021)	824	gene-associated reactions	Environmental
		1942	54-C-1-66L-2	54_C_1_66L_2	Environmental	Germany	Barber et al. (2021)	797	gene-associated reactions	Environmental
		1943	552-H-1-1-2	552_H_1_1_2	Environmental	Germany	Barber et al. (2021)	790	gene-associated reactions	Environmental
		1944	55-C-1-66L-3	55_C_1_66L_3	Environmental	Germany	Barber et al. (2021)	783	gene-associated reactions	Environmental
		1945	569-H-1-10-6	569_H_1_10_6	Environmental	Germany	Barber et al. (2021)	821	gene-associated reactions	Environmental
		1946	570-H-1-23-3	570_H_1_23_3	Environmental	Germany	Barber et al. (2021)	802	gene-associated reactions	Environmental
		1947	588-I-1-48-3	588_I_1_48_3	Environmental	Germany	Barber et al. (2021)	822	gene-associated reactions	Environmental
		1948	592-I-1-49-3	592_I_1_49_3	Environmental	Germany	Barber et al. (2021)	806	gene-associated reactions	Environmental
		1949	599-F-1-14-1	599_F_1_14_1	Environmental	Germany	Barber et al. (2021)	801	gene-associated reactions	Environmental
		1950	5-C-1-24L-3	5_C_1_24L_3	Environmental	Germany	Barber et al. (2021)	808	gene-associated reactions	Environmental
		1951	616-D-2-23L-5	616_D_2_23L_5	Environmental	Germany	Barber et al. (2021)	811	gene-associated reactions	Environmental
		1952	625-H-1-26-1	625_H_1_26_1	Environmental	Germany	Barber et al. (2021)	801	gene-associated reactions	Environmental
		1953	649-G-2-22-4	649_G_2_22_4	Environmental	Germany	Barber et al. (2021)	799	gene-associated reactions	Environmental
		1954	64-C-1-90L-1	64_C_1_90L_1	Environmental	Germany	Barber et al. (2021)	813	gene-associated reactions	Environmental
		1955	652-G-2-6-1	652_G_2_6_1	Environmental	Germany	Barber et al. (2021)	794	gene-associated reactions	Environmental
		1956	653-G-2-1-2	653_G_2_1_2	Environmental	Germany	Barber et al. (2021)	811	gene-associated reactions	Environmental
		1957	656-G-2-14-1	656_G_2_14_1	Environmental	Germany	Barber et al. (2021)	823	gene-associated reactions	Environmental
		1958	658-G-2-5-2	658_G_2_5_2	Environmental	Germany	Barber et al. (2021)	793	gene-associated reactions	Environmental
		1959	663-G-2-3-1	663_G_2_3_1	Environmental	Germany	Barber et al. (2021)	785	gene-associated reactions	Environmental
		1960	665-G-2-9-2	665_G_2_9_2	Environmental	Germany	Barber et al. (2021)	797	gene-associated reactions	Environmental
		1961	666-L-3-21-1	666_L_3_21_1	Environmental	Germany	Barber et al. (2021)	812	gene-associated reactions	Environmental
		1962	669-L-3-21-3	669_L_3_21_3	Environmental	Germany	Barber et al. (2021)	802	gene-associated reactions	Environmental
		1963	670-L-3-15-2	670_L_3_15_2	Environmental	Germany	Barber et al. (2021)	774	gene-associated reactions	Environmental
		1964	672-L-3-11-1	672_L_3_11_1	Environmental	Germany	Barber et al. (2021)	804	gene-associated reactions	Environmental
		1965	676-L-3-13-1	676_L_3_13_1	Environmental	Germany	Barber et al. (2021)	798	gene-associated reactions	Environmental
		1966	680-L-3-13-2	680_L_3_13_2	Environmental	Germany	Barber et al. (2021)	800	gene-associated reactions	Environmental
		1967	683-L-3-24-1	683_L_3_24_1	Environmental	Germany	Barber et al. (2021)	791	gene-associated reactions	Environmental
		1968	684-L-3-7-1	684_L_3_7_1	Environmental	Germany	Barber et al. (2021)	789	gene-associated reactions	Environmental
		1969	68-C-1-93L-3	68_C_1_93L_3	Environmental	Germany	Barber et al. (2021)	800	gene-associated reactions	Environmental
		1970	690-L-3-22-2	690_L_3_22_2	Environmental	Germany	Barber et al. (2021)	800	gene-associated reactions	Environmental
		1971	692-L-3-24-3	692_L_3_24_3	Environmental	Germany	Barber et al. (2021)	788	gene-associated reactions	Environmental
		1972	698-L-3-11-2	698_L_3_11_2	Environmental	Germany	Barber et al. (2021)	815	gene-associated reactions	Environmental
		1973	699-A-2-49L-2	699_A_2_49L_2	Environmental	Germany	Barber et al. (2021)	791	gene-associated reactions	Environmental
		1974	6-C-1-49-1	6_C_1_49_1	Environmental	Germany	Barber et al. (2021)	789	gene-associated reactions	Environmental
		1975	701-E-1-75s-1	701_E_1_75s_1	Environmental	Germany	Barber et al. (2021)	788	gene-associated reactions	Environmental
		1976	703-E-1-66s-1	703_E_1_66s_1	Environmental	Germany	Barber et al. (2021)	819	gene-associated reactions	Environmental
		1977	704-E-1-70L-4	704_E_1_70L_4	Environmental	Germany	Barber et al. (2021)	793	gene-associated reactions	Environmental
		1978	709-A-2-49L-5	709_A_2_49L_5	Environmental	Germany	Barber et al. (2021)	803	gene-associated reactions	Environmental
		1979	711-B-1-43-1	711_B_1_43_1	Environmental	Germany	Barber et al. (2021)	814	gene-associated reactions	Environmental
		1980	716-E-1-70L-5	716_E_1_70L_5	Environmental	Germany	Barber et al. (2021)	807	gene-associated reactions	Environmental
		1981	717-E-1-74s-1	717_E_1_74s_1	Environmental	Germany	Barber et al. (2021)	784	gene-associated reactions	Environmental
		1982	72-C-1-67s-1	72_C_1_67s_1	Environmental	Germany	Barber et al. (2021)	788	gene-associated reactions	Environmental
		1983	743-B-1-45-5	743_B_1_45_5	Environmental	Germany	Barber et al. (2021)	804	gene-associated reactions	Environmental
		1984	746-B-1-45-2	746_B_1_45_2	Environmental	Germany	Barber et al. (2021)	795	gene-associated reactions	Environmental
		1985	74-C-1-94L-2	74_C_1_94L_2	Environmental	Germany	Barber et al. (2021)	806	gene-associated reactions	Environmental
		1986	754-A-3-37s-1	754_A_3_37s_1	Environmental	Germany	Barber et al. (2021)	805	gene-associated reactions	Environmental
		1987	766-E-1-65L-2	766_E_1_65L_2	Environmental	Germany	Barber et al. (2021)	796	gene-associated reactions	Environmental
		1988	767-E-1-67s-1	767_E_1_67s_1	Environmental	Germany	Barber et al. (2021)	791	gene-associated reactions	Environmental
		1989	774-B-1-44-s	774_B_1_44_s	Environmental	Germany	Barber et al. (2021)	804	gene-associated reactions	Environmental
		1990	788-A-3-30s-2	788_A_3_30s_2	Environmental	Germany	Barber et al. (2021)	799	gene-associated reactions	Environmental
		1991	78-C-1-99L-2	78_C_1_99L_2	Environmental	Germany	Barber et al. (2021)	795	gene-associated reactions	Environmental
		1992	79-C-1-69s-1	79_C_1_69s_1	Environmental	Germany	Barber et al. (2021)	798	gene-associated reactions	Environmental
		1993	7-C-1-34s-1	7_C_1_34s_1	Environmental	Germany	Barber et al. (2021)	799	gene-associated reactions	Environmental
		1994	815-A-2-34L-2	815_A_2_34L_2	Environmental	Germany	Barber et al. (2021)	813	gene-associated reactions	Environmental
		1995	82-D-2-47L-2	82_D_2_47L_2	Environmental	Germany	Barber et al. (2021)	793	gene-associated reactions	Environmental
		1996	83-D-2-47L-1	83_D_2_47L_1	Environmental	Germany	Barber et al. (2021)	824	gene-associated reactions	Environmental
		1997	84-D-2-49L-5	84_D_2_49L_5	Environmental	Germany	Barber et al. (2021)	800	gene-associated reactions	Environmental
[truncated: 1,026 more rows]

## Sheet: Figure 2b
Figure 2b
		index	num	Reactome	Pathway
	Accessory pathway	0	285	Core	Transport
		1	185	Core	Amino acid m.
		2	176	Core	Carbohydrate m.
		3	155	Core	Exchange
		4	99	Core	Lipid m.
		5	60	Core	Nucleotide m.
		6	76	Core	Cofactors and vitamins m.
		7	46	Core	Other
		8	30	Core	Energy m.
		9	46	Accessory	Transport
		10	86	Accessory	Amino acid m.
		11	68	Accessory	Carbohydrate m.
		12	18	Accessory	Exchange
		13	23	Accessory	Lipid m.
		14	46	Accessory	Nucleotide m.
		15	15	Accessory	Cofactors and vitamins m.
		16	10	Accessory	Other
		17	16	Accessory	Energy m.

## Sheet: Figure 2c
Figure 2c
		index	num	Accessory	isolates
	Accessory reaction count	0	1	(0, 20%]	1-D-2-2s-3
		1	0	(0, 20%]	10-C-1-40s-1
		2	0	(0, 20%]	100-C-1-80s-1
		3	0	(0, 20%]	104-D-2-32L-1
		4	0	(0, 20%]	105-D-2-38L-1
		5	0	(0, 20%]	106-C-1-72s-2
		6	12	(0, 20%]	110-C-1-76s-2
		7	1	(0, 20%]	111-C-1-76s-1
		8	11	(0, 20%]	112-B-1-78L-1
		9	0	(0, 20%]	113-B-1-71L-1
		10	0	(0, 20%]	114-B-1-69L-1
		11	0	(0, 20%]	115-B-1-70s-1
		12	1	(0, 20%]	118-B-1-63s-1
		13	10	(0, 20%]	119-B-1-66s-1
		14	0	(0, 20%]	12-D-2-44L-1
		15	0	(0, 20%]	120-B-1-68s-1
		16	0	(0, 20%]	121-B-1-67L-1
		17	0	(0, 20%]	122-B-1-75L-1
		18	0	(0, 20%]	124-B-1-66L-1
		19	1	(0, 20%]	125-B-1-73L-1
		20	1	(0, 20%]	126-A-2-26s-2
		21	2	(0, 20%]	128-A-2-27s-1
		22	10	(0, 20%]	13-D-2-43L-1
		23	1	(0, 20%]	14-D-2-43L-2
		24	0	(0, 20%]	15-D-2-39L-1
		25	0	(0, 20%]	153-A-2-48s-2
		26	0	(0, 20%]	154-A-2-47L-2
		27	0	(0, 20%]	155-A-2-47s-3
		28	10	(0, 20%]	16-D-2-39L-2
		29	19	(0, 20%]	164-K-1-3L-2
		30	0	(0, 20%]	167-K-1-34L-1
		31	0	(0, 20%]	169-K-1-18L-3
		32	0	(0, 20%]	174-K-1-32s-1
		33	21	(0, 20%]	179-K-1-1L-5
		34	0	(0, 20%]	180-K-1-8L-1
		35	2	(0, 20%]	182-K-1-3L-4
		36	1	(0, 20%]	186-K-1-18L-6
		37	11	(0, 20%]	190-K-1-4s-1
		38	0	(0, 20%]	193-L-2-16-1
		39	0	(0, 20%]	194-L-2-17-1
		40	2	(0, 20%]	197-L-2-7-2
		41	0	(0, 20%]	198-L-2-7-1
		42	0	(0, 20%]	2-D-2-15L-3
		43	1	(0, 20%]	200-L-2-9-1
		44	0	(0, 20%]	201-L-2-9-5
		45	0	(0, 20%]	205-L-2-15-4
		46	0	(0, 20%]	207-L-2-16-3
		47	10	(0, 20%]	210-L-2-22-4
		48	0	(0, 20%]	211-L-2-11-2
		49	11	(0, 20%]	22-C-1-60L-1
		50	0	(0, 20%]	220-L-2-11-4
		51	1	(0, 20%]	227-F-1-10L-1
		52	0	(0, 20%]	229-K-1-24L-1
		53	0	(0, 20%]	230-K-1-4s-1
		54	0	(0, 20%]	231-K-1-12L-1
		55	0	(0, 20%]	238-F-1-4L-1
		56	0	(0, 20%]	24-C-1-93s-1
		57	1	(0, 20%]	240-F-1-13L-1
		58	20	(0, 20%]	243-F-1-33L-2
		59	1	(0, 20%]	25-D-2-26s-1
		60	11	(0, 20%]	254-F-1-13L-3
		61	0	(0, 20%]	255-F-1-3L-1
		62	1	(0, 20%]	259-I-1-25-1
		63	1	(0, 20%]	26-D-2-29s-1
		64	10	(0, 20%]	262-I-1-12-1
		65	20	(0, 20%]	264-I-1-22-5
		66	30	(0, 20%]	265-I-1-22-4
		67	19	(0, 20%]	269-I-1-32-2
		68	1	(0, 20%]	271-I-1-32-1
		69	0	(0, 20%]	275-I-1-19-2
		70	0	(0, 20%]	285-I-1-2-4
		71	19	(0, 20%]	289-I-1-2-2
		72	10	(0, 20%]	29-D-2-35s-1
		73	1	(0, 20%]	3-D-2-2s-2
		74	0	(0, 20%]	302-B-1-32-1
		75	0	(0, 20%]	303-B-1-32-3
		76	10	(0, 20%]	305-B-1-48-5
		77	0	(0, 20%]	313-H-1-15-2
		78	19	(0, 20%]	319-B-1-30-1
		79	0	(0, 20%]	325-C-1-6s-3
		80	1	(0, 20%]	326-C-1-31s-1
		81	0	(0, 20%]	327-C-1-28L-2
		82	0	(0, 20%]	328-C-1-30L-1
		83	0	(0, 20%]	332-C-1-31L-1
		84	1	(0, 20%]	333-C-1-28L-1
		85	0	(0, 20%]	334-E-1-48-2
		86	0	(0, 20%]	336-E-1-49-1
		87	1	(0, 20%]	347-E-1-46-2
		88	10	(0, 20%]	349-E-1-33L-1
		89	1	(0, 20%]	350-E-1-37L-2
		90	0	(0, 20%]	355-E-1-35-1
		91	0	(0, 20%]	373-C-1-40L-2
		92	1	(0, 20%]	375-C-1-6s-2
		93	0	(0, 20%]	377-C-1-33L-2
		94	1	(0, 20%]	382-A-2-35s-1
		95	2	(0, 20%]	383-C-1-27s-1
		96	1	(0, 20%]	386-C-1-33L-1
		97	0	(0, 20%]	390-A-2-36s-3
		98	18	(0, 20%]	393-A-3-43s-1
		99	10	(0, 20%]	394-L-2-24-1
		100	0	(0, 20%]	4-C-1-24L-2
		101	1	(0, 20%]	407-L-2-4-3
		102	0	(0, 20%]	410-L-2-21-2
		103	15	(0, 20%]	423-D-2-25L-3
		104	0	(0, 20%]	424-D-2-22s-1
		105	1	(0, 20%]	429-D-2-25L-2
		106	12	(0, 20%]	43-C-1-69L-1
		107	0	(0, 20%]	439-A-3-46s-1
		108	1	(0, 20%]	441-A-3-45L-2
		109	0	(0, 20%]	442-D-2-17L-1
		110	1	(0, 20%]	451-D-2-24s-1
		111	14	(0, 20%]	452-C-1-51s-1
		112	0	(0, 20%]	453-E-1-56s-1
		113	0	(0, 20%]	454-A-3-40L-1
		114	19	(0, 20%]	459-H-1-21-5
		115	0	(0, 20%]	468-H-1-30-2
		116	0	(0, 20%]	47-C-1-72L-1
		117	1	(0, 20%]	470-E-1-14-1
		118	14	(0, 20%]	473-E-1-7-1
		119	0	(0, 20%]	476-H-1-21-9
		120	1	(0, 20%]	477-E-1-25-10
		121	0	(0, 20%]	479-L-2-13-4
		122	0	(0, 20%]	480-E-1-21-2
		123	30	(0, 20%]	487-E-1-20-2
		124	1	(0, 20%]	5-C-1-24L-3
		125	1	(0, 20%]	514-H-1-29-2
		126	0	(0, 20%]	52-C-1-64L-2
		127	0	(0, 20%]	54-C-1-66L-2
		128	29	(0, 20%]	540-K-1-1L-2
		129	30	(0, 20%]	542-K-1-48s-1
		130	19	(0, 20%]	545-K-1-8L-3
		131	0	(0, 20%]	55-C-1-66L-3
		132	0	(0, 20%]	552-H-1-1-2
		133	24	(0, 20%]	569-H-1-10-6
		134	1	(0, 20%]	570-H-1-23-3
		135	26	(0, 20%]	588-I-1-48-3
		136	0	(0, 20%]	592-I-1-49-3
		137	11	(0, 20%]	599-F-1-14-1
		138	0	(0, 20%]	6-C-1-49-1
		139	2	(0, 20%]	616-D-2-23L-5
		140	0	(0, 20%]	625-H-1-26-1
		141	10	(0, 20%]	64-C-1-90L-1
		142	19	(0, 20%]	649-G-2-22-4
		143	0	(0, 20%]	652-G-2-6-1
		144	0	(0, 20%]	653-G-2-1-2
		145	20	(0, 20%]	656-G-2-14-1
		146	0	(0, 20%]	658-G-2-5-2
		147	0	(0, 20%]	663-G-2-3-1
		148	0	(0, 20%]	665-G-2-9-2
		149	10	(0, 20%]	666-L-3-21-1
		150	10	(0, 20%]	669-L-3-21-3
		151	21	(0, 20%]	670-L-3-15-2
		152	10	(0, 20%]	672-L-3-11-1
		153	0	(0, 20%]	676-L-3-13-1
		154	1	(0, 20%]	68-C-1-93L-3
		155	1	(0, 20%]	680-L-3-13-2
		156	1	(0, 20%]	683-L-3-24-1
		157	0	(0, 20%]	684-L-3-7-1
		158	0	(0, 20%]	690-L-3-22-2
		159	10	(0, 20%]	692-L-3-24-3
		160	19	(0, 20%]	698-L-3-11-2
		161	1	(0, 20%]	699-A-2-49L-2
		162	0	(0, 20%]	7-C-1-34s-1
		163	0	(0, 20%]	701-E-1-75s-1
		164	11	(0, 20%]	703-E-1-66s-1
		165	0	(0, 20%]	704-E-1-70L-4
		166	0	(0, 20%]	709-A-2-49L-5
		167	19	(0, 20%]	711-B-1-43-1
		168	10	(0, 20%]	716-E-1-70L-5
		169	1	(0, 20%]	717-E-1-74s-1
		170	0	(0, 20%]	72-C-1-67s-1
		171	10	(0, 20%]	74-C-1-94L-2
		172	0	(0, 20%]	743-B-1-45-5
		173	1	(0, 20%]	746-B-1-45-2
		174	1	(0, 20%]	754-A-3-37s-1
		175	0	(0, 20%]	766-E-1-65L-2
		176	0	(0, 20%]	767-E-1-67s-1
		177	1	(0, 20%]	774-B-1-44-s
		178	0	(0, 20%]	78-C-1-99L-2
		179	1	(0, 20%]	788-A-3-30s-2
		180	2	(0, 20%]	79-C-1-69s-1
		181	10	(0, 20%]	815-A-2-34L-2
		182	1	(0, 20%]	82-D-2-47L-2
		183	12	(0, 20%]	83-D-2-47L-1
		184	0	(0, 20%]	84-D-2-49L-5
		185	10	(0, 20%]	860-F-1-42-2
		186	0	(0, 20%]	863-A-2-35L-1
		187	0	(0, 20%]	865-A-2-44L-2
		188	0	(0, 20%]	87-D-2-49L-2
		189	10	(0, 20%]	875-E-1-65L-4
		190	0	(0, 20%]	882-F-1-39-1
		191	2	(0, 20%]	9-D-2-15L-2
		192	0	(0, 20%]	901-A-2-45L-5
		193	0	(0, 20%]	91-D-2-50s-1
		194	0	(0, 20%]	92-D-2-43s-1
		195	2	(0, 20%]	93-D-2-48L-1
		196	7	(0, 20%]	939-E-1-75s-2
		197	0	(0, 20%]	94-D-2-28L-1
		198	11	(0, 20%]	940-A-2-43L-2
		199	0	(0, 20%]	969-B-1-26-5
		200	1	(0, 20%]	975-B-1-27-5
		201	1	(0, 20%]	978-B-1-46-5
		202	0	(0, 20%]	99-C-1-77s-2
		203	0	(0, 20%]	AB01-C1-NRZ-2014-065
		204	1	(0, 20%]	AB01-C10-NRZ-2017-039
		205	19	(0, 20%]	AB01-C11-NRZ-2017-040
		206	10	(0, 20%]	AB01-C13-NRZ-2017-069
		207	1	(0, 20%]	AB01-C14-NRZ-2017-076
		208	0	(0, 20%]	AB01-C15-NRZ-2017-096
		209	19	(0, 20%]	AB01-C16-NRZ-2017-115
		210	10	(0, 20%]	AB01-C17-NRZ-2017-134
		211	20	(0, 20%]	AB01-C18-NRZ-2017-195
		212	0	(0, 20%]	AB01-C19-NRZ-2017-214
		213	1	(0, 20%]	AB01-C2-NRZ-2015-218
		214	11	(0, 20%]	AB01-C20-NRZ-2017-282
		215	0	(0, 20%]	AB01-C21-NRZ-2017-283
		216	1	(0, 20%]	AB01-C22-NRZ-2017-322
		217	0	(0, 20%]	AB01-C23-NRZ-2017-346
		218	11	(0, 20%]	AB01-C24-NRZ-2017-362
		219	1	(0, 20%]	AB01-C25-NRZ-2017-381
		220	1	(0, 20%]	AB01-C26-NRZ-2017-434
		221	0	(0, 20%]	AB01-C27-NRZ-2017-508
		222	14	(0, 20%]	AB01-C28-NRZ-2017-534
		223	1	(0, 20%]	AB01-C29-NRZ-2017-537
		224	14	(0, 20%]	AB01-C3-NRZ-2016-032
		225	0	(0, 20%]	AB01-C30-NRZ-2017-546
		226	11	(0, 20%]	AB01-C31-NRZ-2018-043
		227	0	(0, 20%]	AB01-C32-NRZ-2018-097
		228	10	(0, 20%]	AB01-C33-NRZ-2017-101
		229	0	(0, 20%]	AB01-C34-NRZ-2018-123
		230	7	(0, 20%]	AB01-C35-NRZ-2018-146
		231	19	(0, 20%]	AB01-C36-NRZ-2018-236
		232	19	(0, 20%]	AB01-C37-NRZ-2018-272
		233	0	(0, 20%]	AB01-C38-NRZ-2018-281
		234	0	(0, 20%]	AB01-C39-NRZ-2018-286
		235	0	(0, 20%]	AB01-C4-NRZ-2016-063
		236	0	(0, 20%]	AB01-C40-NRZ-2018-290
		237	20	(0, 20%]	AB01-C41-NRZ-2018-300
		238	10	(0, 20%]	AB01-C42-NRZ-2018-307
		239	0	(0, 20%]	AB01-C43-NRZ-2018-313
		240	10	(0, 20%]	AB01-C44-NRZ-2017-339
		241	2	(0, 20%]	AB01-C45-NRZ-2018-326
		242	1	(0, 20%]	AB01-C46-NRZ-2018-396
		243	1	(0, 20%]	AB01-C47-NRZ-2018-529
		244	0	(0, 20%]	AB01-C48-NRZ-2018-539
		245	0	(0, 20%]	AB01-C49-NRZ-2018-646
		246	20	(0, 20%]	AB01-C5-NRZ-2016-071
		247	29	(0, 20%]	AB01-C50-NRZ-2018-649
		248	0	(0, 20%]	AB01-C6-NRZ-2016-108
		249	0	(0, 20%]	AB01-C7-NRZ-2016-121
		250	15	(0, 20%]	AB01-C8-NRZ-2016-141
		251	0	(0, 20%]	AB01-C9-NRZ-2016-342
		252	0	(20%, 40%]	1-D-2-2s-3
		253	0	(20%, 40%]	10-C-1-40s-1
		254	0	(20%, 40%]	100-C-1-80s-1
		255	1	(20%, 40%]	104-D-2-32L-1
		256	1	(20%, 40%]	105-D-2-38L-1
		257	0	(20%, 40%]	106-C-1-72s-2
		258	2	(20%, 40%]	110-C-1-76s-2
		259	2	(20%, 40%]	111-C-1-76s-1
		260	3	(20%, 40%]	112-B-1-78L-1
		261	1	(20%, 40%]	113-B-1-71L-1
		262	0	(20%, 40%]	114-B-1-69L-1
		263	1	(20%, 40%]	115-B-1-70s-1
		264	0	(20%, 40%]	118-B-1-63s-1
		265	0	(20%, 40%]	119-B-1-66s-1
		266	2	(20%, 40%]	12-D-2-44L-1
		267	0	(20%, 40%]	120-B-1-68s-1
		268	0	(20%, 40%]	121-B-1-67L-1
		269	2	(20%, 40%]	122-B-1-75L-1
		270	3	(20%, 40%]	124-B-1-66L-1
		271	2	(20%, 40%]	125-B-1-73L-1
		272	0	(20%, 40%]	126-A-2-26s-2
		273	2	(20%, 40%]	128-A-2-27s-1
		274	2	(20%, 40%]	13-D-2-43L-1
		275	0	(20%, 40%]	14-D-2-43L-2
		276	0	(20%, 40%]	15-D-2-39L-1
		277	0	(20%, 40%]	153-A-2-48s-2
		278	1	(20%, 40%]	154-A-2-47L-2
		279	1	(20%, 40%]	155-A-2-47s-3
		280	0	(20%, 40%]	16-D-2-39L-2
		281	0	(20%, 40%]	164-K-1-3L-2
		282	1	(20%, 40%]	167-K-1-34L-1
		283	3	(20%, 40%]	169-K-1-18L-3
		284	2	(20%, 40%]	174-K-1-32s-1
		285	1	(20%, 40%]	179-K-1-1L-5
		286	0	(20%, 40%]	180-K-1-8L-1
		287	0	(20%, 40%]	182-K-1-3L-4
		288	3	(20%, 40%]	186-K-1-18L-6
		289	1	(20%, 40%]	190-K-1-4s-1
		290	0	(20%, 40%]	193-L-2-16-1
		291	0	(20%, 40%]	194-L-2-17-1
		292	2	(20%, 40%]	197-L-2-7-2
		293	2	(20%, 40%]	198-L-2-7-1
		294	2	(20%, 40%]	2-D-2-15L-3
		295	2	(20%, 40%]	200-L-2-9-1
		296	0	(20%, 40%]	201-L-2-9-5
		297	3	(20%, 40%]	205-L-2-15-4
		298	3	(20%, 40%]	207-L-2-16-3
		299	2	(20%, 40%]	210-L-2-22-4
		300	0	(20%, 40%]	211-L-2-11-2
		301	1	(20%, 40%]	22-C-1-60L-1
		302	2	(20%, 40%]	220-L-2-11-4
		303	0	(20%, 40%]	227-F-1-10L-1
		304	0	(20%, 40%]	229-K-1-24L-1
		305	0	(20%, 40%]	230-K-1-4s-1
		306	2	(20%, 40%]	231-K-1-12L-1
		307	1	(20%, 40%]	238-F-1-4L-1
		308	2	(20%, 40%]	24-C-1-93s-1
		309	2	(20%, 40%]	240-F-1-13L-1
		310	2	(20%, 40%]	243-F-1-33L-2
		311	2	(20%, 40%]	25-D-2-26s-1
		312	2	(20%, 40%]	254-F-1-13L-3
		313	2	(20%, 40%]	255-F-1-3L-1
		314	0	(20%, 40%]	259-I-1-25-1
		315	1	(20%, 40%]	26-D-2-29s-1
		316	0	(20%, 40%]	262-I-1-12-1
		317	0	(20%, 40%]	264-I-1-22-5
		318	1	(20%, 40%]	265-I-1-22-4
		319	0	(20%, 40%]	269-I-1-32-2
		320	3	(20%, 40%]	271-I-1-32-1
		321	2	(20%, 40%]	275-I-1-19-2
		322	0	(20%, 40%]	285-I-1-2-4
		323	2	(20%, 40%]	289-I-1-2-2
		324	0	(20%, 40%]	29-D-2-35s-1
		325	2	(20%, 40%]	3-D-2-2s-2
		326	2	(20%, 40%]	302-B-1-32-1
		327	2	(20%, 40%]	303-B-1-32-3
		328	2	(20%, 40%]	305-B-1-48-5
		329	0	(20%, 40%]	313-H-1-15-2
		330	2	(20%, 40%]	319-B-1-30-1
		331	1	(20%, 40%]	325-C-1-6s-3
		332	1	(20%, 40%]	326-C-1-31s-1
		333	2	(20%, 40%]	327-C-1-28L-2
		334	2	(20%, 40%]	328-C-1-30L-1
		335	0	(20%, 40%]	332-C-1-31L-1
		336	0	(20%, 40%]	333-C-1-28L-1
		337	0	(20%, 40%]	334-E-1-48-2
		338	2	(20%, 40%]	336-E-1-49-1
		339	2	(20%, 40%]	347-E-1-46-2
		340	0	(20%, 40%]	349-E-1-33L-1
		341	2	(20%, 40%]	350-E-1-37L-2
		342	0	(20%, 40%]	355-E-1-35-1
		343	2	(20%, 40%]	373-C-1-40L-2
		344	1	(20%, 40%]	375-C-1-6s-2
		345	0	(20%, 40%]	377-C-1-33L-2
		346	0	(20%, 40%]	382-A-2-35s-1
		347	2	(20%, 40%]	383-C-1-27s-1
		348	3	(20%, 40%]	386-C-1-33L-1
		349	2	(20%, 40%]	390-A-2-36s-3
		350	0	(20%, 40%]	393-A-3-43s-1
		351	0	(20%, 40%]	394-L-2-24-1
		352	0	(20%, 40%]	4-C-1-24L-2
		353	0	(20%, 40%]	407-L-2-4-3
		354	1	(20%, 40%]	410-L-2-21-2
		355	1	(20%, 40%]	423-D-2-25L-3
		356	2	(20%, 40%]	424-D-2-22s-1
		357	2	(20%, 40%]	429-D-2-25L-2
		358	0	(20%, 40%]	43-C-1-69L-1
		359	0	(20%, 40%]	439-A-3-46s-1
		360	2	(20%, 40%]	441-A-3-45L-2
		361	0	(20%, 40%]	442-D-2-17L-1
		362	0	(20%, 40%]	451-D-2-24s-1
		363	0	(20%, 40%]	452-C-1-51s-1
		364	0	(20%, 40%]	453-E-1-56s-1
		365	0	(20%, 40%]	454-A-3-40L-1
		366	0	(20%, 40%]	459-H-1-21-5
		367	0	(20%, 40%]	468-H-1-30-2
		368	1	(20%, 40%]	47-C-1-72L-1
		369	2	(20%, 40%]	470-E-1-14-1
		370	2	(20%, 40%]	473-E-1-7-1
		371	0	(20%, 40%]	476-H-1-21-9
		372	2	(20%, 40%]	477-E-1-25-10
		373	2	(20%, 40%]	479-L-2-13-4
		374	0	(20%, 40%]	480-E-1-21-2
		375	0	(20%, 40%]	487-E-1-20-2
		376	1	(20%, 40%]	5-C-1-24L-3
		377	0	(20%, 40%]	514-H-1-29-2
		378	0	(20%, 40%]	52-C-1-64L-2
		379	0	(20%, 40%]	54-C-1-66L-2
		380	0	(20%, 40%]	540-K-1-1L-2
		381	1	(20%, 40%]	542-K-1-48s-1
		382	1	(20%, 40%]	545-K-1-8L-3
		383	0	(20%, 40%]	55-C-1-66L-3
		384	1	(20%, 40%]	552-H-1-1-2
		385	0	(20%, 40%]	569-H-1-10-6
		386	1	(20%, 40%]	570-H-1-23-3
		387	1	(20%, 40%]	588-I-1-48-3
		388	3	(20%, 40%]	592-I-1-49-3
		389	3	(20%, 40%]	599-F-1-14-1
		390	2	(20%, 40%]	6-C-1-49-1
		391	0	(20%, 40%]	616-D-2-23L-5
		392	0	(20%, 40%]	625-H-1-26-1
		393	0	(20%, 40%]	64-C-1-90L-1
		394	1	(20%, 40%]	649-G-2-22-4
		395	3	(20%, 40%]	652-G-2-6-1
		396	3	(20%, 40%]	653-G-2-1-2
		397	2	(20%, 40%]	656-G-2-14-1
		398	2	(20%, 40%]	658-G-2-5-2
		399	0	(20%, 40%]	663-G-2-3-1
		400	1	(20%, 40%]	665-G-2-9-2
		401	0	(20%, 40%]	666-L-3-21-1
		402	3	(20%, 40%]	669-L-3-21-3
		403	3	(20%, 40%]	670-L-3-15-2
		404	0	(20%, 40%]	672-L-3-11-1
		405	0	(20%, 40%]	676-L-3-13-1
		406	0	(20%, 40%]	68-C-1-93L-3
		407	1	(20%, 40%]	680-L-3-13-2
		408	1	(20%, 40%]	683-L-3-24-1
		409	0	(20%, 40%]	684-L-3-7-1
		410	2	(20%, 40%]	690-L-3-22-2
		411	0	(20%, 40%]	692-L-3-24-3
		412	1	(20%, 40%]	698-L-3-11-2
		413	0	(20%, 40%]	699-A-2-49L-2
		414	2	(20%, 40%]	7-C-1-34s-1
		415	2	(20%, 40%]	701-E-1-75s-1
		416	0	(20%, 40%]	703-E-1-66s-1
		417	0	(20%, 40%]	704-E-1-70L-4
		418	2	(20%, 40%]	709-A-2-49L-5
		419	1	(20%, 40%]	711-B-1-43-1
		420	2	(20%, 40%]	716-E-1-70L-5
		421	0	(20%, 40%]	717-E-1-74s-1
		422	0	(20%, 40%]	72-C-1-67s-1
		423	0	(20%, 40%]	74-C-1-94L-2
		424	1	(20%, 40%]	743-B-1-45-5
		425	0	(20%, 40%]	746-B-1-45-2
		426	0	(20%, 40%]	754-A-3-37s-1
		427	2	(20%, 40%]	766-E-1-65L-2
		428	2	(20%, 40%]	767-E-1-67s-1
		429	0	(20%, 40%]	774-B-1-44-s
		430	1	(20%, 40%]	78-C-1-99L-2
		431	2	(20%, 40%]	788-A-3-30s-2
		432	3	(20%, 40%]	79-C-1-69s-1
		433	0	(20%, 40%]	815-A-2-34L-2
		434	0	(20%, 40%]	82-D-2-47L-2
		435	1	(20%, 40%]	83-D-2-47L-1
		436	2	(20%, 40%]	84-D-2-49L-5
		437	0	(20%, 40%]	860-F-1-42-2
		438	0	(20%, 40%]	863-A-2-35L-1
		439	1	(20%, 40%]	865-A-2-44L-2
		440	0	(20%, 40%]	87-D-2-49L-2
		441	0	(20%, 40%]	875-E-1-65L-4
		442	0	(20%, 40%]	882-F-1-39-1
		443	2	(20%, 40%]	9-D-2-15L-2
		444	2	(20%, 40%]	901-A-2-45L-5
		445	2	(20%, 40%]	91-D-2-50s-1
		446	0	(20%, 40%]	92-D-2-43s-1
		447	2	(20%, 40%]	93-D-2-48L-1
		448	2	(20%, 40%]	939-E-1-75s-2
		449	1	(20%, 40%]	94-D-2-28L-1
		450	3	(20%, 40%]	940-A-2-43L-2
		451	0	(20%, 40%]	969-B-1-26-5
		452	0	(20%, 40%]	975-B-1-27-5
		453	1	(20%, 40%]	978-B-1-46-5
		454	2	(20%, 40%]	99-C-1-77s-2
		455	3	(20%, 40%]	AB01-C1-NRZ-2014-065
		456	0	(20%, 40%]	AB01-C10-NRZ-2017-039
		457	0	(20%, 40%]	AB01-C11-NRZ-2017-040
		458	2	(20%, 40%]	AB01-C13-NRZ-2017-069
		459	0	(20%, 40%]	AB01-C14-NRZ-2017-076
		460	3	(20%, 40%]	AB01-C15-NRZ-2017-096
		461	0	(20%, 40%]	AB01-C16-NRZ-2017-115
		462	0	(20%, 40%]	AB01-C17-NRZ-2017-134
		463	2	(20%, 40%]	AB01-C18-NRZ-2017-195
		464	1	(20%, 40%]	AB01-C19-NRZ-2017-214
		465	3	(20%, 40%]	AB01-C2-NRZ-2015-218
		466	0	(20%, 40%]	AB01-C20-NRZ-2017-282
		467	3	(20%, 40%]	AB01-C21-NRZ-2017-283
		468	1	(20%, 40%]	AB01-C22-NRZ-2017-322
		469	0	(20%, 40%]	AB01-C23-NRZ-2017-346
		470	1	(20%, 40%]	AB01-C24-NRZ-2017-362
		471	3	(20%, 40%]	AB01-C25-NRZ-2017-381
		472	2	(20%, 40%]	AB01-C26-NRZ-2017-434
		473	1	(20%, 40%]	AB01-C27-NRZ-2017-508
		474	1	(20%, 40%]	AB01-C28-NRZ-2017-534
		475	0	(20%, 40%]	AB01-C29-NRZ-2017-537
		476	3	(20%, 40%]	AB01-C3-NRZ-2016-032
		477	0	(20%, 40%]	AB01-C30-NRZ-2017-546
		478	2	(20%, 40%]	AB01-C31-NRZ-2018-043
		479	1	(20%, 40%]	AB01-C32-NRZ-2018-097
		480	3	(20%, 40%]	AB01-C33-NRZ-2017-101
		481	1	(20%, 40%]	AB01-C34-NRZ-2018-123
		482	0	(20%, 40%]	AB01-C35-NRZ-2018-146
		483	3	(20%, 40%]	AB01-C36-NRZ-2018-236
		484	1	(20%, 40%]	AB01-C37-NRZ-2018-272
		485	2	(20%, 40%]	AB01-C38-NRZ-2018-281
		486	1	(20%, 40%]	AB01-C39-NRZ-2018-286
		487	0	(20%, 40%]	AB01-C4-NRZ-2016-063
		488	1	(20%, 40%]	AB01-C40-NRZ-2018-290
		489	3	(20%, 40%]	AB01-C41-NRZ-2018-300
		490	3	(20%, 40%]	AB01-C42-NRZ-2018-307
		491	3	(20%, 40%]	AB01-C43-NRZ-2018-313
		492	1	(20%, 40%]	AB01-C44-NRZ-2017-339
		493	3	(20%, 40%]	AB01-C45-NRZ-2018-326
		494	2	(20%, 40%]	AB01-C46-NRZ-2018-396
		495	1	(20%, 40%]	AB01-C47-NRZ-2018-529
		496	0	(20%, 40%]	AB01-C48-NRZ-2018-539
		497	0	(20%, 40%]	AB01-C49-NRZ-2018-646
		498	0	(20%, 40%]	AB01-C5-NRZ-2016-071
		499	0	(20%, 40%]	AB01-C50-NRZ-2018-649
		500	3	(20%, 40%]	AB01-C6-NRZ-2016-108
		501	2	(20%, 40%]	AB01-C7-NRZ-2016-121
		502	3	(20%, 40%]	AB01-C8-NRZ-2016-141
		503	1	(20%, 40%]	AB01-C9-NRZ-2016-342
		504	10	(40%, 60%]	1-D-2-2s-3
		505	16	(40%, 60%]	10-C-1-40s-1
		506	20	(40%, 60%]	100-C-1-80s-1
		507	17	(40%, 60%]	104-D-2-32L-1
		508	12	(40%, 60%]	105-D-2-38L-1
		509	11	(40%, 60%]	106-C-1-72s-2
		510	19	(40%, 60%]	110-C-1-76s-2
		511	17	(40%, 60%]	111-C-1-76s-1
		512	18	(40%, 60%]	112-B-1-78L-1
		513	13	(40%, 60%]	113-B-1-71L-1
		514	4	(40%, 60%]	114-B-1-69L-1
		515	16	(40%, 60%]	115-B-1-70s-1
		516	7	(40%, 60%]	118-B-1-63s-1
		517	16	(40%, 60%]	119-B-1-66s-1
		518	21	(40%, 60%]	12-D-2-44L-1
		519	20	(40%, 60%]	120-B-1-68s-1
		520	21	(40%, 60%]	121-B-1-67L-1
		521	6	(40%, 60%]	122-B-1-75L-1
		522	15	(40%, 60%]	124-B-1-66L-1
		523	9	(40%, 60%]	125-B-1-73L-1
		524	15	(40%, 60%]	126-A-2-26s-2
		525	18	(40%, 60%]	128-A-2-27s-1
		526	25	(40%, 60%]	13-D-2-43L-1
		527	17	(40%, 60%]	14-D-2-43L-2
		528	19	(40%, 60%]	15-D-2-39L-1
		529	20	(40%, 60%]	153-A-2-48s-2
		530	19	(40%, 60%]	154-A-2-47L-2
		531	4	(40%, 60%]	155-A-2-47s-3
		532	29	(40%, 60%]	16-D-2-39L-2
		533	16	(40%, 60%]	164-K-1-3L-2
		534	18	(40%, 60%]	167-K-1-34L-1
		535	6	(40%, 60%]	169-K-1-18L-3
		536	25	(40%, 60%]	174-K-1-32s-1
		537	12	(40%, 60%]	179-K-1-1L-5
		538	13	(40%, 60%]	180-K-1-8L-1
		539	17	(40%, 60%]	182-K-1-3L-4
		540	12	(40%, 60%]	186-K-1-18L-6
		541	21	(40%, 60%]	190-K-1-4s-1
		542	8	(40%, 60%]	193-L-2-16-1
		543	18	(40%, 60%]	194-L-2-17-1
		544	22	(40%, 60%]	197-L-2-7-2
		545	10	(40%, 60%]	198-L-2-7-1
		546	16	(40%, 60%]	2-D-2-15L-3
		547	11	(40%, 60%]	200-L-2-9-1
		548	20	(40%, 60%]	201-L-2-9-5
		549	18	(40%, 60%]	205-L-2-15-4
		550	14	(40%, 60%]	207-L-2-16-3
		551	18	(40%, 60%]	210-L-2-22-4
		552	25	(40%, 60%]	211-L-2-11-2
		553	23	(40%, 60%]	22-C-1-60L-1
		554	19	(40%, 60%]	220-L-2-11-4
		555	19	(40%, 60%]	227-F-1-10L-1
		556	12	(40%, 60%]	229-K-1-24L-1
		557	10	(40%, 60%]	230-K-1-4s-1
		558	25	(40%, 60%]	231-K-1-12L-1
		559	9	(40%, 60%]	238-F-1-4L-1
		560	12	(40%, 60%]	24-C-1-93s-1
		561	22	(40%, 60%]	240-F-1-13L-1
		562	3	(40%, 60%]	243-F-1-33L-2
		563	18	(40%, 60%]	25-D-2-26s-1
		564	26	(40%, 60%]	254-F-1-13L-3
		565	14	(40%, 60%]	255-F-1-3L-1
		566	16	(40%, 60%]	259-I-1-25-1
		567	22	(40%, 60%]	26-D-2-29s-1
		568	16	(40%, 60%]	262-I-1-12-1
		569	12	(40%, 60%]	264-I-1-22-5
		570	12	(40%, 60%]	265-I-1-22-4
		571	23	(40%, 60%]	269-I-1-32-2
		572	17	(40%, 60%]	271-I-1-32-1
		573	17	(40%, 60%]	275-I-1-19-2
		574	18	(40%, 60%]	285-I-1-2-4
		575	7	(40%, 60%]	289-I-1-2-2
		576	18	(40%, 60%]	29-D-2-35s-1
		577	6	(40%, 60%]	3-D-2-2s-2
		578	15	(40%, 60%]	302-B-1-32-1
		579	15	(40%, 60%]	303-B-1-32-3
		580	14	(40%, 60%]	305-B-1-48-5
		581	12	(40%, 60%]	313-H-1-15-2
		582	24	(40%, 60%]	319-B-1-30-1
		583	22	(40%, 60%]	325-C-1-6s-3
		584	11	(40%, 60%]	326-C-1-31s-1
		585	19	(40%, 60%]	327-C-1-28L-2
		586	13	(40%, 60%]	328-C-1-30L-1
		587	24	(40%, 60%]	332-C-1-31L-1
		588	16	(40%, 60%]	333-C-1-28L-1
		589	17	(40%, 60%]	334-E-1-48-2
		590	16	(40%, 60%]	336-E-1-49-1
		591	22	(40%, 60%]	347-E-1-46-2
		592	17	(40%, 60%]	349-E-1-33L-1
		593	14	(40%, 60%]	350-E-1-37L-2
		594	21	(40%, 60%]	355-E-1-35-1
		595	26	(40%, 60%]	373-C-1-40L-2
		596	14	(40%, 60%]	375-C-1-6s-2
		597	28	(40%, 60%]	377-C-1-33L-2
		598	21	(40%, 60%]	382-A-2-35s-1
		599	21	(40%, 60%]	383-C-1-27s-1
		600	26	(40%, 60%]	386-C-1-33L-1
		601	9	(40%, 60%]	390-A-2-36s-3
		602	13	(40%, 60%]	393-A-3-43s-1
		603	15	(40%, 60%]	394-L-2-24-1
		604	23	(40%, 60%]	4-C-1-24L-2
		605	17	(40%, 60%]	407-L-2-4-3
		606	8	(40%, 60%]	410-L-2-21-2
		607	17	(40%, 60%]	423-D-2-25L-3
		608	17	(40%, 60%]	424-D-2-22s-1
		609	10	(40%, 60%]	429-D-2-25L-2
		610	22	(40%, 60%]	43-C-1-69L-1
		611	20	(40%, 60%]	439-A-3-46s-1
		612	6	(40%, 60%]	441-A-3-45L-2
		613	12	(40%, 60%]	442-D-2-17L-1
		614	21	(40%, 60%]	451-D-2-24s-1
		615	11	(40%, 60%]	452-C-1-51s-1
		616	8	(40%, 60%]	453-E-1-56s-1
		617	15	(40%, 60%]	454-A-3-40L-1
		618	20	(40%, 60%]	459-H-1-21-5
		619	20	(40%, 60%]	468-H-1-30-2
		620	24	(40%, 60%]	47-C-1-72L-1
		621	9	(40%, 60%]	470-E-1-14-1
		622	24	(40%, 60%]	473-E-1-7-1
		623	9	(40%, 60%]	476-H-1-21-9
		624	2	(40%, 60%]	477-E-1-25-10
		625	5	(40%, 60%]	479-L-2-13-4
		626	19	(40%, 60%]	480-E-1-21-2
		627	15	(40%, 60%]	487-E-1-20-2
		628	18	(40%, 60%]	5-C-1-24L-3
		629	14	(40%, 60%]	514-H-1-29-2
		630	25	(40%, 60%]	52-C-1-64L-2
		631	12	(40%, 60%]	54-C-1-66L-2
		632	28	(40%, 60%]	540-K-1-1L-2
		633	16	(40%, 60%]	542-K-1-48s-1
		634	17	(40%, 60%]	545-K-1-8L-3
		635	20	(40%, 60%]	55-C-1-66L-3
		636	6	(40%, 60%]	552-H-1-1-2
		637	23	(40%, 60%]	569-H-1-10-6
		638	9	(40%, 60%]	570-H-1-23-3
		639	17	(40%, 60%]	588-I-1-48-3
		640	18	(40%, 60%]	592-I-1-49-3
		641	19	(40%, 60%]	599-F-1-14-1
		642	2	(40%, 60%]	6-C-1-49-1
		643	23	(40%, 60%]	616-D-2-23L-5
		644	25	(40%, 60%]	625-H-1-26-1
		645	22	(40%, 60%]	64-C-1-90L-1
		646	15	(40%, 60%]	649-G-2-22-4
		647	4	(40%, 60%]	652-G-2-6-1
		648	19	(40%, 60%]	653-G-2-1-2
		649	22	(40%, 60%]	656-G-2-14-1
		650	12	(40%, 60%]	658-G-2-5-2
		651	9	(40%, 60%]	663-G-2-3-1
		652	12	(40%, 60%]	665-G-2-9-2
		653	18	(40%, 60%]	666-L-3-21-1
		654	11	(40%, 60%]	669-L-3-21-3
		655	10	(40%, 60%]	670-L-3-15-2
		656	9	(40%, 60%]	672-L-3-11-1
		657	17	(40%, 60%]	676-L-3-13-1
		658	18	(40%, 60%]	68-C-1-93L-3
		659	21	(40%, 60%]	680-L-3-13-2
		660	10	(40%, 60%]	683-L-3-24-1
		661	14	(40%, 60%]	684-L-3-7-1
		662	6	(40%, 60%]	690-L-3-22-2
		663	13	(40%, 60%]	692-L-3-24-3
		664	18	(40%, 60%]	698-L-3-11-2
		665	19	(40%, 60%]	699-A-2-49L-2
		666	20	(40%, 60%]	7-C-1-34s-1
		667	8	(40%, 60%]	701-E-1-75s-1
		668	23	(40%, 60%]	703-E-1-66s-1
		669	9	(40%, 60%]	704-E-1-70L-4
		670	12	(40%, 60%]	709-A-2-49L-5
		671	16	(40%, 60%]	711-B-1-43-1
		672	18	(40%, 60%]	716-E-1-70L-5
		673	6	(40%, 60%]	717-E-1-74s-1
		674	17	(40%, 60%]	72-C-1-67s-1
		675	18	(40%, 60%]	74-C-1-94L-2
		676	15	(40%, 60%]	743-B-1-45-5
		677	9	(40%, 60%]	746-B-1-45-2
		678	17	(40%, 60%]	754-A-3-37s-1
		679	13	(40%, 60%]	766-E-1-65L-2
		680	9	(40%, 60%]	767-E-1-67s-1
		681	28	(40%, 60%]	774-B-1-44-s
		682	22	(40%, 60%]	78-C-1-99L-2
		683	11	(40%, 60%]	788-A-3-30s-2
		684	7	(40%, 60%]	79-C-1-69s-1
		685	22	(40%, 60%]	815-A-2-34L-2
		686	5	(40%, 60%]	82-D-2-47L-2
		687	28	(40%, 60%]	83-D-2-47L-1
		688	8	(40%, 60%]	84-D-2-49L-5
		689	16	(40%, 60%]	860-F-1-42-2
		690	16	(40%, 60%]	863-A-2-35L-1
		691	20	(40%, 60%]	865-A-2-44L-2
		692	5	(40%, 60%]	87-D-2-49L-2
		693	19	(40%, 60%]	875-E-1-65L-4
		694	16	(40%, 60%]	882-F-1-39-1
		695	21	(40%, 60%]	9-D-2-15L-2
		696	16	(40%, 60%]	901-A-2-45L-5
		697	16	(40%, 60%]	91-D-2-50s-1
		698	20	(40%, 60%]	92-D-2-43s-1
		699	25	(40%, 60%]	93-D-2-48L-1
		700	19	(40%, 60%]	939-E-1-75s-2
		701	7	(40%, 60%]	94-D-2-28L-1
		702	15	(40%, 60%]	940-A-2-43L-2
		703	9	(40%, 60%]	969-B-1-26-5
		704	11	(40%, 60%]	975-B-1-27-5
		705	20	(40%, 60%]	978-B-1-46-5
		706	10	(40%, 60%]	99-C-1-77s-2
		707	26	(40%, 60%]	AB01-C1-NRZ-2014-065
		708	14	(40%, 60%]	AB01-C10-NRZ-2017-039
		709	20	(40%, 60%]	AB01-C11-NRZ-2017-040
		710	18	(40%, 60%]	AB01-C13-NRZ-2017-069
		711	13	(40%, 60%]	AB01-C14-NRZ-2017-076
		712	8	(40%, 60%]	AB01-C15-NRZ-2017-096
		713	20	(40%, 60%]	AB01-C16-NRZ-2017-115
		714	24	(40%, 60%]	AB01-C17-NRZ-2017-134
		715	21	(40%, 60%]	AB01-C18-NRZ-2017-195
		716	12	(40%, 60%]	AB01-C19-NRZ-2017-214
		717	9	(40%, 60%]	AB01-C2-NRZ-2015-218
		718	25	(40%, 60%]	AB01-C20-NRZ-2017-282
		719	21	(40%, 60%]	AB01-C21-NRZ-2017-283
		720	24	(40%, 60%]	AB01-C22-NRZ-2017-322
		721	24	(40%, 60%]	AB01-C23-NRZ-2017-346
		722	11	(40%, 60%]	AB01-C24-NRZ-2017-362
		723	19	(40%, 60%]	AB01-C25-NRZ-2017-381
		724	21	(40%, 60%]	AB01-C26-NRZ-2017-434
		725	16	(40%, 60%]	AB01-C27-NRZ-2017-508
		726	26	(40%, 60%]	AB01-C28-NRZ-2017-534
		727	19	(40%, 60%]	AB01-C29-NRZ-2017-537
		728	15	(40%, 60%]	AB01-C3-NRZ-2016-032
		729	6	(40%, 60%]	AB01-C30-NRZ-2017-546
		730	19	(40%, 60%]	AB01-C31-NRZ-2018-043
		731	24	(40%, 60%]	AB01-C32-NRZ-2018-097
		732	30	(40%, 60%]	AB01-C33-NRZ-2017-101
		733	20	(40%, 60%]	AB01-C34-NRZ-2018-123
		734	21	(40%, 60%]	AB01-C35-NRZ-2018-146
		735	27	(40%, 60%]	AB01-C36-NRZ-2018-236
		736	13	(40%, 60%]	AB01-C37-NRZ-2018-272
		737	21	(40%, 60%]	AB01-C38-NRZ-2018-281
		738	17	(40%, 60%]	AB01-C39-NRZ-2018-286
		739	20	(40%, 60%]	AB01-C4-NRZ-2016-063
		740	15	(40%, 60%]	AB01-C40-NRZ-2018-290
		741	10	(40%, 60%]	AB01-C41-NRZ-2018-300
		742	20	(40%, 60%]	AB01-C42-NRZ-2018-307
		743	18	(40%, 60%]	AB01-C43-NRZ-2018-313
		744	14	(40%, 60%]	AB01-C44-NRZ-2017-339
		745	18	(40%, 60%]	AB01-C45-NRZ-2018-326
		746	12	(40%, 60%]	AB01-C46-NRZ-2018-396
		747	12	(40%, 60%]	AB01-C47-NRZ-2018-529
		748	17	(40%, 60%]	AB01-C48-NRZ-2018-539
		749	8	(40%, 60%]	AB01-C49-NRZ-2018-646
		750	23	(40%, 60%]	AB01-C5-NRZ-2016-071
		751	6	(40%, 60%]	AB01-C50-NRZ-2018-649
		752	17	(40%, 60%]	AB01-C6-NRZ-2016-108
		753	21	(40%, 60%]	AB01-C7-NRZ-2016-121
		754	20	(40%, 60%]	AB01-C8-NRZ-2016-141
		755	15	(40%, 60%]	AB01-C9-NRZ-2016-342
		756	18	(60%, 80%]	1-D-2-2s-3
		757	30	(60%, 80%]	10-C-1-40s-1
		758	28	(60%, 80%]	100-C-1-80s-1
		759	17	(60%, 80%]	104-D-2-32L-1
		760	27	(60%, 80%]	105-D-2-38L-1
		761	24	(60%, 80%]	106-C-1-72s-2
		762	21	(60%, 80%]	110-C-1-76s-2
		763	27	(60%, 80%]	111-C-1-76s-1
		764	24	(60%, 80%]	112-B-1-78L-1
		765	26	(60%, 80%]	113-B-1-71L-1
		766	27	(60%, 80%]	114-B-1-69L-1
		767	7	(60%, 80%]	115-B-1-70s-1
		768	19	(60%, 80%]	118-B-1-63s-1
		769	24	(60%, 80%]	119-B-1-66s-1
		770	12	(60%, 80%]	12-D-2-44L-1
		771	11	(60%, 80%]	120-B-1-68s-1
		772	22	(60%, 80%]	121-B-1-67L-1
		773	23	(60%, 80%]	122-B-1-75L-1
		774	16	(60%, 80%]	124-B-1-66L-1
		775	17	(60%, 80%]	125-B-1-73L-1
		776	26	(60%, 80%]	126-A-2-26s-2
		777	22	(60%, 80%]	128-A-2-27s-1
		778	18	(60%, 80%]	13-D-2-43L-1
		779	15	(60%, 80%]	14-D-2-43L-2
		780	22	(60%, 80%]	15-D-2-39L-1
		781	21	(60%, 80%]	153-A-2-48s-2
		782	28	(60%, 80%]	154-A-2-47L-2
		783	23	(60%, 80%]	155-A-2-47s-3
		784	13	(60%, 80%]	16-D-2-39L-2
		785	16	(60%, 80%]	164-K-1-3L-2
		786	24	(60%, 80%]	167-K-1-34L-1
		787	30	(60%, 80%]	169-K-1-18L-3
		788	24	(60%, 80%]	174-K-1-32s-1
		789	28	(60%, 80%]	179-K-1-1L-5
		790	5	(60%, 80%]	180-K-1-8L-1
		791	29	(60%, 80%]	182-K-1-3L-4
		792	26	(60%, 80%]	186-K-1-18L-6
		793	13	(60%, 80%]	190-K-1-4s-1
		794	29	(60%, 80%]	193-L-2-16-1
		795	27	(60%, 80%]	194-L-2-17-1
		796	22	(60%, 80%]	197-L-2-7-2
		797	26	(60%, 80%]	198-L-2-7-1
		798	28	(60%, 80%]	2-D-2-15L-3
		799	28	(60%, 80%]	200-L-2-9-1
		800	26	(60%, 80%]	201-L-2-9-5
		801	17	(60%, 80%]	205-L-2-15-4
		802	28	(60%, 80%]	207-L-2-16-3
		803	29	(60%, 80%]	210-L-2-22-4
		804	14	(60%, 80%]	211-L-2-11-2
		805	22	(60%, 80%]	22-C-1-60L-1
		806	23	(60%, 80%]	220-L-2-11-4
		807	4	(60%, 80%]	227-F-1-10L-1
		808	20	(60%, 80%]	229-K-1-24L-1
		809	13	(60%, 80%]	230-K-1-4s-1
		810	12	(60%, 80%]	231-K-1-12L-1
		811	15	(60%, 80%]	238-F-1-4L-1
		812	28	(60%, 80%]	24-C-1-93s-1
		813	28	(60%, 80%]	240-F-1-13L-1
		814	25	(60%, 80%]	243-F-1-33L-2
		815	25	(60%, 80%]	25-D-2-26s-1
		816	29	(60%, 80%]	254-F-1-13L-3
		817	20	(60%, 80%]	255-F-1-3L-1
		818	10	(60%, 80%]	259-I-1-25-1
		819	25	(60%, 80%]	26-D-2-29s-1
		820	13	(60%, 80%]	262-I-1-12-1
		821	20	(60%, 80%]	264-I-1-22-5
		822	18	(60%, 80%]	265-I-1-22-4
		823	26	(60%, 80%]	269-I-1-32-2
		824	25	(60%, 80%]	271-I-1-32-1
		825	10	(60%, 80%]	275-I-1-19-2
		826	27	(60%, 80%]	285-I-1-2-4
		827	16	(60%, 80%]	289-I-1-2-2
		828	17	(60%, 80%]	29-D-2-35s-1
		829	29	(60%, 80%]	3-D-2-2s-2
		830	28	(60%, 80%]	302-B-1-32-1
		831	29	(60%, 80%]	303-B-1-32-3
		832	23	(60%, 80%]	305-B-1-48-5
		833	23	(60%, 80%]	313-H-1-15-2
		834	26	(60%, 80%]	319-B-1-30-1
		835	17	(60%, 80%]	325-C-1-6s-3
		836	21	(60%, 80%]	326-C-1-31s-1
		837	27	(60%, 80%]	327-C-1-28L-2
		838	28	(60%, 80%]	328-C-1-30L-1
		839	21	(60%, 80%]	332-C-1-31L-1
		840	25	(60%, 80%]	333-C-1-28L-1
		841	17	(60%, 80%]	334-E-1-48-2
		842	21	(60%, 80%]	336-E-1-49-1
		843	24	(60%, 80%]	347-E-1-46-2
		844	13	(60%, 80%]	349-E-1-33L-1
		845	28	(60%, 80%]	350-E-1-37L-2
		846	26	(60%, 80%]	355-E-1-35-1
		847	29	(60%, 80%]	373-C-1-40L-2
		848	23	(60%, 80%]	375-C-1-6s-2
		849	16	(60%, 80%]	377-C-1-33L-2
		850	22	(60%, 80%]	382-A-2-35s-1
		851	26	(60%, 80%]	383-C-1-27s-1
		852	13	(60%, 80%]	386-C-1-33L-1
		853	17	(60%, 80%]	390-A-2-36s-3
		854	19	(60%, 80%]	393-A-3-43s-1
		855	24	(60%, 80%]	394-L-2-24-1
		856	17	(60%, 80%]	4-C-1-24L-2
		857	19	(60%, 80%]	407-L-2-4-3
		858	10	(60%, 80%]	410-L-2-21-2
		859	11	(60%, 80%]	423-D-2-25L-3
		860	29	(60%, 80%]	424-D-2-22s-1
		861	19	(60%, 80%]	429-D-2-25L-2
		862	10	(60%, 80%]	43-C-1-69L-1
		863	8	(60%, 80%]	439-A-3-46s-1
		864	20	(60%, 80%]	441-A-3-45L-2
		865	4	(60%, 80%]	442-D-2-17L-1
		866	28	(60%, 80%]	451-D-2-24s-1
		867	15	(60%, 80%]	452-C-1-51s-1
		868	28	(60%, 80%]	453-E-1-56s-1
		869	15	(60%, 80%]	454-A-3-40L-1
		870	26	(60%, 80%]	459-H-1-21-5
		871	19	(60%, 80%]	468-H-1-30-2
		872	16	(60%, 80%]	47-C-1-72L-1
		873	29	(60%, 80%]	470-E-1-14-1
		874	22	(60%, 80%]	473-E-1-7-1
		875	20	(60%, 80%]	476-H-1-21-9
		876	20	(60%, 80%]	477-E-1-25-10
		877	23	(60%, 80%]	479-L-2-13-4
		878	13	(60%, 80%]	480-E-1-21-2
		879	16	(60%, 80%]	487-E-1-20-2
		880	30	(60%, 80%]	5-C-1-24L-3
		881	24	(60%, 80%]	514-H-1-29-2
		882	14	(60%, 80%]	52-C-1-64L-2
		883	27	(60%, 80%]	54-C-1-66L-2
		884	29	(60%, 80%]	540-K-1-1L-2
		885	23	(60%, 80%]	542-K-1-48s-1
		886	26	(60%, 80%]	545-K-1-8L-3
		887	10	(60%, 80%]	55-C-1-66L-3
		888	22	(60%, 80%]	552-H-1-1-2
		889	18	(60%, 80%]	569-H-1-10-6
		890	29	(60%, 80%]	570-H-1-23-3
		891	24	(60%, 80%]	588-I-1-48-3
		892	21	(60%, 80%]	592-I-1-49-3
		893	18	(60%, 80%]	599-F-1-14-1
		894	22	(60%, 80%]	6-C-1-49-1
		895	28	(60%, 80%]	616-D-2-23L-5
		896	22	(60%, 80%]	625-H-1-26-1
		897	20	(60%, 80%]	64-C-1-90L-1
		898	9	(60%, 80%]	649-G-2-22-4
		899	27	(60%, 80%]	652-G-2-6-1
		900	25	(60%, 80%]	653-G-2-1-2
		901	27	(60%, 80%]	656-G-2-14-1
		902	29	(60%, 80%]	658-G-2-5-2
		903	11	(60%, 80%]	663-G-2-3-1
		904	22	(60%, 80%]	665-G-2-9-2
		905	25	(60%, 80%]	666-L-3-21-1
		906	22	(60%, 80%]	669-L-3-21-3
		907	14	(60%, 80%]	670-L-3-15-2
		908	25	(60%, 80%]	672-L-3-11-1
		909	29	(60%, 80%]	676-L-3-13-1
		910	26	(60%, 80%]	68-C-1-93L-3
		911	28	(60%, 80%]	680-L-3-13-2
		912	24	(60%, 80%]	683-L-3-24-1
		913	24	(60%, 80%]	684-L-3-7-1
		914	29	(60%, 80%]	690-L-3-22-2
		915	26	(60%, 80%]	692-L-3-24-3
		916	23	(60%, 80%]	698-L-3-11-2
		917	13	(60%, 80%]	699-A-2-49L-2
		918	18	(60%, 80%]	7-C-1-34s-1
		919	19	(60%, 80%]	701-E-1-75s-1
		920	29	(60%, 80%]	703-E-1-66s-1
		921	23	(60%, 80%]	704-E-1-70L-4
		922	28	(60%, 80%]	709-A-2-49L-5
		923	28	(60%, 80%]	711-B-1-43-1
		924	16	(60%, 80%]	716-E-1-70L-5
		925	14	(60%, 80%]	717-E-1-74s-1
		926	8	(60%, 80%]	72-C-1-67s-1
		927	19	(60%, 80%]	74-C-1-94L-2
		928	27	(60%, 80%]	743-B-1-45-5
		929	25	(60%, 80%]	746-B-1-45-2
		930	28	(60%, 80%]	754-A-3-37s-1
		931	25	(60%, 80%]	766-E-1-65L-2
		932	25	(60%, 80%]	767-E-1-67s-1
		933	18	(60%, 80%]	774-B-1-44-s
		934	20	(60%, 80%]	78-C-1-99L-2
		935	25	(60%, 80%]	788-A-3-30s-2
		936	25	(60%, 80%]	79-C-1-69s-1
		937	26	(60%, 80%]	815-A-2-34L-2
		938	24	(60%, 80%]	82-D-2-47L-2
		939	25	(60%, 80%]	83-D-2-47L-1
		940	29	(60%, 80%]	84-D-2-49L-5
		941	20	(60%, 80%]	860-F-1-42-2
		942	26	(60%, 80%]	863-A-2-35L-1
		943	30	(60%, 80%]	865-A-2-44L-2
		944	25	(60%, 80%]	87-D-2-49L-2
		945	26	(60%, 80%]	875-E-1-65L-4
		946	13	(60%, 80%]	882-F-1-39-1
		947	26	(60%, 80%]	9-D-2-15L-2
		948	28	(60%, 80%]	901-A-2-45L-5
		949	28	(60%, 80%]	91-D-2-50s-1
		950	12	(60%, 80%]	92-D-2-43s-1
		951	26	(60%, 80%]	93-D-2-48L-1
		952	12	(60%, 80%]	939-E-1-75s-2
		953	29	(60%, 80%]	94-D-2-28L-1
		954	24	(60%, 80%]	940-A-2-43L-2
		955	29	(60%, 80%]	969-B-1-26-5
		956	25	(60%, 80%]	975-B-1-27-5
		957	10	(60%, 80%]	978-B-1-46-5
		958	27	(60%, 80%]	99-C-1-77s-2
		959	14	(60%, 80%]	AB01-C1-NRZ-2014-065
		960	21	(60%, 80%]	AB01-C10-NRZ-2017-039
		961	15	(60%, 80%]	AB01-C11-NRZ-2017-040
		962	26	(60%, 80%]	AB01-C13-NRZ-2017-069
		963	25	(60%, 80%]	AB01-C14-NRZ-2017-076
		964	25	(60%, 80%]	AB01-C15-NRZ-2017-096
		965	21	(60%, 80%]	AB01-C16-NRZ-2017-115
		966	9	(60%, 80%]	AB01-C17-NRZ-2017-134
		967	25	(60%, 80%]	AB01-C18-NRZ-2017-195
		968	29	(60%, 80%]	AB01-C19-NRZ-2017-214
		969	19	(60%, 80%]	AB01-C2-NRZ-2015-218
		970	16	(60%, 80%]	AB01-C20-NRZ-2017-282
		971	26	(60%, 80%]	AB01-C21-NRZ-2017-283
		972	21	(60%, 80%]	AB01-C22-NRZ-2017-322
		973	29	(60%, 80%]	AB01-C23-NRZ-2017-346
		974	28	(60%, 80%]	AB01-C24-NRZ-2017-362
		975	15	(60%, 80%]	AB01-C25-NRZ-2017-381
		976	20	(60%, 80%]	AB01-C26-NRZ-2017-434
		977	10	(60%, 80%]	AB01-C27-NRZ-2017-508
		978	24	(60%, 80%]	AB01-C28-NRZ-2017-534
		979	21	(60%, 80%]	AB01-C29-NRZ-2017-537
		980	18	(60%, 80%]	AB01-C3-NRZ-2016-032
		981	25	(60%, 80%]	AB01-C30-NRZ-2017-546
		982	24	(60%, 80%]	AB01-C31-NRZ-2018-043
		983	21	(60%, 80%]	AB01-C32-NRZ-2018-097
		984	27	(60%, 80%]	AB01-C33-NRZ-2017-101
		985	16	(60%, 80%]	AB01-C34-NRZ-2018-123
		986	9	(60%, 80%]	AB01-C35-NRZ-2018-146
		987	29	(60%, 80%]	AB01-C36-NRZ-2018-236
		988	26	(60%, 80%]	AB01-C37-NRZ-2018-272
		989	24	(60%, 80%]	AB01-C38-NRZ-2018-281
		990	21	(60%, 80%]	AB01-C39-NRZ-2018-286
		991	5	(60%, 80%]	AB01-C4-NRZ-2016-063
		992	23	(60%, 80%]	AB01-C40-NRZ-2018-290
		993	19	(60%, 80%]	AB01-C41-NRZ-2018-300
		994	29	(60%, 80%]	AB01-C42-NRZ-2018-307
		995	24	(60%, 80%]	AB01-C43-NRZ-2018-313
		996	14	(60%, 80%]	AB01-C44-NRZ-2017-339
		997	27	(60%, 80%]	AB01-C45-NRZ-2018-326
		998	18	(60%, 80%]	AB01-C46-NRZ-2018-396
		999	8	(60%, 80%]	AB01-C47-NRZ-2018-529
		1000	22	(60%, 80%]	AB01-C48-NRZ-2018-539
		1001	27	(60%, 80%]	AB01-C49-NRZ-2018-646
		1002	18	(60%, 80%]	AB01-C5-NRZ-2016-071
		1003	17	(60%, 80%]	AB01-C50-NRZ-2018-649
		1004	28	(60%, 80%]	AB01-C6-NRZ-2016-108
		1005	7	(60%, 80%]	AB01-C7-NRZ-2016-121
		1006	23	(60%, 80%]	AB01-C8-NRZ-2016-141
		1007	23	(60%, 80%]	AB01-C9-NRZ-2016-342
		1008	217	(80%, 100%)	1-D-2-2s-3
		1009	211	(80%, 100%)	10-C-1-40s-1
		1010	189	(80%, 100%)	100-C-1-80s-1
		1011	215	(80%, 100%)	104-D-2-32L-1
		1012	218	(80%, 100%)	105-D-2-38L-1
		1013	213	(80%, 100%)	106-C-1-72s-2
		1014	219	(80%, 100%)	110-C-1-76s-2
		1015	218	(80%, 100%)	111-C-1-76s-1
		1016	207	(80%, 100%)	112-B-1-78L-1
		1017	192	(80%, 100%)	113-B-1-71L-1
		1018	216	(80%, 100%)	114-B-1-69L-1
		1019	199	(80%, 100%)	115-B-1-70s-1
		1020	215	(80%, 100%)	118-B-1-63s-1
		1021	213	(80%, 100%)	119-B-1-66s-1
		1022	209	(80%, 100%)	12-D-2-44L-1
		1023	212	(80%, 100%)	120-B-1-68s-1
		1024	205	(80%, 100%)	121-B-1-67L-1
		1025	218	(80%, 100%)	122-B-1-75L-1
		1026	210	(80%, 100%)	124-B-1-66L-1
		1027	219	(80%, 100%)	125-B-1-73L-1
		1028	214	(80%, 100%)	126-A-2-26s-2
		1029	219	(80%, 100%)	128-A-2-27s-1
		1030	218	(80%, 100%)	13-D-2-43L-1
		1031	213	(80%, 100%)	14-D-2-43L-2
		1032	216	(80%, 100%)	15-D-2-39L-1
		1033	213	(80%, 100%)	153-A-2-48s-2
		1034	215	(80%, 100%)	154-A-2-47L-2
		1035	217	(80%, 100%)	155-A-2-47s-3
		1036	212	(80%, 100%)	16-D-2-39L-2
		1037	201	(80%, 100%)	164-K-1-3L-2
		1038	216	(80%, 100%)	167-K-1-34L-1
		1039	219	(80%, 100%)	169-K-1-18L-3
		1040	211	(80%, 100%)	174-K-1-32s-1
		1041	216	(80%, 100%)	179-K-1-1L-5
		1042	208	(80%, 100%)	180-K-1-8L-1
		1043	215	(80%, 100%)	182-K-1-3L-4
		1044	219	(80%, 100%)	186-K-1-18L-6
		1045	197	(80%, 100%)	190-K-1-4s-1
		1046	217	(80%, 100%)	193-L-2-16-1
		1047	216	(80%, 100%)	194-L-2-17-1
		1048	217	(80%, 100%)	197-L-2-7-2
		1049	219	(80%, 100%)	198-L-2-7-1
		1050	211	(80%, 100%)	2-D-2-15L-3
		1051	218	(80%, 100%)	200-L-2-9-1
		1052	216	(80%, 100%)	201-L-2-9-5
		1053	215	(80%, 100%)	205-L-2-15-4
		1054	211	(80%, 100%)	207-L-2-16-3
		1055	217	(80%, 100%)	210-L-2-22-4
		1056	210	(80%, 100%)	211-L-2-11-2
		1057	213	(80%, 100%)	22-C-1-60L-1
		1058	219	(80%, 100%)	220-L-2-11-4
		1059	210	(80%, 100%)	227-F-1-10L-1
		1060	209	(80%, 100%)	229-K-1-24L-1
		1061	192	(80%, 100%)	230-K-1-4s-1
		1062	212	(80%, 100%)	231-K-1-12L-1
		1063	214	(80%, 100%)	238-F-1-4L-1
		1064	215	(80%, 100%)	24-C-1-93s-1
		1065	210	(80%, 100%)	240-F-1-13L-1
		1066	218	(80%, 100%)	243-F-1-33L-2
		1067	202	(80%, 100%)	25-D-2-26s-1
		1068	208	(80%, 100%)	254-F-1-13L-3
		1069	210	(80%, 100%)	255-F-1-3L-1
		1070	206	(80%, 100%)	259-I-1-25-1
		1071	212	(80%, 100%)	26-D-2-29s-1
		1072	210	(80%, 100%)	262-I-1-12-1
		1073	211	(80%, 100%)	264-I-1-22-5
		1074	203	(80%, 100%)	265-I-1-22-4
		1075	217	(80%, 100%)	269-I-1-32-2
		1076	218	(80%, 100%)	271-I-1-32-1
		1077	212	(80%, 100%)	275-I-1-19-2
		1078	210	(80%, 100%)	285-I-1-2-4
		1079	199	(80%, 100%)	289-I-1-2-2
		1080	212	(80%, 100%)	29-D-2-35s-1
		1081	215	(80%, 100%)	3-D-2-2s-2
		1082	212	(80%, 100%)	302-B-1-32-1
		1083	217	(80%, 100%)	303-B-1-32-3
		1084	208	(80%, 100%)	305-B-1-48-5
		1085	218	(80%, 100%)	313-H-1-15-2
		1086	208	(80%, 100%)	319-B-1-30-1
		1087	216	(80%, 100%)	325-C-1-6s-3
		1088	208	(80%, 100%)	326-C-1-31s-1
		1089	217	(80%, 100%)	327-C-1-28L-2
		1090	212	(80%, 100%)	328-C-1-30L-1
		1091	216	(80%, 100%)	332-C-1-31L-1
		1092	215	(80%, 100%)	333-C-1-28L-1
		1093	214	(80%, 100%)	334-E-1-48-2
		1094	217	(80%, 100%)	336-E-1-49-1
		1095	211	(80%, 100%)	347-E-1-46-2
		1096	200	(80%, 100%)	349-E-1-33L-1
		1097	214	(80%, 100%)	350-E-1-37L-2
		1098	203	(80%, 100%)	355-E-1-35-1
		1099	209	(80%, 100%)	373-C-1-40L-2
		1100	204	(80%, 100%)	375-C-1-6s-2
		1101	209	(80%, 100%)	377-C-1-33L-2
		1102	214	(80%, 100%)	382-A-2-35s-1
		1103	214	(80%, 100%)	383-C-1-27s-1
		1104	218	(80%, 100%)	386-C-1-33L-1
		1105	217	(80%, 100%)	390-A-2-36s-3
		1106	217	(80%, 100%)	393-A-3-43s-1
		1107	215	(80%, 100%)	394-L-2-24-1
		1108	207	(80%, 100%)	4-C-1-24L-2
		1109	213	(80%, 100%)	407-L-2-4-3
		1110	195	(80%, 100%)	410-L-2-21-2
		1111	212	(80%, 100%)	423-D-2-25L-3
		1112	214	(80%, 100%)	424-D-2-22s-1
		1113	218	(80%, 100%)	429-D-2-25L-2
		1114	211	(80%, 100%)	43-C-1-69L-1
		1115	205	(80%, 100%)	439-A-3-46s-1
		1116	216	(80%, 100%)	441-A-3-45L-2
		1117	202	(80%, 100%)	442-D-2-17L-1
		1118	216	(80%, 100%)	451-D-2-24s-1
		1119	214	(80%, 100%)	452-C-1-51s-1
		1120	217	(80%, 100%)	453-E-1-56s-1
		1121	218	(80%, 100%)	454-A-3-40L-1
		1122	216	(80%, 100%)	459-H-1-21-5
		1123	206	(80%, 100%)	468-H-1-30-2
		1124	211	(80%, 100%)	47-C-1-72L-1
		1125	209	(80%, 100%)	470-E-1-14-1
		1126	211	(80%, 100%)	473-E-1-7-1
		1127	215	(80%, 100%)	476-H-1-21-9
		1128	209	(80%, 100%)	477-E-1-25-10
		1129	211	(80%, 100%)	479-L-2-13-4
		1130	209	(80%, 100%)	480-E-1-21-2
		1131	214	(80%, 100%)	487-E-1-20-2
		1132	216	(80%, 100%)	5-C-1-24L-3
		1133	218	(80%, 100%)	514-H-1-29-2
		1134	211	(80%, 100%)	52-C-1-64L-2
		1135	213	(80%, 100%)	54-C-1-66L-2
		1136	209	(80%, 100%)	540-K-1-1L-2
		1137	205	(80%, 100%)	542-K-1-48s-1
		1138	214	(80%, 100%)	545-K-1-8L-3
		1139	201	(80%, 100%)	55-C-1-66L-3
		1140	215	(80%, 100%)	552-H-1-1-2
		1141	213	(80%, 100%)	569-H-1-10-6
		1142	217	(80%, 100%)	570-H-1-23-3
		1143	209	(80%, 100%)	588-I-1-48-3
		1144	219	(80%, 100%)	592-I-1-49-3
		1145	209	(80%, 100%)	599-F-1-14-1
		1146	216	(80%, 100%)	6-C-1-49-1
		1147	216	(80%, 100%)	616-D-2-23L-5
		1148	209	(80%, 100%)	625-H-1-26-1
		1149	214	(80%, 100%)	64-C-1-90L-1
		1150	208	(80%, 100%)	649-G-2-22-4
		1151	212	(80%, 100%)	652-G-2-6-1
		1152	217	(80%, 100%)	653-G-2-1-2
		1153	209	(80%, 100%)	656-G-2-14-1
		1154	207	(80%, 100%)	658-G-2-5-2
		1155	216	(80%, 100%)	663-G-2-3-1
		1156	214	(80%, 100%)	665-G-2-9-2
		1157	216	(80%, 100%)	666-L-3-21-1
		1158	213	(80%, 100%)	669-L-3-21-3
		1159	170	(80%, 100%)	670-L-3-15-2
		1160	216	(80%, 100%)	672-L-3-11-1
		1161	204	(80%, 100%)	676-L-3-13-1
		1162	210	(80%, 100%)	68-C-1-93L-3
		1163	208	(80%, 100%)	680-L-3-13-2
		1164	211	(80%, 100%)	683-L-3-24-1
		1165	207	(80%, 100%)	684-L-3-7-1
		1166	218	(80%, 100%)	690-L-3-22-2
		1167	186	(80%, 100%)	692-L-3-24-3
		1168	208	(80%, 100%)	698-L-3-11-2
		1169	208	(80%, 100%)	699-A-2-49L-2
		1170	211	(80%, 100%)	7-C-1-34s-1
		1171	217	(80%, 100%)	701-E-1-75s-1
		1172	215	(80%, 100%)	703-E-1-66s-1
		1173	214	(80%, 100%)	704-E-1-70L-4
		1174	216	(80%, 100%)	709-A-2-49L-5
		1175	201	(80%, 100%)	711-B-1-43-1
		1176	217	(80%, 100%)	716-E-1-70L-5
		1177	217	(80%, 100%)	717-E-1-74s-1
		1178	208	(80%, 100%)	72-C-1-67s-1
		1179	214	(80%, 100%)	74-C-1-94L-2
		1180	216	(80%, 100%)	743-B-1-45-5
		1181	216	(80%, 100%)	746-B-1-45-2
		1182	216	(80%, 100%)	754-A-3-37s-1
		1183	210	(80%, 100%)	766-E-1-65L-2
		1184	213	(80%, 100%)	767-E-1-67s-1
		1185	210	(80%, 100%)	774-B-1-44-s
		1186	206	(80%, 100%)	78-C-1-99L-2
		1187	218	(80%, 100%)	788-A-3-30s-2
		1188	218	(80%, 100%)	79-C-1-69s-1
		1189	213	(80%, 100%)	815-A-2-34L-2
		1190	213	(80%, 100%)	82-D-2-47L-2
		1191	219	(80%, 100%)	83-D-2-47L-1
		1192	216	(80%, 100%)	84-D-2-49L-5
		1193	213	(80%, 100%)	860-F-1-42-2
		1194	218	(80%, 100%)	863-A-2-35L-1
		1195	217	(80%, 100%)	865-A-2-44L-2
		1196	209	(80%, 100%)	87-D-2-49L-2
		1197	217	(80%, 100%)	875-E-1-65L-4
		1198	217	(80%, 100%)	882-F-1-39-1
		1199	216	(80%, 100%)	9-D-2-15L-2
		1200	218	(80%, 100%)	901-A-2-45L-5
		1201	213	(80%, 100%)	91-D-2-50s-1
		1202	209	(80%, 100%)	92-D-2-43s-1
		1203	218	(80%, 100%)	93-D-2-48L-1
		1204	199	(80%, 100%)	939-E-1-75s-2
		1205	216	(80%, 100%)	94-D-2-28L-1
		1206	219	(80%, 100%)	940-A-2-43L-2
		1207	216	(80%, 100%)	969-B-1-26-5
		1208	215	(80%, 100%)	975-B-1-27-5
		1209	198	(80%, 100%)	978-B-1-46-5
		1210	210	(80%, 100%)	99-C-1-77s-2
		1211	203	(80%, 100%)	AB01-C1-NRZ-2014-065
		1212	216	(80%, 100%)	AB01-C10-NRZ-2017-039
		1213	196	(80%, 100%)	AB01-C11-NRZ-2017-040
		1214	216	(80%, 100%)	AB01-C13-NRZ-2017-069
		1215	214	(80%, 100%)	AB01-C14-NRZ-2017-076
		1216	206	(80%, 100%)	AB01-C15-NRZ-2017-096
		1217	216	(80%, 100%)	AB01-C16-NRZ-2017-115
		1218	206	(80%, 100%)	AB01-C17-NRZ-2017-134
		1219	215	(80%, 100%)	AB01-C18-NRZ-2017-195
		1220	216	(80%, 100%)	AB01-C19-NRZ-2017-214
		1221	207	(80%, 100%)	AB01-C2-NRZ-2015-218
		1222	198	(80%, 100%)	AB01-C20-NRZ-2017-282
		1223	215	(80%, 100%)	AB01-C21-NRZ-2017-283
		1224	219	(80%, 100%)	AB01-C22-NRZ-2017-322
		1225	218	(80%, 100%)	AB01-C23-NRZ-2017-346
		1226	196	(80%, 100%)	AB01-C24-NRZ-2017-362
		1227	211	(80%, 100%)	AB01-C25-NRZ-2017-381
		1228	216	(80%, 100%)	AB01-C26-NRZ-2017-434
		1229	207	(80%, 100%)	AB01-C27-NRZ-2017-508
		1230	218	(80%, 100%)	AB01-C28-NRZ-2017-534
		1231	210	(80%, 100%)	AB01-C29-NRZ-2017-537
		1232	218	(80%, 100%)	AB01-C3-NRZ-2016-032
		1233	205	(80%, 100%)	AB01-C30-NRZ-2017-546
		1234	217	(80%, 100%)	AB01-C31-NRZ-2018-043
		1235	218	(80%, 100%)	AB01-C32-NRZ-2018-097
		1236	203	(80%, 100%)	AB01-C33-NRZ-2017-101
		1237	198	(80%, 100%)	AB01-C34-NRZ-2018-123
		1238	208	(80%, 100%)	AB01-C35-NRZ-2018-146
		1239	217	(80%, 100%)	AB01-C36-NRZ-2018-236
		1240	195	(80%, 100%)	AB01-C37-NRZ-2018-272
		1241	218	(80%, 100%)	AB01-C38-NRZ-2018-281
		1242	218	(80%, 100%)	AB01-C39-NRZ-2018-286
		1243	209	(80%, 100%)	AB01-C4-NRZ-2016-063
		1244	198	(80%, 100%)	AB01-C40-NRZ-2018-290
		1245	215	(80%, 100%)	AB01-C41-NRZ-2018-300
		1246	218	(80%, 100%)	AB01-C42-NRZ-2018-307
		1247	216	(80%, 100%)	AB01-C43-NRZ-2018-313
		1248	205	(80%, 100%)	AB01-C44-NRZ-2017-339
		1249	218	(80%, 100%)	AB01-C45-NRZ-2018-326
		1250	219	(80%, 100%)	AB01-C46-NRZ-2018-396
		1251	213	(80%, 100%)	AB01-C47-NRZ-2018-529
		1252	216	(80%, 100%)	AB01-C48-NRZ-2018-539
		1253	215	(80%, 100%)	AB01-C49-NRZ-2018-646
		1254	217	(80%, 100%)	AB01-C5-NRZ-2016-071
		1255	204	(80%, 100%)	AB01-C50-NRZ-2018-649
		1256	206	(80%, 100%)	AB01-C6-NRZ-2016-108
		1257	216	(80%, 100%)	AB01-C7-NRZ-2016-121
		1258	218	(80%, 100%)	AB01-C8-NRZ-2016-141
		1259	218	(80%, 100%)	AB01-C9-NRZ-2016-342
		id	alt_id	source	source_exact	azole_r	itra_r	vor_r	pos_r	collection_date	country	mating_type	cyp51a
	metadata	1-D-2-2s-3	1-D-2-2s-3	Environmental	Environmental	Susceptible	Susceptible	Susceptible	Susceptible	NA	Germany	MAT1-1	NA
		10-C-1-40s-1	10-C-1-40s-1	Environmental	Environmental	Susceptible	Susceptible	Susceptible	Susceptible	NA	Germany	MAT1-2	NA
		100-C-1-80s-1	100-C-1-80s-1	Environmental	Environmental	Susceptible	Susceptible	Susceptible	Susceptible	NA	Germany	MAT1-1	NA
		104-D-2-32L-1	104-D-2-32L-1	Environmental	Environmental	Susceptible	Susceptible	Susceptible	Susceptible	NA	Germany	MAT1-1	NA
		105-D-2-38L-1	105-D-2-38L-1	Environmental	Environmental	Susceptible	Susceptible	Susceptible	Susceptible	NA	Germany	MAT1-1	NA
		106-C-1-72s-2	106-C-1-72s-2	Environmental	Environmental	Resistant	Resistant	Susceptible	Susceptible	NA	Germany	MAT1-1	NA
		110-C-1-76s-2	110-C-1-76s-2	Environmental	Environmental	Susceptible	Susceptible	Susceptible	Susceptible	NA	Germany	MAT1-2	NA
		111-C-1-76s-1	111-C-1-76s-1	Environmental	Environmental	Susceptible	Susceptible	Susceptible	Susceptible	NA	Germany	MAT1-1	NA
		112-B-1-78L-1	112-B-1-78L-1	Environmental	Environmental	Susceptible	Susceptible	Susceptible	Susceptible	NA	Germany	MAT1-2	NA
		113-B-1-71L-1	113-B-1-71L-1	Environmental	Environmental	Susceptible	Susceptible	Susceptible	Susceptible	NA	Germany	MAT1-2	NA
		114-B-1-69L-1	114-B-1-69L-1	Environmental	Environmental	Susceptible	Susceptible	Susceptible	Susceptible	NA	Germany	MAT1-2	NA
		115-B-1-70s-1	115-B-1-70s-1	Environmental	Environmental	Susceptible	Susceptible	Susceptible	Susceptible	NA	Germany	MAT1-2	NA
		118-B-1-63s-1	118-B-1-63s-1	Environmental	Environmental	Susceptible	Susceptible	Susceptible	Susceptible	NA	Germany	MAT1-2	NA
		119-B-1-66s-1	119-B-1-66s-1	Environmental	Environmental	Susceptible	Susceptible	Susceptible	Susceptible	NA	Germany	MAT1-2	NA
		12-D-2-44L-1	12-D-2-44L-1	Environmental	Environmental	Susceptible	Susceptible	Susceptible	Susceptible	NA	Germany	MAT1-2	NA
		120-B-1-68s-1	120-B-1-68s-1	Environmental	Environmental	Susceptible	Susceptible	Susceptible	Susceptible	NA	Germany	MAT1-1	NA
		121-B-1-67L-1	121-B-1-67L-1	Environmental	Environmental	Susceptible	Susceptible	Susceptible	Susceptible	NA	Germany	MAT1-1	NA
		122-B-1-75L-1	122-B-1-75L-1	Environmental	Environmental	Susceptible	Susceptible	Susceptible	Susceptible	NA	Germany	MAT1-2	NA
		124-B-1-66L-1	124-B-1-66L-1	Environmental	Environmental	Susceptible	Susceptible	Susceptible	Susceptible	NA	Germany	MAT1-2	NA
		125-B-1-73L-1	125-B-1-73L-1	Environmental	Environmental	Susceptible	Susceptible	Susceptible	Susceptible	NA	Germany	MAT1-1	NA
		126-A-2-26s-2	126-A-2-26s-2	Environmental	Environmental	Susceptible	Susceptible	Susceptible	Susceptible	NA	Germany	MAT1-2	NA
		128-A-2-27s-1	128-A-2-27s-1	Environmental	Environmental	Susceptible	Susceptible	Susceptible	Susceptible	NA	Germany	MAT1-2	NA
		13-D-2-43L-1	13-D-2-43L-1	Environmental	Environmental	Susceptible	Susceptible	Susceptible	Susceptible	NA	Germany	MAT1-1	NA
		14-D-2-43L-2	14-D-2-43L-2	Environmental	Environmental	Susceptible	Susceptible	Susceptible	Susceptible	NA	Germany	MAT1-1	NA
		15-D-2-39L-1	15-D-2-39L-1	Environmental	Environmental	Susceptible	Susceptible	Susceptible	Susceptible	NA	Germany	MAT1-1	NA
		153-A-2-48s-2	153-A-2-48s-2	Environmental	Environmental	Susceptible	Susceptible	Susceptible	Susceptible	NA	Germany	MAT1-2	NA
		154-A-2-47L-2	154-A-2-47L-2	Environmental	Environmental	Susceptible	Susceptible	Susceptible	Susceptible	NA	Germany	MAT1-1	NA
		155-A-2-47s-3	155-A-2-47s-3	Environmental	Environmental	Susceptible	Susceptible	Susceptible	Susceptible	NA	Germany	MAT1-1	NA
		16-D-2-39L-2	16-D-2-39L-2	Environmental	Environmental	Susceptible	Susceptible	Susceptible	Susceptible	NA	Germany	MAT1-2	NA
		164-K-1-3L-2	164-K-1-3L-2	Environmental	Environmental	Susceptible	Susceptible	Susceptible	Susceptible	NA	Germany	MAT1-1	NA
		167-K-1-34L-1	167-K-1-34L-1	Environmental	Environmental	Susceptible	Susceptible	Susceptible	Susceptible	NA	Germany	MAT1-2	NA
		169-K-1-18L-3	169-K-1-18L-3	Environmental	Environmental	Susceptible	Susceptible	Susceptible	Susceptible	NA	Germany	MAT1-1	NA
		174-K-1-32s-1	174-K-1-32s-1	Environmental	Environmental	Susceptible	Susceptible	Susceptible	Susceptible	NA	Germany	MAT1-2	NA
		179-K-1-1L-5	179-K-1-1L-5	Environmental	Environmental	Susceptible	Susceptible	Susceptible	Susceptible	NA	Germany	MAT1-1	NA
		180-K-1-8L-1	180-K-1-8L-1	Environmental	Environmental	Susceptible	Susceptible	Susceptible	Susceptible	NA	Germany	MAT1-2	NA
		182-K-1-3L-4	182-K-1-3L-4	Environmental	Environmental	Susceptible	Susceptible	Susceptible	Susceptible	NA	Germany	MAT1-1	NA
		186-K-1-18L-6	186-K-1-18L-6	Environmental	Environmental	Susceptible	Susceptible	Susceptible	Susceptible	NA	Germany	MAT1-1	NA
		190-K-1-4s-1	190-K-1-4s-1	Environmental	Environmental	Susceptible	Susceptible	Susceptible	Susceptible	NA	Germany	MAT1-1	NA
		193-L-2-16-1	193-L-2-16-1	Environmental	Environmental	Susceptible	Susceptible	Susceptible	Susceptible	NA	Germany	MAT1-2	NA
		194-L-2-17-1	194-L-2-17-1	Environmental	Environmental	Susceptible	Susceptible	Susceptible	Susceptible	NA	Germany	MAT1-1	NA
		197-L-2-7-2	197-L-2-7-2	Environmental	Environmental	Susceptible	Susceptible	Susceptible	Susceptible	NA	Germany	MAT1-1	NA
		198-L-2-7-1	198-L-2-7-1	Environmental	Environmental	Susceptible	Susceptible	Susceptible	Susceptible	NA	Germany	MAT1-1	NA
		2-D-2-15L-3	2-D-2-15L-3	Environmental	Environmental	Susceptible	Susceptible	Susceptible	Susceptible	NA	Germany	MAT1-1	NA
		200-L-2-9-1	200-L-2-9-1	Environmental	Environmental	Susceptible	Susceptible	Susceptible	Susceptible	NA	Germany	MAT1-1	NA
		201-L-2-9-5	201-L-2-9-5	Environmental	Environmental	Susceptible	Susceptible	Susceptible	Susceptible	NA	Germany	MAT1-1	NA
		205-L-2-15-4	205-L-2-15-4	Environmental	Environmental	Susceptible	Susceptible	Susceptible	Susceptible	NA	Germany	MAT1-2	NA
		207-L-2-16-3	207-L-2-16-3	Environmental	Environmental	Susceptible	Susceptible	Susceptible	Susceptible	NA	Germany	MAT1-1	NA
		210-L-2-22-4	210-L-2-22-4	Environmental	Environmental	Susceptible	Susceptible	Susceptible	Susceptible	NA	Germany	MAT1-2	NA
		211-L-2-11-2	211-L-2-11-2	Environmental	Environmental	Susceptible	Susceptible	Susceptible	Susceptible	NA	Germany	MAT1-1	NA
		22-C-1-60L-1	22-C-1-60L-1	Environmental	Environmental	Susceptible	Susceptible	Susceptible	Susceptible	NA	Germany	MAT1-1	NA
		220-L-2-11-4	220-L-2-11-4	Environmental	Environmental	Susceptible	Susceptible	Susceptible	Susceptible	NA	Germany	MAT1-1	NA
		227-F-1-10L-1	227-F-1-10L-1	Environmental	Environmental	Susceptible	Susceptible	Susceptible	Susceptible	NA	Germany	MAT1-2	NA
		229-K-1-24L-1	229-K-1-24L-1	Environmental	Environmental	Susceptible	Susceptible	Susceptible	Susceptible	NA	Germany	MAT1-2	NA
		230-K-1-4s-1	230-K-1-4s-1	Environmental	Environmental	Susceptible	Susceptible	Susceptible	Susceptible	NA	Germany	MAT1-1	NA
		231-K-1-12L-1	231-K-1-12L-1	Environmental	Environmental	Susceptible	Susceptible	Susceptible	Susceptible	NA	Germany	MAT1-1	NA
		238-F-1-4L-1	238-F-1-4L-1	Environmental	Environmental	Susceptible	Susceptible	Susceptible	Susceptible	NA	Germany	MAT1-2	NA
		24-C-1-93s-1	24-C-1-93s-1	Environmental	Environmental	Susceptible	Susceptible	Susceptible	Susceptible	NA	Germany	MAT1-2	NA
		240-F-1-13L-1	240-F-1-13L-1	Environmental	Environmental	Susceptible	Susceptible	Susceptible	Susceptible	NA	Germany	MAT1-1	NA
		243-F-1-33L-2	243-F-1-33L-2	Environmental	Environmental	Susceptible	Susceptible	Susceptible	Susceptible	NA	Germany	MAT1-2	NA
		25-D-2-26s-1	25-D-2-26s-1	Environmental	Environmental	Susceptible	Susceptible	Susceptible	Susceptible	NA	Germany	MAT1-1	NA
		254-F-1-13L-3	254-F-1-13L-3	Environmental	Environmental	Susceptible	Susceptible	Susceptible	Susceptible	NA	Germany	MAT1-1	NA
		255-F-1-3L-1	255-F-1-3L-1	Environmental	Environmental	Susceptible	Susceptible	Susceptible	Susceptible	NA	Germany	MAT1-2	NA
		259-I-1-25-1	259-I-1-25-1	Environmental	Environmental	Susceptible	Susceptible	Susceptible	Susceptible	NA	Germany	MAT1-2	NA
		26-D-2-29s-1	26-D-2-29s-1	Environmental	Environmental	Susceptible	Susceptible	Susceptible	Susceptible	NA	Germany	MAT1-2	NA
		262-I-1-12-1	262-I-1-12-1	Environmental	Environmental	Resistant	Resistant	Resistant	Resistant	NA	Germany	MAT1-1	TR34/L98H
		264-I-1-22-5	264-I-1-22-5	Environmental	Environmental	Susceptible	Susceptible	Susceptible	Susceptible	NA	Germany	MAT1-2	NA
		265-I-1-22-4	265-I-1-22-4	Environmental	Environmental	Susceptible	Susceptible	Susceptible	Susceptible	NA	Germany	MAT1-2	NA
		269-I-1-32-2	269-I-1-32-2	Environmental	Environmental	Susceptible	Susceptible	Susceptible	Susceptible	NA	Germany	MAT1-2	NA
		271-I-1-32-1	271-I-1-32-1	Environmental	Environmental	Susceptible	Susceptible	Susceptible	Susceptible	NA	Germany	MAT1-2	NA
		275-I-1-19-2	275-I-1-19-2	Environmental	Environmental	Susceptible	Susceptible	Susceptible	Susceptible	NA	Germany	MAT1-1	NA
		285-I-1-2-4	285-I-1-2-4	Environmental	Environmental	Susceptible	Susceptible	Susceptible	Susceptible	NA	Germany	MAT1-1	NA
		289-I-1-2-2	289-I-1-2-2	Environmental	Environmental	Susceptible	Susceptible	Susceptible	Susceptible	NA	Germany	MAT1-1	NA
		29-D-2-35s-1	29-D-2-35s-1	Environmental	Environmental	Susceptible	Susceptible	Susceptible	Susceptible	NA	Germany	MAT1-1	NA
		3-D-2-2s-2	3-D-2-2s-2	Environmental	Environmental	Susceptible	Susceptible	Susceptible	Susceptible	NA	Germany	MAT1-2	NA
		302-B-1-32-1	302-B-1-32-1	Environmental	Environmental	Susceptible	Susceptible	Susceptible	Susceptible	NA	Germany	MAT1-2	NA
		303-B-1-32-3	303-B-1-32-3	Environmental	Environmental	Susceptible	Susceptible	Susceptible	Susceptible	NA	Germany	MAT1-1	NA
		305-B-1-48-5	305-B-1-48-5	Environmental	Environmental	Susceptible	Susceptible	Susceptible	Susceptible	NA	Germany	MAT1-1	NA
		313-H-1-15-2	313-H-1-15-2	Environmental	Environmental	Resistant	Resistant	Susceptible	Susceptible	NA	Germany	MAT1-1	NA
		319-B-1-30-1	319-B-1-30-1	Environmental	Environmental	Susceptible	Susceptible	Susceptible	Susceptible	NA	Germany	MAT1-1	NA
		325-C-1-6s-3	325-C-1-6s-3	Environmental	Environmental	Susceptible	Susceptible	Susceptible	Susceptible	NA	Germany	MAT1-2	NA
		326-C-1-31s-1	326-C-1-31s-1	Environmental	Environmental	Susceptible	Susceptible	Susceptible	Susceptible	NA	Germany	MAT1-2	NA
		327-C-1-28L-2	327-C-1-28L-2	Environmental	Environmental	Susceptible	Susceptible	Susceptible	Susceptible	NA	Germany	MAT1-1	NA
		328-C-1-30L-1	328-C-1-30L-1	Environmental	Environmental	Susceptible	Susceptible	Susceptible	Susceptible	NA	Germany	MAT1-2	NA
		332-C-1-31L-1	332-C-1-31L-1	Environmental	Environmental	Susceptible	Susceptible	Susceptible	Susceptible	NA	Germany	MAT1-2	NA
		333-C-1-28L-1	333-C-1-28L-1	Environmental	Environmental	Susceptible	Susceptible	Susceptible	Susceptible	NA	Germany	MAT1-2	NA
		334-E-1-48-2	334-E-1-48-2	Environmental	Environmental	Resistant	Resistant	Resistant	Resistant	NA	Germany	MAT1-2	TR34/L98H
		336-E-1-49-1	336-E-1-49-1	Environmental	Environmental	Susceptible	Susceptible	Susceptible	Susceptible	NA	Germany	MAT1-2	NA
		347-E-1-46-2	347-E-1-46-2	Environmental	Environmental	Susceptible	Susceptible	Susceptible	Susceptible	NA	Germany	MAT1-2	NA
		349-E-1-33L-1	349-E-1-33L-1	Environmental	Environmental	Susceptible	Susceptible	Susceptible	Susceptible	NA	Germany	MAT1-1	NA
		350-E-1-37L-2	350-E-1-37L-2	Environmental	Environmental	Susceptible	Susceptible	Susceptible	Susceptible	NA	Germany	MAT1-2	NA
		355-E-1-35-1	355-E-1-35-1	Environmental	Environmental	Susceptible	Susceptible	Susceptible	Susceptible	NA	Germany	MAT1-1	NA
		373-C-1-40L-2	373-C-1-40L-2	Environmental	Environmental	Susceptible	Susceptible	Susceptible	Susceptible	NA	Germany	MAT1-2	NA
		375-C-1-6s-2	375-C-1-6s-2	Environmental	Environmental	Resistant	Resistant	Resistant	Resistant	NA	Germany	MAT1-1	TR34/L98H
		377-C-1-33L-2	377-C-1-33L-2	Environmental	Environmental	Susceptible	Susceptible	Susceptible	Susceptible	NA	Germany	MAT1-1	NA
		382-A-2-35s-1	382-A-2-35s-1	Environmental	Environmental	Susceptible	Susceptible	Susceptible	Susceptible	NA	Germany	MAT1-2	NA
		383-C-1-27s-1	383-C-1-27s-1	Environmental	Environmental	Susceptible	Susceptible	Susceptible	Susceptible	NA	Germany	MAT1-1	NA
		386-C-1-33L-1	386-C-1-33L-1	Environmental	Environmental	Susceptible	Susceptible	Susceptible	Susceptible	NA	Germany	MAT1-2	NA
		390-A-2-36s-3	390-A-2-36s-3	Environmental	Environmental	Susceptible	Susceptible	Susceptible	Susceptible	NA	Germany	MAT1-1	NA
		393-A-3-43s-1	393-A-3-43s-1	Environmental	Environmental	Susceptible	Susceptible	Susceptible	Susceptible	NA	Germany	MAT1-2	NA
		394-L-2-24-1	394-L-2-24-1	Environmental	Environmental	Susceptible	Susceptible	Susceptible	Susceptible	NA	Germany	MAT1-2	NA
		4-C-1-24L-2	4-C-1-24L-2	Environmental	Environmental	Susceptible	Susceptible	Susceptible	Susceptible	NA	Germany	MAT1-1	NA
		407-L-2-4-3	407-L-2-4-3	Environmental	Environmental	Susceptible	Susceptible	Susceptible	Susceptible	NA	Germany	MAT1-2	NA
		410-L-2-21-2	410-L-2-21-2	Environmental	Environmental	Susceptible	Susceptible	Susceptible	Susceptible	NA	Germany	MAT1-1	NA
		423-D-2-25L-3	423-D-2-25L-3	Environmental	Environmental	Susceptible	Susceptible	Susceptible	Susceptible	NA	Germany	MAT1-1	NA
		424-D-2-22s-1	424-D-2-22s-1	Environmental	Environmental	Susceptible	Susceptible	Susceptible	Susceptible	NA	Germany	MAT1-2	NA
		429-D-2-25L-2	429-D-2-25L-2	Environmental	Environmental	Susceptible	Susceptible	Susceptible	Susceptible	NA	Germany	MAT1-2	NA
		43-C-1-69L-1	43-C-1-69L-1	Environmental	Environmental	Susceptible	Susceptible	Susceptible	Susceptible	NA	Germany	MAT1-2	NA
		439-A-3-46s-1	439-A-3-46s-1	Environmental	Environmental	Resistant	Resistant	Resistant	Resistant	NA	Germany	MAT1-2	TR34/L98H
		441-A-3-45L-2	441-A-3-45L-2	Environmental	Environmental	Susceptible	Susceptible	Susceptible	Susceptible	NA	Germany	MAT1-2	NA
		442-D-2-17L-1	442-D-2-17L-1	Environmental	Environmental	Susceptible	Susceptible	Susceptible	Susceptible	NA	Germany	MAT1-1	NA
		451-D-2-24s-1	451-D-2-24s-1	Environmental	Environmental	Susceptible	Susceptible	Susceptible	Susceptible	NA	Germany	MAT1-2	NA
		452-C-1-51s-1	452-C-1-51s-1	Environmental	Environmental	Susceptible	Susceptible	Susceptible	Susceptible	NA	Germany	MAT1-2	NA
		453-E-1-56s-1	453-E-1-56s-1	Environmental	Environmental	Susceptible	Susceptible	Susceptible	Susceptible	NA	Germany	MAT1-1	NA
		454-A-3-40L-1	454-A-3-40L-1	Environmental	Environmental	Susceptible	Susceptible	Susceptible	Susceptible	NA	Germany	MAT1-1	NA
		459-H-1-21-5	459-H-1-21-5	Environmental	Environmental	Susceptible	Susceptible	Susceptible	Susceptible	NA	Germany	MAT1-2	NA
		468-H-1-30-2	468-H-1-30-2	Environmental	Environmental	Susceptible	Susceptible	Susceptible	Susceptible	NA	Germany	MAT1-2	NA
		47-C-1-72L-1	47-C-1-72L-1	Environmental	Environmental	Susceptible	Susceptible	Susceptible	Susceptible	NA	Germany	MAT1-2	NA
		470-E-1-14-1	470-E-1-14-1	Environmental	Environmental	Susceptible	Susceptible	Susceptible	Susceptible	NA	Germany	MAT1-2	NA
		473-E-1-7-1	473-E-1-7-1	Environmental	Environmental	Susceptible	Susceptible	Susceptible	Susceptible	NA	Germany	MAT1-1	NA
		476-H-1-21-9	476-H-1-21-9	Environmental	Environmental	Susceptible	Susceptible	Susceptible	Susceptible	NA	Germany	MAT1-2	NA
		477-E-1-25-10	477-E-1-25-10	Environmental	Environmental	Susceptible	Susceptible	Susceptible	Susceptible	NA	Germany	MAT1-1	NA
		479-L-2-13-4	479-L-2-13-4	Environmental	Environmental	Susceptible	Susceptible	Susceptible	Susceptible	NA	Germany	MAT1-1	NA
		480-E-1-21-2	480-E-1-21-2	Environmental	Environmental	Susceptible	Susceptible	Susceptible	Susceptible	NA	Germany	MAT1-2	NA
		487-E-1-20-2	487-E-1-20-2	Environmental	Environmental	Susceptible	Susceptible	Susceptible	Susceptible	NA	Germany	MAT1-1	NA
		5-C-1-24L-3	5-C-1-24L-3	Environmental	Environmental	Susceptible	Susceptible	Susceptible	Susceptible	NA	Germany	MAT1-2	NA
		514-H-1-29-2	514-H-1-29-2	Environmental	Environmental	Susceptible	Susceptible	Susceptible	Susceptible	NA	Germany	MAT1-2	NA
		52-C-1-64L-2	52-C-1-64L-2	Environmental	Environmental	Susceptible	Susceptible	Susceptible	Susceptible	NA	Germany	MAT1-1	NA
		54-C-1-66L-2	54-C-1-66L-2	Environmental	Environmental	Susceptible	Susceptible	Susceptible	Susceptible	NA	Germany	MAT1-2	NA
		540-K-1-1L-2	540-K-1-1L-2	Environmental	Environmental	Susceptible	Susceptible	Susceptible	Susceptible	NA	Germany	MAT1-2	NA
		542-K-1-48s-1	542-K-1-48s-1	Environmental	Environmental	Susceptible	Susceptible	Susceptible	Susceptible	NA	Germany	MAT1-1	NA
		545-K-1-8L-3	545-K-1-8L-3	Environmental	Environmental	Susceptible	Susceptible	Susceptible	Susceptible	NA	Germany	MAT1-1	NA
		55-C-1-66L-3	55-C-1-66L-3	Environmental	Environmental	Susceptible	Susceptible	Susceptible	Susceptible	NA	Germany	MAT1-1	NA
		552-H-1-1-2	552-H-1-1-2	Environmental	Environmental	Susceptible	Susceptible	Susceptible	Susceptible	NA	Germany	MAT1-1	NA
		569-H-1-10-6	569-H-1-10-6	Environmental	Environmental	Susceptible	Susceptible	Susceptible	Susceptible	NA	Germany	NA	NA
		570-H-1-23-3	570-H-1-23-3	Environmental	Environmental	Susceptible	Susceptible	Susceptible	Susceptible	NA	Germany	MAT1-2	NA
		588-I-1-48-3	588-I-1-48-3	Environmental	Environmental	Susceptible	Susceptible	Susceptible	Susceptible	NA	Germany	MAT1-2	NA
		592-I-1-49-3	592-I-1-49-3	Environmental	Environmental	Susceptible	Susceptible	Susceptible	Susceptible	NA	Germany	MAT1-2	NA
		599-F-1-14-1	599-F-1-14-1	Environmental	Environmental	Susceptible	Susceptible	Susceptible	Susceptible	NA	Germany	MAT1-1	NA
		6-C-1-49-1	6-C-1-49-1	Environmental	Environmental	Susceptible	Susceptible	Susceptible	Susceptible	NA	Germany	MAT1-1	NA
		616-D-2-23L-5	616-D-2-23L-5	Environmental	Environmental	Susceptible	Susceptible	Susceptible	Susceptible	NA	Germany	MAT1-2	NA
		625-H-1-26-1	625-H-1-26-1	Environmental	Environmental	Susceptible	Susceptible	Susceptible	Susceptible	NA	Germany	MAT1-1	NA
		64-C-1-90L-1	64-C-1-90L-1	Environmental	Environmental	Susceptible	Susceptible	Susceptible	Susceptible	NA	Germany	MAT1-1	NA
		649-G-2-22-4	649-G-2-22-4	Environmental	Environmental	Susceptible	Susceptible	Susceptible	Susceptible	NA	Germany	MAT1-1	NA
		652-G-2-6-1	652-G-2-6-1	Environmental	Environmental	Susceptible	Susceptible	Susceptible	Susceptible	NA	Germany	MAT1-2	NA
		653-G-2-1-2	653-G-2-1-2	Environmental	Environmental	Susceptible	Susceptible	Susceptible	Susceptible	NA	Germany	MAT1-1	NA
		656-G-2-14-1	656-G-2-14-1	Environmental	Environmental	Susceptible	Susceptible	Susceptible	Susceptible	NA	Germany	MAT1-2	NA
		658-G-2-5-2	658-G-2-5-2	Environmental	Environmental	Susceptible	Susceptible	Susceptible	Susceptible	NA	Germany	MAT1-1	NA
		663-G-2-3-1	663-G-2-3-1	Environmental	Environmental	Susceptible	Susceptible	Susceptible	Susceptible	NA	Germany	MAT1-1	NA
		665-G-2-9-2	665-G-2-9-2	Environmental	Environmental	Susceptible	Susceptible	Susceptible	Susceptible	NA	Germany	MAT1-2	NA
		666-L-3-21-1	666-L-3-21-1	Environmental	Environmental	Susceptible	Susceptible	Susceptible	Susceptible	NA	Germany	MAT1-1	NA
		669-L-3-21-3	669-L-3-21-3	Environmental	Environmental	Susceptible	Susceptible	Susceptible	Susceptible	NA	Germany	MAT1-2	NA
		670-L-3-15-2	670-L-3-15-2	Environmental	Environmental	Susceptible	Susceptible	Susceptible	Susceptible	NA	Germany	MAT1-1	NA
		672-L-3-11-1	672-L-3-11-1	Environmental	Environmental	Susceptible	Susceptible	Susceptible	Susceptible	NA	Germany	MAT1-2	NA
		676-L-3-13-1	676-L-3-13-1	Environmental	Environmental	Susceptible	Susceptible	Susceptible	Susceptible	NA	Germany	MAT1-2	NA
		68-C-1-93L-3	68-C-1-93L-3	Environmental	Environmental	Susceptible	Susceptible	Susceptible	Susceptible	NA	Germany	MAT1-2	NA
		680-L-3-13-2	680-L-3-13-2	Environmental	Environmental	Susceptible	Susceptible	Susceptible	Susceptible	NA	Germany	MAT1-2	NA
		683-L-3-24-1	683-L-3-24-1	Environmental	Environmental	Susceptible	Susceptible	Susceptible	Susceptible	NA	Germany	MAT1-1	NA
		684-L-3-7-1	684-L-3-7-1	Environmental	Environmental	Resistant	Resistant	Susceptible	Resistant	NA	Germany	MAT1-2	NA
		690-L-3-22-2	690-L-3-22-2	Environmental	Environmental	Susceptible	Susceptible	Susceptible	Susceptible	NA	Germany	MAT1-1	NA
		692-L-3-24-3	692-L-3-24-3	Environmental	Environmental	Susceptible	Susceptible	Susceptible	Susceptible	NA	Germany	MAT1-1	NA
		698-L-3-11-2	698-L-3-11-2	Environmental	Environmental	Resistant	Resistant	Resistant	Resistant	NA	Germany	MAT1-1	TR34/L98H
		699-A-2-49L-2	699-A-2-49L-2	Environmental	Environmental	Susceptible	Susceptible	Susceptible	Susceptible	NA	Germany	MAT1-2	NA
		7-C-1-34s-1	7-C-1-34s-1	Environmental	Environmental	Susceptible	Susceptible	Susceptible	Susceptible	NA	Germany	MAT1-2	NA
		701-E-1-75s-1	701-E-1-75s-1	Environmental	Environmental	Susceptible	Susceptible	Susceptible	Susceptible	NA	Germany	MAT1-1	NA
		703-E-1-66s-1	703-E-1-66s-1	Environmental	Environmental	Susceptible	Susceptible	Susceptible	Susceptible	NA	Germany	MAT1-2	NA
		704-E-1-70L-4	704-E-1-70L-4	Environmental	Environmental	Susceptible	Susceptible	Susceptible	Susceptible	NA	Germany	MAT1-2	NA
		709-A-2-49L-5	709-A-2-49L-5	Environmental	Environmental	Susceptible	Susceptible	Susceptible	Susceptible	NA	Germany	MAT1-1	NA
		711-B-1-43-1	711-B-1-43-1	Environmental	Environmental	Susceptible	Susceptible	Susceptible	Susceptible	NA	Germany	MAT1-2	NA
		716-E-1-70L-5	716-E-1-70L-5	Environmental	Environmental	Susceptible	Susceptible	Susceptible	Susceptible	NA	Germany	MAT1-2	NA
		717-E-1-74s-1	717-E-1-74s-1	Environmental	Environmental	Susceptible	Susceptible	Susceptible	Susceptible	NA	Germany	MAT1-2	NA
		72-C-1-67s-1	72-C-1-67s-1	Environmental	Environmental	Resistant	Resistant	Resistant	Resistant	NA	Germany	MAT1-1	TR34/L98H
		74-C-1-94L-2	74-C-1-94L-2	Environmental	Environmental	Susceptible	Susceptible	Susceptible	Susceptible	NA	Germany	NA	NA
		743-B-1-45-5	743-B-1-45-5	Environmental	Environmental	Susceptible	Susceptible	Susceptible	Susceptible	NA	Germany	MAT1-2	NA
		746-B-1-45-2	746-B-1-45-2	Environmental	Environmental	Susceptible	Susceptible	Susceptible	Susceptible	NA	Germany	MAT1-2	NA
		754-A-3-37s-1	754-A-3-37s-1	Environmental	Environmental	Susceptible	Susceptible	Susceptible	Susceptible	NA	Germany	MAT1-2	NA
		766-E-1-65L-2	766-E-1-65L-2	Environmental	Environmental	Susceptible	Susceptible	Susceptible	Susceptible	NA	Germany	MAT1-1	NA
		767-E-1-67s-1	767-E-1-67s-1	Environmental	Environmental	Susceptible	Susceptible	Susceptible	Susceptible	NA	Germany	MAT1-1	NA
		774-B-1-44-s	774-B-1-44-s	Environmental	Environmental	Susceptible	Susceptible	Susceptible	Susceptible	NA	Germany	MAT1-1	NA
		78-C-1-99L-2	78-C-1-99L-2	Environmental	Environmental	Susceptible	Susceptible	Susceptible	Susceptible	NA	Germany	MAT1-1	NA
		788-A-3-30s-2	788-A-3-30s-2	Environmental	Environmental	Susceptible	Susceptible	Susceptible	Susceptible	NA	Germany	MAT1-1	NA
		79-C-1-69s-1	79-C-1-69s-1	Environmental	Environmental	Susceptible	Susceptible	Susceptible	Susceptible	NA	Germany	MAT1-2	NA
		815-A-2-34L-2	815-A-2-34L-2	Environmental	Environmental	Susceptible	Susceptible	Susceptible	Susceptible	NA	Germany	MAT1-1	NA
		82-D-2-47L-2	82-D-2-47L-2	Environmental	Environmental	Susceptible	Susceptible	Susceptible	Susceptible	NA	Germany	MAT1-2	NA
		83-D-2-47L-1	83-D-2-47L-1	Environmental	Environmental	Susceptible	Susceptible	Susceptible	Susceptible	NA	Germany	MAT1-2	NA
		84-D-2-49L-5	84-D-2-49L-5	Environmental	Environmental	Susceptible	Susceptible	Susceptible	Susceptible	NA	Germany	MAT1-2	NA
		860-F-1-42-2	860-F-1-42-2	Environmental	Environmental	Susceptible	Susceptible	Susceptible	Susceptible	NA	Germany	MAT1-2	NA
		863-A-2-35L-1	863-A-2-35L-1	Environmental	Environmental	Susceptible	Susceptible	Susceptible	Susceptible	NA	Germany	MAT1-2	NA
		865-A-2-44L-2	865-A-2-44L-2	Environmental	Environmental	Susceptible	Susceptible	Susceptible	Susceptible	NA	Germany	MAT1-2	NA
		87-D-2-49L-2	87-D-2-49L-2	Environmental	Environmental	Susceptible	Susceptible	Susceptible	Susceptible	NA	Germany	MAT1-2	NA
		875-E-1-65L-4	875-E-1-65L-4	Environmental	Environmental	Susceptible	Susceptible	Susceptible	Susceptible	NA	Germany	MAT1-2	NA
		882-F-1-39-1	882-F-1-39-1	Environmental	Environmental	Susceptible	Susceptible	Susceptible	Susceptible	NA	Germany	MAT1-1	NA
		9-D-2-15L-2	9-D-2-15L-2	Environmental	Environmental	Susceptible	Susceptible	Susceptible	Susceptible	NA	Germany	MAT1-1	NA
		901-A-2-45L-5	901-A-2-45L-5	Environmental	Environmental	Susceptible	Susceptible	Susceptible	Susceptible	NA	Germany	MAT1-2	NA
		91-D-2-50s-1	91-D-2-50s-1	Environmental	Environmental	Susceptible	Susceptible	Susceptible	Susceptible	NA	Germany	MAT1-1	NA
		92-D-2-43s-1	92-D-2-43s-1	Environmental	Environmental	Susceptible	Susceptible	Susceptible	Susceptible	NA	Germany	MAT1-2	NA
		93-D-2-48L-1	93-D-2-48L-1	Environmental	Environmental	Susceptible	Susceptible	Susceptible	Susceptible	NA	Germany	MAT1-1	NA
		939-E-1-75s-2	939-E-1-75s-2	Environmental	Environmental	Susceptible	Susceptible	Susceptible	Susceptible	NA	Germany	MAT1-1	NA
		94-D-2-28L-1	94-D-2-28L-1	Environmental	Environmental	Susceptible	Susceptible	Susceptible	Susceptible	NA	Germany	MAT1-2	NA
		940-A-2-43L-2	940-A-2-43L-2	Environmental	Environmental	Susceptible	Susceptible	Susceptible	Susceptible	NA	Germany	MAT1-2	NA
		969-B-1-26-5	969-B-1-26-5	Environmental	Environmental	Susceptible	Susceptible	Susceptible	Susceptible	NA	Germany	MAT1-1	NA
		975-B-1-27-5	975-B-1-27-5	Environmental	Environmental	Susceptible	Susceptible	Susceptible	Susceptible	NA	Germany	MAT1-2	NA
		978-B-1-46-5	978-B-1-46-5	Environmental	Environmental	Susceptible	Susceptible	Susceptible	Susceptible	NA	Germany	MAT1-1	NA
		99-C-1-77s-2	99-C-1-77s-2	Environmental	Environmental	Susceptible	Susceptible	Susceptible	Susceptible	NA	Germany	MAT1-2	NA
		A1163-ref	A1163-ref	Clinical	Clinical; invasive, pulmonary	Susceptible	Susceptible	Susceptible	Susceptible	NA	France	MAT1-1	NA
		Af293-ref	Af293-ref	Clinical	Clinical; invasive, pulmonary	Susceptible	Susceptible	Susceptible	Susceptible	NA	United Kingdom	MAT1-2	NA
		C1-NRZ-2014-065	C1-NRZ-2014-065	Clinical	Clinical; invasive, pulmonary	Resistant	Resistant	Resistant	Susceptible	NA	Germany	MAT1-1	TR46/Y121F/T289A/G448S
		C10-NRZ-2017-039	C10-NRZ-2017-039	Clinical	Clinical; invasive, pulmonary	Resistant	Resistant	Susceptible	Resistant	NA	Germany	MAT1-2	NA
		C11-NRZ-2017-040	C11-NRZ-2017-040	Clinical	Clinical; invasive, pulmonary	Resistant	Resistant	Resistant	Resistant	NA	Germany	MAT1-1	NA
		C13-NRZ-2017-069	C13-NRZ-2017-069	Clinical	Clinical; disease unknown	Susceptible	Susceptible	Susceptible	NA	NA	Germany	MAT1-2	NA
		C14-NRZ-2017-076	C14-NRZ-2017-076	Clinical	Clinical; invasive, pulmonary	Resistant	Resistant	Resistant	Resistant	NA	Germany	MAT1-2	NA
		C15-NRZ-2017-096	C15-NRZ-2017-096	Clinical	Clinical; invasive, pulmonary	Susceptible	Susceptible	Susceptible	Susceptible	NA	Germany	MAT1-2	NA
		C16-NRZ-2017-115	C16-NRZ-2017-115	Clinical	Clinical; chronic	Susceptible	Susceptible	Susceptible	Susceptible	NA	Germany	MAT1-2	NA
		C17-NRZ-2017-134	C17-NRZ-2017-134	Clinical	Clinical; disease unknown	Susceptible	Susceptible	Susceptible	Susceptible	NA	Germany	MAT1-1	NA
		C18-NRZ-2017-195	C18-NRZ-2017-195	Clinical	Clinical; chronic	Susceptible	Susceptible	Susceptible	Susceptible	NA	Germany	MAT1-2	NA
		C19-NRZ-2017-214	C19-NRZ-2017-214	Clinical	Clinical; invasive, pulmonary	Resistant	Resistant	Resistant	Resistant	NA	Germany	MAT1-2	TR46/G448S
		C2-NRZ-2015-218	C2-NRZ-2015-218	Clinical	Clinical; invasive, non-pulmonary	Resistant	Resistant	Susceptible	Susceptible	NA	Germany	MAT1-1	NA
		C20-NRZ-2017-282	C20-NRZ-2017-282	Clinical	Clinical; disease unknown	Susceptible	Susceptible	Susceptible	Susceptible	NA	Germany	MAT1-2	NA
		C21-NRZ-2017-283	C21-NRZ-2017-283	Clinical	Clinical; chronic	Susceptible	Susceptible	Susceptible	Susceptible	NA	Germany	MAT1-1	NA
		C22-NRZ-2017-322	C22-NRZ-2017-322	Clinical	Clinical; chronic	Susceptible	Susceptible	Susceptible	Susceptible	NA	Germany	MAT1-2	NA
		C23-NRZ-2017-346	C23-NRZ-2017-346	Clinical	Clinical; invasive, pulmonary	Resistant	Resistant	Resistant	Susceptible	NA	Germany	MAT1-2	NA
		C24-NRZ-2017-362	C24-NRZ-2017-362	Clinical	Clinical; disease unknown	Resistant	Resistant	Resistant	Resistant	NA	Germany	NA	NA
		C25-NRZ-2017-381	C25-NRZ-2017-381	Clinical	Clinical; invasive, pulmonary	Resistant	Resistant	Susceptible	Susceptible	NA	Germany	MAT1-1	NA
		C26-NRZ-2017-434	C26-NRZ-2017-434	Clinical	Clinical; invasive, pulmonary	Resistant	Resistant	Susceptible	Susceptible	NA	Germany	MAT1-1	NA
		C27-NRZ-2017-508	C27-NRZ-2017-508	Clinical	Clinical; invasive, pulmonary	Susceptible	Susceptible	Susceptible	Susceptible	NA	Germany	MAT1-1	NA
		C28-NRZ-2017-534	C28-NRZ-2017-534	Clinical	Clinical; chronic	Susceptible	Susceptible	Susceptible	Susceptible	NA	Germany	MAT1-1	NA
		C29-NRZ-2017-537	C29-NRZ-2017-537	Clinical	Clinical; disease unknown	Susceptible	Susceptible	Susceptible	Susceptible	NA	Germany	MAT1-1	NA
		C3-NRZ-2016-032	C3-NRZ-2016-032	Clinical	Clinical; chronic	Susceptible	Susceptible	Susceptible	Susceptible	NA	Germany	MAT1-2	NA
		C30-NRZ-2017-546	C30-NRZ-2017-546	Clinical	Clinical; invasive, pulmonary	Susceptible	Susceptible	Susceptible	Susceptible	NA	Germany	MAT1-2	NA
		C31-NRZ-2018-043	C31-NRZ-2018-043	Clinical	Clinical; invasive, pulmonary	Susceptible	Susceptible	Susceptible	Susceptible	NA	Germany	MAT1-1	NA
		C32-NRZ-2018-097	C32-NRZ-2018-097	Clinical	Clinical; chronic	Susceptible	Susceptible	Susceptible	Susceptible	NA	Germany	MAT1-2	NA
		C33-NRZ-2017-101	C33-NRZ-2017-101	Clinical	Clinical; invasive, pulmonary	Susceptible	Susceptible	Susceptible	Susceptible	NA	Germany	MAT1-2	NA
		C34-NRZ-2018-123	C34-NRZ-2018-123	Clinical	Clinical; chronic	Susceptible	Susceptible	Susceptible	Susceptible	NA	Germany	MAT1-1	NA
		C35-NRZ-2018-146	C35-NRZ-2018-146	Clinical	Clinical; disease unknown	Susceptible	Susceptible	Susceptible	Susceptible	NA	Germany	MAT1-2	NA
		C36-NRZ-2018-236	C36-NRZ-2018-236	Clinical	Clinical; invasive, non-pulmonary	Susceptible	Susceptible	Susceptible	Susceptible	NA	Germany	MAT1-2	NA
		C37-NRZ-2018-272	C37-NRZ-2018-272	Clinical	Clinical; invasive, pulmonary	Susceptible	Susceptible	Susceptible	Susceptible	NA	Germany	MAT1-2	NA
		C38-NRZ-2018-281	C38-NRZ-2018-281	Clinical	Clinical; invasive, pulmonary	Susceptible	Susceptible	Susceptible	Susceptible	NA	Germany	MAT1-1	NA
		C39-NRZ-2018-286	C39-NRZ-2018-286	Clinical	Clinical; invasive, pulmonary	Susceptible	Susceptible	Susceptible	Susceptible	NA	Germany	MAT1-2	NA
		C4-NRZ-2016-063	C4-NRZ-2016-063	Clinical	Clinical; chronic	Susceptible	Susceptible	Susceptible	Susceptible	NA	Germany	MAT1-2	NA
		C40-NRZ-2018-290	C40-NRZ-2018-290	Clinical	Clinical; chronic	Resistant	Resistant	Susceptible	Resistant	NA	Germany	MAT1-1	S297T/F495I
		C41-NRZ-2018-300	C41-NRZ-2018-300	Clinical	Clinical; chronic	Resistant	Resistant	Susceptible	Resistant	NA	Germany	MAT1-1	F219L
		C42-NRZ-2018-307	C42-NRZ-2018-307	Clinical	Clinical; invasive, pulmonary	Susceptible	Susceptible	Susceptible	Susceptible	NA	Germany	MAT1-1	NA
		C43-NRZ-2018-313	C43-NRZ-2018-313	Clinical	Clinical; invasive, pulmonary	Resistant	Resistant	Susceptible	Susceptible	NA	Germany	MAT1-2	TR34/L98H
		C44-NRZ-2017-339	C44-NRZ-2017-339	Clinical	Clinical; invasive, pulmonary	Susceptible	Susceptible	Susceptible	Susceptible	NA	Germany	MAT1-2	NA
		C45-NRZ-2018-326	C45-NRZ-2018-326	Clinical	Clinical; invasive, pulmonary	Susceptible	Susceptible	Susceptible	Susceptible	NA	Germany	MAT1-2	NA
		C46-NRZ-2018-396	C46-NRZ-2018-396	Clinical	Clinical; chronic	Susceptible	Susceptible	Susceptible	NA	NA	Germany	MAT1-2	NA
		C47-NRZ-2018-529	C47-NRZ-2018-529	Clinical	Clinical; chronic	Resistant	Resistant	Resistant	Susceptible	NA	Germany	MAT1-2	NA
		C48-NRZ-2018-539	C48-NRZ-2018-539	Clinical	Clinical; invasive, pulmonary	Resistant	Resistant	Resistant	Susceptible	NA	Germany	MAT1-1	Y121F
		C49-NRZ-2018-646	C49-NRZ-2018-646	Clinical	Clinical; invasive, non-pulmonary	Resistant	Resistant	Resistant	Resistant	NA	Germany	MAT1-2	NA
		C5-NRZ-2016-071	C5-NRZ-2016-071	Clinical	Clinical; chronic	Susceptible	Susceptible	Susceptible	Susceptible	NA	Germany	MAT1-2	NA
		C50-NRZ-2018-649	C50-NRZ-2018-649	Clinical	Clinical; disease unknown	Susceptible	Susceptible	Susceptible	Susceptible	NA	Germany	MAT1-2	NA
		C6-NRZ-2016-108	C6-NRZ-2016-108	Clinical	Clinical; chronic	Resistant	Resistant	Resistant	Susceptible	NA	Germany	MAT1-1	NA
		C7-NRZ-2016-121	C7-NRZ-2016-121	Clinical	Clinical; invasive, pulmonary	Resistant	Resistant	Resistant	Resistant	NA	Germany	MAT1-1	TR34/L98H
		C8-NRZ-2016-141	C8-NRZ-2016-141	Clinical	Clinical; invasive, pulmonary	Susceptible	Susceptible	Susceptible	Susceptible	NA	Germany	MAT1-1	NA
		C9-NRZ-2016-342	C9-NRZ-2016-342	Clinical	Clinical; invasive, pulmonary	Resistant	Resistant	Resistant	Resistant	NA	Germany	MAT1-1	NA
		DRR022925	IFM 59361-1	Clinical	Clinical; chronic	Susceptible	Susceptible	Susceptible	NA	2009	Japan	MAT1-1	NA
		DRR237582	AfA1	Clinical	Clinical; colonization	NA	NA	NA	NA	2016	Japan	MAT1-2	NA
		ERR232406	AF293 VKBR1	Clinical	Clinical; invasive, pulmonary	Susceptible	Susceptible	Susceptible	Susceptible	1993	United Kingdom	MAT1-2	NA
		ERR232408	SF3S10	Environmental	Environmental	Susceptible	Susceptible	Susceptible	Susceptible	NA	United Kingdom	MAT1-1	NA
		ERR232409	M128	Environmental	Environmental	Susceptible	Susceptible	Susceptible	Susceptible	NA	United Kingdom	MAT1-2	NA
		ERR232411	SF4S10	Environmental	Environmental	Susceptible	Susceptible	Susceptible	Susceptible	NA	United Kingdom	MAT1-1	NA
		ERR232412	F18454	Clinical	Clinical; invasive, pulmonary	Resistant	Susceptible	Resistant	Susceptible	NA	United Kingdom	MAT1-2	NA
		ERR232413	F20140	Clinical	Clinical; chronic	Resistant	Resistant	Resistant	Susceptible	NA	United Kingdom	MAT1-1	NA
		ERR232414	F21732	Clinical	Clinical; disease unknown	Resistant	Resistant	Resistant	Susceptible	NA	United Kingdom	MAT1-1	NA
		ERR232417	F17999	Clinical	Clinical; invasive, pulmonary	Resistant	Resistant	Resistant	Susceptible	NA	United Kingdom	MAT1-2	NA
		ERR232418	F18329	Clinical	Clinical; chronic	Resistant	Susceptible	Resistant	Susceptible	NA	United Kingdom	MAT1-1	NA
		ERR232420	AF300-2	Clinical	Clinical; disease unknown	Susceptible	Susceptible	Susceptible	Susceptible	NA	United Kingdom	MAT1-1	NA
		ERR232421	F21857	Clinical	Clinical; disease unknown	Resistant	Resistant	Susceptible	Resistant	NA	United Kingdom	MAT1-1	NA
		ERR232422	SF2S6	Environmental	Environmental	Susceptible	Susceptible	Susceptible	Susceptible	NA	United Kingdom	MAT1-2	NA
		ERR232429	AP65	Environmental	Environmental	Susceptible	Susceptible	Susceptible	Susceptible	NA	United Kingdom	MAT1-1	NA
		ERR232430	D17	Environmental	Environmental	Resistant	Resistant	Resistant	Resistant	NA	United Kingdom	MAT1-1	NA
		ERR232431	SF3S1	Environmental	Environmental	Susceptible	Susceptible	Susceptible	Susceptible	NA	United Kingdom	MAT1-1	NA
		ERR232432	SF2S9	Environmental	Environmental	Susceptible	Susceptible	Susceptible	Susceptible	NA	United Kingdom	MAT1-2	NA
		ERR232437	F20451	Clinical	Clinical; invasive, pulmonary	Resistant	Resistant	Susceptible	Susceptible	NA	United Kingdom	MAT1-2	NA
		ERR232438	SF1S5	Environmental	Environmental	Susceptible	Susceptible	Susceptible	Susceptible	NA	United Kingdom	MAT1-2	NA
		ERR232440	F21572	Clinical	Clinical; disease unknown	Resistant	Resistant	Susceptible	Susceptible	NA	United Kingdom	MAT1-1	NA
		ERR232441	RSF2S8	Environmental	Environmental	Resistant	Resistant	Resistant	Resistant	NA	United Kingdom	MAT1-2	TR34/L98H
		ERR769510	08-19-02-30	Environmental	Environmental	Susceptible	Susceptible	Susceptible	Susceptible	2008	Netherlands	MAT1-1	NA
		SRR12894196	15-33	Clinical	Clinical; disease unknown	NA	NA	NA	NA	2020	Canada	MAT1-1	NA
		SRR2954803	LMB-35Aa	Environmental	Environmental	NA	NA	NA	NA	2005	Peru	MAT1-1	NA
		SRR4002443	ISSFT-021	Environmental	Environmental	NA	NA	NA	NA	2015	International Space Station	MAT1-1	NA
		SRR5676587	MO54056EXP	Clinical	Clinical; disease unknown	NA	NA	NA	NA	2011	Portugal	MAT1-1	NA
		SRR617720	AF41	Clinical	Clinical; invasive, non-pulmonary	Susceptible	Susceptible	NA	NA	1988	United States	MAT1-2	NA
		SRR617722	AF90	Clinical	Clinical; invasive, pulmonary	Resistant	Resistant	NA	NA	1989	United States	MAT1-1	M220V
		SRR617734	F15927	Clinical	Clinical; disease unknown	Resistant	Resistant	NA	NA	NA	United Kingdom	MAT1-1	NA
		SRR617745	F17764	Clinical	Clinical; disease unknown	Susceptible	Susceptible	NA	NA	NA	United Kingdom	MAT1-1	NA
		SRR6434917	Af-M1509-D	Clinical	Clinical; invasive, pulmonary	Susceptible	NA	NA	NA	2004	United States	MAT1-1	NA
		SRR7418924	CM2730	Clinical	Clinical; disease unknown	Susceptible	Susceptible	Susceptible	Susceptible	2004	Spain	MAT1-2	NA
		SRR7418926	CM3249	Clinical	Clinical; disease unknown	Susceptible	NA	NA	NA	2005	Spain	MAT1-1	NA
		SRR7418928	CM4602	Clinical	Clinical; disease unknown	Susceptible	NA	NA	NA	2006	Spain	MAT1-2	NA
		SRR7418930	CM2495	Clinical	Clinical; disease unknown	Susceptible	NA	NA	NA	2002	Spain	MAT1-1	NA
		SRR7418934	CEA10	Clinical	Clinical; invasive, pulmonary	Resistant	Resistant	Resistant	Resistant	NA	France	MAT1-1	NA
		SRR7418935	ATCC 46645	Clinical	Clinical; invasive, pulmonary	Susceptible	NA	NA	NA	2008	United Kingdom	MAT1-1	NA
		SRR7418936	CM6458	Clinical	Clinical; disease unknown	Susceptible	NA	NA	NA	2011	Spain	MAT1-2	NA
		SRR7418938	CM7555	Clinical	Clinical; disease unknown	Resistant	NA	NA	NA	2014	Spain	MAT1-1	NA
		SRR7418939	CM7510	Clinical	Clinical; disease unknown	Resistant	NA	NA	NA	2014	Spain	MAT1-1	NA
		SRR7418941	CM7632	Clinical	Clinical; disease unknown	Susceptible	Susceptible	Susceptible	Susceptible	2015	Spain	MAT1-1	NA
		SRR7418942	CM237	Clinical	Clinical; disease unknown	Susceptible	NA	NA	NA	1996	Spain	MAT1-1	NA
		SRR7418944	CM5419	Clinical	Clinical; disease unknown	Susceptible	NA	NA	NA	2008	Spain	MAT1-2	NA
		SRR7418947	CM2141	Clinical	Clinical; disease unknown	Susceptible	NA	NA	NA	1998	Spain	MAT1-1	NA
		SRR7418949	CM5757	Clinical	Clinical; disease unknown	Susceptible	NA	NA	NA	2009	Spain	MAT1-2	NA
		SRR8759697	V130-54	Clinical	Clinical; chronic	Resistant	Resistant	Susceptible	Susceptible	2011	Netherlands	MAT1-1	NA
		SRR9067511	SGAir0713	Environmental	Environmental	NA	NA	NA	NA	2016	Singapore	MAT1-2	NA
		index	Sample	cluster	dataset	cyp51a	TR34	Itraconazole	Posaconazole	Voriconazole	overall_resistant
	Tree cluster meta data	0	182-K-1-3L-4	-1	Environment			susceptible	susceptible	susceptible	susceptible
		1	255-F-1-3L-1	-1	Environment			susceptible	susceptible	susceptible	susceptible
		2	10-C-1-40s-1	1	Environment			susceptible	susceptible	susceptible	susceptible
		3	106-C-1-72s-2	1	Environment	wt	wt	resistant	susceptible	susceptible	resistant
		4	3-D-2-2s-2	1	Environment			susceptible	susceptible	susceptible	susceptible
		5	313-H-1-15-2	1	Environment	wt	wt	resistant	susceptible	susceptible	resistant
		6	350-E-1-37L-2	1	Environment			susceptible	susceptible	susceptible	susceptible
		7	373-C-1-40L-2	1	Environment	wt	wt	susceptible	susceptible	susceptible	susceptible
		8	424-D-2-22s-1	1	Environment	wt	wt	susceptible	susceptible	susceptible	susceptible
		9	441-A-3-45L-2	1	Environment	wt	wt	susceptible	susceptible	susceptible	susceptible
		10	470-E-1-14-1	1	Environment	wt	wt	susceptible	susceptible	susceptible	susceptible
		11	514-H-1-29-2	1	Environment			susceptible	susceptible	susceptible	susceptible
		12	570-H-1-23-3	1	Environment	wt	wt	susceptible	susceptible	susceptible	susceptible
		13	680-L-3-13-2	1	Environment			susceptible	susceptible	susceptible	susceptible
		14	683-L-3-24-1	1	Environment			susceptible	susceptible	susceptible	susceptible
		15	684-L-3-7-1	1	Environment	wt	wt	resistant	resistant	susceptible	resistant
		16	746-B-1-45-2	1	Environment	wt	wt	susceptible	susceptible	susceptible	susceptible
		17	788-A-3-30s-2	1	Environment	wt	wt	susceptible	susceptible	susceptible	susceptible
		18	84-D-2-49L-5	1	Environment			susceptible	susceptible	susceptible	susceptible
		19	863-A-2-35L-1	1	Environment			susceptible	susceptible	susceptible	susceptible
		20	865-A-2-44L-2	1	Environment			susceptible	susceptible	susceptible	susceptible
		21	87-D-2-49L-2	1	Environment			susceptible	susceptible	susceptible	susceptible
		22	94-D-2-28L-1	1	Environment			susceptible	susceptible	susceptible	susceptible
		23	C19-NRZ-2017-214	1	Hospitals	mutation	wt	resistant	resistant	resistant	resistant
		24	C39-NRZ-2018-286	1	Hospitals			susceptible	susceptible	susceptible	susceptible
		25	C6-NRZ-2016-108	1	Hospitals			resistant	susceptible	resistant	resistant
		26	C9-NRZ-2016-342	1	Hospitals			resistant	resistant	resistant	resistant
		27	105-D-2-38L-1	2	Environment			susceptible	susceptible	susceptible	susceptible
		28	15-D-2-39L-1	2	Environment			susceptible	susceptible	susceptible	susceptible
		29	193-L-2-16-1	2	Environment			susceptible	susceptible	susceptible	susceptible
		30	194-L-2-17-1	2	Environment			susceptible	susceptible	susceptible	susceptible
		31	198-L-2-7-1	2	Environment			susceptible	susceptible	susceptible	susceptible
		32	200-L-2-9-1	2	Environment			susceptible	susceptible	susceptible	susceptible
		33	201-L-2-9-5	2	Environment			susceptible	susceptible	susceptible	susceptible
		34	207-L-2-16-3	2	Environment			susceptible	susceptible	susceptible	susceptible
		35	25-D-2-26s-1	2	Environment			susceptible	susceptible	susceptible	susceptible
		36	26-D-2-29s-1	2	Environment			susceptible	susceptible	susceptible	susceptible
		37	285-I-1-2-4	2	Environment	wt	wt	susceptible	susceptible	susceptible	susceptible
		38	302-B-1-32-1	2	Environment	wt	wt	susceptible	susceptible	susceptible	susceptible
		39	303-B-1-32-3	2	Environment			susceptible	susceptible	susceptible	susceptible
		40	326-C-1-31s-1	2	Environment	wt	wt	susceptible	susceptible	susceptible	susceptible
		41	328-C-1-30L-1	2	Environment			susceptible	susceptible	susceptible	susceptible
		42	333-C-1-28L-1	2	Environment	wt	wt	susceptible	susceptible	susceptible	susceptible
		43	407-L-2-4-3	2	Environment			susceptible	susceptible	susceptible	susceptible
		44	451-D-2-24s-1	2	Environment			susceptible	susceptible	susceptible	susceptible
		45	453-E-1-56s-1	2	Environment			susceptible	susceptible	susceptible	susceptible
		46	477-E-1-25-10	2	Environment			susceptible	susceptible	susceptible	susceptible
		47	479-L-2-13-4	2	Environment			susceptible	susceptible	susceptible	susceptible
		48	5-C-1-24L-3	2	Environment			susceptible	susceptible	susceptible	susceptible
		49	54-C-1-66L-2	2	Environment			susceptible	susceptible	susceptible	susceptible
		50	6-C-1-49-1	2	Environment			susceptible	susceptible	susceptible	susceptible
		51	676-L-3-13-1	2	Environment			susceptible	susceptible	susceptible	susceptible
		52	690-L-3-22-2	2	Environment			susceptible	susceptible	susceptible	susceptible
		53	743-B-1-45-5	2	Environment	wt	wt	susceptible	susceptible	susceptible	susceptible
		54	79-C-1-69s-1	2	Environment			susceptible	susceptible	susceptible	susceptible
		55	82-D-2-47L-2	2	Environment			susceptible	susceptible	susceptible	susceptible
		56	969-B-1-26-5	2	Environment			susceptible	susceptible	susceptible	susceptible
		57	99-C-1-77s-2	2	Environment			susceptible	susceptible	susceptible	susceptible
		58	C10-NRZ-2017-039	2	Hospitals			resistant	resistant	susceptible	resistant
		59	C2-NRZ-2015-218	2	Hospitals			resistant	susceptible	susceptible	resistant
		60	C30-NRZ-2017-546	2	Hospitals			susceptible	susceptible	susceptible	susceptible
		61	C48-NRZ-2018-539	2	Hospitals	mutation	wt	resistant	susceptible	resistant	resistant
		62	1-D-2-2s-3	3	Environment			susceptible	susceptible	susceptible	susceptible
		63	104-D-2-32L-1	3	Environment			susceptible	susceptible	susceptible	susceptible
		64	114-B-1-69L-1	3	Environment			susceptible	susceptible	susceptible	susceptible
		65	118-B-1-63s-1	3	Environment			susceptible	susceptible	susceptible	susceptible
		66	119-B-1-66s-1	3	Environment			susceptible	susceptible	susceptible	susceptible
		67	12-D-2-44L-1	3	Environment			susceptible	susceptible	susceptible	susceptible
		68	124-B-1-66L-1	3	Environment			susceptible	susceptible	susceptible	susceptible
		69	125-B-1-73L-1	3	Environment			susceptible	susceptible	susceptible	susceptible
		70	126-A-2-26s-2	3	Environment			susceptible	susceptible	susceptible	susceptible
		71	13-D-2-43L-1	3	Environment			susceptible	susceptible	susceptible	susceptible
		72	14-D-2-43L-2	3	Environment			susceptible	susceptible	susceptible	susceptible
		73	154-A-2-47L-2	3	Environment			susceptible	susceptible	susceptible	susceptible
		74	155-A-2-47s-3	3	Environment			susceptible	susceptible	susceptible	susceptible
		75	169-K-1-18L-3	3	Environment			susceptible	susceptible	susceptible	susceptible
		76	174-K-1-32s-1	3	Environment			susceptible	susceptible	susceptible	susceptible
		77	186-K-1-18L-6	3	Environment			susceptible	susceptible	susceptible	susceptible
		78	22-C-1-60L-1	3	Environment			susceptible	susceptible	susceptible	susceptible
		79	231-K-1-12L-1	3	Environment			susceptible	susceptible	susceptible	susceptible
		80	238-F-1-4L-1	3	Environment			susceptible	susceptible	susceptible	susceptible
		81	271-I-1-32-1	3	Environment			susceptible	susceptible	susceptible	susceptible
		82	29-D-2-35s-1	3	Environment			susceptible	susceptible	susceptible	susceptible
		83	325-C-1-6s-3	3	Environment	wt	wt	susceptible	susceptible	susceptible	susceptible
		84	332-C-1-31L-1	3	Environment	wt	wt	susceptible	susceptible	susceptible	susceptible
		85	382-A-2-35s-1	3	Environment			susceptible	susceptible	susceptible	susceptible
		86	386-C-1-33L-1	3	Environment			susceptible	susceptible	susceptible	susceptible
		87	390-A-2-36s-3	3	Environment			susceptible	susceptible	susceptible	susceptible
		88	394-L-2-24-1	3	Environment	wt	wt	susceptible	susceptible	susceptible	susceptible
		89	429-D-2-25L-2	3	Environment	wt	wt	susceptible	susceptible	susceptible	susceptible
		90	468-H-1-30-2	3	Environment			susceptible	susceptible	susceptible	susceptible
		91	55-C-1-66L-3	3	Environment			susceptible	susceptible	susceptible	susceptible
		92	552-H-1-1-2	3	Environment			susceptible	susceptible	susceptible	susceptible
		93	599-F-1-14-1	3	Environment	wt	wt	susceptible	susceptible	susceptible	susceptible
		94	652-G-2-6-1	3	Environment			susceptible	susceptible	susceptible	susceptible
		95	653-G-2-1-2	3	Environment			susceptible	susceptible	susceptible	susceptible
		96	663-G-2-3-1	3	Environment			susceptible	susceptible	susceptible	susceptible
		97	665-G-2-9-2	3	Environment			susceptible	susceptible	susceptible	susceptible
		98	669-L-3-21-3	3	Environment			susceptible	susceptible	susceptible	susceptible
		99	7-C-1-34s-1	3	Environment			susceptible	susceptible	susceptible	susceptible
		100	701-E-1-75s-1	3	Environment	wt	wt	susceptible	susceptible	susceptible	susceptible
		101	704-E-1-70L-4	3	Environment			susceptible	susceptible	susceptible	susceptible
		102	709-A-2-49L-5	3	Environment			susceptible	susceptible	susceptible	susceptible
		103	716-E-1-70L-5	3	Environment			susceptible	susceptible	susceptible	susceptible
		104	717-E-1-74s-1	3	Environment			susceptible	susceptible	susceptible	susceptible
		105	767-E-1-67s-1	3	Environment	wt	wt	susceptible	susceptible	susceptible	susceptible
		106	774-B-1-44-s	3	Environment	wt	wt	susceptible	susceptible	susceptible	susceptible
		107	882-F-1-39-1	3	Environment			susceptible	susceptible	susceptible	susceptible
		108	901-A-2-45L-5	3	Environment			susceptible	susceptible	susceptible	susceptible
		109	940-A-2-43L-2	3	Environment			susceptible	susceptible	susceptible	susceptible
		110	975-B-1-27-5	3	Environment			susceptible	susceptible	susceptible	susceptible
		111	978-B-1-46-5	3	Environment			susceptible	susceptible	susceptible	susceptible
		112	C13-NRZ-2017-069	3	Hospitals			susceptible		susceptible	susceptible
		113	C17-NRZ-2017-134	3	Hospitals			susceptible	susceptible	susceptible	susceptible
		114	C24-NRZ-2017-362	3	Hospitals			resistant	resistant	resistant	resistant
		115	C28-NRZ-2017-534	3	Hospitals			susceptible	susceptible	susceptible	susceptible
		116	C29-NRZ-2017-537	3	Hospitals			susceptible	susceptible	susceptible	susceptible
		117	C32-NRZ-2018-097	3	Hospitals			susceptible	susceptible	susceptible	susceptible
		118	C34-NRZ-2018-123	3	Hospitals			susceptible	susceptible	susceptible	susceptible
		119	C43-NRZ-2018-313	3	Hospitals	mutation	mutation	resistant	susceptible	susceptible	resistant
		120	C45-NRZ-2018-326	3	Hospitals			susceptible	susceptible	susceptible	susceptible
		121	C46-NRZ-2018-396	3	Hospitals			susceptible		susceptible	susceptible
		122	C49-NRZ-2018-646	3	Hospitals			resistant	resistant	resistant	resistant
		123	113-B-1-71L-1	4	Environment			susceptible	susceptible	susceptible	susceptible
		124	115-B-1-70s-1	4	Environment			susceptible	susceptible	susceptible	susceptible
		125	616-D-2-23L-5	4	Environment	wt	wt	susceptible	susceptible	susceptible	susceptible
		126	355-E-1-35-1	5	Environment	wt	wt	susceptible	susceptible	susceptible	susceptible
		127	692-L-3-24-3	5	Environment			susceptible	susceptible	susceptible	susceptible
		128	120-B-1-68s-1	6	Environment			susceptible	susceptible	susceptible	susceptible
		129	16-D-2-39L-2	6	Environment			susceptible	susceptible	susceptible	susceptible
		130	180-K-1-8L-1	6	Environment			susceptible	susceptible	susceptible	susceptible
		131	190-K-1-4s-1	6	Environment			susceptible	susceptible	susceptible	susceptible
		132	211-L-2-11-2	6	Environment			susceptible	susceptible	susceptible	susceptible
		133	220-L-2-11-4	6	Environment			susceptible	susceptible	susceptible	susceptible
		134	227-F-1-10L-1	6	Environment			susceptible	susceptible	susceptible	susceptible
		135	230-K-1-4s-1	6	Environment			susceptible	susceptible	susceptible	susceptible
		136	259-I-1-25-1	6	Environment			susceptible	susceptible	susceptible	susceptible
		137	262-I-1-12-1	6	Environment	mutation	mutation	resistant	resistant	resistant	resistant
		138	275-I-1-19-2	6	Environment			susceptible	susceptible	susceptible	susceptible
		139	334-E-1-48-2	6	Environment	mutation	mutation	resistant	resistant	resistant	resistant
		140	349-E-1-33L-1	6	Environment			susceptible	susceptible	susceptible	susceptible
		141	375-C-1-6s-2	6	Environment	mutation	mutation	resistant	resistant	resistant	resistant
		142	377-C-1-33L-2	6	Environment	wt	wt	susceptible	susceptible	susceptible	susceptible
		143	4-C-1-24L-2	6	Environment			susceptible	susceptible	susceptible	susceptible
		144	410-L-2-21-2	6	Environment	wt	wt	susceptible	susceptible	susceptible	susceptible
		145	43-C-1-69L-1	6	Environment			susceptible	susceptible	susceptible	susceptible
		146	439-A-3-46s-1	6	Environment			resistant	resistant	resistant	resistant
		147	442-D-2-17L-1	6	Environment			susceptible	susceptible	susceptible	susceptible
		148	47-C-1-72L-1	6	Environment			susceptible	susceptible	susceptible	susceptible
		149	480-E-1-21-2	6	Environment			susceptible	susceptible	susceptible	susceptible
		150	52-C-1-64L-2	6	Environment			susceptible	susceptible	susceptible	susceptible
		151	699-A-2-49L-2	6	Environment			susceptible	susceptible	susceptible	susceptible
		152	72-C-1-67s-1	6	Environment	mutation	mutation	resistant	resistant	resistant	resistant
		153	860-F-1-42-2	6	Environment			susceptible	susceptible	susceptible	susceptible
		154	9-D-2-15L-2	6	Environment			susceptible	susceptible	susceptible	susceptible
		155	92-D-2-43s-1	6	Environment			susceptible	susceptible	susceptible	susceptible
		156	939-E-1-75s-2	6	Environment			susceptible	susceptible	susceptible	susceptible
		157	C1-NRZ-2014-065	6	Hospitals	mutation	wt	resistant	susceptible	resistant	resistant
		158	C20-NRZ-2017-282	6	Hospitals			susceptible	susceptible	susceptible	susceptible
		159	C25-NRZ-2017-381	6	Hospitals			resistant	susceptible	susceptible	resistant
		160	C27-NRZ-2017-508	6	Hospitals			susceptible	susceptible	susceptible	susceptible
		161	C35-NRZ-2018-146	6	Hospitals			susceptible	susceptible	susceptible	susceptible
		162	C37-NRZ-2018-272	6	Hospitals			susceptible	susceptible	susceptible	susceptible
		163	C40-NRZ-2018-290	6	Hospitals	mutation	wt	resistant	resistant	susceptible	resistant
		164	C47-NRZ-2018-529	6	Hospitals			resistant	susceptible	resistant	resistant
		165	C4-NRZ-2016-063	6	Hospitals			susceptible	susceptible	susceptible	susceptible
		166	C7-NRZ-2016-121	6	Hospitals	mutation	mutation	resistant	resistant	resistant	resistant
		167	100-C-1-80s-1	7	Environment			susceptible	susceptible	susceptible	susceptible
		168	111-C-1-76s-1	7	Environment			susceptible	susceptible	susceptible	susceptible
		169	122-B-1-75L-1	7	Environment			susceptible	susceptible	susceptible	susceptible
		170	128-A-2-27s-1	7	Environment			susceptible	susceptible	susceptible	susceptible
		171	153-A-2-48s-2	7	Environment			susceptible	susceptible	susceptible	susceptible
		172	164-K-1-3L-2	7	Environment			susceptible	susceptible	susceptible	susceptible
		173	167-K-1-34L-1	7	Environment			susceptible	susceptible	susceptible	susceptible
		174	210-L-2-22-4	7	Environment			susceptible	susceptible	susceptible	susceptible
		175	243-F-1-33L-2	7	Environment			susceptible	susceptible	susceptible	susceptible
		176	264-I-1-22-5	7	Environment			susceptible	susceptible	susceptible	susceptible
		177	265-I-1-22-4	7	Environment			susceptible	susceptible	susceptible	susceptible
		178	269-I-1-32-2	7	Environment	wt	wt	susceptible	susceptible	susceptible	susceptible
		179	289-I-1-2-2	7	Environment	wt	wt	susceptible	susceptible	susceptible	susceptible
		180	305-B-1-48-5	7	Environment			susceptible	susceptible	susceptible	susceptible
		181	319-B-1-30-1	7	Environment	wt	wt	susceptible	susceptible	susceptible	susceptible
		182	393-A-3-43s-1	7	Environment	wt	wt	susceptible	susceptible	susceptible	susceptible
		183	423-D-2-25L-3	7	Environment	wt	wt	susceptible	susceptible	susceptible	susceptible
		184	452-C-1-51s-1	7	Environment			susceptible	susceptible	susceptible	susceptible
		185	454-A-3-40L-1	7	Environment			susceptible	susceptible	susceptible	susceptible
		186	459-H-1-21-5	7	Environment	wt	wt	susceptible	susceptible	susceptible	susceptible
		187	473-E-1-7-1	7	Environment			susceptible	susceptible	susceptible	susceptible
		188	476-H-1-21-9	7	Environment	wt	wt	susceptible	susceptible	susceptible	susceptible
		189	487-E-1-20-2	7	Environment			susceptible	susceptible	susceptible	susceptible
		190	540-K-1-1L-2	7	Environment	wt	wt	susceptible	susceptible	susceptible	susceptible
		191	542-K-1-48s-1	7	Environment	wt	wt	susceptible	susceptible	susceptible	susceptible
		192	545-K-1-8L-3	7	Environment	wt	wt	susceptible	susceptible	susceptible	susceptible
		193	569-H-1-10-6	7	Environment			susceptible	susceptible	susceptible	susceptible
		194	588-I-1-48-3	7	Environment	wt	wt	susceptible	susceptible	susceptible	susceptible
		195	64-C-1-90L-1	7	Environment			susceptible	susceptible	susceptible	susceptible
		196	649-G-2-22-4	7	Environment			susceptible	susceptible	susceptible	susceptible
		197	656-G-2-14-1	7	Environment			susceptible	susceptible	susceptible	susceptible
		198	670-L-3-15-2	7	Environment	wt	wt	susceptible	susceptible	susceptible	susceptible
		199	672-L-3-11-1	7	Environment	wt	wt	susceptible	susceptible	susceptible	susceptible
		200	698-L-3-11-2	7	Environment	mutation	mutation	resistant	resistant	resistant	resistant
		201	74-C-1-94L-2	7	Environment			susceptible	susceptible	susceptible	susceptible
		202	766-E-1-65L-2	7	Environment	wt	wt	susceptible	susceptible	susceptible	susceptible
		203	C11-NRZ-2017-040	7	Hospitals			resistant	resistant	resistant	resistant
		204	C14-NRZ-2017-076	7	Hospitals			resistant	resistant	resistant	resistant
		205	C15-NRZ-2017-096	7	Hospitals			susceptible	susceptible	susceptible	susceptible
		206	C16-NRZ-2017-115	7	Hospitals			susceptible	susceptible	susceptible	susceptible
		207	C18-NRZ-2017-195	7	Hospitals			susceptible	susceptible	susceptible	susceptible
		208	C21-NRZ-2017-283	7	Hospitals			susceptible	susceptible	susceptible	susceptible
		209	C26-NRZ-2017-434	7	Hospitals			resistant	susceptible	susceptible	resistant
		210	C31-NRZ-2018-043	7	Hospitals			susceptible	susceptible	susceptible	susceptible
		211	C36-NRZ-2018-236	7	Hospitals			susceptible	susceptible	susceptible	susceptible
		212	C38-NRZ-2018-281	7	Hospitals			susceptible	susceptible	susceptible	susceptible
		213	C3-NRZ-2016-032	7	Hospitals			susceptible	susceptible	susceptible	susceptible
		214	C41-NRZ-2018-300	7	Hospitals	mutation	wt	resistant	resistant	susceptible	resistant
		215	C44-NRZ-2017-339	7	Hospitals			susceptible	susceptible	susceptible	susceptible
		216	C50-NRZ-2018-649	7	Hospitals			susceptible	susceptible	susceptible	susceptible
		217	C5-NRZ-2016-071	7	Hospitals			susceptible	susceptible	susceptible	susceptible
		218	110-C-1-76s-2	8	Environment			susceptible	susceptible	susceptible	susceptible
		219	112-B-1-78L-1	8	Environment			susceptible	susceptible	susceptible	susceptible
		220	121-B-1-67L-1	8	Environment			susceptible	susceptible	susceptible	susceptible
		221	179-K-1-1L-5	8	Environment			susceptible	susceptible	susceptible	susceptible
		222	197-L-2-7-2	8	Environment			susceptible	susceptible	susceptible	susceptible
		223	2-D-2-15L-3	8	Environment			susceptible	susceptible	susceptible	susceptible
		224	205-L-2-15-4	8	Environment			susceptible	susceptible	susceptible	susceptible
		225	229-K-1-24L-1	8	Environment			susceptible	susceptible	susceptible	susceptible
		226	24-C-1-93s-1	8	Environment			susceptible	susceptible	susceptible	susceptible
		227	327-C-1-28L-2	8	Environment			susceptible	susceptible	susceptible	susceptible
		228	336-E-1-49-1	8	Environment			susceptible	susceptible	susceptible	susceptible
		229	347-E-1-46-2	8	Environment			susceptible	susceptible	susceptible	susceptible
		230	383-C-1-27s-1	8	Environment	wt	wt	susceptible	susceptible	susceptible	susceptible
		231	625-H-1-26-1	8	Environment			susceptible	susceptible	susceptible	susceptible
		232	658-G-2-5-2	8	Environment			susceptible	susceptible	susceptible	susceptible
		233	666-L-3-21-1	8	Environment			susceptible	susceptible	susceptible	susceptible
		234	68-C-1-93L-3	8	Environment			susceptible	susceptible	susceptible	susceptible
		235	703-E-1-66s-1	8	Environment			susceptible	susceptible	susceptible	susceptible
		236	711-B-1-43-1	8	Environment			susceptible	susceptible	susceptible	susceptible
		237	754-A-3-37s-1	8	Environment			susceptible	susceptible	susceptible	susceptible
		238	78-C-1-99L-2	8	Environment			susceptible	susceptible	susceptible	susceptible
		239	83-D-2-47L-1	8	Environment			susceptible	susceptible	susceptible	susceptible
		240	875-E-1-65L-4	8	Environment	wt	wt	susceptible	susceptible	susceptible	susceptible
		241	91-D-2-50s-1	8	Environment			susceptible	susceptible	susceptible	susceptible
		242	C22-NRZ-2017-322	8	Hospitals			susceptible	susceptible	susceptible	susceptible
		243	C23-NRZ-2017-346	8	Hospitals			resistant	susceptible	resistant	resistant
		244	C33-NRZ-2017-101	8	Hospitals			susceptible	susceptible	susceptible	susceptible
		245	C42-NRZ-2018-307	8	Hospitals			susceptible	susceptible	susceptible	susceptible
		246	C8-NRZ-2016-141	8	Hospitals			susceptible	susceptible	susceptible	susceptible
		247	240-F-1-13L-1	9	Environment			susceptible	susceptible	susceptible	susceptible
		248	254-F-1-13L-3	9	Environment			susceptible	susceptible	susceptible	susceptible
		249	592-I-1-49-3	9	Environment			susceptible	susceptible	susceptible	susceptible
		250	815-A-2-34L-2	9	Environment			susceptible	susceptible	susceptible	susceptible
		251	93-D-2-48L-1	9	Environment			susceptible	susceptible	susceptible	susceptible

[truncated: 16 more sheets: Figure 3a, Figure 3b, Figure 3c , Figure 3d, Figure 4a, Figure 4b, Figure 5a, Figure 5b, Figure 5c, Figure 5d, Figure 5e, Table 1, Figure S1, Figure S2, Figure S3a, Figure S3b]
